# Supplementary material for: Expansive microbial metabolic versatility and biodiversity in dynamic Guaymas Basin hydrothermal sediments
Source: Nat Commun. 2018 Nov 27;9:4999. doi: 10.1038/s41467-018-07418-0 (PMC6258724; doi:10.1038/s41467-018-07418-0)
Supplement: Supplementary file 3 — Supplementary Data 1 [file 41467_2018_7418_MOESM3_ESM.xlsx]

## Sheet: Caption
Supplementary Data 1: Sample metadata. Metadata for Guaymas Basin hydrothermal sediment samples collected from dives 4569 (Vent1), 4567 (Vent2) and 4488 (Vent3). Samples from nearby cold, background sediments were collected from dive 4567. For Vent1, three sediment cores were taken inside the yellow mat (4569_9), further outside in a white mat area (4569_2) and outside of the mat area (4569_4); n…

## Sheet: Data 1
MetagenomeID	IMG Genome ID	Dive & core	Environment	Depth (cm)	SO4 (mM)	Sulfide (mM)	CH4 (mM)	δ13C-CH4	DIC (mM)	δ13C-DIC	Alkanes	T (°C)	Hydrothermal activity	Beggiatoa	Collection Year	Collection Month	Collection Day	Latitude	Longitude
Guay11	3300013098	4567_28	Background	0-3	24.6599	0.03	< 0.01	-68.7	3.64373	-3.17	no data	3.1	no	bare	2009	Nov	28	27° 00.542063N	111° 24.488767W
Guay12*	3300014903	4567_28	Background	21-24	23.6143	near 0	< 0.01	-70	6.2	-10.25	no data	3.4	no	bare	2009	Nov	28	27° 00.542063N	111° 24.488767W
Guay4	3300013101	4569_4	Vent1a (outside)	0-3	24.2506	0.05	0.0129757	-47.6	4.06066	-4.85	<1 (uM ethane)	3.5	yes	bare	2009	Nov	30	27°00.9087N	111° 22.7932W
Guay6	3300013099	4569_2	Vent1b (intermediate)	0-3	21.76	0.476062	2.5	-38.61	10.5026	-13.3	40 - 50 (uM ethane)	6.1	yes	white	2009	Nov	30	27°00.9087N	111° 22.7932W
Guay16*	3300014911	4569_2	Vent1b (intermediate)	12-15	21.4012	2.1072	2.3315	-27.62	16.5843	-19.72	40 - 50 (uM ethane)	28.3	yes	white	2009	Nov	30	27°00.9087N	111° 22.7932W
Guay15*	3300014886	4569_2	Vent1b (intermediate)	21-24	19	2.9023	2.31642	-25.52	17.4617	-23.48	40 - 50 (uM ethane)	41.5	yes	white	2009	Nov	30	27°00.9087N	111° 22.7932W
Guay1*	3300014913	4569_9	Vent1c (center)	0-3	22.6683	0.881382	0.9	-27.41	5.07	-15.37	25-45 (uM ethane)	21.3	yes	orange	2009	Nov	30	27°00.9087N	111° 22.7932W
Guay2*	3300014914	4569_9	Vent1c (center)	9-12	23.6577	1.90725	1.92791	-27.35	12.0135	-18.28	25-45 (uM ethane)	48.5	yes	orange	2009	Nov	30	27°00.9087N	111° 22.7932W
Guay9	3300013103	4571_4	Vent2	0-3	21.8543	2.15826	2.6	-34.32	10.2	-19.21	no data, but strong HC smell	10.4	yes	sulfur	2009	Dec	2	27° 01.1032N	111° 22.8128W
Guay17*	3300014887	4571_4	Vent2	12-15	19.1713	3.85805	3.3	-34.72	13.93	-19.97	no data, but strong HC smell	33.6	yes	sulfur	2009	Dec	2	27° 01.1032N	111° 22.8128W
Guay13*	3300014869	4488_9	Vent3	4-6	3.39	3.58	3.92	-39.7	13.85	-5.41	ca. 1 mM C4-C6 hdyrocarbons	~ 60	yes	sulfur	2008	Dec	7	27°00.9087N	111° 22.7932W
