# Supplementary material for: Expansive microbial metabolic versatility and biodiversity in dynamic Guaymas Basin hydrothermal sediments
Source: Nat Commun. 2018 Nov 27;9:4999. doi: 10.1038/s41467-018-07418-0 (PMC6258724; doi:10.1038/s41467-018-07418-0)
Supplement: Supplementary file 4 — Supplementary Data 2 [file 41467_2018_7418_MOESM4_ESM.xlsx]

## Sheet: Caption
Supplementary Data 2: Assembly statistics. Statistics for the sequence assembly generated from Guaymas Basins sediment samples. High-quality reads were obtained after filtering for potential contamination (i.e. eukaryotic sequences, adaptor sequences), removing low quality reads (phred score < 10) and reads that were too short (reads < 100 bp). Binned metagenomes (%) refers to the percentage of h…

## Sheet: Data 2
SampleID	Guay11	Guay12	Guay4	Guay6	Guay16	Guay15	Guay1	Guay2	Guay9	Guay17	Guay13
Dive	4567_28	4567_28	4569_4	4569_2	4569_2	4569_2	4569_9	4569_9	4571_4	4571_4	4488_9
Depth (cm)	0-3	21-24	0-3	0-3	12-15	21-24	0-3	9-12	0-3	12-15	4-6
Nr. of raw reads	133285718	160308018	214113476	186827136	226647966	274956326	219306374	204041960	241605888	236299838	139764188
Nr. of filtered reads	890,826 (0.7%)	29,978,776 (18.7%)	1,478,812 (0.7%)	1,868,068 (1%)	2,454,196 (1.1%)	52,084,338 (18.9%)	1,027,616 (0.5%)	1,410,284 (0.7%)	2,154,830 (0.9%)	2,368,246 (1%)	2,103,678 (1.5%)
Nr. of high quality reads	132394892	130329242	212634664	184959068	224193770	222871988	218278758	202631676	239451058	233931592	137660510
Nr. of scaffolds	2200208	2064699	3,948,82	3771295	1666114	1085902	2493356	2546760	4083189	1647496	292306
Max. scaffold length (kB)	97.977	56.294	175.906	144.243	372.623	247.899	200.187	160.023	92.739	98.037	62.682
Scaffold N/L50	630,602/561	611,438/562	847,230/749	834,099/736	257,806/947	190,005/752	507,026/702	547,847/665	783,496/799	313,702/640	64,163/646
Nr. of sequences (>2 kb)	35041	26680	145929	135755	84591	40675	82090	76181	167487	49259	9141
Nr. of bases (>2 kb)	126717241	81170692	593306037	530352612	381933991	166484119	315309357	282708080	694016077	193784150	37604623
Binned metagenomes (%)	18	31	40	44	55	64	58	56	49	52	52
Number of bins (>50% complete)	10	7	38	47	80	51	66	58	138	45	11
Nr taxa/site	6	4	16	12	33	27	33	28	48	18	9
