# Supplementary material for: Expansive microbial metabolic versatility and biodiversity in dynamic Guaymas Basin hydrothermal sediments
Source: Nat Commun. 2018 Nov 27;9:4999. doi: 10.1038/s41467-018-07418-0 (PMC6258724; doi:10.1038/s41467-018-07418-0)
Supplement: Supplementary file 5 — Supplementary Data 3 [file 41467_2018_7418_MOESM5_ESM.xlsx]

## Sheet: Caption 
Supplementary Data 3: Genome statistics. Summary information for all genomes binned from Guaymas Basin sediment samples. Includes information on the taxonomy (determined by a phylogenetic analyses of 37 marker genes), genome statistics and completeness estimates (determined by CheckM). Number of single-copy marker genes with no hit (0) or up to 5 hits (5). If a 16S rRNA gene sequence was present …

## Sheet: Data 3
			Taxonomy										General genome characteristics								CheckM results											Relative abundance
BinID	NCBI accession	NCBI sample_name	Site	Cluster ID	Kingdom	Phylum	Class	Order	Family	Genus/Subgroup	16S		Genome size (MB)	Annotated proteins	KAAS identified proteins	% annotated	GC (%)	Nr. of contigs	Average Coverage		# markers	0	1	2	3	4	5	Completeness (%)	Contamination (%)	Heterogeneity (%)		G11	G12	G13	G15	G16	G17	G1	G2	G4	G6	G9
B110_G9	SAMN09215177	Aenigmarchaeota archaeon B110_G9	G9	Aenigmarchaeota	Archaea	Aenigmarchaeota	NA	NA	NA	NA			0.753792	923	320	34.6696	39.0265	189	15.9312		149	55	84	10	0	0	0	58.02	4.35	0		0.39	0.94	0.86	1.82	4.48	1.31	1.83	1.63	1.17	1.12	8.4
B13_G16	SAMN09214907	Aenigmarchaeota archaeon B13_G16	G16	Aenigmarchaeota	Archaea	Aenigmarchaeota	NA	NA	NA	NA			0.872632	968	420	43.3884	37.8647	116	124.491		149	23	124	2	0	0	0	81.46	1.01	50		0.37	0.93	1.43	3.16	56.67	1.21	11.04	4.14	1.48	1.71	15.13
B14_G16	SAMN09214908	Aenigmarchaeota archaeon B14_G16	G16	Aenigmarchaeota	Archaea	Aenigmarchaeota	NA	NA	NA	NA			0.574541	801	324	40.4494	46.5099	111	21.1892		149	28	120	1	0	0	0	76.95	0.47	0		0.37	0.93	1.15	1.84	10.41	1.58	1.46	1.54	1.29	1.24	1.32
B30_G1	SAMN09214763	Aenigmarchaeota archaeon B30_G1	G1	Aenigmarchaeota	Archaea	Aenigmarchaeota	NA	NA	NA	NA			1.1122	1319	466	35.3298	39.6535	213	55.5446		149	18	128	3	0	0	0	85.05	1.87	0		0.52	1.3	1.74	5.46	66.47	2.31	15.81	6.88	1.97	2.11	22.55
B31_G9	SAMN09215178	Aenigmarchaeota archaeon B31_G9	G9	Aenigmarchaeota	Archaea	Aenigmarchaeota	NA	NA	NA	NA			0.945477	1199	383	31.9433	37.6847	203	37.4581		149	39	107	3	0	0	0	69.16	1.24	66.67		0.34	0.86	0.94	3.66	68.09	1.24	13.13	5.21	1.11	1.16	20.55
B34_G1	SAMN09214764	Aenigmarchaeota archaeon B34_G1	G1	Aenigmarchaeota	Archaea	Aenigmarchaeota	NA	NA	NA	NA			0.951047	1133	469	41.3945	38.2735	306	32.3497		149	57	80	12	0	0	0	54.98	8.88	8.33		1.01	3.14	3.64	6.24	36.49	2.82	16.24	12.55	3.92	6.17	119.81
B34_G15	SAMN09214856	Aenigmarchaeota archaeon B34_G15	G15	Aenigmarchaeota	Archaea	Aenigmarchaeota	NA	NA	NA	NA			0.751672	926	358	38.6609	30.1697	76	85.6447		149	22	125	2	0	0	0	80.37	1.87	0		0.62	1.64	2.45	20.25	14.41	2.53	3.37	2.77	2.78	3.21	8.96
B50_G15	SAMN09214857	Aenigmarchaeota archaeon B50_G15	G15	Aenigmarchaeota	Archaea	Aenigmarchaeota	NA	NA	NA	NA			0.951466	1190	342	28.7395	45.618	183	37.0383		149	39	110	0	0	0	0	64.95	0	0		0.38	0.98	1.41	15.73	1.63	2.29	1.46	1.89	1.32	1.25	1.04
B55_G9	SAMN09215179	Aenigmarchaeota archaeon B55_G9	G9	Aenigmarchaeota	Archaea	Aenigmarchaeota	NA	NA	NA	NA			0.734982	785	365	46.4968	37.3464	28	38.7143		149	39	109	1	0	0	0	68.54	0.93	0		0.05	0.14	0.15	0.46	0.28	0.26	0.53	0.43	0.17	0.17	4.58
B56_G9	SAMN09215180	Aenigmarchaeota archaeon B56_G9	G9	Aenigmarchaeota	Archaea	Aenigmarchaeota	NA	NA	NA	NA			0.820294	969	315	32.5077	32.7618	76	30.5263		149	45	101	3	0	0	0	72.97	2.8	0		0.19	0.46	0.45	0.66	0.78	0.47	0.65	0.56	0.66	0.68	4.36
B62_G1	SAMN09214765	Aenigmarchaeota archaeon B62_G1	G1	Aenigmarchaeota	Archaea	Aenigmarchaeota	NA	NA	NA	NA			1.41047	1793	435	24.261	39.9176	410	52.7341		149	58	74	17	0	0	0	60.89	9.42	0		0.69	1.66	2.1	2.56	3.14	10.69	24.25	11.09	2.51	2.59	4.43
B73_G9	SAMN09215181	Aenigmarchaeota archaeon B73_G9	G9	Aenigmarchaeota	Archaea	Aenigmarchaeota	NA	NA	NA	NA			0.575058	700	318	45.4286	39.4554	56	18.4464		149	44	95	10	0	0	0	71.11	7.48	0		0.15	0.34	0.33	0.61	0.57	0.42	2.19	0.86	0.45	0.43	4.8
B8_G16	SAMN09214909	Aenigmarchaeota archaeon B8_G16	G16	Aenigmarchaeota	Archaea	Aenigmarchaeota	NA	NA	NA	NA			0.941786	1109	401	36.1587	51.7097	165	17.5091		149	43	101	5	0	0	0	66.82	0.36	0		0.3	0.59	0.59	1.24	8.76	0.99	0.82	0.9	0.83	0.69	0.53
B84_G16	SAMN09214910	Aenigmarchaeota archaeon B84_G16	G16	Aenigmarchaeota	Archaea	Aenigmarchaeota	NA	NA	NA	NA			1.00406	1401	372	26.5525	38.785	240	38.1333		149	50	95	4	0	0	0	59.74	2.8	0		0.49	1.25	1.74	1.93	17.74	5.24	3.2	6.75	1.78	1.88	2.59
B20_G1	SAMN09214792	Altiarchaeales archaeon B20_G1	G1	Altiarchaeales	Archaea	Euryarchaeota	NA	Altiarchaeales	NA	NA			0.594497	704	387	54.9716	38.6	109	57.9633		299	127	164	7	1	0	0	53.2	1.91	40		0.41	1.06	1.4	8.3	2.23	2.02	32.85	14.62	1.5	1.69	21.54
B22_G2	SAMN09215058	Altiarchaeales archaeon B22_G2	G2	Altiarchaeales	Archaea	Euryarchaeota	NA	Altiarchaeales	NA	NA	Y		0.937638	1056	577	54.6402	38.2916	95	35.7263		299	60	237	2	0	0	0	77.68	0.99	0		0.28	0.7	0.95	2.68	1.57	1.09	9.41	9.4	0.98	1.04	11.82
B25_G15	SAMN09214881	Altiarchaeales archaeon B25_G15	G15	Altiarchaeales	Archaea	Euryarchaeota	NA	Altiarchaeales	NA	NA			0.873974	1011	519	51.3353	34.9531	207	54.0628		299	106	191	2	0	0	0	59.51	0.58	50		0.81	2.35	3.16	23.25	4.79	2.76	3.21	3.76	3.29	3.76	2.94
B36_G9	SAMN09215222	Altiarchaeales archaeon B36_G9	G9	Altiarchaeales	Archaea	Euryarchaeota	NA	Altiarchaeales	NA	NA			1.2188	1351	639	47.2983	38.4963	135	34.5259		299	42	255	2	0	0	0	83.94	0.99	0		0.15	0.38	0.38	0.94	0.66	0.9	17.49	7.81	0.46	0.44	10.38
B52_G2	SAMN09215059	Altiarchaeales archaeon B52_G2	G2	Altiarchaeales	Archaea	Euryarchaeota	NA	Altiarchaeales	NA	NA	Y		1.19413	1359	597	43.9294	43.4036	165	38.2848		299	51	242	6	0	0	0	77.42	2.72	16.67		0.29	0.72	0.93	7.85	1.81	1.32	12.72	12.72	0.94	0.98	6.45
B60_G2	SAMN09215060	Altiarchaeales archaeon B60_G2	G2	Altiarchaeales	Archaea	Euryarchaeota	NA	Altiarchaeales	NA	NA			0.805595	985	448	45.4822	40.0408	211	34.7441		149	59	78	12	0	0	0	63.14	6.62	0		0.65	1.74	2.35	2.94	4.04	81.1	14.41	14.4	2.41	2.66	3.49
B76_G9	SAMN09215223	Altiarchaeales archaeon B76_G9	G9	Altiarchaeales	Archaea	Euryarchaeota	NA	Altiarchaeales	NA	NA			0.684711	816	379	46.4461	42.8526	76	31.9342		299	131	167	1	0	0	0	52.29	0.5	0		0.14	0.32	0.29	1.79	0.78	0.58	0.91	1.1	0.39	0.37	6.97
B80_G16	SAMN09214942	Altiarchaeales archaeon B80_G16	G16	Altiarchaeales	Archaea	Euryarchaeota	NA	Altiarchaeales	NA	NA	Y		1.17179	1272	615	48.3491	39.2475	162	32.1049		299	44	250	5	0	0	0	80.98	2	0		0.29	0.76	1.05	131.31	11.58	1.15	3.04	4.87	1.07	2.51	66.82
B10_G2	SAMN09215055	Archaeoglobales archaeon B10_G2	G2	Archaeoglobales	Archaea	Euryarchaeota	Archaeoglobi	Archaeoglobales	Archaeoglobaceae	Archaeoglobus	Y		1.44879	1856	801	43.1573	43.6221	294	38.2517		228	57	163	8	0	0	0	73.5	4.17	62.5		0.4	0.98	1.27	2.29	2.03	561.76	17.57	17.57	1.35	1.38	1.26
B35_G2	SAMN09215056	Archaeoglobales archaeon B35_G2	G2	Archaeoglobales	Archaea	Euryarchaeota	Archaeoglobi	Archaeoglobales	Archaeoglobaceae	Archaeoglobus			1.86968	2500	670	26.8	41.8355	335	84.7313		228	52	174	2	0	0	0	71.71	0.98	50		0.34	0.84	1.15	2.45	1.94	3.95	42.51	42.5	1.11	1.2	1.69
B4_G15	SAMN09214878	Archaeoglobales archaeon B4_G15	G15	Archaeoglobales	Archaea	Euryarchaeota	Archaeoglobi	Archaeoglobales	Archaeoglobaceae	Archaeoglobus			2.15139	2652	1075	40.5354	41.4222	383	69.7859		228	47	177	4	0	0	0	78.52	1.96	75		0.4	1.11	1.5	35.53	1.99	2.58	2.05	2.02	1.53	1.58	1.64
B5_G16	SAMN09214939	Archaeoglobales archaeon B5_G16	G16	Archaeoglobales	Archaea	Euryarchaeota	Archaeoglobi	Archaeoglobales	Archaeoglobaceae	Archaeoglobus			2.60922	3361	1217	36.2095	38.2487	187	45.3155		228	6	218	4	0	0	0	96.73	2.61	50		0.15	0.38	0.55	2.95	9.82	1.15	0.68	0.75	0.58	0.63	0.6
B50_G17	SAMN09215012	Archaeoglobales archaeon B50_G17	G17	Archaeoglobales	Archaea	Euryarchaeota	Archaeoglobi	Archaeoglobales	Archaeoglobaceae	Archaeoglobus			2.62613	3505	822	23.4522	40.8636	533	97.8274		149	51	77	21	0	0	0	59.66	9.71	14.29		0.41	1.11	1.57	2.88	3.48	26.23	2.73	4.24	1.56	1.62	1.97
B8_G15	SAMN09214879	Archaeoglobales archaeon B8_G15	G15	Archaeoglobales	Archaea	Euryarchaeota	Archaeoglobi	Archaeoglobales	Archaeoglobaceae	Archaeoglobus			1.86071	2421	1005	41.5118	36.9041	315	43.527		228	40	168	20	0	0	0	78.1	6.16	80		0.46	1.33	1.87	13.96	6.18	2.92	2.01	2.26	1.92	2.1	1.67
B18_G1	SAMN09214805	Heimdallarchaeota archaeon B18_G1	G1	Asgard	Archaea	Heimdallarchaeota	NA	NA	NA	NA	Y		2.93976	2981	928	31.1305	38.9352	261	25.8046		149	19	120	10	0	0	0	86.45	7.94	0		0.22	0.55	1.39	1.46	1.24	0.72	5.13	3.43	0.93	0.95	2.52
B33_G2	SAMN09215069	Heimdallarchaeota archaeon B33_G2	G2	Asgard	Archaea	Heimdallarchaeota	NA	NA	NA	NA			2.05549	2219	706	31.8161	39.2239	440	21.5705		149	45	102	2	0	0	0	64.64	1.87	0		0.71	1.74	2.86	2.33	2.27	2.43	10.03	10.03	2.39	2.34	6.82
B5_G9	SAMN09215240	Heimdallarchaeota archaeon B5_G9	G9	Asgard	Archaea	Heimdallarchaeota	NA	NA	NA	NA			1.66907	1845	570	30.8943	38.4836	390	10.3744		149	64	81	4	0	0	0	50.78	2.41	50		0.34	0.81	1.72	0.94	1.13	0.95	11.97	8.06	1.08	1.04	6.11
B53_G9	SAMN09215251	Lokiarchaeota archaeon B53_G9	G9	Asgard	Archaea	Lokiarchaeota	NA	NA	NA	NA			3.14706	2926	872	29.8018	33.6411	309	15.411		149	48	89	11	1	0	0	69.41	9.81	0		0.18	0.41	0.51	0.54	0.68	0.45	1.21	1.55	0.84	0.9	3.49
B16_G1	SAMN09214822	Thorarchaeota archaeon B16_G1	G1	Asgard	Archaea	Thorarchaeota	NA	NA	NA	NA			1.83773	2237	661	29.5485	34.6157	396	29.4747		149	57	84	8	0	0	0	59.51	5.61	0		0.71	1.73	2.33	6.69	6.87	1.8	12.01	7.39	3.28	2.82	9.07
B29_G2	SAMN09215087	Thorarchaeota archaeon B29_G2	G2	Asgard	Archaea	Thorarchaeota	NA	NA	NA	NA	Y		2.49677	2699	918	34.0126	51.7698	324	15.8611		149	22	114	13	0	0	0	83.49	8.88	0		0.24	0.44	0.39	0.79	0.55	0.47	6.19	6.19	0.7	0.52	2.67
B41_G1	SAMN09214823	Thorarchaeota archaeon B41_G1	G1	Asgard	Archaea	Thorarchaeota	NA	NA	NA	NA	Y		3.02485	3383	1100	32.5155	50.1209	559	24.8623		149	7	131	11	0	0	0	94.86	8.88	0		0.36	0.71	1.04	2.83	1.24	0.96	10.56	6.43	1.04	0.99	11.55
B59_G1	SAMN09214824	Thorarchaeota archaeon B59_G1	G1	Asgard	Archaea	Thorarchaeota	NA	NA	NA	NA	Y		4.29574	4685	1121	23.9274	44.8522	523	63.7342		149	7	130	10	1	1	0	95.33	9.42	5.26		0.25	0.56	0.63	0.7	0.84	0.74	15.07	7.46	0.82	0.77	1.72
B65_G9	SAMN09215305	Thorarchaeota archaeon B65_G9	G9	Asgard	Archaea	Thorarchaeota	NA	NA	NA	NA			2.32272	2463	882	35.81	53.7093	205	15.1756		149	18	118	13	0	0	0	85.05	5.64	38.46		0.15	0.22	0.19	3.12	0.31	0.28	3.58	2.04	0.28	0.23	4.23
B1_G12	SAMN09214837	Bathyarchaeota archaeon B1_G12	G12	Bathyarchaeota	Archaea	Bathyarchaeota	NA	NA	NA	NA			2.10662	2788	740	26.5423	36.3866	621	40.6184		149	37	102	10	0	0	0	70.56	7.79	20		4.15	27.48	7.57	7.34	8.55	6.66	7.99	8.74	9.38	7.86	6.28
B1_G13	SAMN09214846	Bathyarchaeota archaeon B1_G13	G13	Bathyarchaeota	Archaea	Bathyarchaeota	NA	NA	NA	NA			1.5996	2154	731	33.9369	42.6987	226	116.115		149	10	135	4	0	0	0	93.15	3.12	25		0.49	1.4	95.58	6.47	5.21	4.2	6.17	7.9	1.9	1.78	5.7
B1_G15	SAMN09214860	Bathyarchaeota archaeon B1_G15	G15	Bathyarchaeota	Archaea	Bathyarchaeota	NA	NA	NA	NA			2.56039	3091	817	26.4316	41.2561	513	39.423		149	45	104	0	0	0	0	75.68	0	0		0.39	1.08	1.71	17.19	6.29	2.16	3.37	3.31	1.48	1.51	1.57
B1_G2	SAMN09215035	Bathyarchaeota archaeon B1_G2	G2	Bathyarchaeota	Archaea	Bathyarchaeota	NA	NA	NA	NA			2.08747	2594	706	27.2167	44.5675	581	118.948		145	66	67	12	0	0	0	50.16	8.81	75		0.43	1.03	1.54	3.09	8.05	26.77	27.38	27.37	1.34	1.26	6.78
B13_G2	SAMN09215036	Bathyarchaeota archaeon B13_G2	G2	Bathyarchaeota	Archaea	Bathyarchaeota	NA	NA	NA	NA			1.03641	1300	597	45.9231	62.1364	231	110.437		149	56	79	14	0	0	0	60.53	7.23	50		0.56	0.82	0.51	2.07	1.28	132.18	34.87	34.87	1.3	0.8	0.88
B17_G17	SAMN09214987	Bathyarchaeota archaeon B17_G17	G17	Bathyarchaeota	Archaea	Bathyarchaeota	NA	NA	NA	NA			1.2272	1402	635	45.2924	51.0385	231	49.2554		149	36	110	3	0	0	0	74.63	1.87	66.67		0.24	0.56	0.62	3.58	1.55	12.4	1.94	2.78	0.68	0.59	0.71
B19_G2	SAMN09215037	Bathyarchaeota archaeon B19_G2	G2	Bathyarchaeota	Archaea	Bathyarchaeota	NA	NA	NA	NA			0.923264	1138	608	53.4271	50.5057	159	24.0503		149	35	109	5	0	0	0	80.51	4.05	20		0.27	0.65	0.74	2.35	3.55	9.34	8.2	8.19	0.82	0.75	0.73
B2_G12	SAMN09214838	Bathyarchaeota archaeon B2_G12	G12	Bathyarchaeota	Archaea	Bathyarchaeota	NA	NA	NA	NA			2.26641	2567	813	31.6712	44.215	466	26.5601		149	33	104	12	0	0	0	73.83	7.55	0		1.1	16.82	2.29	2.79	3.27	3.23	2.59	3.13	2.56	2.38	1.8
B23_G15	SAMN09214861	Bathyarchaeota archaeon B23_G15	G15	Bathyarchaeota	Archaea	Bathyarchaeota	NA	NA	NA	NA	Y		1.00565	1246	531	42.6164	57.6797	217	55.0691		149	55	90	4	0	0	0	62.81	3.74	50		0.55	0.99	0.8	29.1	11.76	2.95	1.46	2.12	1.32	0.95	0.79
B23_G17	SAMN09214988	Bathyarchaeota archaeon B23_G17	G17	Bathyarchaeota	Archaea	Bathyarchaeota	NA	NA	NA	NA			0.890676	1067	555	52.015	35.1297	192	34.7917		149	42	107	0	0	0	0	66.04	0	0		0.6	1.8	2.81	6.86	27.7	11.78	5.54	10.27	2.65	2.88	2.53
B24_G1	SAMN09214771	Bathyarchaeota archaeon B24_G1	G1	Bathyarchaeota	Archaea	Bathyarchaeota	NA	NA	NA	NA			0.721938	939	444	47.2843	53.9388	121	22.3802		149	62	87	0	0	0	0	56.25	0	0		0.26	0.5	0.45	1.52	1.32	22.71	8.66	14.6	0.68	0.54	1.32
B24_G17	SAMN09214989	Bathyarchaeota archaeon B24_G17	G17	Bathyarchaeota	Archaea	Bathyarchaeota	NA	NA	NA	NA			0.84082	1056	594	56.25	51.0618	178	28.4382		149	44	104	1	0	0	0	68.93	0.93	0		0.31	0.79	0.91	3.26	4.48	10.41	1.74	8.25	1.01	0.91	0.83
B26_G15	SAMN09214862	Bathyarchaeota archaeon B26_G15	G15	Bathyarchaeota	Archaea	Bathyarchaeota	NA	NA	NA	NA			0.796725	1024	502	49.0234	46.92	195	56.759		149	39	109	1	0	0	0	71.12	0.93	100		0.42	1.02	1.28	27.01	3.11	2.49	74.03	33.05	1.4	1.28	10.93
B26_G17	SAMN09214990	Bathyarchaeota archaeon B26_G17	G17	Bathyarchaeota	Archaea	Bathyarchaeota	NA	NA	NA	NA			1.0577	1267	706	55.7222	51.8455	154	32.7338		149	17	130	2	0	0	0	85.75	1.87	50		0.18	0.46	0.53	1.36	1.16	8.5	0.94	3.75	0.57	0.51	0.53
B27_G16	SAMN09214913	Bathyarchaeota archaeon B27_G16	G16	Bathyarchaeota	Archaea	Bathyarchaeota	NA	NA	NA	NA			1.62226	2014	769	38.1827	49.3826	385	57.3896		149	65	81	3	0	0	0	55.25	2.8	100		0.28	0.58	0.7	2.66	28.35	3.79	1.72	2.51	0.79	0.71	0.95
B27_G17	SAMN09214991	Bathyarchaeota archaeon B27_G17	G17	Bathyarchaeota	Archaea	Bathyarchaeota	NA	NA	NA	NA			1.65648	1873	834	44.5275	50.9559	145	30.2		149	8	140	1	0	0	0	93.61	0.93	0		0.11	0.24	0.27	0.94	9.98	6.01	0.96	1.4	0.31	0.28	0.39
B27_G2	SAMN09215038	Bathyarchaeota archaeon B27_G2	G2	Bathyarchaeota	Archaea	Bathyarchaeota	NA	NA	NA	NA			0.773739	1004	478	47.6096	43.458	174	30.9713		149	51	95	3	0	0	0	66.68	1.25	33.33		0.4	1.07	66.06	7.42	4	1.88	11.9	11.89	1.53	1.46	10.17
B29_G1	SAMN09214772	Bathyarchaeota archaeon B29_G1	G1	Bathyarchaeota	Archaea	Bathyarchaeota	NA	NA	NA	NA			1.12686	1439	657	45.6567	45.2196	301	31.0432		149	50	94	5	0	0	0	64.85	4.21	20		0.36	0.88	1.62	6.34	55.32	12.2	11.41	13.08	1.19	1.14	5.43
B31_G2	SAMN09215039	Bathyarchaeota archaeon B31_G2	G2	Bathyarchaeota	Archaea	Bathyarchaeota	NA	NA	NA	NA			2.03879	2534	907	35.7932	41.5826	373	142.673		149	19	119	11	0	0	0	85.98	7.62	36.36		0.37	0.95	1.41	6.87	13.46	3.84	16.7	16.69	1.28	1.27	2.34
B32_G9	SAMN09215193	Bathyarchaeota archaeon B32_G9	G9	Bathyarchaeota	Archaea	Bathyarchaeota	NA	NA	NA	NA	Y		0.946513	1188	535	45.0337	40.9174	201	21.8159		149	41	107	1	0	0	0	71.42	0.93	0		0.26	0.66	0.86	102.25	2.25	1.68	34.41	21.57	0.81	0.71	11.05
B33_G1	SAMN09214773	Bathyarchaeota archaeon B33_G1	G1	Bathyarchaeota	Archaea	Bathyarchaeota	NA	NA	NA	NA			1.01176	1386	477	34.4156	48.4256	355	65.0394		149	63	76	9	1	0	0	54.29	7.15	16.67		0.7	1.49	1.61	6.12	6.13	55.96	28.73	38.73	2.03	1.91	10.74
B34_G9	SAMN09215194	Bathyarchaeota archaeon B34_G9	G9	Bathyarchaeota	Archaea	Bathyarchaeota	NA	NA	NA	NA			1.06893	1451	599	41.2819	43.3181	188	16.7819		149	39	104	6	0	0	0	75.35	4.98	50		0.2	0.48	39.15	4.73	1.71	1.32	5.59	6.91	0.64	0.48	7.03
B35_G15	SAMN09214863	Bathyarchaeota archaeon B35_G15	G15	Bathyarchaeota	Archaea	Bathyarchaeota	NA	NA	NA	NA			1.116	1378	713	51.7417	50.6672	174	34.9943		149	16	133	0	0	0	0	86.45	0	0		0.24	0.61	0.64	13.6	1.52	2.03	1.77	1.62	0.78	0.71	0.65
B37_G15	SAMN09214864	Bathyarchaeota archaeon B37_G15	G15	Bathyarchaeota	Archaea	Bathyarchaeota	NA	NA	NA	NA			1.03999	1242	559	45.0081	42.1013	149	49.0268		145	28	108	9	0	0	0	77.67	6.63	44.44		0.24	0.66	0.96	13.43	9.37	2.76	8.68	4.04	0.86	0.86	3.1
B38_G1	SAMN09214774	Bathyarchaeota archaeon B38_G1	G1	Bathyarchaeota	Archaea	Bathyarchaeota	NA	NA	NA	NA			0.606224	812	397	48.8916	43.2763	177	30.5254		149	74	73	2	0	0	0	52.3	1.4	0		0.49	1.22	79.16	8.41	3.38	2.79	11.46	12.56	1.82	1.77	11.73
B42_G17	SAMN09214992	Bathyarchaeota archaeon B42_G17	G17	Bathyarchaeota	Archaea	Bathyarchaeota	NA	NA	NA	NA			1.0784	1382	582	42.1129	61.6159	296	116.361		149	58	81	10	0	0	0	59.2	6.76	50		0.67	1	0.72	2.87	1.5	15.94	1.52	4.12	1.67	1.02	0.91
B46_G15	SAMN09214865	Bathyarchaeota archaeon B46_G15	G15	Bathyarchaeota	Archaea	Bathyarchaeota	NA	NA	NA	NA			1.50224	1770	769	43.4463	62.644	209	36.2201		149	31	114	4	0	0	0	75.86	1.32	0		0.62	0.93	0.49	12.16	1.05	1.55	0.74	1.11	1.37	0.81	0.54
B46_G17	SAMN09214993	Bathyarchaeota archaeon B46_G17	G17	Bathyarchaeota	Archaea	Bathyarchaeota	NA	NA	NA	NA			0.910545	1178	537	45.5857	61.6381	226	93.2832		149	49	92	8	0	0	0	60.05	4.52	50		0.53	0.88	0.62	2.74	1.39	16.2	1.28	5.04	1.31	0.83	0.79
B49_G15	SAMN09214866	Bathyarchaeota archaeon B49_G15	G15	Bathyarchaeota	Archaea	Bathyarchaeota	NA	NA	NA	NA			0.96409	1312	476	36.2805	52.4522	249	83.4217		149	68	75	6	0	0	0	50.87	5.14	100		0.51	1.07	1.09	50.75	79.46	6.61	3.83	4.23	1.39	1.28	2.21
B53_G15	SAMN09214867	Bathyarchaeota archaeon B53_G15	G15	Bathyarchaeota	Archaea	Bathyarchaeota	NA	NA	NA	NA			0.784285	930	398	42.7957	44.6741	193	134.238		149	64	84	1	0	0	0	56.18	0.93	0		0.44	1.14	1.89	40.22	27.69	3.63	17.38	9.69	1.58	1.61	8.43
B55_G16	SAMN09214914	Bathyarchaeota archaeon B55_G16	G16	Bathyarchaeota	Archaea	Bathyarchaeota	NA	NA	NA	NA			0.843372	1034	571	55.2224	36.1937	126	26.5476		149	49	90	10	0	0	0	66.69	7.79	10		0.33	0.94	1.28	2.74	9.04	1.41	2.6	2.02	1.35	1.53	1.05
B56_G16	SAMN09214915	Bathyarchaeota archaeon B56_G16	G16	Bathyarchaeota	Archaea	Bathyarchaeota	NA	NA	NA	NA			1.47554	1792	619	34.5424	45.6757	247	20.1255		149	65	82	2	0	0	0	56.78	1.87	0		0.23	0.6	0.67	0.84	9.55	0.84	4.09	4.27	1.05	0.98	2.2
B56_G2	SAMN09215040	Bathyarchaeota archaeon B56_G2	G2	Bathyarchaeota	Archaea	Bathyarchaeota	NA	NA	NA	NA			1.02993	1246	610	48.9567	36.4724	272	36.2721		149	41	96	12	0	0	0	66.36	9.66	8.33		0.78	2.14	3.01	6.57	32.76	10.95	15.02	15.01	3.16	3.32	4.32
B57_G1	SAMN09214775	Bathyarchaeota archaeon B57_G1	G1	Bathyarchaeota	Archaea	Bathyarchaeota	NA	NA	NA	NA			1.48537	1769	670	37.8745	43.6032	476	114.529		149	53	89	7	0	0	0	64.8	6.54	14.29		0.59	1.42	2.05	64.85	42.43	3.44	33.13	14.35	1.97	2.08	16.09
B58_G16	SAMN09214916	Bathyarchaeota archaeon B58_G16	G16	Bathyarchaeota	Archaea	Bathyarchaeota	NA	NA	NA	NA			0.85352	1226	434	35.3997	41.1379	214	201.332		145	64	75	6	0	0	0	59.58	5.34	16.67		0.44	1.08	2.48	7.44	41.05	6.66	7.55	18.1	1.53	1.55	2.93
B59_G2	SAMN09215041	Bathyarchaeota archaeon B59_G2	G2	Bathyarchaeota	Archaea	Bathyarchaeota	NA	NA	NA	NA			0.999599	1216	595	48.9309	47.1864	242	31.876		149	47	98	4	0	0	0	64.49	1.71	50		0.33	0.76	1.21	6.09	43.16	9.38	12.32	12.32	0.96	0.93	4.58
B6_G12	SAMN09214839	Bathyarchaeota archaeon B6_G12	G12	Bathyarchaeota	Archaea	Bathyarchaeota	NA	NA	NA	NA			0.946747	1251	491	39.2486	53.6682	264	32.1098		149	66	69	14	0	0	0	54.39	5.1	14.29		1.52	20.92	1.84	4.84	3.75	4.73	3	4.22	3.58	2.39	1.92
B64_G1	SAMN09214776	Bathyarchaeota archaeon B64_G1	G1	Bathyarchaeota	Archaea	Bathyarchaeota	NA	NA	NA	NA			1.39868	1712	678	39.6028	49.4737	399	57.8672		145	49	93	3	0	0	0	69.38	1.94	33.33		0.45	0.98	1.06	36.46	3.93	365.93	31.79	67.07	1.27	1.18	6.2
B71_G16	SAMN09214917	Bathyarchaeota archaeon B71_G16	G16	Bathyarchaeota	Archaea	Bathyarchaeota	NA	NA	NA	NA			1.77537	1986	841	42.3464	45.4942	207	59.0821		149	21	120	8	0	0	0	83.64	6.07	12.5		0.16	0.35	0.49	1.5	18.85	10.46	8.88	7.28	0.48	0.45	2.46
B76_G16	SAMN09214918	Bathyarchaeota archaeon B76_G16	G16	Bathyarchaeota	Archaea	Bathyarchaeota	NA	NA	NA	NA			1.30099	1520	747	49.1447	39.937	154	43.4156		149	12	136	1	0	0	0	89.25	0.07	100		0.21	0.56	0.76	2.33	10.47	1.89	2.08	2.22	0.79	0.84	0.81
B95_G9	SAMN09215195	Bathyarchaeota archaeon B95_G9	G9	Bathyarchaeota	Archaea	Bathyarchaeota	NA	NA	NA	NA			1.26443	1502	721	48.0027	46.4315	213	23.1033		149	15	131	3	0	0	0	90.19	2.8	66.67		0.2	0.42	0.39	16.91	2.25	1.5	50.51	21.91	0.51	0.46	7.92
B105_G9	SAMN09215211	Thermoprotei archaeon B105_G9	G9	Desulfurococcales	Archaea	Crenarchaeota	Thermoprotei	Desulfurococcales	Desulfurococcaceae	Staphylothermus			0.956871	1203	586	48.7116	36.3697	234	15.1111		245	88	151	6	0	0	0	60.82	2.74	33.33		0.31	0.73	0.76	1.16	2.32	1.88	3.33	1.61	1.04	3.17	7.66
B12_G17	SAMN09214995	Thermoprotei archaeon B12_G17	G17	Desulfurococcales	Archaea	Crenarchaeota	Thermoprotei	Desulfurococcales	Desulfurococcaceae	Ignisphaera			1.39729	1700	752	44.2353	35.9882	272	38.3235		245	52	187	6	0	0	0	78.83	2.9	50		0.35	1.01	1.45	1.93	3.65	17.24	1.83	6.55	1.39	1.5	1.24
B41_G17	SAMN09214996	Thermoprotei archaeon B41_G17	G17	Desulfurococcales	Archaea	Crenarchaeota	Thermoprotei	Desulfurococcales	Desulfurococcaceae	NA			1.39434	1802	678	37.6249	41.0322	363	28.0358		245	90	141	14	0	0	0	60.19	6.5	21.43		0.3	0.85	1.12	1.87	3.44	12.95	1.54	1.96	1.09	1.15	1.06
B45_G16	SAMN09214926	Thermoprotei archaeon B45_G16	G16	Desulfurococcales	Archaea	Crenarchaeota	Thermoprotei	Desulfurococcales	Desulfurococcaceae	Ignisphaera			1.56276	2083	743	35.6697	56.7477	285	22.2105		245	34	206	5	0	0	0	81.76	2.53	20		0.28	0.43	0.76	0.98	11.37	1.25	0.61	0.81	0.66	0.74	0.68
B49_G17	SAMN09214997	Thermoprotei archaeon B49_G17	G17	Desulfurococcales	Archaea	Crenarchaeota	Thermoprotei	Desulfurococcales	Desulfurococcaceae	NA			0.664457	895	350	39.1061	46.3681	144	41.5486		245	86	156	3	0	0	0	59.99	1.9	100		0.26	0.62	0.72	1.56	2.32	19.65	0.96	1.45	0.77	0.76	0.77
B50_G16	SAMN09214927	Thermoprotei archaeon B50_G16	G16	Desulfurococcales	Archaea	Crenarchaeota	Thermoprotei	Desulfurococcales	Desulfurococcaceae	Staphylothermus			1.14942	1390	623	44.8201	43.4641	156	21.5064		245	71	171	3	0	0	0	74.96	1.27	0		0.14	0.34	0.7	0.69	8.4	0.85	0.53	0.79	0.45	0.45	0.33
B61_G16	SAMN09214928	Thermoprotei archaeon B61_G16	G16	Desulfurococcales	Archaea	Crenarchaeota	Thermoprotei	Desulfurococcales	Desulfurococcaceae	NA			2.48582	2849	1013	35.5563	37.1966	268	55.2388		245	57	177	11	0	0	0	78.93	6.96	72.73		0.17	0.43	0.7	0.58	17.61	3.34	1.01	1.52	0.63	0.7	0.92
B69_G9	SAMN09215212	Thermoprotei archaeon B69_G9	G9	Desulfurococcales	Archaea	Crenarchaeota	Thermoprotei	Desulfurococcales	Desulfurococcaceae	NA			0.839835	971	487	50.1545	46.4366	82	15.7439		245	101	142	2	0	0	0	55.31	1.27	50		0.09	0.21	0.57	0.55	0.69	0.66	0.98	0.7	0.25	0.25	4.66
B82_G16	SAMN09214929	Thermoprotei archaeon B82_G16	G16	Desulfurococcales	Archaea	Crenarchaeota	Thermoprotei	Desulfurococcales	Desulfurococcaceae	Ignisphaera			1.1317	1423	520	36.5425	46.1097	134	30.4179		245	69	169	7	0	0	0	66.36	2.87	28.57		0.14	0.31	0.51	0.62	8.8	0.78	0.45	0.66	0.42	0.4	0.29
B83_G16	SAMN09214930	Thermoprotei archaeon B83_G16	G16	Desulfurococcales	Archaea	Crenarchaeota	Thermoprotei	Desulfurococcales	Desulfurococcaceae	NA			1.08228	1430	555	38.8112	43.798	199	58.5729		245	46	194	5	0	0	0	74.54	2.74	40		0.2	0.49	0.66	0.71	34.04	1.23	0.67	0.91	0.66	0.76	0.51
B21_G1	SAMN09214784	Thermoprotei archaeon B21_G1	G1	Desulfurococcales	Archaea	Crenarchaeota	Thermoprotei	Desulfurococcales	NA	Deep Cren group II			0.766069	970	482	49.6907	37.0347	167	24.7784		245	97	134	14	0	0	0	58.69	4.2	35.71		0.37	1	1.31	6.69	73.05	179.21	9.97	69.44	1.37	1.55	2.46
B23_G2	SAMN09215045	Thermoprotei archaeon B23_G2	G2	Desulfurococcales	Archaea	Crenarchaeota	Thermoprotei	Desulfurococcales	NA	Deep Cren group II			2.26678	2686	1003	37.3418	36.4177	288	73.8333		217	37	165	15	0	0	0	83.97	8.33	33.33		0.31	0.88	1.01	1.58	5.61	19.74	14.13	14.12	1.05	1.1	1.03
B51_G17	SAMN09215011	Diapherotrites archaeon B51_G17	G17	Diapherotrites	Archaea	Diapherotrites	NA	NA	NA	NA			0.520608	678	258	38.0531	38.0893	131	36.4351		149	52	96	1	0	0	0	59.74	0.47	100		0.77	2.11	3.07	4.33	3.51	15.51	3.42	3.43	3.23	3.45	6.01
B9_G13	SAMN09214847	Diapherotrites archaeon B9_G13	G13	Diapherotrites	Archaea	Diapherotrites	NA	NA	NA	NA			0.516013	686	300	43.7318	40.0574	141	112.546		149	50	99	0	0	0	0	62.32	0	0		1.31	3.68	145.63	10	9.06	6.47	7.34	7.44	5.79	6.09	6.98
B50_G1	SAMN09214793	Euryarchaeota archaeon B50_G1	G1	Euryarchaeota	Archaea	Euryarchaeota	NA	NA	NA	NA			1.84709	2217	717	32.341	46.4998	436	31.2844		149	18	117	10	4	0	0	87.85	6.49	0		0.4	0.94	1.09	6.21	1.9	1.72	12.08	7.1	1.32	1.24	1.47
B27_G9	SAMN09215183	archaeon B27_G9	G9	GB-AP1	Archaea	GB-AP1	NA	NA	NA	NA			0.986634	1341	513	38.255	42.4184	223	10.9283		145	42	101	2	0	0	0	67.16	1.46	0		0.24	0.6	0.58	2.03	1.45	1.51	8.62	5.48	0.7	0.61	6.12
B48_G17	SAMN09214986	archaeon B48_G17	G17	GB-AP1	Archaea	GB-AP1	NA	NA	NA	NA			0.793862	925	447	48.3243	50.9451	113	29.5487		149	19	123	7	0	0	0	83.57	4.05	14.29		0.2	0.41	0.49	1.17	0.79	9.08	0.64	1.94	0.58	0.5	0.43
B113_G9	SAMN09215184	archaeon B113_G9	G9	GB-AP2	Archaea	GB-AP2	NA	NA	NA	Kor_Outgroup1			0.638917	830	392	47.2289	40.6333	177	13.0113		149	68	73	8	0	0	0	55.49	4.67	0		0.28	0.68	0.63	2.11	2.12	385.57	46.05	306.8	0.75	0.72	7.33
B49_G2	SAMN09215031	archaeon B49_G2	G2	GB-AP2	Archaea	GB-AP2	NA	NA	NA	Kor_Outgroup1			1.29802	1481	690	46.5901	42.675	160	116.562		149	8	128	13	0	0	0	93.46	9.03	0		0.21	0.52	0.67	1.38	1.26	50.88	27.64	27.64	0.67	0.66	2.88
B56_G1	SAMN09214767	archaeon B56_G1	G1	GB-AP2	Archaea	GB-AP2	NA	NA	NA	Kor_Outgroup1			1.56167	1793	799	44.5622	45.2995	208	72.7692		149	7	126	16	0	0	0	95.33	9.63	0		0.2	0.45	0.56	1.32	1.26	51.21	9.86	27.96	0.6	0.61	2.54
B109_G9	SAMN09215239	Geothermarchaeota archaeon archaeon B109_G9	G9	Geothermarchaeota	Archaea	Geothermarchaeotaarchaeon	NA	NA	NA	NA			0.803797	958	449	46.8685	38.2987	155	12.4903		145	61	84	0	0	0	0	51.78	0	0		0.2	0.48	0.57	1.45	2.23	80.33	2.12	4.66	0.59	0.63	5.73
B21_G17	SAMN09215015	Geothermarchaeota archaeon archaeon B21_G17	G17	Geothermarchaeota	Archaea	Geothermarchaeotaarchaeon	NA	NA	NA	NA			1.02746	1300	613	47.1538	37.1837	202	90.4158		145	28	116	1	0	0	0	81.98	0.97	0		0.37	0.98	1.46	1.73	2.98	54.6	2.06	3.24	1.43	1.64	5.86
B85_G16	SAMN09214948	Geothermarchaeota archaeon archaeon B85_G16	G16	Geothermarchaeota	Archaea	Geothermarchaeotaarchaeon	NA	NA	NA	NA			0.958108	1209	504	41.6873	41.2384	185	20.8649		145	38	97	10	0	0	0	70.39	8.25	0		0.29	0.76	0.99	1.72	9.37	2.03	0.98	1.32	1.04	1.06	0.77
B75_G9	SAMN09215217	Hadesarchaea archaeon B75_G9	G9	Hadesarchaea	Archaea	Euryarchaeota	Hadesarchaea	NA	NA	NA			0.730922	847	474	55.9622	50.0603	68	12.5441		149	35	114	0	0	0	0	71.96	0	0		0.13	0.22	0.18	2.03	0.35	0.42	0.75	0.68	0.31	0.28	3.53
B51_G15	SAMN09214880	Hydrothermarchaeota archaeon B51_G15	G15	Hydrothermarchaeota	Archaea	Euryarchaeota	Hydrothermarchaeota	NA	NA	NA			0.985975	1280	656	51.25	38.5601	218	79.9679		188	53	129	6	0	0	0	71.2	4	50		0.61	1.78	2.79	25.28	4.84	7.51	17.89	7.16	2.47	2.75	6.12
B60_G1	SAMN09214788	Hydrothermarchaeota archaeon B60_G1	G1	Hydrothermarchaeota	Archaea	Euryarchaeota	Hydrothermarchaeota	NA	NA	NA			1.50489	1952	778	39.8566	40.35	398	48.2839		188	46	125	17	0	0	0	73.37	9.55	5.88		0.59	1.57	2.21	17.38	3.83	7.08	24.12	7.88	2.14	2.26	5.51
B10_G17	SAMN09215016	Korarchaeota archaeon B10_G17	G17	Korarchaeota	Archaea	Korarchaeota	NA	NA	NA	NA			1.67505	2019	865	42.843	53.2662	275	38.0218		149	15	129	5	0	0	0	89.49	3.27	20		0.18	0.44	0.47	1.52	0.92	14.71	1	8.38	0.51	0.43	0.41
B14_G2	SAMN09215070	Korarchaeota archaeon B14_G2	G2	Korarchaeota	Archaea	Korarchaeota	NA	NA	NA	NA			1.73974	2046	889	43.4506	53.4383	206	25.3107		149	11	134	4	0	0	0	90.65	2.34	0		0.14	0.33	0.33	1.24	0.78	12.87	7.49	7.49	0.38	0.32	0.3
B15_G15	SAMN09214886	Korarchaeota archaeon B15_G15	G15	Korarchaeota	Archaea	Korarchaeota	NA	NA	NA	NA			1.82363	2156	801	37.1521	43.6078	255	45.4039		149	36	109	4	0	0	0	77.75	2.8	25		0.23	0.63	0.8	17.22	1.28	1.98	4.02	4.12	0.77	0.76	0.85
B35_G17	SAMN09215017	Korarchaeota archaeon B35_G17	G17	Korarchaeota	Archaea	Korarchaeota	NA	NA	NA	NA			0.834209	1072	497	46.3619	65.3095	199	32.4975		149	53	87	9	0	0	0	65.04	6.54	44.44		0.64	0.94	0.67	2.34	1.23	16.27	1.09	1.67	1.5	0.87	0.97
B41_G2	SAMN09215071	Korarchaeota archaeon B41_G2	G2	Korarchaeota	Archaea	Korarchaeota	NA	NA	NA	NA			1.49499	1784	709	39.7422	44.1128	337	22.4955		149	54	80	15	0	0	0	57.4	8.57	20		0.36	0.97	1.17	20.57	2.03	6.81	10.43	10.43	1.14	1.11	2.06
B51_G1	SAMN09214808	Korarchaeota archaeon B51_G1	G1	Korarchaeota	Archaea	Korarchaeota	NA	NA	NA	NA			1.71356	2022	779	38.5262	44.3992	390	35.9436		149	31	112	3	3	0	0	75.4	6.54	33.33		0.34	0.87	1.08	27.67	1.79	4.07	11.81	10.65	1.07	1.01	2.3
B68_G1	SAMN09214809	Korarchaeota archaeon B68_G1	G1	Korarchaeota	Archaea	Korarchaeota	NA	NA	NA	NA	Y		1.26612	1604	386	24.0648	42.6293	229	91.4585		149	58	88	3	0	0	0	63.71	2.8	33.33		0.35	0.86	1.16	3.48	2.43	2.09	27.63	11.74	1.24	1.22	1.83
B8_G17	SAMN09215018	Korarchaeota archaeon B8_G17	G17	Korarchaeota	Archaea	Korarchaeota	NA	NA	NA	NA			1.49093	1829	720	39.3658	47.0078	294	39.8265		149	43	101	5	0	0	0	72.72	3.27	20		0.26	0.71	0.89	2.32	1.53	18.22	1.7	4.72	0.86	0.81	1.08
B81_G16	SAMN09214951	Korarchaeota archaeon B81_G16	G16	Korarchaeota	Archaea	Korarchaeota	NA	NA	NA	NA			1.10372	1388	575	41.4265	43.844	257	32.2101		149	62	87	0	0	0	0	63.22	0	0		0.28	0.71	1.27	1.93	17.71	2.23	1.9	1.95	0.9	1.06	2.17
B85_G9	SAMN09215244	Korarchaeota archaeon B85_G9	G9	Korarchaeota	Archaea	Korarchaeota	NA	NA	NA	NA			1.38861	1687	638	37.8186	59.0552	339	14.6254		149	58	86	5	0	0	0	64.08	3.27	20		0.56	0.73	0.41	1.32	1.19	4	1.33	1.62	1.2	0.77	7.88
B22_G9	SAMN09215218	Methanosarcinales archaeon B22_G9	G9	Methanomicrobia	Archaea	Euryarchaeota	Methanomicrobia	unclassified Methanomicrobia	ANME-1 cluster	NA			1.03297	1160	611	52.6724	46.5569	253	89.4585		228	58	167	3	0	0	0	69.23	1.63	66.67		0.37	0.71	0.72	13.81	7.02	26.22	272.13	136.37	0.9	0.81	19.15
B39_G2	SAMN09215057	Methanosarcinales archaeon B39_G2	G2	Methanomicrobia	Archaea	Euryarchaeota	Methanomicrobia	unclassified Methanomicrobia	ANME-1 cluster	NA			1.69064	1954	851	43.5517	51.2633	259	85.4749		228	29	197	1	1	0	0	83.33	1.31	0		0.38	0.63	0.74	2.65	1.66	4.78	24.84	24.83	0.95	0.76	1.49
B48_G6	SAMN09215141	Methanosarcinales archaeon B48_G6	G6	Methanomicrobia	Archaea	Euryarchaeota	Methanomicrobia	unclassified Methanomicrobia	ANME-1 cluster	NA	Y		1.20408	1493	666	44.6082	44.9289	256	25.1719		228	51	173	4	0	0	0	75.5	1.96	50		0.38	1.09	1.39	2027.94	328.08	13.97	2103.17	686.64	0.98	18.87	726
B64_G16	SAMN09214940	Methanosarcinales archaeon B64_G16	G16	Methanomicrobia	Archaea	Euryarchaeota	Methanomicrobia	unclassified Methanomicrobia	ANME-1 cluster	NA			2.21259	2785	918	32.9623	43.0505	400	319.355		228	32	191	5	0	0	0	83.83	3.27	0		0.33	0.82	1.34	87.45	38.64	4.88	15.14	6.86	1.13	1.22	8.58
B49_G1	SAMN09214789	Methanosarcinales archaeon B49_G1	G1	Methanomicrobia	Archaea	Euryarchaeota	Methanomicrobia	Methanosarcinales	ANME-2 cluster (Syntrophoarchaeum)	NA			1.88964	2248	900	40.0356	43.1995	578	57.6107		228	73	136	18	1	0	0	69.34	9.08	0		0.67	1.61	1.72	4.98	7.2	1.86	20.11	7.92	2.26	2.35	6.71
B131_G9	SAMN09215219	Methanosarcinales archaeon B131_G9	G9	Methanomicrobia	Archaea	Euryarchaeota	Methanomicrobia	Methanosarcinales	NA	NA			2.25339	2579	932	36.138	48.6719	345	74.171		228	26	195	7	0	0	0	84.59	3.49	0		0.24	0.38	1.04	0.97	0.58	0.55	0.86	0.53	2.3	3.19	12.89
B25_G1	SAMN09214790	Methanosarcinales archaeon B25_G1	G1	Methanomicrobia	Archaea	Euryarchaeota	Methanomicrobia	Methanosarcinales	NA	NA			0.700887	818	468	57.2127	47.103	135	52.9407		228	111	116	1	0	0	0	54.44	0.65	0		0.4	0.73	0.89	3.44	15.56	1.7	9.83	6.03	1.12	1.05	2.58
B25_G9	SAMN09215220	Methanosarcinales archaeon B25_G9	G9	Methanomicrobia	Archaea	Euryarchaeota	Methanomicrobia	Methanosarcinales	NA	NA			1.08341	1203	590	49.0441	41.7657	236	107.979		228	74	154	0	0	0	0	60.95	0	0		0.29	0.66	0.89	2.28	1.58	0.92	1.28	1.07	0.91	0.8	65.42
B65_G16	SAMN09214941	Methanosarcinales archaeon B65_G16	G16	Methanomicrobia	Archaea	Euryarchaeota	Methanomicrobia	Methanosarcinales	NA	NA			2.08615	2287	960	41.9764	44.9059	306	37.817		228	20	196	12	0	0	0	89.84	4.84	8.33		0.28	0.63	0.79	1.66	11.13	1.02	6.89	3.83	0.93	0.93	1.99
B74_G9	SAMN09215221	Methanosarcinales archaeon B74_G9	G9	Methanomicrobia	Archaea	Euryarchaeota	Methanomicrobia	Methanosarcinales	Methermicoccaceae	NA	Y		0.815884	1060	597	56.3208	43.6709	86	18.2674		228	66	158	4	0	0	0	74.24	1.96	50		0.13	0.3	0.31	1.62	1.5	2.07	2.11	1.39	0.34	0.33	3.85
B9_G1	SAMN09214791	Methanosarcinales archaeon B9_G1	G1	Methanomicrobia	Archaea	Euryarchaeota	Methanomicrobia	Methanosarcinales	ANME-2 cluster	NA	Y		1.51055	1907	806	42.2653	48.2495	402	38.602		228	39	186	3	0	0	0	79.31	1.63	100		0.65	0.99	1.6	2.95	3.2	1.56	18.65	4.61	2.82	5.4	170.77
B47_G15	SAMN09214891	Micrarchaeota archaeon B47_G15	G15	Micrarchaeota	Archaea	Micrarchaeota	NA	NA	NA	NA			1.33387	1420	492	34.6479	47.3369	130	130.592		149	17	132	0	0	0	0	85.05	0	0		0.2	0.45	0.67	25.72	1.4	0.61	2.49	1.53	0.65	0.63	1.66
B9_G16	SAMN09214957	Micrarchaeota archaeon B9_G16	G16	Micrarchaeota	Archaea	Micrarchaeota	NA	NA	NA	NA			0.812789	990	392	39.596	47.5174	138	17.3043		149	34	115	0	0	0	0	75.4	0	0		0.28	0.62	0.78	1.07	8.04	1.28	0.81	0.98	0.9	0.82	0.57
B112_G9	SAMN09215255	Nanoarchaeota archaeon B112_G9	G9	Nanoarchaeota	Archaea	Nanoarchaeota	NA	NA	NA	NA			0.671714	898	302	33.6303	38.9098	102	21.1373		149	42	90	17	0	0	0	66.36	4.07	0		0.2	0.47	0.45	1.09	1.9	0.74	1.1	1.38	0.6	0.81	7.17
B33_G15	SAMN09214892	Nanoarchaeota archaeon B33_G15	G15	Nanoarchaeota	Archaea	Nanoarchaeota	NA	NA	NA	NA			0.671958	826	332	40.1937	48.7545	77	69.4156		149	27	122	0	0	0	0	77.1	0	0		0.2	0.5	0.64	23.26	3.04	1.61	1.67	2.25	0.59	0.52	0.74
B36_G17	SAMN09215020	Nanoarchaeota archaeon B36_G17	G17	Nanoarchaeota	Archaea	Nanoarchaeota	NA	NA	NA	NA			0.914935	1148	361	31.446	40.4637	226	66.1858		149	58	86	5	0	0	0	57.75	3.74	20		0.45	1.25	1.9	3.39	5.77	22.02	4.25	7.8	1.64	1.67	2.32
B49_G9	SAMN09215256	Nanohaloarchaeota archaeon B49_G9	G9	Nanohaloarchaeota	Archaea	Nanohaloarchaeota	NA	NA	NA	NA			0.832169	876	367	41.895	36.2779	68	19.6029		149	36	112	1	0	0	0	71.96	0.93	0		0.15	0.36	0.35	0.52	0.55	0.43	0.58	0.49	0.5	0.74	4.04
B72_G9	SAMN09215257	Nanohaloarchaeota archaeon B72_G9	G9	Nanohaloarchaeota	Archaea	Nanohaloarchaeota	NA	NA	NA	NA			1.20142	1314	458	34.8554	41.1077	130	35.9385		149	44	103	2	0	0	0	66.36	1.87	0		0.16	0.35	0.34	0.55	0.54	0.5	0.52	0.48	0.48	0.49	12.55
B53_G16	SAMN09214963	Pacearchaeota archaeon B53_G16	G16	Pacearchaeota	Archaea	Pacearchaeota	NA	NA	NA	NA			1.67014	2009	593	29.5172	30.5542	299	45.9565		149	64	72	13	0	0	0	54.91	6.83	0		0.7	1.76	2.57	4.39	18.82	6.93	6.34	8.55	2.93	3.64	15.5
B60_G9	SAMN09215263	Pacearchaeota archaeon B60_G9	G9	Pacearchaeota	Archaea	Pacearchaeota	NA	NA	NA	NA			1.81084	2104	759	36.0741	28.8029	173	50.3584		149	50	89	10	0	0	0	69.78	7.48	0		0.25	0.6	0.68	1.06	1.44	1.2	2.81	6.06	0.89	0.9	5.88
B106_G9	SAMN09215299	Thaumarchaeota archaeon B106_G9	G9	Thaumarchaeota	Archaea	Thaumarchaeota	NA	NA	NA	NA			0.842471	1067	496	46.4855	52.417	218	36.8716		145	56	82	7	0	0	0	56.97	3.88	0		0.4	0.65	0.56	2.84	4.2	114.02	25.28	52.64	0.9	0.63	11.79
B25_G17	SAMN09215024	Thaumarchaeota archaeon B25_G17	G17	Thaumarchaeota	Archaea	Thaumarchaeota	NA	NA	NA	NA			0.664088	846	430	50.8274	49.2497	155	81.3613		145	63	82	0	0	0	0	51.96	0	0		0.34	0.76	1.2	5.19	126	14.16	2.24	3.19	0.98	0.92	1.8
B27_G1	SAMN09214820	Thaumarchaeota archaeon B27_G1	G1	Thaumarchaeota	Archaea	Thaumarchaeota	NA	NA	NA	NA			1.19213	1535	715	46.5798	46.6793	295	49.0271		145	32	101	12	0	0	0	81.7	9.22	8.33		0.43	0.93	1.31	5.49	34.8	18.48	17.82	26.92	1.28	1.2	14.25
B38_G17	SAMN09215025	Thaumarchaeota archaeon B38_G17	G17	Thaumarchaeota	Archaea	Thaumarchaeota	NA	NA	NA	NA			1.68477	2071	796	38.4355	46.6969	381	532.134		145	37	99	9	0	0	0	76.33	8.25	44.44		0.38	0.87	1.18	3.31	4.57	29.1	7.17	12.58	1.13	1.05	7.49
B47_G17	SAMN09215026	Thaumarchaeota archaeon B47_G17	G17	Thaumarchaeota	Archaea	Thaumarchaeota	NA	NA	NA	NA			0.789519	1011	478	47.2799	52.4689	193	131.326		145	67	78	0	0	0	0	53.27	0	0		0.44	0.83	0.89	2.29	4.44	24.13	7.84	19.42	1.17	0.93	3.14
B54_G2	SAMN09215084	Thaumarchaeota archaeon B54_G2	G2	Thaumarchaeota	Archaea	Thaumarchaeota	NA	NA	NA	NA			1.16465	1445	644	44.5675	51.7402	261	83.705		145	31	91	15	8	0	0	76.78	9.34	7.69		0.43	0.83	0.84	2.71	5.63	24.5	18.71	18.71	1.13	0.93	3.26
B6_G16	SAMN09214978	Thaumarchaeota archaeon B6_G16	G16	Thaumarchaeota	Archaea	Thaumarchaeota	NA	NA	NA	NA			0.752598	966	467	48.3437	49.2667	189	89.7196		145	63	80	2	0	0	0	56.05	1.29	100		0.33	0.7	0.88	8.31	16.49	511.51	76	222.73	0.92	0.82	24.13
B77_G16	SAMN09214979	Thaumarchaeota archaeon B77_G16	G16	Thaumarchaeota	Archaea	Thaumarchaeota	NA	NA	NA	NA			1.19767	1577	583	36.9689	43.8802	293	82.2833		145	63	78	4	0	0	0	56.42	2.91	75		0.36	0.86	1.11	4.64	19.61	6.36	2.3	3.78	1.12	1.12	1.31
B99_G9	SAMN09215300	Thaumarchaeota archaeon B99_G9	G9	Thaumarchaeota	Archaea	Thaumarchaeota	NA	NA	NA	NA			1.22603	1506	733	48.672	46.6759	245	22.849		145	29	110	6	0	0	0	77.02	2.17	0		0.25	0.5	0.55	3.01	18	10.84	10.98	15.83	0.62	0.52	8.92
B3_G9	SAMN09215224	Thermococci archaeon B3_G9	G9	Thermococci	Archaea	Euryarchaeota	Thermococci	NA	NA	NA			1.6144	2110	686	32.5118	35.5104	383	52.8172		299	102	190	7	0	0	0	58.94	3.22	0		0.38	0.96	1.37	2.59	9.17	1.34	22.49	11.04	1.25	1.25	24.51
B48_G16	SAMN09214943	Thermococci archaeon B48_G16	G16	Thermococci	Archaea	Euryarchaeota	Thermococci	NA	NA	NA			1.17395	1512	684	45.2381	36.1879	239	33.0586		299	54	234	11	0	0	0	78.69	4.17	9.09		0.53	1.41	2.69	3.24	15.88	1.88	18.57	8.34	2.1	2.3	29.14
B54_G1	SAMN09214794	Thermococci archaeon B54_G1	G1	Thermococci	Archaea	Euryarchaeota	Thermococci	NA	NA	NA			1.52283	1970	797	40.4569	38.7585	328	92.2591		299	66	211	22	0	0	0	74.03	9.05	9.09		0.61	1.54	2.61	3.86	18.69	2.44	21.56	10.42	2.25	2.43	33.03
B61_G1	SAMN09214795	Thermococci archaeon B61_G1	G1	Thermococci	Archaea	Euryarchaeota	Thermococci	NA	NA	deep Eury group 5			1.48179	1872	709	37.8739	42.989	391	52.8977		299	55	226	16	2	0	0	77.06	6.16	9.09		0.41	0.99	1.38	2.79	6.58	102.38	30	119.94	1.27	1.31	15.31
B88_G9	SAMN09215225	Thermococci archaeon B88_G9	G9	Thermococci	Archaea	Euryarchaeota	Thermococci	NA	NA	deep Eury group 5	Y		1.29544	1469	652	44.3839	42.8027	150	26.04		299	46	252	1	0	0	0	80.52	0.5	0		0.12	0.29	0.29	0.84	2.86	34.74	12.65	38.45	0.32	0.3	8.1
B13_G1	SAMN09214796	Thermococci archaeon B13_G1	G1	Thermococci	Archaea	Euryarchaeota	Thermococci	Thermococcales	Thermococcaceae	Palaeococcus			1.20882	1496	720	48.1283	44.6226	190	35.4895		299	97	197	5	0	0	0	67.62	2.48	40		0.27	0.67	2.4	2.23	1.81	1.94	10.16	3.06	1.08	1.59	5.93
B21_G6	SAMN09215142	Thermococci archaeon B21_G6	G6	Thermococci	Archaea	Euryarchaeota	Thermococci	Thermococcales	Thermococcaceae	Pyrococcus			1.34951	1738	859	49.4246	45.1723	278	13.9173		299	64	224	11	0	0	0	75.04	4.12	45.45		0.32	0.85	1.42	2.09	2.55	3.55	2.54	2.68	0.76	9.01	1.23
B30_G9	SAMN09215226	Thermococci archaeon B30_G9	G9	Thermococci	Archaea	Euryarchaeota	Thermococci	Thermococcales	Thermococcaceae	Thermococcus			0.885738	1227	541	44.0913	42.0727	216	31.9722		299	128	167	4	0	0	0	52.31	0.63	75		0.28	0.72	1.53	2.85	3.54	1.74	132.45	31.88	0.96	2.15	23.47
B44_G2	SAMN09215061	Thermococci archaeon B44_G2	G2	Thermococci	Archaea	Euryarchaeota	Thermococci	Thermococcales	Thermococcaceae	Thermococcus			1.45515	1738	892	51.3234	40.0016	244	29.0574		299	32	265	2	0	0	0	85.35	0.99	50		0.37	1.03	90.31	15.33	5.14	1.8	9.75	9.74	1.4	3.01	13.53
B45_G15	SAMN09214882	Thermococci archaeon B45_G15	G15	Thermococci	Archaea	Euryarchaeota	Thermococci	Thermococcales	Thermococcaceae	Thermococcus			1.62346	1913	938	49.0329	39.9932	220	35.5364		299	31	266	2	0	0	0	86.88	0.99	0		0.31	0.9	64.84	11.37	4.06	1.83	23.63	7.41	1.23	2.37	10.04
B5_G13	SAMN09214848	Thermococci archaeon B5_G13	G13	Thermococci	Archaea	Euryarchaeota	Thermococci	Thermococcales	Thermococcaceae	Thermococcus			1.65203	1991	844	42.3908	40.3473	300	231.737		299	82	211	6	0	0	0	73.88	2.12	83.33		0.75	2.2	221.66	15.03	8.19	5.16	33.64	12.15	3.04	5.49	15.28
B50_G2	SAMN09215062	Thermococci archaeon B50_G2	G2	Thermococci	Archaea	Euryarchaeota	Thermococci	Thermococcales	Thermococcaceae	Thermococcus			1.28029	1612	754	46.7742	42.4887	282	42.4645		299	89	186	24	0	0	0	63.76	6.27	12.5		0.44	1.2	3.07	4.54	4.53	2.45	28.16	28.16	1.55	2.63	22.31
B63_G1	SAMN09214797	Thermococci archaeon B63_G1	G1	Thermococci	Archaea	Euryarchaeota	Thermococci	Thermococcales	Thermococcaceae	Thermococcus			1.42506	1765	816	46.2323	39.9822	343	84.6676		299	87	198	14	0	0	0	65.03	4.28	35.71		0.48	1.26	102.25	14.94	5.63	2.48	40.87	11.87	1.76	3.51	16.15
B89_G9	SAMN09215227	Thermococci archaeon B89_G9	G9	Thermococci	Archaea	Euryarchaeota	Thermococci	Thermococcales	Thermococcaceae	Palaeococcus			1.36349	1714	863	50.3501	44.4016	248	15.2097		299	42	246	11	0	0	0	83.26	3.58	36.36		0.22	0.52	0.71	1.14	1.12	1.29	7.88	2.1	0.82	1.35	6.45
B93_G9	SAMN09215228	Thermococci archaeon B93_G9	G9	Thermococci	Archaea	Euryarchaeota	Thermococci	Thermococcales	Thermococcaceae	Thermococcus			1.26765	1572	763	48.5369	39.9044	274	27.6861		299	86	207	6	0	0	0	66.7	1.75	0		0.27	0.69	101.57	14.14	4.91	1.58	33.42	9.57	0.86	2.41	14.13
B14_G15	SAMN09214883	Thermoplasmata archaeon B14_G15	G15	Thermoplasmata	Archaea	Euryarchaeota	Thermoplasmata	Methanomassiliicoccales	NA	NA	Y		1.28875	1298	553	42.604	53.8742	267	168.442		188	49	139	0	0	0	0	70.32	0	0		0.35	0.82	0.91	120.6	15.78	2.18	19.75	11.38	0.97	0.87	14.58
B23_G9	SAMN09215229	Thermoplasmata archaeon B23_G9	G9	Thermoplasmata	Archaea	Euryarchaeota	Thermoplasmata	Methanomassiliicoccales	NA	NA	Y		2.04296	1881	743	39.5003	52.3198	248	20.4839		188	4	182	2	0	0	0	97.6	1.6	0		0.14	0.3	0.27	57.72	7.91	0.81	10.09	5.66	0.34	0.29	7.56
B25_G2	SAMN09215063	Thermoplasmata archaeon B25_G2	G2	Thermoplasmata	Archaea	Euryarchaeota	Thermoplasmata	Methanomassiliicoccales	NA	NA			1.45856	1393	573	41.1342	52.9979	234	23.1838		188	41	147	0	0	0	0	77.61	0	0		0.27	0.62	0.7	102.17	13.66	1.57	9.91	9.91	0.74	0.66	12.3
B44_G16	SAMN09214944	Thermoplasmata archaeon B44_G16	G16	Thermoplasmata	Archaea	Euryarchaeota	Thermoplasmata	Methanomassiliicoccales	NA	NA			1.89453	1726	693	40.1506	52.1707	283	27.4664		188	19	166	3	0	0	0	86.4	2.4	33.33		0.23	0.5	0.6	74.56	11.9	1.34	13.58	7.38	0.65	0.6	9.4
B67_G9	SAMN09215230	Thermoplasmata archaeon B67_G9	G9	Thermoplasmata	Archaea	Euryarchaeota	Thermoplasmata	Methanomassiliicoccales	NA	NA	Y		2.21717	1836	728	39.6514	53.3982	171	11.9006		188	23	159	6	0	0	0	89.45	4	16.67		0.12	0.2	0.15	0.39	0.57	0.33	1.46	1.65	0.3	0.46	2.82
B1_G16	SAMN09214945	Thermoplasmata archaeon B1_G16	G16	Thermoplasmata	Archaea	Euryarchaeota	Thermoplasmata	NA	NA	Deep Eury group 6			1.07467	1287	558	43.3566	41.718	211	19.436		188	54	132	2	0	0	0	67.46	0.96	50		0.25	0.67	1.08	1.1	9.87	1.39	1.56	1.46	0.87	1.47	1.82
B47_G6	SAMN09215143	Thermoplasmata archaeon B47_G6	G6	Thermoplasmata	Archaea	Euryarchaeota	Thermoplasmata	NA	NA	Deep Eury group 6			1.29484	1443	594	41.1642	40.8231	277	13.9711		188	51	126	11	0	0	0	74.11	2.91	0		0.35	0.94	1.57	1.58	2.29	2.88	2.43	2.37	0.93	8.94	1.38
B1_G6	SAMN09215144	Thermoplasmata archaeon B1_G6	G6	Thermoplasmata	Archaea	Euryarchaeota	Thermoplasmata	Thermoplasmatales	NA	NA			0.802237	977	449	45.957	43.4441	179	18.3352		188	67	118	3	0	0	0	60.57	0.88	66.67		0.51	1.33	292.76	3.09	2.77	3.29	43.97	25.62	1.51	10.98	121.62
B101_G9	SAMN09215231	Thermoplasmata archaeon B101_G9	G9	Thermoplasmata	Archaea	Euryarchaeota	Thermoplasmata	Thermoplasmatales	NA	NA			1.17205	1327	592	44.6119	44.9312	240	58.675		188	35	137	16	0	0	0	81.53	7.49	18.75		0.35	0.71	8.21	1.26	1.26	1.02	4.31	4.24	0.95	1.6	11.96
B108_G9	SAMN09215232	Thermoplasmata archaeon B108_G9	G9	Thermoplasmata	Archaea	Euryarchaeota	Thermoplasmata	Thermoplasmatales	NA	NA			0.843964	962	454	47.1933	36.8419	167	36.3054		188	53	118	17	0	0	0	64.35	6.49	17.65		0.3	0.81	62.2	1.65	1.31	1.07	13.61	6.56	1.03	1.22	18.55
B12_G9	SAMN09215233	Thermoplasmata archaeon B12_G9	G9	Thermoplasmata	Archaea	Euryarchaeota	Thermoplasmata	Thermoplasmatales	NA	NA			1.28286	1610	629	39.0683	38.473	322	27.2733		188	71	106	11	0	0	0	64.85	6.96	9.09		0.32	0.85	1.04	2.19	6.69	3.86	3.14	3.25	1.14	1.08	13.04
B15_G1	SAMN09214798	Thermoplasmata archaeon B15_G1	G1	Thermoplasmata	Archaea	Euryarchaeota	Thermoplasmata	Thermoplasmatales	NA	NA			2.13348	2150	706	32.8372	32.0418	273	39.2271		188	40	139	9	0	0	0	77.86	6.4	0		0.5	1.26	1.49	1.27	1.45	0.93	12.33	4.12	2.07	2.43	1.82
B18_G2	SAMN09215064	Thermoplasmata archaeon B18_G2	G2	Thermoplasmata	Archaea	Euryarchaeota	Thermoplasmata	Thermoplasmatales	NA	NA			0.599425	732	392	53.5519	47.1467	122	30.7705		188	63	124	1	0	0	0	57.07	0.4	100		0.37	0.92	1.19	5.4	2.8	37.17	12.27	12.27	1.09	0.98	3.06
B2_G2	SAMN09215065	Thermoplasmata archaeon B2_G2	G2	Thermoplasmata	Archaea	Euryarchaeota	Thermoplasmata	Thermoplasmatales	NA	NA			2.12427	2464	883	35.836	50.8823	592	17.25		149	66	73	10	0	0	0	51.88	5.75	0		0.7	1.53	1.44	4.51	3.62	1.33	10.39	10.39	2.13	2.82	15.05
B23_G1	SAMN09214799	Thermoplasmata archaeon B23_G1	G1	Thermoplasmata	Archaea	Euryarchaeota	Thermoplasmata	Thermoplasmatales	NA	NA	Y		1.60907	1467	612	41.7178	53.8861	216	31.1528		188	30	154	4	0	0	0	77.6	0.25	0		0.21	0.45	0.51	75.11	10.12	1.5	13.18	7.26	0.57	0.49	9.25
B24_G2	SAMN09215066	Thermoplasmata archaeon B24_G2	G2	Thermoplasmata	Archaea	Euryarchaeota	Thermoplasmata	Thermoplasmatales	NA	NA			0.889146	1051	473	45.0048	33.6914	197	41.2335		188	91	84	13	0	0	0	52.33	8	38.46		0.89	2.55	4.72	7.28	9.97	8.59	14.55	14.54	3.53	4.07	19.16
B24_G9	SAMN09215234	Thermoplasmata archaeon B24_G9	G9	Thermoplasmata	Archaea	Euryarchaeota	Thermoplasmata	Thermoplasmatales	NA	NA			1.39898	1500	653	43.5333	34.6377	247	29.5668		188	36	149	3	0	0	0	80.36	2.4	66.67		0.28	0.91	0.84	1.29	9.8	0.77	6.51	3.26	0.95	1.04	12.01
B28_G1	SAMN09214800	Thermoplasmata archaeon B28_G1	G1	Thermoplasmata	Archaea	Euryarchaeota	Thermoplasmata	Thermoplasmatales	NA	NA	Y		1.13722	1351	551	40.7846	43.1038	314	49.1624		188	55	129	4	0	0	0	66.32	2.44	0		0.62	1.51	2.21	6.29	13.57	10.23	27.2	41.2	2.21	2.44	61.67
B28_G2	SAMN09215067	Thermoplasmata archaeon B28_G2	G2	Thermoplasmata	Archaea	Euryarchaeota	Thermoplasmata	Thermoplasmatales	NA	NA			0.772057	947	432	45.6177	43.0292	185	42.6595		188	52	131	3	2	0	0	64.27	4.4	11.11		0.67	1.61	277.2	3.78	2.88	2.04	23.88	23.87	2.52	10.96	115.68
B31_G17	SAMN09215013	Thermoplasmata archaeon B31_G17	G17	Thermoplasmata	Archaea	Euryarchaeota	Thermoplasmata	Thermoplasmatales	NA	NA	Y		1.29454	1440	567	39.375	43.8722	216	113.787		188	54	131	3	0	0	0	79.2	1.02	33.33		0.32	0.83	1.31	2.98	1.8	14.19	2.56	2.48	1.12	1.12	1.43
B35_G1	SAMN09214801	Thermoplasmata archaeon B35_G1	G1	Thermoplasmata	Archaea	Euryarchaeota	Thermoplasmata	Thermoplasmatales	NA	NA			0.764409	958	459	47.9123	38.8341	223	28.9865		188	83	89	15	1	0	0	54.74	8.62	0		0.6	1.75	10.11	10.1	5.08	3.64	13.43	7.46	2.25	2.65	32.19
B38_G15	SAMN09214884	Thermoplasmata archaeon B38_G15	G15	Thermoplasmata	Archaea	Euryarchaeota	Thermoplasmata	Thermoplasmatales	NA	NA			1.99649	2270	935	41.1894	38.6688	365	57.337		188	21	155	12	0	0	0	89.15	8.27	8.33		0.58	1.69	2.86	21.32	3.29	3.37	8.93	7.66	2.38	2.5	5.55
B4_G13	SAMN09214849	Thermoplasmata archaeon B4_G13	G13	Thermoplasmata	Archaea	Euryarchaeota	Thermoplasmata	Thermoplasmatales	NA	NA			1.31003	1815	567	31.2397	41.6409	367	318.951		188	45	139	4	0	0	0	75.46	2.04	25		1.49	3.94	424.12	10.19	8.47	7.4	50.81	31.34	6.86	15.41	131.32
B4_G16	SAMN09214946	Thermoplasmata archaeon B4_G16	G16	Thermoplasmata	Archaea	Euryarchaeota	Thermoplasmata	Thermoplasmatales	NA	NA			0.855922	1035	436	42.1256	39.8148	196	38.1888		188	60	125	3	0	0	0	63.61	2.4	66.67		0.41	1.14	1.96	2.31	19.09	4.58	2.99	3.65	1.88	1.97	15.8
B44_G15	SAMN09214885	Thermoplasmata archaeon B44_G15	G15	Thermoplasmata	Archaea	Euryarchaeota	Thermoplasmata	Thermoplasmatales	NA	NA			1.72497	1714	701	40.8985	34.6707	273	44.0879		188	25	156	7	0	0	0	85.2	3.32	0		0.44	1.43	1.96	15.73	2.34	2.57	2.43	2.7	1.79	2.02	2.19
B45_G17	SAMN09215014	Thermoplasmata archaeon B45_G17	G17	Thermoplasmata	Archaea	Euryarchaeota	Thermoplasmata	Thermoplasmatales	NA	NA			0.936371	1092	501	45.8791	42.3398	206	73.2961		188	58	120	10	0	0	0	68.23	2.09	10		0.43	1.29	1.97	3.25	2.92	24.92	3.52	22.16	1.57	1.62	3.26
B5_G1	SAMN09214802	Thermoplasmata archaeon B5_G1	G1	Thermoplasmata	Archaea	Euryarchaeota	Thermoplasmata	Thermoplasmatales	NA	NA	Y		1.13913	1353	483	35.6984	49.9896	335	23.9552		188	75	112	1	0	0	0	59.76	0.8	100		0.59	1.23	1.53	13.35	6.67	1.8	13.96	10.29	1.76	1.76	18.73
B52_G16	SAMN09214947	Thermoplasmata archaeon B52_G16	G16	Thermoplasmata	Archaea	Euryarchaeota	Thermoplasmata	Thermoplasmatales	NA	NA			1.12157	1281	546	42.623	34.5704	179	31.8268		188	81	99	8	0	0	0	51.42	3.04	0		0.47	1.47	2.03	1.93	12.02	1.12	6.49	3.75	1.95	2.21	10.43
B55_G2	SAMN09215068	Thermoplasmata archaeon B55_G2	G2	Thermoplasmata	Archaea	Euryarchaeota	Thermoplasmata	Thermoplasmatales	NA	NA			1.10881	1403	535	38.1326	43.2462	277	72.9892		188	65	116	5	2	0	0	68.56	5.6	9.09		0.47	1.29	1.78	3.74	2.85	31.86	30.58	30.57	1.56	1.56	3.06
B58_G1	SAMN09214803	Thermoplasmata archaeon B58_G1	G1	Thermoplasmata	Archaea	Euryarchaeota	Thermoplasmata	Thermoplasmatales	NA	NA			1.52821	1639	693	42.2819	39.1646	435	50.1931		188	60	116	12	0	0	0	64.31	7.87	0		0.74	1.96	3.07	3.75	4.5	1.95	19.58	7.36	2.74	3.07	17.85
B67_G1	SAMN09214804	Thermoplasmata archaeon B67_G1	G1	Thermoplasmata	Archaea	Euryarchaeota	Thermoplasmata	Thermoplasmatales	NA	NA			1.25078	1366	587	42.9722	37.3286	311	34.3666		188	53	114	16	5	0	0	65.74	6.51	54.84		0.68	1.99	2.74	3.93	17.29	1.71	13.46	6.85	2.65	2.97	21.21
B78_G9	SAMN09215235	Thermoplasmata archaeon B78_G9	G9	Thermoplasmata	Archaea	Euryarchaeota	Thermoplasmata	Thermoplasmatales	NA	NA			1.5639	1791	697	38.9168	50.3441	313	23.8051		188	26	153	9	0	0	0	85.39	4.52	22.22		0.35	0.64	0.79	5.45	1.82	0.84	5.92	5.99	0.86	0.82	11.7
B8_G13	SAMN09214850	Thermoplasmata archaeon B8_G13	G13	Thermoplasmata	Archaea	Euryarchaeota	Thermoplasmata	Thermoplasmatales	NA	NA	Y		0.756479	875	443	50.6286	35.9208	154	148.188		188	48	135	5	0	0	0	66.18	2.06	0		1.23	3.94	143.99	9.97	8.09	6.31	33.4	18.15	5.38	6.04	39.42
B82_G9	SAMN09215236	Thermoplasmata archaeon B82_G9	G9	Thermoplasmata	Archaea	Euryarchaeota	Thermoplasmata	Thermoplasmatales	NA	NA			1.5047	1527	709	46.4309	37.9659	205	19.2537		188	13	164	11	0	0	0	90	5.72	9.09		0.2	0.56	0.76	0.75	1	0.66	5.11	2.15	0.64	0.62	5.76
B87_G9	SAMN09215237	Thermoplasmata archaeon B87_G9	G9	Thermoplasmata	Archaea	Euryarchaeota	Thermoplasmata	Thermoplasmatales	NA	NA			1.34728	1609	650	40.3978	53.6165	261	26.3487		188	25	162	1	0	0	0	81.16	0.8	0		0.37	0.58	0.35	0.88	0.81	2.11	0.64	1.05	1.19	0.63	14.85
B91_G9	SAMN09215238	Thermoplasmata archaeon B91_G9	G9	Thermoplasmata	Archaea	Euryarchaeota	Thermoplasmata	Thermoplasmatales	NA	NA			1.32906	1504	685	45.5452	41.3369	236	20.0508		188	24	153	11	0	0	0	86.63	5.66	0		0.25	0.61	15.55	1.12	1.02	0.8	4.13	2.16	0.76	0.85	7.5
B12_G16	SAMN09214931	Thermoprotei archaeon B12_G16	G16	Thermoproteales	Archaea	Crenarchaeota	Thermoprotei	Thermoproteales	NA	DeepGroup2			2.14316	2388	871	36.474	44.1963	81	50.642		174	1	170	3	0	0	0	99.26	2.21	0		0.04	0.11	0.14	3.27	6.26	0.31	0.17	0.26	0.13	0.13	0.1
B16_G15	SAMN09214875	Thermoprotei archaeon B16_G15	G15	Thermoproteales	Archaea	Crenarchaeota	Thermoprotei	Thermoproteales	NA	DeepGroup2			1.5189	1804	718	39.8004	44.7114	254	28.3189		174	43	128	3	0	0	0	76.24	2.21	0		0.21	0.59	0.72	12.14	34.32	2.19	1.01	1.81	0.67	0.68	0.56
B19_G17	SAMN09214998	Thermoprotei archaeon B19_G17	G17	Thermoproteales	Archaea	Crenarchaeota	Thermoprotei	Thermoproteales	NA	DeepGroup1			1.24792	1514	750	49.5376	51.3935	217	40.3963		174	15	155	4	0	0	0	89.71	2.94	50		0.2	0.47	0.51	1.21	2.09	18.16	1.09	14.76	0.56	0.46	0.71
B28_G15	SAMN09214876	Thermoprotei archaeon B28_G15	G15	Thermoproteales	Archaea	Crenarchaeota	Thermoprotei	Thermoproteales	NA	DeepGroup2			1.91752	2117	800	37.7893	40	140	32.9857		174	2	163	9	0	0	0	99.02	4.9	0		0.1	0.3	0.42	6.83	29.39	0.89	0.46	0.74	0.37	0.41	0.31
B3_G16	SAMN09214932	Thermoprotei archaeon B3_G16	G16	Thermoproteales	Archaea	Crenarchaeota	Thermoprotei	Thermoproteales	NA	DeepGroup2			1.39509	1602	694	43.3208	40.1778	207	126.13		174	17	154	3	0	0	0	89.46	2.21	0		0.17	0.45	0.63	14.56	66.25	1.06	0.68	0.96	0.59	0.67	0.46
B33_G17	SAMN09214999	Thermoprotei archaeon B33_G17	G17	Thermoproteales	Archaea	Crenarchaeota	Thermoprotei	Thermoproteales	NA	DeepGroup1			1.44204	1745	742	42.5215	55.6689	180	42.9944		149	71	71	7	0	0	0	56.7	4.05	0		0.18	0.31	0.27	1.2	0.7	13.48	0.5	2.38	0.44	0.32	0.27
B39_G17	SAMN09215000	Thermoprotei archaeon B39_G17	G17	Thermoproteales	Archaea	Crenarchaeota	Thermoprotei	Thermoproteales	NA	DeepGroup1			1.60111	1932	823	42.5983	50.5144	313	86.2556		149	26	112	11	0	0	0	80.37	8.57	0		0.26	0.59	0.6	1.62	1.18	41.32	1.04	10.49	0.74	0.65	0.63
B40_G2	SAMN09215046	Thermoprotei archaeon B40_G2	G2	Thermoproteales	Archaea	Crenarchaeota	Thermoprotei	Thermoproteales	NA	DeepGroup1			1.58326	1826	882	48.3023	49.2112	170	39.8529		149	8	129	11	1	0	0	93.46	5.57	0		0.14	0.33	0.34	1.25	0.83	35.99	8.83	8.83	0.4	0.39	0.37
B46_G2	SAMN09215047	Thermoprotei archaeon B46_G2	G2	Thermoproteales	Archaea	Crenarchaeota	Thermoprotei	Thermoproteales	NA	DeepGroup1			1.36777	1657	806	48.6421	50.8763	224	34.2411		174	13	147	13	1	0	0	91.12	8.82	0		0.21	0.47	0.46	1.56	2.28	19.64	15.68	15.68	0.56	0.47	0.75
B51_G2	SAMN09215048	Thermoprotei archaeon B51_G2	G2	Thermoproteales	Archaea	Crenarchaeota	Thermoprotei	Thermoproteales	NA	DeepGroup1			1.24465	1646	479	29.1009	51.9298	305	39.0328		149	63	85	1	0	0	0	56.34	0.93	0		0.46	0.83	0.77	1.32	1.55	11.32	15.86	15.86	1.21	0.99	0.8
B75_G16	SAMN09214933	Thermoprotei archaeon B75_G16	G16	Thermoproteales	Archaea	Crenarchaeota	Thermoprotei	Thermoproteales	NA	DeepGroup1			1.32621	1709	677	39.6138	42.0677	263	31.4601		174	39	122	13	0	0	0	76.84	5.18	61.54		0.26	0.65	0.86	2.3	13.76	1.64	1.15	1.65	0.88	0.92	1.47
B1_G17	SAMN09215001	Thermoprotei archaeon B1_G17	G17	Thermoproteales	Archaea	Crenarchaeota	Thermoprotei	Thermoproteales	Thermofilaceae	NA			2.04937	2490	740	29.7189	55.5872	358	34.0503		174	40	120	13	1	0	0	83.46	9.19	12.5		0.23	0.42	0.4	1.33	1.27	12.99	0.85	2.97	0.59	0.44	0.44
B132_G9	SAMN09215213	Thermoprotei archaeon B132_G9	G9	Thermoproteales	Archaea	Crenarchaeota	Thermoprotei	Thermoproteales	Thermofilaceae	NA			1.93057	2317	686	29.6073	40.1803	462	14.3874		174	54	106	14	0	0	0	68.9	8.27	0		0.31	0.72	0.74	1.04	1.34	6.86	1.37	2.57	0.94	0.92	7.36
B14_G17	SAMN09215002	Thermoprotei archaeon B14_G17	G17	Thermoproteales	Archaea	Crenarchaeota	Thermoprotei	Thermoproteales	Thermofilaceae	NA			1.563	1740	665	38.2184	43.6198	257	100.16		174	28	143	3	0	0	0	83.82	1.47	0		0.21	0.57	0.73	1.12	1.27	45.48	3.55	23.25	0.76	0.78	0.71
B15_G2	SAMN09215049	Thermoprotei archaeon B15_G2	G2	Thermoproteales	Archaea	Crenarchaeota	Thermoprotei	Thermoproteales	Thermofilaceae	NA			1.99076	2178	786	36.0882	39.8183	175	42.2171		174	17	154	3	0	0	0	87.99	1.47	0		0.14	0.39	0.52	0.61	1.07	31.79	7.44	7.44	0.53	0.55	0.52
B16_G17	SAMN09215003	Thermoprotei archaeon B16_G17	G17	Thermoproteales	Archaea	Crenarchaeota	Thermoprotei	Thermoproteales	Thermofilaceae	NA			1.0607	1389	493	35.4932	57.9149	248	24.8911		174	81	90	3	0	0	0	54.06	1.53	33.33		0.35	0.6	0.53	9.69	20.56	11.15	0.97	1.56	0.87	0.61	0.59
B17_G15	SAMN09214877	Thermoprotei archaeon B17_G15	G15	Thermoproteales	Archaea	Crenarchaeota	Thermoprotei	Thermoproteales	Thermofilaceae	NA			1.75542	2130	715	33.5681	58.7858	247	53.7814		174	23	148	3	0	0	0	86.9	2.21	33.33		0.25	0.41	0.34	15.03	28.73	4.35	0.67	1.28	0.6	0.42	0.44
B17_G9	SAMN09215214	Thermoprotei archaeon B17_G9	G9	Thermoproteales	Archaea	Crenarchaeota	Thermoprotei	Thermoproteales	Thermofilaceae	NA	Y		1.18979	1437	543	37.7871	46.8615	296	19.5642		174	59	111	4	0	0	0	69.49	2.94	0		0.27	0.56	0.52	1.55	2.03	13.09	4.64	5.71	0.72	0.63	11.33
B18_G17	SAMN09215004	Thermoprotei archaeon B18_G17	G17	Thermoproteales	Archaea	Crenarchaeota	Thermoprotei	Thermoproteales	Thermofilaceae	NA			0.828551	1039	398	38.3061	46.7946	223	29.4798		174	81	89	4	0	0	0	53.96	1.84	100		0.43	1.04	1.41	2.56	2.85	15.38	5.85	6.26	1.44	1.42	13.17
B20_G17	SAMN09215005	Thermoprotei archaeon B20_G17	G17	Thermoproteales	Archaea	Crenarchaeota	Thermoprotei	Thermoproteales	Thermofilaceae	NA			1.44803	1619	660	40.7659	39.3926	203	537.759		174	13	158	3	0	0	0	91.18	1.84	33.33		0.18	0.52	0.82	1.44	1.63	32.5	6	197.43	0.67	0.74	0.7
B22_G16	SAMN09214934	Thermoprotei archaeon B22_G16	G16	Thermoproteales	Archaea	Crenarchaeota	Thermoprotei	Thermoproteales	Thermofilaceae	NA			3.54368	4202	1134	26.9871	38.3079	430	70.1233		174	3	160	11	0	0	0	97.79	7.72	0		0.19	0.47	0.65	1.45	22.86	23.09	1.36	6.43	0.69	0.74	0.83
B22_G17	SAMN09215006	Thermoprotei archaeon B22_G17	G17	Thermoproteales	Archaea	Crenarchaeota	Thermoprotei	Thermoproteales	Thermofilaceae	NA			0.822155	1030	461	44.7573	38.0505	198	49.5657		174	84	87	3	0	0	0	52.8	1.35	66.67		0.57	1.56	2.19	6.33	3.74	29.5	17.65	13.14	2.35	2.46	20.89
B3_G17	SAMN09215007	Thermoprotei archaeon B3_G17	G17	Thermoproteales	Archaea	Crenarchaeota	Thermoprotei	Thermoproteales	Thermofilaceae	NA			0.862936	1078	470	43.5993	41.4708	202	47.0248		174	66	97	11	0	0	0	58.09	6.67	36.36		0.35	1	1.56	2.54	2.44	24.31	2.26	11.58	1.41	1.45	1.44
B34_G16	SAMN09214935	Thermoprotei archaeon B34_G16	G16	Thermoproteales	Archaea	Crenarchaeota	Thermoprotei	Thermoproteales	Thermofilaceae	NA			2.15575	2701	764	28.2858	57.9385	371	50.2642		174	27	144	3	0	0	0	85.55	2.21	66.67		0.28	0.44	0.33	12.36	28.41	3.76	0.67	1.16	0.67	0.46	0.45
B36_G1	SAMN09214785	Thermoprotei archaeon B36_G1	G1	Thermoproteales	Archaea	Crenarchaeota	Thermoprotei	Thermoproteales	Thermofilaceae	NA			0.755156	981	410	41.7941	44.2589	258	38.7016		174	83	82	9	0	0	0	56	6.25	0		0.45	1.09	1.44	3.1	3.67	146.59	12.38	68.13	1.41	1.48	2.32
B36_G2	SAMN09215050	Thermoprotei archaeon B36_G2	G2	Thermoproteales	Archaea	Crenarchaeota	Thermoprotei	Thermoproteales	Thermofilaceae	NA			1.75733	1953	653	33.4357	44.9037	244	112.016		174	10	152	12	0	0	0	92.65	6.86	8.33		0.19	0.48	0.6	1.08	1.14	51.11	25.06	25.06	0.62	0.59	0.84
B4_G17	SAMN09215008	Thermoprotei archaeon B4_G17	G17	Thermoproteales	Archaea	Crenarchaeota	Thermoprotei	Thermoproteales	Thermofilaceae	NA			2.07005	2386	760	31.8525	40.1971	313	94.1246		174	12	159	3	0	0	0	91.67	1.47	0		0.24	0.68	0.98	1.21	1.97	40.3	1.72	8.39	0.94	0.98	0.9
B40_G17	SAMN09215009	Thermoprotei archaeon B40_G17	G17	Thermoproteales	Archaea	Crenarchaeota	Thermoprotei	Thermoproteales	Thermofilaceae	NA			1.486	1880	648	34.4681	62.6789	299	46.7358		174	33	130	11	0	0	0	80.88	6.99	54.55		0.47	0.61	0.42	1.15	0.79	22.33	0.77	4.05	1.06	0.61	0.55
B43_G2	SAMN09215051	Thermoprotei archaeon B43_G2	G2	Thermoproteales	Archaea	Crenarchaeota	Thermoprotei	Thermoproteales	Thermofilaceae	NA			1.48529	1812	733	40.4525	39.7102	275	31.7273		174	40	119	15	0	0	0	75.62	9.44	20		0.4	1.05	1.48	4.2	2.74	23.21	11.68	11.67	1.48	1.53	15.11
B44_G9	SAMN09215215	Thermoprotei archaeon B44_G9	G9	Thermoproteales	Archaea	Crenarchaeota	Thermoprotei	Thermoproteales	Thermofilaceae	NA			1.42207	1753	659	37.5927	37.93	370	20.9514		174	52	113	9	0	0	0	70.74	5.76	0		0.31	0.77	0.73	3.98	2.13	38	13.39	14.21	0.98	0.91	15.65
B47_G2	SAMN09215052	Thermoprotei archaeon B47_G2	G2	Thermoproteales	Archaea	Crenarchaeota	Thermoprotei	Thermoproteales	Thermofilaceae	NA			1.24687	1537	488	31.7502	42.0366	246	30.6951		174	70	90	14	0	0	0	54.04	8.33	21.43		0.35	0.87	1.24	2.6	2.53	11.4	12.23	12.22	1.18	1.17	1.62
B48_G2	SAMN09215053	Thermoprotei archaeon B48_G2	G2	Thermoproteales	Archaea	Crenarchaeota	Thermoprotei	Thermoproteales	Thermofilaceae	NA			1.30788	1578	544	34.474	50.4289	336	51.1339		174	78	91	4	1	0	0	54.32	3.68	0		0.33	0.73	0.76	1.73	1.89	60.26	17.45	17.44	0.94	0.81	1.41
B53_G1	SAMN09214786	Thermoprotei archaeon B53_G1	G1	Thermoproteales	Archaea	Crenarchaeota	Thermoprotei	Thermoproteales	Thermofilaceae	NA			1.63441	2011	633	31.4769	35.6806	495	58.8303		174	69	91	14	0	0	0	59.36	7.11	7.14		0.81	1.93	2.64	7.63	4.38	46.11	34.89	42.49	2.99	3.3	21.19
B57_G2	SAMN09215054	Thermoprotei archaeon B57_G2	G2	Thermoproteales	Archaea	Crenarchaeota	Thermoprotei	Thermoproteales	Thermofilaceae	NA	Y		1.00338	1220	434	35.5738	33.2817	268	63.6828		174	88	80	6	0	0	0	52.74	3.68	16.67		0.91	2.19	3.21	7.4	4.53	47.29	41.42	41.42	3.46	3.89	21.97
B67_G16	SAMN09214936	Thermoprotei archaeon B67_G16	G16	Thermoproteales	Archaea	Crenarchaeota	Thermoprotei	Thermoproteales	Thermofilaceae	NA	Y		2.06506	2321	818	35.2434	42.5067	149	56.0604		174	3	155	16	0	0	0	97.79	7.35	0		0.11	0.26	0.33	0.47	8.88	0.63	0.6	0.72	0.36	0.39	0.32
B69_G16	SAMN09214937	Thermoprotei archaeon B69_G16	G16	Thermoproteales	Archaea	Crenarchaeota	Thermoprotei	Thermoproteales	Thermofilaceae	NA			1.8124	2262	758	33.5102	39.725	220	60.3727		174	31	134	9	0	0	0	82.66	5.51	22.22		0.2	0.5	0.72	1.04	23.55	1.4	0.74	1.28	0.72	0.76	0.61
B8_G1	SAMN09214787	Thermoprotei archaeon B8_G1	G1	Thermoproteales	Archaea	Crenarchaeota	Thermoprotei	Thermoproteales	Thermofilaceae	NA			1.50691	1854	617	33.2794	39.0545	431	52.6682		174	44	121	9	0	0	0	73.9	4.78	0		0.36	0.96	1.32	2.51	2.68	147.38	21.72	449.45	1.23	1.33	1.63
B80_G9	SAMN09215216	Thermoprotei archaeon B80_G9	G9	Thermoproteales	Archaea	Crenarchaeota	Thermoprotei	Thermoproteales	Thermofilaceae	NA			1.53359	1785	728	40.7843	42.013	231	13.9307		174	29	127	18	0	0	0	82.98	9.42	16.67		0.17	0.41	0.41	0.69	1.19	1.12	0.6	0.86	0.52	0.49	5.06
B9_G17	SAMN09215010	Thermoprotei archaeon B9_G17	G17	Thermoproteales	Archaea	Crenarchaeota	Thermoprotei	Thermoproteales	Thermofilaceae	NA			1.3784	1631	601	36.8486	40.5941	270	77.5667		174	37	131	6	0	0	0	79.69	4.41	0		0.3	0.83	1.15	1.67	2.03	44.44	2.11	9.62	1.12	1.18	3.15
B15_G16	SAMN09214938	Thermoprotei archaeon B15_G16	G16	Thermoproteales	Archaea	Crenarchaeota	Thermoprotei	Thermoproteales	Thermoproteaceae	NA			2.06674	2428	838	34.514	43.7355	31	27		174	2	165	7	0	0	0	98.53	5.15	57.14		0.01	0.04	0.05	0.3	1.36	0.12	0.05	0.09	0.04	0.05	0.04
B10_G16	SAMN09214981	Verstraetearchaeota archaeon B10_G16	G16	Verstraetearchaeota	Archaea	Verstraetearchaeota	Methanomethylia	Methanomethyliales	Methanomethyliaceae	Methanosuratus			1.38291	1577	708	44.8954	36.8449	118	67.839		149	21	128	0	0	0	0	82.24	0	0		0.17	0.42	2.73	0.64	19.42	0.78	1.31	1.26	0.64	0.77	0.83
B20_G2	SAMN09215088	Verstraetearchaeota archaeon B20_G2	G2	Verstraetearchaeota	Archaea	Verstraetearchaeota	Methanomethylia	Methanomethyliales	Methanomethyliaceae	Methanosuratus			0.945697	1143	551	48.2065	41.1329	161	23.3851		149	67	80	2	0	0	0	58.88	0.93	0		0.4	0.78	1.07	3.2	2.3	6.76	8.21	8.2	1.43	1.33	0.97
B29_G17	SAMN09215027	Verstraetearchaeota archaeon B29_G17	G17	Verstraetearchaeota	Archaea	Verstraetearchaeota	Methanomethylia	Methanomethyliales	Methanomethyliaceae	Methanosuratus			0.470143	586	366	62.4573	43.2293	99	25.5556		149	46	101	2	0	0	0	72.6	1.01	0		0.32	0.89	1.36	4.12	2.82	9.79	6.3	9.55	1.18	1.18	0.97
B30_G17	SAMN09215028	Verstraetearchaeota archaeon B30_G17	G17	Verstraetearchaeota	Archaea	Verstraetearchaeota	Methanomethylia	Methanomethyliales	Methanomethyliaceae	Methanosuratus			0.419172	500	338	67.6	33.6962	105	31.4381		149	54	94	1	0	0	0	58.72	0.93	0		0.7	2	2.97	3.51	4.56	12.67	3.52	5.4	2.93	3.3	2.6
B34_G17	SAMN09215029	Verstraetearchaeota archaeon B34_G17	G17	Verstraetearchaeota	Archaea	Verstraetearchaeota	Methanomethylia	Methanomethyliales	Methanomethyliaceae	Methanosuratus			1.43112	1819	822	45.1897	43.0048	248	27.0121		149	38	102	9	0	0	0	79.75	7.01	55.56		0.23	0.63	0.93	1.83	7.18	9.19	1.19	3.57	0.83	0.88	0.68
B59_G16	SAMN09214982	Verstraetearchaeota archaeon B59_G16	G16	Verstraetearchaeota	Archaea	Verstraetearchaeota	Methanomethylia	Methanomethyliales	Methanomethyliaceae	Methanosuratus			0.519149	744	254	34.1398	44.7344	93	115.452		149	78	71	0	0	0	0	52.96	0	0		0.23	0.57	0.8	0.77	73.12	1.36	0.73	1.03	0.78	0.77	0.54
B66_G16	SAMN09214983	Verstraetearchaeota archaeon B66_G16	G16	Verstraetearchaeota	Archaea	Verstraetearchaeota	Methanomethylia	Methanomethyliales	Methanomethyliaceae	Methanosuratus			1.93766	2347	983	41.8833	42.41	269	26.5836		149	12	128	9	0	0	0	94.42	7.01	0		0.2	0.5	0.67	1.31	7.77	6.26	0.97	2.22	0.7	0.68	0.66
B100_G9	SAMN09215307	Woesearchaeota archaeon B100_G9	G9	Woesearchaeota	Archaea	Woesearchaeota	NA	NA	NA	NA	Y		1.13722	1343	393	29.2628	39.6431	211	17.7251		149	33	104	12	0	0	0	71.96	7.32	8.33		0.3	0.74	0.7	0.85	1.14	0.71	1.39	1.1	0.97	0.89	7.72
B103_G9	SAMN09215308	Woesearchaeota archaeon B103_G9	G9	Woesearchaeota	Archaea	Woesearchaeota	NA	NA	NA	NA			1.08365	1316	411	31.231	35.1043	187	18.1123		149	42	99	8	0	0	0	70.56	6.07	25		0.39	0.93	0.89	1.09	2.12	0.86	1.47	1.99	1.27	1.17	6.23
B29_G15	SAMN09214903	Woesearchaeota archaeon B29_G15	G15	Woesearchaeota	Archaea	Woesearchaeota	NA	NA	NA	NA			1.03239	1134	406	35.8025	43.3979	143	28.6993		149	46	102	1	0	0	0	68.72	0.93	0		0.24	0.64	0.8	10.44	1.09	1	0.83	0.98	0.86	0.88	0.63
B43_G17	SAMN09215030	Woesearchaeota archaeon B43_G17	G17	Woesearchaeota	Archaea	Woesearchaeota	NA	NA	NA	NA			0.948825	1240	362	29.1935	40.4319	188	249.128		149	52	93	4	0	0	0	59.5	2.8	0		0.55	1.48	2.02	4.52	3.33	27.79	9.62	6.07	2.17	2.21	3.58
B54_G15	SAMN09214904	Woesearchaeota archaeon B54_G15	G15	Woesearchaeota	Archaea	Woesearchaeota	NA	NA	NA	NA	Y		0.563327	705	271	38.4397	38.1627	59	48.1525		149	39	102	8	0	0	0	67.76	3.27	12.5		0.35	0.94	1.25	11.97	1.6	2.26	2.93	2.72	1.44	1.47	2.34
B66_G1	SAMN09214825	Woesearchaeota archaeon B66_G1	G1	Woesearchaeota	Archaea	Woesearchaeota	NA	NA	NA	NA			1.26032	1646	437	26.5492	38.9978	363	48.416		149	44	96	9	0	0	0	64.02	4.67	22.22		0.72	1.79	2.38	4.93	3.66	26.68	20.05	10.41	2.66	2.74	4.39
B72_G16	SAMN09214984	Woesearchaeota archaeon B72_G16	G16	Woesearchaeota	Archaea	Woesearchaeota	NA	NA	NA	NA	Y		1.63771	1643	399	24.2848	38.2075	133	49.5865		149	56	92	1	0	0	0	63.48	0.07	0		0.18	0.43	0.58	0.5	11.85	0.39	0.61	0.56	0.7	0.79	0.54
B10_G1	SAMN09214761	Acetothermia bacterium B10_G1	G1	Acetothermia	Bacteria	Acetothermia	NA	NA	NA	NA	Y		1.19303	1406	708	50.3556	61.1259	316	21.8956		105	29	74	2	0	0	0	62.25	2.54	50		1.13	1.2	32.61	3	4.17	1.1	12.43	8.64	2.44	2.1	38.88
B11_G13	SAMN09214844	Acetothermia bacterium B11_G13	G13	Acetothermia	Bacteria	Acetothermia	NA	NA	NA	NA			0.79619	1025	489	47.7073	61.7413	276	79.5471		105	51	50	4	0	0	0	53.54	5.93	25		2.94	3.59	125.48	8.54	8.7	5.11	14.01	11.84	6.6	4.61	40.27
B2_G16	SAMN09214906	Acetothermia bacterium B2_G16	G16	Acetothermia	Bacteria	Acetothermia	NA	NA	NA	NA	Y		1.14595	1319	676	51.2509	62.8863	211	22.1185		105	12	92	1	0	0	0	82.74	1.69	100		0.84	0.85	4.06	1.24	10.26	1.17	0.99	1.1	1.94	1.12	1.51
B20_G15	SAMN09214855	Acetothermia bacterium B20_G15	G15	Acetothermia	Bacteria	Acetothermia	NA	NA	NA	NA	Y		1.10191	1245	697	55.9839	62.3053	226	104.465		105	30	74	1	0	0	0	65.02	0.15	100		0.74	0.98	0.94	35.59	7.6	96.97	31.86	61.99	1.71	1.12	58.2
B32_G1	SAMN09214762	Acetothermia bacterium B32_G1	G1	Acetothermia	Bacteria	Acetothermia	NA	NA	NA	NA	Y		1.0497	1237	655	52.9507	62.238	287	56.9686		105	34	71	0	0	0	0	56.52	0	0		0.92	1.19	0.94	42.9	8.4	125.79	41.68	81.14	2.11	1.35	79.53
B84_G9	SAMN09215174	Acetothermia bacterium B84_G9	G9	Acetothermia	Bacteria	Acetothermia	NA	NA	NA	NA			1.40649	1702	781	45.8872	64.6233	344	39.5552		105	34	63	8	0	0	0	60.94	8.97	62.5		0.7	0.86	0.69	10.19	1.43	1.67	2.05	3.17	1.47	0.99	9.29
B107_G9	SAMN09215175	Acidobacteria bacterium B107_G9	G9	Acidobacteria	Bacteria	Acidobacteria	NA	NA	NA	NA			4.32635	4056	1328	32.7416	57.111	756	16.6111		188	21	154	13	0	0	0	84.37	8.17	38.46		0.47	0.51	0.59	0.4	0.38	0.39	0.59	1.5	6.98	9.92	5.92
B18_G6	SAMN09215127	Acidobacteria bacterium B18_G6	G6	Acidobacteria	Bacteria	Acidobacteria	NA	NA	NA	NA			1.51559	1622	762	46.979	49.232	362	14.4945		188	72	115	1	0	0	0	58.68	0.05	100		0.55	1.13	1.06	1.26	1.33	1.43	1.43	1.54	1.63	9.2	16.44
B25_G6	SAMN09215128	Acidobacteria bacterium B25_G6	G6	Acidobacteria	Bacteria	Acidobacteria	NA	NA	NA	NA			5.32414	4741	1608	33.9169	58.6449	672	26.4926		188	74	101	13	0	0	0	62.55	9.47	46.15		0.41	0.48	0.44	0.45	0.41	0.5	0.54	1.6	9.26	10.23	3.27
B50_G9	SAMN09215176	Acidobacteria bacterium B50_G9	G9	Acidobacteria	Bacteria	Acidobacteria	NA	NA	NA	NA			2.16133	1980	1002	50.6061	49.5264	178	18.4663		188	28	158	2	0	0	0	80	0.9	50		0.15	0.25	0.19	0.33	0.29	0.27	0.32	0.29	0.46	2.27	4.28
B28_G4	SAMN09215089	Actinobacteria bacterium B28_G4	G4	Actinobacteria	Bacteria	Actinobacteria	Acidimicrobiia	Acidimicrobiales	Acidimicrobiaceae	Ilumatobacter			2.92945	3286	1154	35.1187	60.8018	723	17.5104		171	62	91	15	3	0	0	62.83	7.74	4.17		0.7	0.65	0.54	0.69	0.55	0.64	0.71	0.92	8.56	1.82	0.75
B3_G11	SAMN09214827	Actinobacteria bacterium B3_G11	G11	Actinobacteria	Bacteria	Actinobacteria	Acidimicrobiia	NA	NA	NA			2.05939	2317	1010	43.5909	59.8398	352	21.4403		171	17	147	7	0	0	0	86.32	5.27	28.57		13.19	1.05	0.9	1.37	0.98	0.86	1.24	1.53	4.75	1.51	1.04
B19_G9	SAMN09215182	Aerophobetes bacterium B19_G9	G9	Aerophobetes	Bacteria	Aerophobetes	NA	NA	NA	NA			1.20464	1423	747	52.4947	38	294	13.8401		105	38	66	1	0	0	0	63.93	1.69	0		0.38	1.02	4.11	3.79	11.63	1.28	3.23	2.09	1.22	1.15	6.87
B3_G15	SAMN09214858	Aerophobetes bacterium B3_G15	G15	Aerophobetes	Bacteria	Aerophobetes	NA	NA	NA	NA			1.88113	2067	1038	50.2177	40.2108	389	39.0411		105	12	83	10	0	0	0	81.02	5.32	0		0.57	1.69	3.05	16.88	50.27	2.32	2.4	2.35	2.28	2.32	1.99
B47_G16	SAMN09214911	Aerophobetes bacterium B47_G16	G16	Aerophobetes	Bacteria	Aerophobetes	NA	NA	NA	NA			1.81703	1870	965	51.6043	43.87	247	37.3036		143	10	132	1	0	0	0	90.45	1.12	0		0.29	0.67	21.53	1.8	10.99	0.87	0.91	0.97	0.88	0.83	0.75
B7_G13	SAMN09214845	Aerophobetes bacterium B7_G13	G13	Aerophobetes	Bacteria	Aerophobetes	NA	NA	NA	NA			0.808448	963	525	54.5171	42.2702	188	180.16		105	33	71	1	0	0	0	66.38	1.69	0		1.02	3.09	181.83	6.44	9.37	5.38	5.31	5.62	3.93	3.76	3.71
B17_G1	SAMN09214766	Aminicenantes bacterium B17_G1	G1	Aminicenantes	Bacteria	Aminicenantes	NA	NA	NA	NA			2.02318	1911	899	47.0434	42.3673	364	21.0027		188	77	94	17	0	0	0	61.01	9.94	0		0.49	1.14	1.65	1.95	15.15	1.19	7.56	4.3	1.75	1.94	5
B42_G15	SAMN09214859	Aminicenantes bacterium B42_G15	G15	Aminicenantes	Bacteria	Aminicenantes	NA	NA	NA	NA			1.86137	1782	798	44.7811	43.8963	405	36.0741		188	86	101	1	0	0	0	54.55	0.28	0		0.64	1.57	1.88	15.38	39.63	1.56	4.09	3.01	2.29	2.57	4.98
B43_G16	SAMN09214912	Aminicenantes bacterium B43_G16	G16	Aminicenantes	Bacteria	Aminicenantes	NA	NA	NA	NA			2.76799	2401	1091	45.4394	43.1861	288	48.0556		188	16	169	3	0	0	0	91.44	1.88	0		0.29	0.59	0.69	6.03	15.95	0.57	1.5	1.17	0.94	1.06	1.92
B102_G9	SAMN09215185	Aquificae bacterium B102_G9	G9	Aquificae	Bacteria	Aquificae	NA	NA	NA	NA			1.15883	1363	668	49.0095	52.2128	288	23.9514		338	137	196	5	0	0	0	54.86	1.68	60		0.35	0.73	0.54	1.62	6.97	1.28	6.83	8.55	0.87	0.64	15.31
B11_G2	SAMN09215032	Aquificae bacterium B11_G2	G2	Aquificae	Bacteria	Aquificae	NA	NA	NA	NA			1.18597	1423	768	53.9705	53.6851	261	21.7739		338	109	223	6	0	0	0	66.54	1.18	66.67		0.49	1.03	1.03	2.52	6.99	1.4	11.36	11.36	1.33	1.05	14.64
B14_G1	SAMN09214768	Aquificae bacterium B14_G1	G1	Aquificae	Bacteria	Aquificae	NA	NA	NA	NA			1.24071	1490	789	52.953	53.6913	241	21.4772		104	24	77	3	0	0	0	71.08	1.18	33.33		0.38	0.8	0.74	4.91	5.45	1.63	8.86	9.66	1.02	0.79	10.8
B1_G1	SAMN09214769	Bacteroidetes bacterium B1_G1	G1	Bacteroidetes	Bacteria	Bacteroidetes	Bacteroidia	NA	NA	NA			3.34679	3852	1192	30.945	45.623	1118	17.2871		278	109	166	3	0	0	0	60	1.61	0		1.2	1.76	2.6	1.62	1.65	1.35	11.05	12.15	26.8	18.78	4.23
B13_G6	SAMN09215129	Bacteroidetes bacterium B13_G6	G6	Bacteroidetes	Bacteria	Bacteroidetes	Bacteroidia	NA	NA	NA			4.13122	3790	1407	37.124	45.5656	416	22.3317		316	15	297	4	0	0	0	94.52	1.43	0		0.46	0.53	0.82	0.49	0.56	0.56	2.84	3.88	9.66	6.99	1.31
B16_G9	SAMN09215186	Bacteroidetes bacterium B16_G9	G9	Bacteroidetes	Bacteria	Bacteroidetes	Bacteroidia	NA	NA	NA			3.11585	2705	1100	40.6654	40.2672	311	16.0354		278	17	258	3	0	0	0	93.19	1.12	0		0.17	0.34	0.33	0.43	0.42	0.3	0.38	0.35	0.59	0.58	3.99
B17_G6	SAMN09215130	Bacteroidetes bacterium B17_G6	G6	Bacteroidetes	Bacteria	Bacteroidetes	Bacteroidia	NA	NA	NA			2.88535	2703	1102	40.7695	42.1403	367	20.0272		278	21	253	4	0	0	0	91.11	1.61	75		0.29	0.63	0.75	0.67	0.84	0.71	6.14	6.04	2.77	7.62	29.35
B18_G4	SAMN09215090	Bacteroidetes bacterium B18_G4	G4	Bacteroidetes	Bacteria	Bacteroidetes	Bacteroidia	NA	NA	NA			3.9421	3662	1260	34.4074	44.364	617	27.8298		278	26	237	15	0	0	0	90.91	7.12	26.67		0.31	0.67	0.98	1.03	1	0.76	2.06	4.92	11.36	5.23	1.19
B2_G4	SAMN09215091	Bacteroidetes bacterium B2_G4	G4	Bacteroidetes	Bacteria	Bacteroidetes	Bacteroidia	NA	NA	NA			4.2169	4391	1420	32.3389	32.1998	1101	31.8329		278	100	159	19	0	0	0	64.59	8.12	5.26		0.79	1.81	4.34	2.63	3.15	1.88	3.12	3.22	10.74	10.48	5.17
B2_G6	SAMN09215131	Bacteroidetes bacterium B2_G6	G6	Bacteroidetes	Bacteria	Bacteroidetes	Bacteroidia	NA	NA	NA			4.53128	4504	1259	27.9529	32.258	1180	27.85		278	109	146	23	0	0	0	64.12	9.78	52.17		0.78	1.89	2.67	2.02	2.84	2.1	2.51	2.87	5.35	12.63	9.55
B2_G9	SAMN09215187	Bacteroidetes bacterium B2_G9	G9	Bacteroidetes	Bacteria	Bacteroidetes	Bacteroidia	NA	NA	NA			2.13401	2150	821	38.186	41.716	418	51.0455		278	96	180	2	0	0	0	59.25	0.32	0		0.33	0.64	0.61	0.68	0.73	0.53	7.02	7.05	3.33	8.82	33.49
B24_G4	SAMN09215092	Bacteroidetes bacterium B24_G4	G4	Bacteroidetes	Bacteria	Bacteroidetes	Bacteroidia	NA	NA	NA			3.43916	3142	1113	35.4233	46.393	497	29.67		104	32	56	16	0	0	0	54	6.32	87.5		0.42	0.57	1.1	0.95	0.75	0.65	3.55	4.72	12.33	8.56	1.71
B27_G6	SAMN09215132	Bacteroidetes bacterium B27_G6	G6	Bacteroidetes	Bacteria	Bacteroidetes	Bacteroidia	NA	NA	NA			2.27218	2152	738	34.2937	34.3787	244	25.6066		278	128	128	22	0	0	0	50.63	5.79	0		0.39	0.89	1.63	0.71	1	0.86	1.05	1.03	1.91	7.29	1.64
B28_G6	SAMN09215133	Bacteroidetes bacterium B28_G6	G6	Bacteroidetes	Bacteria	Bacteroidetes	Bacteroidia	NA	NA	NA			3.65692	3339	1062	31.8059	31.9455	422	30.1848		278	127	134	17	0	0	0	55.91	7.35	17.65		0.36	0.87	1.24	0.94	1.29	1.02	1.36	1.69	6.15	7.32	3.36
B39_G9	SAMN09215188	Bacteroidetes bacterium B39_G9	G9	Bacteroidetes	Bacteria	Bacteroidetes	Bacteroidia	NA	NA	NA			4.38371	4005	1185	29.588	30.3736	764	26.517		278	35	221	22	0	0	0	84.68	6.48	4.55		0.4	0.87	3.47	0.91	1.09	0.74	1.25	1.11	1.72	3.25	8.41
B4_G6	SAMN09215134	Bacteroidetes bacterium B4_G6	G6	Bacteroidetes	Bacteria	Bacteroidetes	Bacteroidia	NA	NA	NA			4.55945	4276	1104	25.8185	37.3884	1004	26.7829		278	89	174	15	0	0	0	72.27	7.8	60		0.54	1.3	1.84	1.5	1.84	1.39	1.79	1.67	3.81	11.77	3.72
B42_G2	SAMN09215033	Bacteroidetes bacterium B42_G2	G2	Bacteroidetes	Bacteria	Bacteroidetes	Bacteroidia	NA	NA	NA			3.91123	4056	1211	29.857	44.7178	887	18.6776		278	81	175	22	0	0	0	71.2	9.96	4.55		0.87	1.29	2.27	1.47	1.38	0.87	9.47	9.47	22.21	15.22	3.08
B42_G9	SAMN09215189	Bacteroidetes bacterium B42_G9	G9	Bacteroidetes	Bacteria	Bacteroidetes	Bacteroidia	NA	NA	NA			3.30441	3085	1144	37.0827	31.6031	549	17.6412		278	28	232	18	0	0	0	87.99	8.33	0		0.38	0.81	0.97	0.73	0.89	0.72	0.87	0.87	1.39	1.65	5.88
B43_G1	SAMN09214770	Bacteroidetes bacterium B43_G1	G1	Bacteroidetes	Bacteria	Bacteroidetes	Bacteroidia	NA	NA	NA			2.88685	2875	1116	38.8174	41.958	640	21.7984		278	48	208	22	0	0	0	81.74	6	9.09		0.59	1.25	1.79	1.13	1.51	0.97	9.77	8.94	5.24	11.62	41.79
B58_G9	SAMN09215190	Bacteroidetes bacterium B58_G9	G9	Bacteroidetes	Bacteria	Bacteroidetes	Bacteroidia	NA	NA	NA			3.74914	3354	1274	37.9845	31.6787	413	22.092		104	50	53	1	0	0	0	76.72	1.72	0		0.22	0.46	0.68	0.57	0.66	0.45	0.58	0.56	0.83	2.26	5.65
B6_G9	SAMN09215191	Bacteroidetes bacterium B6_G9	G9	Bacteroidetes	Bacteria	Bacteroidetes	Bacteroidia	NA	NA	NA			3.6618	3169	1172	36.9833	39.3031	385	22.3662		278	9	259	10	0	0	0	95.79	3.51	70		0.19	0.38	1.72	0.4	0.43	0.33	0.85	0.71	3.07	9.5	5.45
B61_G9	SAMN09215192	Bacteroidetes bacterium B61_G9	G9	Bacteroidetes	Bacteria	Bacteroidetes	Bacteroidia	NA	NA	NA			2.37507	2111	953	45.1445	33.9048	207	26.3188		278	48	210	20	0	0	0	80.11	7.58	0		0.17	0.35	0.38	0.42	0.48	0.33	0.72	0.49	0.93	1.17	6.22
B8_G6	SAMN09215135	Bacteroidetes bacterium B8_G6	G6	Bacteroidetes	Bacteria	Bacteroidetes	Bacteroidia	NA	NA	NA			2.76065	2764	931	33.6831	43.8073	671	18.4769		278	77	185	16	0	0	0	65.14	7.06	25		0.56	1.27	1.76	1.24	1.54	1.38	2.93	7.57	23.52	11.46	1.86
B9_G2	SAMN09215034	Bacteroidetes bacterium B9_G2	G2	Bacteroidetes	Bacteria	Bacteroidetes	Bacteroidia	NA	NA	NA			2.1626	2088	907	43.4387	42.4115	444	20.2005		278	71	204	3	0	0	0	69.87	0.86	66.67		0.58	1.23	1.64	1.55	1.42	0.82	10.04	10.04	5.32	12.74	45.44
B9_G6	SAMN09215136	Bacteroidetes bacterium B9_G6	G6	Bacteroidetes	Bacteria	Bacteroidetes	Bacteroidia	NA	NA	NA			2.39426	2437	893	36.6434	36.2677	653	19.8989		278	134	128	16	0	0	0	53.34	6.2	6.25		0.72	1.79	2.96	2.05	2.76	2.21	2.48	2.92	12.62	10.56	4.15
B1_G11	SAMN09214828	Bacteroidetes bacterium B1_G11	G11	Bacteroidetes	Bacteria	Bacteroidetes	Flavobacteriia	Flavobacteriales	Flavobacteriaceae	NA			2.83734	2716	1204	44.3299	31.4516	219	34.6484		571	26	525	20	0	0	0	94.48	3.02	35		8.89	1.57	2.55	1.96	2.55	1.13	2.34	2.32	3.47	3.6	2.49
B10_G11	SAMN09214829	Bacteroidetes bacterium B10_G11	G11	Bacteroidetes	Bacteria	Bacteroidetes	Flavobacteriia	Flavobacteriales	Flavobacteriaceae	NA			1.89747	2080	811	38.9904	40.0486	490	12.9327		496	201	272	23	0	0	0	52.94	4.8	0		11.48	3.13	4.49	4	4.53	2.02	4.28	4.41	7.38	6.27	3.82
B12_G6	SAMN09215137	Bacteroidetes bacterium B12_G6	G6	Bacteroidetes	Bacteria	Bacteroidetes	Flavobacteriia	NA	NA	NA			1.93045	1903	690	36.2585	36.8743	428	47.3855		278	115	163	0	0	0	0	55.29	0	0		0.55	1.28	1.48	1.48	1.88	1.56	2.47	2.78	54.9	35.62	3.63
B26_G6	SAMN09215138	Bacteroidetes bacterium B26_G6	G6	Bacteroidetes	Bacteria	Bacteroidetes	NA	NA	NA	NA			2.57004	2531	936	36.9814	38.3401	339	17.1681		454	201	228	25	0	0	0	59.35	6.55	24		0.38	0.66	0.86	0.73	1.02	0.89	0.94	1.15	8.32	5.57	1.12
B8_G4	SAMN09215093	Bacteroidetes bacterium B8_G4	G4	Bacteroidetes	Bacteria	Bacteroidetes	Saprospiria	Saprospirales	NA	NA			2.76496	2505	832	33.2136	45.181	290	18.0069		302	100	198	4	0	0	0	61.08	1.36	75		0.17	0.33	0.44	0.61	0.53	0.5	0.57	0.61	5.13	2.25	0.63
B38_G4	SAMN09215095	Caldiserica bacterium B38_G4	G4	Caldiserica	Bacteria	Caldiserica	Caldisericia	Caldisericales	Caldisericaceae	NA	Y		0.952935	1011	551	54.5005	37.4632	106	33.6415		102	9	91	2	0	0	0	85.71	1.79	0		0.32	0.78	28.79	1.56	1.59	0.9	1.48	1.28	8.99	1.36	1.29
B21_G15	SAMN09214870	Caldiserica bacterium B21_G15	G15	Caldiserica	Bacteria	Caldiserica	Caldisericia	Caldisericales	NA	NA			1.41408	1367	676	49.4514	32.9048	227	56.3304		143	30	112	1	0	0	0	68.91	0.56	0		0.76	2.18	3.38	18.52	3.69	3.18	4.49	4.24	3.27	3.7	3.37
B22_G15	SAMN09214871	Caldiserica bacterium B22_G15	G15	Caldiserica	Bacteria	Caldiserica	Caldisericia	Caldisericales	NA	NA			1.35537	1467	759	51.7382	35.4624	226	49.8407		102	11	79	12	0	0	0	82.74	5.93	8.33		0.59	1.76	3.85	15.77	3.36	2.45	15.28	7.47	2.51	2.79	8.89
B58_G2	SAMN09215042	Caldiserica bacterium B58_G2	G2	Caldiserica	Bacteria	Caldiserica	Caldisericia	Caldisericales	NA	NA			0.979951	1136	601	52.9049	36.491	255	37.2039		143	50	80	13	0	0	0	55.18	9.25	38.46		0.83	2.33	5.62	18.16	6.06	3.24	14.82	14.81	3.12	3.53	17.14
B41_G9	SAMN09215245	candidate division KSB1 bacterium B41_G9	G9	Calditrichaeota	Bacteria	Calditrichaeota	NA	NA	NA	NA			2.53197	2513	1022	40.6685	43.8684	598	11.1572		147	40	101	6	0	0	0	65.68	5.04	0		0.46	0.78	0.61	0.78	0.84	0.62	0.76	0.76	1.28	1.05	6.31
B51_G9	SAMN09215200	Chlamydiae bacterium B51_G9	G9	Chlamydiae	Bacteria	Chlamydiae	Chlamydiia	NA	NA	NA			2.41255	2095	796	37.9952	37.8941	239	21.2218		230	71	156	3	0	0	0	64.23	2.03	33.33		0.18	0.38	0.43	0.39	0.46	0.36	0.46	0.48	0.72	0.91	4
B10_G9	SAMN09215201	Chloroflexi bacterium B10_G9	G9	Chloroflexi	Bacteria	Chloroflexi	Anaerolineae	NA	NA	NA	Y		2.98293	2791	1118	40.0573	47.4135	327	15.315		163	20	134	9	0	0	0	85.15	6.55	0		0.15	0.3	0.25	0.4	0.33	0.3	1.32	1.12	0.52	0.36	4.89
B139_G9	SAMN09215202	Chloroflexi bacterium B139_G9	G9	Chloroflexi	Bacteria	Chloroflexi	Anaerolineae	NA	NA	NA			1.87246	2029	817	40.2661	46.5994	470	39.4426		104	29	55	20	0	0	0	56.9	4.7	0		0.44	0.74	0.65	0.87	0.84	0.68	2.12	1.34	1.12	2.19	23.51
B20_G4	SAMN09215096	Chloroflexi bacterium B20_G4	G4	Chloroflexi	Bacteria	Chloroflexi	Anaerolineae	NA	NA	NA			3.65363	3964	1345	33.9304	47.2416	700	28.6986		163	51	103	9	0	0	0	74.63	7.27	66.67		0.36	0.84	1.09	1.03	1.03	0.79	1.87	2.49	14.42	3.45	0.78
B27_G4	SAMN09215097	Chloroflexi bacterium B27_G4	G4	Chloroflexi	Bacteria	Chloroflexi	Anaerolineae	NA	NA	NA			2.92631	2994	1043	34.8363	48.8343	338	19.5385		163	27	117	19	0	0	0	79.09	9.42	0		0.21	0.45	0.42	0.51	0.64	0.61	1.22	1.74	5.67	1.5	0.5
B51_G16	SAMN09214923	Chloroflexi bacterium B51_G16	G16	Chloroflexi	Bacteria	Chloroflexi	Dehalococcoidia	NA	NA	NA	Y		1.96183	1981	900	45.4316	59.0678	261	35.023		151	32	118	1	0	0	0	76.4	0.2	100		0.34	0.56	0.33	14.05	15.28	0.45	0.92	0.88	0.79	0.52	0.56
B9_G15	SAMN09214873	Chloroflexi bacterium B9_G15	G15	Chloroflexi	Bacteria	Chloroflexi	Dehalococcoidia	NA	NA	NA			2.21241	2212	963	43.5353	59.3589	292	37.5959		151	16	135	0	0	0	0	87.26	0	0		0.37	0.66	0.39	15.17	15.84	0.53	0.49	0.55	0.88	0.62	0.35
B115_G9	SAMN09215203	Chloroflexi bacterium B115_G9	G9	Chloroflexi	Bacteria	Chloroflexi	NA	NA	NA	NA			3.43452	3268	1234	37.7601	60.2376	696	16.0833		163	23	131	9	0	0	0	82.05	5.91	11.11		0.59	0.71	0.44	0.84	0.84	0.43	5.85	3.86	2.51	0.74	6.87
B127_G9	SAMN09215204	Chloroflexi bacterium B127_G9	G9	Chloroflexi	Bacteria	Chloroflexi	NA	NA	NA	NA			2.35728	2170	776	35.7604	56.1548	557	20.1777		163	52	107	4	0	0	0	60.91	2.2	25		0.58	0.72	4.32	0.71	0.66	0.56	0.95	1.16	1.37	0.97	11.07
B30_G15	SAMN09214872	Chloroflexi bacterium B30_G15	G15	Chloroflexi	Bacteria	Chloroflexi	NA	NA	NA	NA			3.04869	3018	1091	36.1498	62.0027	559	58.6458		163	32	127	4	0	0	0	75.76	3.18	50		0.75	0.94	0.63	31.27	1.13	0.74	10.29	15.41	1.71	1.05	18.4
B30_G2	SAMN09215043	Chloroflexi bacterium B30_G2	G2	Chloroflexi	Bacteria	Chloroflexi	NA	NA	NA	NA			6.52886	6896	1516	21.9838	55.2712	954	61.2128		163	23	136	4	0	0	0	81.82	3.64	25		0.49	0.71	0.54	0.87	0.75	0.46	31.81	31.81	1.26	0.83	1.87
B37_G1	SAMN09214781	Chloroflexi bacterium B37_G1	G1	Chloroflexi	Bacteria	Chloroflexi	NA	NA	NA	NA			3.40162	3776	1114	29.5021	49.7823	804	69.842		160	21	128	9	1	1	0	81.19	8.17	0		0.51	1.07	0.98	5.6	2.12	1.37	21.29	6.21	1.53	1.35	3.21
B4_G1	SAMN09214778	Chloroflexi bacterium B4_G1	G1	Chloroflexi	Bacteria	Chloroflexi	NA	NA	NA	NA			4.60631	4275	1430	33.4503	58.8651	843	93.9146		163	21	137	5	0	0	0	83.18	3.94	40		0.65	0.8	0.55	0.98	0.66	0.53	55.58	37.48	1.59	0.93	2.36
B43_G15	SAMN09214874	Chloroflexi bacterium B43_G15	G15	Chloroflexi	Bacteria	Chloroflexi	NA	NA	NA	NA			1.73379	2114	865	40.9177	55.1119	402	41.0224		151	41	104	6	0	0	0	69.83	5.45	0		0.57	1.22	0.84	22.63	2.13	1.27	1.57	1.6	1.52	1.08	1
B46_G1	SAMN09214779	Chloroflexi bacterium B46_G1	G1	Chloroflexi	Bacteria	Chloroflexi	NA	NA	NA	NA			2.47915	2633	1009	38.3213	56.525	672	27.6473		163	53	103	7	0	0	0	59.09	5.91	0		0.84	1.24	1.02	17.18	6.51	1.06	16.17	16.7	2.07	1.51	22.69
B5_G12	SAMN09214840	Chloroflexi bacterium B5_G12	G12	Chloroflexi	Bacteria	Chloroflexi	NA	NA	NA	NA			1.46445	1748	644	36.8421	51.2878	384	32.9036		151	69	69	13	0	0	0	54.63	9.9	0		1.28	19.48	2.29	3.8	3.1	2.19	2.26	2.65	3.01	2.33	1.63
B63_G16	SAMN09214924	Chloroflexi bacterium B63_G16	G16	Chloroflexi	Bacteria	Chloroflexi	NA	NA	NA	NA			2.31682	2416	870	36.0099	59.8156	557	16.9156		163	63	93	7	0	0	0	52.45	2.17	0		0.79	0.99	0.64	1.95	10.74	0.82	2.18	1.87	1.89	1.15	1.86
B68_G16	SAMN09214925	Chloroflexi bacterium B68_G16	G16	Chloroflexi	Bacteria	Chloroflexi	NA	NA	NA	NA			1.93761	2329	902	38.7291	46.5038	391	54.7801		151	21	122	8	0	0	0	84.87	6.34	37.5		0.35	1.33	0.92	1.65	31.54	0.87	2.02	1.69	1.09	1.08	1.2
B7_G12	SAMN09214841	Chloroflexi bacterium B7_G12	G12	Chloroflexi	Bacteria	Chloroflexi	NA	NA	NA	NA			0.527493	636	394	61.9497	46.3931	131	35.6565		151	53	96	2	0	0	0	53.93	1.1	0		1.01	31.02	3.78	5.1	4.54	3.15	3.87	3.61	3.28	2.97	2.55
B9_G11	SAMN09214830	Chloroflexi bacterium B9_G11	G11	Chloroflexi	Bacteria	Chloroflexi	NA	NA	NA	NA			1.66407	1862	772	41.4608	62.6002	405	36.0815		151	69	79	3	0	0	0	56.27	2.97	0		23.96	2.38	1.48	3.01	1.81	1.6	2.01	2.55	5.51	2.97	1.81
B31_G1	SAMN09214780	Chloroflexi bacterium B31_G1	G1	Chloroflexi	Bacteria	Chloroflexi	Thermoflexia	Thermoflexales	Thermoflexaceae	Thermoflexus	Y		3.9723	4071	1448	35.5687	61.1399	829	27.0748		163	17	134	12	0	0	0	88.03	9.09	0		0.8	1.03	0.71	30.47	2.24	0.87	12.29	16.95	1.84	1.13	21.45
B128_G9	SAMN09215205	Cloacimonetes bacterium B128_G9	G9	Cloacimonetes	Bacteria	Cloacimonetes	NA	NA	NA	NA			2.18407	2207	815	36.928	34.3517	437	19.4279		104	60	41	3	0	0	0	64.66	3.45	0		0.41	0.92	0.98	1.32	1.09	0.82	4.21	4.5	6.35	7.54	7.33
B137_G9	SAMN09215206	Cloacimonetes bacterium B137_G9	G9	Cloacimonetes	Bacteria	Cloacimonetes	NA	NA	NA	NA			2.04059	1849	757	40.941	36.7647	357	25.0084		147	24	119	4	0	0	0	78.76	2.3	50		0.33	0.74	0.74	0.77	0.84	0.6	11.43	3.3	2.63	6.72	11.37
B18_G9	SAMN09215207	Cloacimonetes bacterium B18_G9	G9	Cloacimonetes	Bacteria	Cloacimonetes	NA	NA	NA	NA			1.31846	1334	619	46.4018	37.409	301	14.2392		147	46	100	1	0	0	0	63.71	0.1	0		0.46	0.99	0.97	1.06	1.26	0.96	1.06	1.04	1.53	1.3	6.68
B42_G1	SAMN09214782	Cloacimonetes bacterium B42_G1	G1	Cloacimonetes	Bacteria	Cloacimonetes	NA	NA	NA	NA			2.99475	2837	1110	39.1258	36.0974	620	31.6		147	6	125	16	0	0	0	94.44	9.66	18.75		0.66	1.52	2.03	1.55	1.8	1.26	14.45	4.69	4.51	9.32	13.94
B8_G9	SAMN09215208	Cloacimonetes bacterium B8_G9	G9	Cloacimonetes	Bacteria	Cloacimonetes	NA	NA	NA	NA			1.97056	1960	742	37.8571	32.1486	360	17.6056		147	13	130	4	0	0	0	87.3	2.93	25		0.35	0.84	1.4	1.01	1.17	0.92	1.26	1.21	1.16	1.25	6.95
B130_G9	SAMN09215209	Coatesbacteria bacterium B130_G9	G9	Coatesbacteria	Bacteria	Coatesbacteria	NA	NA	NA	NA			2.26849	2113	870	41.1737	55.9692	415	12.6651		187	27	158	2	0	0	0	80.94	0.5	50		0.35	0.45	1.91	0.78	2.13	0.55	1.73	1.4	0.73	0.51	6.42
B19_G1	SAMN09214783	Coatesbacteria bacterium B19_G1	G1	Coatesbacteria	Bacteria	Coatesbacteria	NA	NA	NA	NA			1.67758	1721	752	43.6955	42.8462	195	31.8564		147	12	132	3	0	0	0	88.28	2.01	33.33		0.21	0.52	0.66	1.93	1.18	1.12	9.39	8.21	0.68	0.7	4.54
B26_G2	SAMN09215044	Coatesbacteria bacterium B26_G2	G2	Coatesbacteria	Bacteria	Coatesbacteria	NA	NA	NA	NA	Y		1.6186	1630	731	44.8466	42.9439	196	28.2398		147	13	132	2	0	0	0	86.81	1.65	50		0.26	0.65	0.83	1.61	2.04	1.45	9.41	9.41	0.82	0.86	4.96
B28_G9	SAMN09215210	Coatesbacteria bacterium B28_G9	G9	Coatesbacteria	Bacteria	Coatesbacteria	NA	NA	NA	NA			1.65554	1768	748	42.3077	42.9293	225	13.3111		143	13	127	3	0	0	0	90.81	2.81	0		0.17	0.41	0.38	0.98	0.71	0.64	9.37	8.67	0.47	0.44	4.82
B7_G4	SAMN09215098	Falkowbacteria bacterium B7_G4	G4	CPR	Bacteria	Falkowbacteria	NA	NA	NA	NA			1.17386	1296	375	28.9352	38.966	209	23.0574		143	36	104	3	0	0	0	68.03	0.27	0		0.61	1.18	1.58	1.57	2.03	1.39	1.68	1.67	7.5	2.17	1.91
B79_G16	SAMN09214950	candidate division Kazan bacterium B79_G16	G16	CPR	Bacteria	Kazan	NA	NA	NA	NA	Y		1.13699	1261	334	26.4869	42.6036	138	51.6957		151	43	108	0	0	0	0	64.85	0	0		0.25	0.55	0.65	0.52	15.25	0.43	1.53	0.99	0.83	0.87	1.15
B31_G16	SAMN09214958	Nealsonbacteria bacterium B31_G16	G16	CPR	Bacteria	Nealsonbacteria	NA	NA	NA	NA			1.86407	1970	827	41.9797	34.7044	386	73.7772		104	27	75	2	0	0	0	70.61	3.45	0		0.67	3.66	14.52	1.8	32.15	1.57	3.41	3.43	9.59	4.58	2.96
B57_G16	SAMN09214959	Nealsonbacteria bacterium B57_G16	G16	CPR	Bacteria	Nealsonbacteria	NA	NA	NA	NA			0.837996	921	334	36.2649	39.942	150	26.1867		151	59	79	13	0	0	0	50	4.04	0		0.42	1.01	1.3	1.1	11.47	0.79	1.47	1.16	1.61	2.15	1.28
B61_G2	SAMN09215082	Shapirobacteria bacterium B61_G2	G2	CPR	Bacteria	Shapirobacteria	NA	NA	NA	NA	Y		0.949383	1167	302	25.8783	38.8713	195	25.441		104	36	67	1	0	0	0	58.62	1.72	0		0.66	1.56	2.04	2.68	3.28	1.18	11.16	11.16	2.5	2.67	2.5
B4_G12	SAMN09214843	Woesebacteria bacterium B4_G12	G12	CPR	Bacteria	Woesebacteria	NA	NA	NA	NA			1.17776	1477	472	31.9567	41.0034	379	44.0923		104	32	60	12	0	0	0	62.38	8.53	58.33		3.81	32.11	6.7	7.24	8.13	5.06	7.98	7.3	9.12	8.08	6.42
B10_G6	SAMN09215145	Deltaproteobacteria bacterium B10_G6	G6	Deltaproteobacteria	Bacteria	Proteobacteria	Deltaproteobacteria	Desulfobacterales	Desulfobacteraceae	Desulfococcus			1.89018	2088	864	41.3793	49.3933	538	15.7193		247	105	126	16	0	0	0	55.01	7.1	0		0.75	1.61	1.45	1.41	1.75	1.42	2.58	2.88	3	10.03	5.33
B125_G9	SAMN09215268	Deltaproteobacteria bacterium B125_G9	G9	Deltaproteobacteria	Bacteria	Proteobacteria	Deltaproteobacteria	Desulfobacterales	Desulfobacteraceae	NA			2.35213	2406	988	41.064	49.9359	512	14.7617		247	54	186	7	0	0	0	73.05	3.41	0		0.4	0.73	0.44	0.67	0.82	0.51	0.79	0.93	1.08	1.7	7.05
B13_G4	SAMN09215101	Deltaproteobacteria bacterium B13_G4	G4	Deltaproteobacteria	Bacteria	Proteobacteria	Deltaproteobacteria	Desulfobacterales	Desulfobacteraceae	Desulfosarcina			1.6908	1702	708	41.5981	38.9144	215	27.3581		247	127	118	2	0	0	0	56.35	0.97	50		0.33	1.05	1.08	1.09	1.29	0.91	1.86	1.64	6.7	2.65	1.55
B133_G9	SAMN09215269	Deltaproteobacteria bacterium B133_G9	G9	Deltaproteobacteria	Bacteria	Proteobacteria	Deltaproteobacteria	Desulfobacterales	Desulfobacteraceae	NA			2.12638	2198	1084	49.3176	59.0889	470	15.5277		247	58	182	7	0	0	0	68.24	3.14	57.14		0.63	0.87	0.4	0.99	1.23	0.6	0.97	1.2	1.4	1.31	7.42
B144_G9	SAMN09215270	Deltaproteobacteria bacterium B144_G9	G9	Deltaproteobacteria	Bacteria	Proteobacteria	Deltaproteobacteria	Desulfobacterales	Desulfobacteraceae	Desulfobacula			4.28376	4528	1789	39.5097	40.6116	674	22.8383		247	18	210	19	0	0	0	90.19	9.14	21.05		0.3	0.65	1.01	0.75	0.79	0.52	3.53	5.35	11.2	22.33	5.8
B16_G4	SAMN09215102	Deltaproteobacteria bacterium B16_G4	G4	Deltaproteobacteria	Bacteria	Proteobacteria	Deltaproteobacteria	Desulfobacterales	Desulfobacteraceae	Desulfosarcina			5.07884	5064	1859	36.7101	47.8171	741	37.6221		247	29	202	16	0	0	0	87.62	8.39	0		0.36	0.79	0.72	0.84	0.86	0.64	2.28	3.94	15.68	7.86	1.81
B23_G16	SAMN09214966	Deltaproteobacteria bacterium B23_G16	G16	Deltaproteobacteria	Bacteria	Proteobacteria	Deltaproteobacteria	Desulfobacterales	Desulfobacteraceae	NA			2.52728	2473	1094	44.2378	48.8072	460	26.6652		247	41	201	5	0	0	0	79.55	2.8	0		0.4	0.87	0.85	0.94	13	0.63	6.43	2.42	1.22	1.07	8.32
B29_G6	SAMN09215146	Deltaproteobacteria bacterium B29_G6	G6	Deltaproteobacteria	Bacteria	Proteobacteria	Deltaproteobacteria	Desulfobacterales	Desulfobacteraceae	Desulfosarcina			6.2948	6648	1388	20.8785	46.7247	1432	26.8659		247	109	126	12	0	0	0	54.49	6.45	25		0.51	1.17	1.02	1.2	1.37	1.32	1.61	1.32	1.31	18.4	1.11
B3_G2	SAMN09215076	Deltaproteobacteria bacterium B3_G2	G2	Deltaproteobacteria	Bacteria	Proteobacteria	Deltaproteobacteria	Desulfobacterales	Desulfobacteraceae	Desulfobacula			3.06955	3229	1425	44.1313	40.9736	611	27.7119		247	58	179	10	0	0	0	70.43	2.27	30		0.69	1.62	2.37	1.72	1.87	1.06	10.44	10.44	15.96	33.44	10.5
B30_G6	SAMN09215147	Deltaproteobacteria bacterium B30_G6	G6	Deltaproteobacteria	Bacteria	Proteobacteria	Deltaproteobacteria	Desulfobacterales	Desulfobacteraceae	Desulfosarcina			5.41361	5325	1996	37.4836	47.4115	703	22.5747		247	15	217	15	0	0	0	91.94	7.31	13.33		0.42	0.92	0.75	0.62	0.76	0.65	2.35	3.94	15.41	8.1	1.9
B31_G4	SAMN09215103	Deltaproteobacteria bacterium B31_G4	G4	Deltaproteobacteria	Bacteria	Proteobacteria	Deltaproteobacteria	Desulfobacterales	Desulfobacteraceae	NA			2.16672	2335	1098	47.0236	62.4246	475	20.3789		247	76	163	8	0	0	0	69.92	2.74	0		0.93	1.11	0.66	1.39	3.21	0.87	2.05	2.95	8.25	4.62	1.82
B40_G9	SAMN09215271	Deltaproteobacteria bacterium B40_G9	G9	Deltaproteobacteria	Bacteria	Proteobacteria	Deltaproteobacteria	Desulfobacterales	Desulfobacteraceae	NA			3.7876	3651	1314	35.9901	48.7277	737	41.0733		247	20	219	8	0	0	0	89.98	3.87	0		0.32	0.66	0.53	0.93	8.58	0.53	7.41	4.05	0.95	1.01	14.02
B48_G1	SAMN09214813	Deltaproteobacteria bacterium B48_G1	G1	Deltaproteobacteria	Bacteria	Proteobacteria	Deltaproteobacteria	Desulfobacterales	Desulfobacteraceae	NA			2.11287	2186	981	44.8765	47.7113	521	27.238		247	49	189	8	1	0	0	73.07	3.37	9.09		0.56	1.36	1.36	1.91	20.44	1.13	13.23	5.12	1.8	1.63	15.67
B6_G6	SAMN09215148	Deltaproteobacteria bacterium B6_G6	G6	Deltaproteobacteria	Bacteria	Proteobacteria	Deltaproteobacteria	Desulfobacterales	Desulfobacteraceae	NA			3.65331	3955	1442	36.4602	44.2421	780	21.4987		247	110	132	5	0	0	0	57.9	2.47	40		0.52	1.23	1.32	1.29	1.57	1.26	1.46	1.54	2.1	10.31	1.7
B60_G16	SAMN09214967	Deltaproteobacteria bacterium B60_G16	G16	Deltaproteobacteria	Bacteria	Proteobacteria	Deltaproteobacteria	Desulfobacterales	Desulfobacteraceae	NA			2.99813	2920	1248	42.7397	47.8064	172	89.7384		247	12	231	4	0	0	0	93.55	2.58	0		0.13	0.34	0.24	0.35	17.12	0.18	0.34	0.31	0.38	0.34	0.3
B97_G9	SAMN09215272	Deltaproteobacteria bacterium B97_G9	G9	Deltaproteobacteria	Bacteria	Proteobacteria	Deltaproteobacteria	Desulfobacterales	Desulfobacteraceae	Desulfosarcina			4.19345	4160	1496	35.9615	43.1484	669	38.1868		247	31	200	16	0	0	0	83.98	8.55	6.25		0.43	1.24	0.78	0.61	0.89	0.48	2.68	3.65	2.2	1.42	16.09
B40_G1	SAMN09214814	Deltaproteobacteria bacterium B40_G1	G1	Deltaproteobacteria	Bacteria	Proteobacteria	Deltaproteobacteria	Desulfobacterales	Desulfobulbaceae	SEEP-SRB2	Y		2.7956	3272	1276	38.9976	46.2831	862	34.681		247	88	142	17	0	0	0	61.76	8.39	23.53		0.7	1.57	2.07	2.77	11.04	1.6	22.7	11.51	2.3	2.92	40.32
B42_G6	SAMN09215149	Deltaproteobacteria bacterium B42_G6	G6	Deltaproteobacteria	Bacteria	Proteobacteria	Deltaproteobacteria	Desulfuromonadales	Geobacteraceae	NA			2.11637	2330	1124	48.2403	46.4451	539	41.8497		247	76	147	24	0	0	0	60.32	9.42	50		0.56	1.12	40.89	1.09	1.32	1.27	3.67	6.25	3.88	27.22	14.05
B57_G9	SAMN09215273	Deltaproteobacteria bacterium B57_G9	G9	Deltaproteobacteria	Bacteria	Proteobacteria	Deltaproteobacteria	Desulfuromonadales	Geobacteraceae	NA			2.36582	2385	1256	52.6625	46.6417	283	46.6078		247	73	160	14	0	0	0	72.61	8.39	78.57		0.2	0.36	13.21	0.39	0.37	0.33	1.21	2.18	1.45	8.81	5.3
B124_G9	SAMN09215274	Deltaproteobacteria bacterium B124_G9	G9	Deltaproteobacteria	Bacteria	Proteobacteria	Deltaproteobacteria	Desulfuromonadales	NA	NA			2.42615	2524	1166	46.1965	46.7978	545	25.5835		247	67	167	13	0	0	0	69.95	7.1	0		0.43	0.73	1.89	0.71	0.7	0.56	1.28	1.68	1.31	3.09	8.6
B126_G9	SAMN09215275	Deltaproteobacteria bacterium B126_G9	G9	Deltaproteobacteria	Bacteria	Proteobacteria	Deltaproteobacteria	Desulfuromonadales	NA	NA			2.39452	2382	1010	42.4013	53.0611	550	55.5109		247	61	180	6	0	0	0	68.5	1.67	33.33		0.62	0.84	0.58	0.84	0.63	0.56	1.55	1.19	1.52	1.14	19.15
B38_G6	SAMN09215150	Deltaproteobacteria bacterium B38_G6	G6	Deltaproteobacteria	Bacteria	Proteobacteria	Deltaproteobacteria	Desulfuromonadales	NA	NA			2.86987	3368	1145	33.9964	50.2732	687	24.1426		247	88	153	6	0	0	0	63.29	3.03	33.33		0.61	0.98	1.04	0.9	1.06	0.96	1.51	2.29	15.56	13.95	2.03
B65_G1	SAMN09214815	Deltaproteobacteria bacterium B65_G1	G1	Deltaproteobacteria	Bacteria	Proteobacteria	Deltaproteobacteria	Desulfuromonadales	NA	NA			1.33959	1622	774	47.7189	44.4638	500	27.14		103	33	52	17	1	0	0	54.78	6.81	5		1.26	2.84	6.78	2.16	3.68	2.97	14.58	15.54	6.13	9.17	160.01
B64_G9	SAMN09215276	Deltaproteobacteria bacterium B64_G9	G9	Deltaproteobacteria	Bacteria	Proteobacteria	Deltaproteobacteria	Myxococcales	NA	NA			3.40429	2988	1029	34.4378	66.3215	325	13.3815		247	101	145	1	0	0	0	61.23	0.32	0		0.5	0.45	0.21	0.45	1.09	0.31	1.93	1.62	1	0.7	3.16
B1_G4	SAMN09215104	Deltaproteobacteria bacterium B1_G4	G4	Deltaproteobacteria	Bacteria	Proteobacteria	Deltaproteobacteria	Myxococcales	Polyangiaceaea	NA			6.06812	5986	1342	22.419	64.9344	1298	15.4985		247	106	132	9	0	0	0	63	3.55	0		0.68	0.65	0.4	0.75	0.55	0.58	0.55	0.7	7.43	1.66	0.49
B10_G4	SAMN09215105	Deltaproteobacteria bacterium B10_G4	G4	Deltaproteobacteria	Bacteria	Proteobacteria	Deltaproteobacteria	Myxococcales	Sandaracinaceae	NA			7.07597	6393	1594	24.9335	67.4483	594	20.7997		247	48	192	7	0	0	0	80.63	2.76	42.86		0.36	0.29	0.17	0.37	0.25	0.33	0.26	0.35	3.92	1.18	0.31
B2_G11	SAMN09214832	Deltaproteobacteria bacterium B2_G11	G11	Deltaproteobacteria	Bacteria	Proteobacteria	Deltaproteobacteria	Myxococcales	Sandaracinaceae	NA			3.51854	3674	1361	37.0441	62.9625	570	24.1649		247	25	218	4	0	0	0	88.89	2.58	75		10.21	1.16	0.75	1.17	0.91	0.8	1.04	1.34	6	2.56	1.08
B9_G4	SAMN09215106	Deltaproteobacteria bacterium B9_G4	G4	Deltaproteobacteria	Bacteria	Proteobacteria	Deltaproteobacteria	Myxococcales	Sandaracinaceae	NA			3.06118	3086	1116	36.1633	62.3432	345	26.4087		247	122	117	8	0	0	0	62.22	4.52	50		1.06	0.34	0.19	0.5	0.28	0.32	0.41	0.55	7.32	1.78	0.36
B111_G9	SAMN09215277	Deltaproteobacteria bacterium B111_G9	G9	Deltaproteobacteria	Bacteria	Proteobacteria	Deltaproteobacteria	NA	NA	NA			3.84917	3967	1626	40.9882	47.0456	542	23.9465		247	18	214	15	0	0	0	88.39	6.33	6.67		0.19	0.43	0.34	1.17	2.48	0.5	4.29	2.29	0.53	0.52	6.94
B17_G16	SAMN09214968	Deltaproteobacteria bacterium B17_G16	G16	Deltaproteobacteria	Bacteria	Proteobacteria	Deltaproteobacteria	NA	NA	NA			3.25132	3370	1402	41.6024	58.8419	554	18.0469		247	38	208	1	0	0	0	81.7	0.65	100		0.52	0.74	0.49	0.89	8.82	0.6	2.7	2.36	1.32	0.95	1.24
B18_G16	SAMN09214969	Deltaproteobacteria bacterium B18_G16	G16	Deltaproteobacteria	Bacteria	Proteobacteria	Deltaproteobacteria	NA	NA	NA			3.64254	3801	1661	43.699	48.6565	538	32.1338		247	14	212	21	0	0	0	91.61	9.14	9.52		0.28	0.64	0.64	0.74	15.01	0.59	4.22	2.95	0.89	0.8	1.43
B25_G16	SAMN09214970	Deltaproteobacteria bacterium B25_G16	G16	Deltaproteobacteria	Bacteria	Proteobacteria	Deltaproteobacteria	NA	NA	NA			2.3804	2709	1179	43.5216	50.4702	429	19.0093		247	47	196	4	0	0	0	79.8	1.35	0		0.4	1.01	0.71	1.12	9.3	0.78	1.02	0.86	1.11	0.88	0.79
B3_G12	SAMN09214842	Deltaproteobacteria bacterium B3_G12	G12	Deltaproteobacteria	Bacteria	Proteobacteria	Deltaproteobacteria	NA	NA	NA			1.54641	1725	826	47.8841	42.173	407	50.6364		247	85	146	16	0	0	0	63.97	7.31	25		1.4	29.99	4.9	7.56	8.02	3.95	7.4	6.11	4.83	4.93	6.33
B32_G2	SAMN09215077	Deltaproteobacteria bacterium B32_G2	G2	Deltaproteobacteria	Bacteria	Proteobacteria	Deltaproteobacteria	NA	NA	NA			1.93995	2136	1000	46.8165	47.3741	460	34.95		247	70	170	7	0	0	0	64.13	2.09	71.43		0.51	1.24	1.2	5.4	9.99	1.42	24.26	24.25	1.53	1.62	31.68
B33_G16	SAMN09214971	Deltaproteobacteria bacterium B33_G16	G16	Deltaproteobacteria	Bacteria	Proteobacteria	Deltaproteobacteria	NA	NA	NA			2.2017	2233	1089	48.7685	41.938	384	29.5781		247	30	215	2	0	0	0	84.82	0.67	50		0.42	1.43	1.24	1.18	13.29	1	4.28	6.42	1.44	1.42	54.45
B37_G16	SAMN09214972	Deltaproteobacteria bacterium B37_G16	G16	Deltaproteobacteria	Bacteria	Proteobacteria	Deltaproteobacteria	NA	NA	NA			2.46725	2564	1282	50	48.2688	349	88.851		247	32	214	1	0	0	0	81.29	0.65	0		0.25	0.59	0.58	1.52	45.61	0.56	10.58	5.31	0.83	0.79	1.37
B45_G2	SAMN09215078	Deltaproteobacteria bacterium B45_G2	G2	Deltaproteobacteria	Bacteria	Proteobacteria	Deltaproteobacteria	NA	NA	NA			1.3648	1512	714	47.2222	42.1018	338	26.6183		247	101	142	4	0	0	0	55.73	1.65	0		0.77	2.65	2.48	2.98	23.19	1.58	12.89	12.88	2.59	2.58	90.87
B46_G9	SAMN09215278	Deltaproteobacteria bacterium B46_G9	G9	Deltaproteobacteria	Bacteria	Proteobacteria	Deltaproteobacteria	NA	NA	NA			3.46586	3508	1591	45.3535	51.4929	410	16.0561		247	12	219	16	0	0	0	95.71	7.19	12.5		0.21	0.4	0.25	0.43	0.55	0.34	2.23	2.46	0.56	0.91	5.2
B5_G2	SAMN09215079	Deltaproteobacteria bacterium B5_G2	G2	Deltaproteobacteria	Bacteria	Proteobacteria	Deltaproteobacteria	NA	NA	NA			2.62679	2916	1273	43.6557	48.0795	556	20.5971		247	56	185	6	0	0	0	73.8	3.06	16.67		0.46	1.13	1.03	2.66	65.15	0.94	9.77	9.77	1.45	1.35	3.35
B7_G9	SAMN09215279	Deltaproteobacteria bacterium B7_G9	G9	Deltaproteobacteria	Bacteria	Proteobacteria	Deltaproteobacteria	NA	NA	NA			1.65557	1801	900	49.9722	40.8809	366	22.0574		247	76	165	6	0	0	0	65.08	2.76	33.33		0.3	0.81	0.8	1.85	1.65	1.12	2.13	1.67	0.91	0.84	8.86
B94_G9	SAMN09215280	Deltaproteobacteria bacterium B94_G9	G9	Deltaproteobacteria	Bacteria	Proteobacteria	Deltaproteobacteria	NA	NA	NA			1.23921	1456	742	50.9615	36.2994	316	22.5475		247	106	122	19	0	0	0	55.19	5.17	21.05		0.41	1.11	1.14	2.24	2.05	1.52	1.95	1.71	1.44	2.01	7.73
B11_G15	SAMN09214898	Deltaproteobacteria bacterium B11_G15	G15	Deltaproteobacteria	Bacteria	Proteobacteria	Deltaproteobacteria	Syntrophobacterales	NA	NA			1.78041	2025	1077	53.1852	49.4327	278	36.5072		247	42	201	4	0	0	0	79.78	1.47	0		0.37	0.87	0.94	12.85	1.37	1.06	2.55	2.58	1.12	0.98	1.34
B119_G9	SAMN09215281	Deltaproteobacteria bacterium B119_G9	G9	Deltaproteobacteria	Bacteria	Proteobacteria	Deltaproteobacteria	Syntrophobacterales	NA	NA			2.73721	2880	1122	38.9583	43.2496	559	26.2487		247	82	160	5	0	0	0	61.51	1.66	60		0.3	0.66	0.56	3.24	4.43	0.92	6.95	3.34	0.85	0.98	12.09
B13_G15	SAMN09214899	Deltaproteobacteria bacterium B13_G15	G15	Deltaproteobacteria	Bacteria	Proteobacteria	Deltaproteobacteria	Syntrophobacterales	NA	NA			1.38493	1679	916	54.5563	61.8056	270	65.2519		190	39	147	4	0	0	0	69.96	2.57	75		0.75	1.08	0.74	28.01	6.83	1.94	15.31	8.97	1.73	1.09	4.27
B14_G9	SAMN09215282	Deltaproteobacteria bacterium B14_G9	G9	Deltaproteobacteria	Bacteria	Proteobacteria	Deltaproteobacteria	Syntrophobacterales	NA	NA			1.6689	1853	946	51.0523	46.3069	333	13.4985		247	55	188	4	0	0	0	73.06	1.96	75		0.24	0.52	2.18	0.89	0.78	0.71	1.04	1.11	0.65	0.87	7.34
B15_G17	SAMN09215023	Deltaproteobacteria bacterium B15_G17	G17	Deltaproteobacteria	Bacteria	Proteobacteria	Deltaproteobacteria	Syntrophobacterales	NA	NA			1.06376	1296	721	55.6327	57.8426	251	27.6375		190	90	99	1	0	0	0	53.71	0.84	0		0.77	1.33	1.17	78.39	17.61	12.32	15.3	7.82	1.87	1.3	13.08
B2_G1	SAMN09214816	Deltaproteobacteria bacterium B2_G1	G1	Deltaproteobacteria	Bacteria	Proteobacteria	Deltaproteobacteria	Syntrophobacterales	NA	NA			4.23098	4631	1563	33.7508	44.3853	1015	22.1527		247	50	184	12	1	0	0	73.64	6.71	26.67		0.47	1.09	1.27	5.99	5.7	1.8	10.67	5.2	1.56	1.73	12.55
B39_G16	SAMN09214973	Deltaproteobacteria bacterium B39_G16	G16	Deltaproteobacteria	Bacteria	Proteobacteria	Deltaproteobacteria	Syntrophobacterales	NA	NA			1.34821	1440	712	49.4444	39.881	337	28.5519		247	122	122	3	0	0	0	50.7	1.61	33.33		0.57	1.57	1.9	2.59	12.62	2.88	9.14	9.09	2.17	2.21	4.79
B52_G1	SAMN09214817	Deltaproteobacteria bacterium B52_G1	G1	Deltaproteobacteria	Bacteria	Proteobacteria	Deltaproteobacteria	Syntrophobacterales	NA	NA			1.70464	2048	1023	49.9512	56.3189	488	57.2316		190	42	131	17	0	0	0	73.65	6.25	47.06		0.9	1.47	1.17	46.06	11.98	2.83	24.15	13.51	2.26	1.69	8.05
B52_G9	SAMN09215283	Deltaproteobacteria bacterium B52_G9	G9	Deltaproteobacteria	Bacteria	Proteobacteria	Deltaproteobacteria	Syntrophobacterales	NA	NA			1.43784	1468	775	52.7929	32.9757	169	17.5148		247	125	119	3	0	0	0	50.05	1.94	0		0.23	0.61	0.66	1.28	1.88	0.82	4.14	2.7	0.79	0.78	4.05
B59_G9	SAMN09215284	Deltaproteobacteria bacterium B59_G9	G9	Deltaproteobacteria	Bacteria	Proteobacteria	Deltaproteobacteria	Syntrophobacterales	NA	NA			2.46574	2424	1222	50.4125	52.8371	151	24.053		247	10	226	11	0	0	0	95.14	5.48	0		0.13	0.21	0.13	0.22	0.23	0.13	0.27	0.26	0.34	0.23	4.33
B6_G11	SAMN09214833	Deltaproteobacteria bacterium B6_G11	G11	Deltaproteobacteria	Bacteria	Proteobacteria	Deltaproteobacteria	Syntrophobacterales	NA	NA			1.58002	1629	756	46.4088	50.7874	412	18.2476		247	101	142	4	0	0	0	57.89	2.1	0		14.81	50.55	2.8	3.87	3.5	1.81	3.59	3.35	6.62	5.16	3.33
B7_G15	SAMN09214900	Deltaproteobacteria bacterium B7_G15	G15	Deltaproteobacteria	Bacteria	Proteobacteria	Deltaproteobacteria	Syntrophobacterales	NA	NA			1.36835	1652	802	48.5472	57.2019	321	133.888		247	108	132	7	0	0	0	57.92	2.19	42.86		0.66	1.2	1.05	90.31	10.54	8.31	15.23	7.35	1.66	1.18	10.69
B73_G16	SAMN09214974	Deltaproteobacteria bacterium B73_G16	G16	Deltaproteobacteria	Bacteria	Proteobacteria	Deltaproteobacteria	Syntrophobacterales	NA	NA			1.39346	1634	846	51.7748	54.2299	284	27.3697		338	107	230	1	0	0	0	64.07	0.41	0		0.45	0.82	0.69	5.34	11.33	1.56	1.8	2.23	1.2	0.91	1.08
B78_G16	SAMN09214975	Deltaproteobacteria bacterium B78_G16	G16	Deltaproteobacteria	Bacteria	Proteobacteria	Deltaproteobacteria	Syntrophobacterales	NA	NA			1.26867	1491	848	56.8746	57.6494	247	41.0121		190	51	131	8	0	0	0	72.39	5.09	25		0.54	0.9	0.68	71.59	15.13	10.79	12.62	6.73	1.3	0.91	10.76
B81_G9	SAMN09215285	Deltaproteobacteria bacterium B81_G9	G9	Deltaproteobacteria	Bacteria	Proteobacteria	Deltaproteobacteria	Syntrophobacterales	NA	NA			1.50341	1732	804	46.4203	53.9536	334	36.8922		190	83	95	12	0	0	0	55.77	5.54	25		0.43	0.7	0.47	2.51	1.3	2.88	2.08	3.5	1	0.71	22.9
B24_G6	SAMN09215151	Epsilonproteobacteria bacterium B24_G6	G6	Epsilonproteobacteria	Bacteria	Proteobacteria	Epsilonproteobacteria	Campylobacterales	Campylobacteraceae	NA			1.43479	1544	877	56.8005	33.31	40	41.85		338	5	332	1	0	0	0	98.51	0.41	0		0.08	0.19	0.34	0.24	0.31	0.26	0.27	0.28	0.24	4.16	0.35
B63_G9	SAMN09215286	Epsilonproteobacteria bacterium B63_G9	G9	Epsilonproteobacteria	Bacteria	Proteobacteria	Epsilonproteobacteria	Campylobacterales	Campylobacteraceae	Arcobacter			4.66651	5172	1445	27.9389	29.3659	619	45.6187		338	117	200	21	0	0	0	70.86	8.13	4.76		0.27	0.61	0.92	0.72	0.85	0.61	0.93	0.84	1.13	1.75	7.55
B66_G9	SAMN09215287	Epsilonproteobacteria bacterium B66_G9	G9	Epsilonproteobacteria	Bacteria	Proteobacteria	Epsilonproteobacteria	Campylobacterales	Helicobacteriaceae	Sulfurimonas			1.92574	2055	951	46.2774	40.5598	229	22.6157		338	112	201	25	0	0	0	72.48	9.08	56		0.18	0.36	0.8	0.48	0.46	0.38	0.53	0.56	0.74	2.97	4.41
B135_G9	SAMN09215288	Epsilonproteobacteria bacterium B135_G9	G9	Epsilonproteobacteria	Bacteria	Proteobacteria	Epsilonproteobacteria	Campylobacterales	NA	NA			2.07948	2298	869	37.8155	39.08	429	20.7436		335	97	223	15	0	0	0	71.51	3.52	26.67		0.29	0.64	1.77	0.83	0.79	0.69	0.71	0.77	0.95	1.34	7.92
B14_G4	SAMN09215107	Epsilonproteobacteria bacterium B14_G4	G4	Epsilonproteobacteria	Bacteria	Proteobacteria	Epsilonproteobacteria	Campylobacterales	NA	Sulfurovum			1.45768	1586	756	47.6671	37.0106	142	37.6831		335	91	235	9	0	0	0	79.34	2.66	22.22		0.24	0.51	2.3	0.98	0.95	0.77	0.99	0.95	5.51	2.37	1.47
B11_G4	SAMN09215108	Epsilonproteobacteria bacterium B11_G4	G4	Epsilonproteobacteria	Bacteria	Proteobacteria	Epsilonproteobacteria	NA	NA	NA			2.61267	2693	1031	38.2844	37.5175	103	32.7282		182	16	164	2	0	0	0	87.65	1.79	0		0.09	0.3	0.32	0.38	0.44	0.32	0.55	0.5	4.14	2.37	0.42
B35_G6	SAMN09215152	Epsilonproteobacteria bacterium B35_G6	G6	Epsilonproteobacteria	Bacteria	Proteobacteria	Epsilonproteobacteria	NA	NA	NA			3.04541	3145	1133	36.0254	42.2398	221	21.4299		182	11	164	7	0	0	0	91.22	5.41	14.29		0.16	0.35	0.4	0.42	0.56	0.59	0.67	0.72	7.16	4.08	0.58
B6_G4	SAMN09215109	Epsilonproteobacteria bacterium B6_G4	G4	Epsilonproteobacteria	Bacteria	Proteobacteria	Epsilonproteobacteria	NA	NA	NA			2.4663	2821	997	35.3421	35.0762	403	43.2481		335	52	257	26	0	0	0	81.42	7.95	23.08		0.35	0.87	3.15	1.53	1.71	1.18	1.98	1.94	18.14	7.24	3.7
B26_G4	SAMN09215110	Gammaproteobacteria bacterium B26_G4	G4	Gammaproteobacteria	Bacteria	Proteobacteria	Gammaproteobacteria	Cellvibrionales	Halieaceae	NA			3.07348	3069	1547	50.4073	55.8267	397	54.9748		503	46	405	52	0	0	0	89.88	9.49	28.85		0.32	0.37	0.34	0.72	0.45	0.4	0.61	0.67	14.8	7.43	0.72
B35_G4	SAMN09215111	Gammaproteobacteria bacterium B35_G4	G4	Gammaproteobacteria	Bacteria	Proteobacteria	Gammaproteobacteria	Cellvibrionales	Halieaceae	NA			1.89068	2051	990	48.2691	55.499	418	108.167		503	239	253	11	0	0	0	52.32	3.02	54.55		0.51	0.61	0.71	0.82	0.69	0.48	1.71	2.25	90.98	30.08	5.37
B36_G6	SAMN09215153	Gammaproteobacteria bacterium B36_G6	G6	Gammaproteobacteria	Bacteria	Proteobacteria	Gammaproteobacteria	Cellvibrionales	Halieaceae	NA			2.93428	3009	1474	48.9864	55.3981	367	36.2861		503	68	416	19	0	0	0	85.5	3.88	21.05		0.46	0.46	0.47	0.45	0.43	0.44	1	1.47	51.54	16.82	2.97
B37_G6	SAMN09215154	Gammaproteobacteria bacterium B37_G6	G6	Gammaproteobacteria	Bacteria	Proteobacteria	Gammaproteobacteria	Cellvibrionales	Halieaceae	NA			2.89892	2876	1473	51.217	56.1269	279	27.2688		503	67	396	40	0	0	0	91.06	7.97	7.5		0.34	0.36	0.3	0.37	0.31	0.35	0.45	0.52	14.71	7.53	0.6
B3_G4	SAMN09215112	Gammaproteobacteria bacterium B3_G4	G4	Gammaproteobacteria	Bacteria	Proteobacteria	Gammaproteobacteria	Cellvibrionales	Porticoccaceae	NA			5.74124	5969	1944	32.5683	47.9786	869	22.9125		451	32	391	28	0	0	0	91.17	6.85	7.14		0.28	0.44	0.52	0.65	0.63	0.44	0.7	0.73	8.28	6.22	1.06
B33_G6	SAMN09215155	Gammaproteobacteria bacterium B33_G6	G6	Gammaproteobacteria	Bacteria	Proteobacteria	Gammaproteobacteria	Cellvibrionales	Porticoccaceae	NA			4.1514	4352	1688	38.7868	48.6971	578	21.045		451	37	401	13	0	0	0	89.27	1.66	0		0.36	0.5	0.5	0.5	0.58	0.52	0.69	0.7	8.59	8.79	1.15
B44_G6	SAMN09215156	Gammaproteobacteria bacterium B44_G6	G6	Gammaproteobacteria	Bacteria	Proteobacteria	Gammaproteobacteria	Cellvibrionales	Porticoccaceae	NA			1.9933	2184	1017	46.5659	50.6266	414	17.401		451	227	220	4	0	0	0	54.33	0.56	50		0.56	0.75	0.69	0.63	0.77	0.82	0.94	0.89	4.66	9.92	3.28
B4_G11	SAMN09214834	Gammaproteobacteria bacterium B4_G11	G11	Gammaproteobacteria	Bacteria	Proteobacteria	Gammaproteobacteria	Chromatiales	Ectothiorhodospiraceaea	NA			2.21356	2337	1315	56.2687	63.7344	392	26.8776		544	126	399	19	0	0	0	76.97	3.94	52.63		12.08	1.58	1.13	1.58	1.19	0.85	1.35	1.6	4.36	2.53	1.47
B19_G4	SAMN09215113	Gammaproteobacteria bacterium B19_G4	G4	Gammaproteobacteria	Bacteria	Proteobacteria	Gammaproteobacteria	Chromatiales	Woeseiaceae	Woeseia			3.97866	4053	1707	42.117	53.5491	583	32.2298		544	119	378	47	0	0	0	79.76	9.34	17.02		2.64	0.4	0.38	0.53	0.47	0.43	0.81	0.99	14.12	9.19	0.79
B32_G6	SAMN09215157	Gammaproteobacteria bacterium B32_G6	G6	Gammaproteobacteria	Bacteria	Proteobacteria	Gammaproteobacteria	Chromatiales	Woeseiaceae	Woeseia			4.36155	4359	1840	42.2115	53.2345	531	22.2185		544	81	417	46	0	0	0	83.52	9.18	8.7		2.31	0.44	0.34	0.35	0.38	0.39	0.69	0.92	13.01	8.59	0.77
B5_G11	SAMN09214835	Gammaproteobacteria bacterium B5_G11	G11	Gammaproteobacteria	Bacteria	Proteobacteria	Gammaproteobacteria	Chromatiales	Woeseiaceae	Woeseia			2.56457	2760	1266	45.8696	53.4743	483	25.6832		544	166	356	22	0	0	0	67.33	2.74	40.91		15.84	1.26	1.31	1.33	1.26	0.72	1.8	1.93	15.02	9.1	1.74
B19_G6	SAMN09215158	Gammaproteobacteria bacterium B19_G6	G6	Gammaproteobacteria	Bacteria	Proteobacteria	Gammaproteobacteria	Methylococcales	Methylococcaceae	NA			2.44842	2591	1423	54.9209	45.7674	350	32.6629		581	62	505	14	0	0	0	89.56	3	64.29		0.29	0.55	0.87	0.68	0.75	0.71	1.32	1.75	55.01	18.32	3.6
B23_G4	SAMN09215114	Gammaproteobacteria bacterium B23_G4	G4	Gammaproteobacteria	Bacteria	Proteobacteria	Gammaproteobacteria	Methylococcales	Methylococcaceae	NA			3.16601	3432	1472	42.8904	41.566	674	31.5059		581	157	387	37	0	0	0	73.93	8.19	21.62		0.36	0.76	1.41	1.19	1.25	0.83	1.3	1.15	9.52	8.38	1.63
B33_G4	SAMN09215115	Gammaproteobacteria bacterium B33_G4	G4	Gammaproteobacteria	Bacteria	Proteobacteria	Gammaproteobacteria	Methylococcales	Methylococcaceae	NA			2.03068	2233	1119	50.112	47.2182	418	80.4522		581	217	344	18	2	0	0	58.54	2.82	16.67		0.37	0.65	1.13	1.05	1	0.88	1.76	2.17	62.06	21.16	4.2
B136_G9	SAMN09215289	Gammaproteobacteria bacterium B136_G9	G9	Gammaproteobacteria	Bacteria	Proteobacteria	Gammaproteobacteria	NA	NA	NA			2.07017	2353	1117	47.4713	52.8689	488	10.4119		261	87	171	3	0	0	0	65.24	0.66	0		0.65	0.6	0.53	0.73	0.59	0.47	0.96	0.77	51.02	36.97	6.13
B15_G6	SAMN09215159	Gammaproteobacteria bacterium B15_G6	G6	Gammaproteobacteria	Bacteria	Proteobacteria	Gammaproteobacteria	NA	NA	NA			2.43977	2539	1294	50.9649	53.3597	400	46.6775		261	50	207	4	0	0	0	81.67	2.44	50		0.45	0.57	0.51	0.52	0.57	0.56	0.78	0.61	44.04	32.06	4.96
B23_G6	SAMN09215160	Gammaproteobacteria bacterium B23_G6	G6	Gammaproteobacteria	Bacteria	Proteobacteria	Gammaproteobacteria	NA	NA	NA			2.05783	2150	1056	49.1163	33.1096	83	37.012		261	16	244	1	0	0	0	93.65	0.61	0		0.15	0.32	0.39	0.35	0.47	0.38	0.37	0.39	0.42	4.84	0.41
B25_G4	SAMN09215116	Gammaproteobacteria bacterium B25_G4	G4	Gammaproteobacteria	Bacteria	Proteobacteria	Gammaproteobacteria	NA	NA	NA			3.2296	3424	1619	47.2839	50.4255	550	28.3782		544	92	417	35	0	0	0	80.84	5.9	25.71		1.51	0.54	0.61	0.84	0.62	0.48	0.87	0.95	10.52	7.84	1.03
B29_G4	SAMN09215117	Gammaproteobacteria bacterium B29_G4	G4	Gammaproteobacteria	Bacteria	Proteobacteria	Gammaproteobacteria	NA	NA	NA			2.31535	2398	1181	49.2494	53.3249	405	59.5481		190	39	149	2	0	0	0	77.14	1.12	100		0.37	0.49	0.53	0.68	0.58	0.48	0.79	0.59	38.24	28.27	4.38
B45_G6	SAMN09215161	Gammaproteobacteria bacterium B45_G6	G6	Gammaproteobacteria	Bacteria	Proteobacteria	Gammaproteobacteria	NA	NA	NA			1.59603	1840	935	50.8152	54.535	414	20.3623		581	231	320	30	0	0	0	58.02	4.8	13.33		1.11	1.36	1.04	0.99	1.04	1.01	1.84	2.98	61.25	11.12	2.13
B32_G4	SAMN09215118	Gammaproteobacteria bacterium B32_G4	G4	Gammaproteobacteria	Bacteria	Proteobacteria	Gammaproteobacteria	Oceanospirillales	Kangiellaceae	Kangiella			2.08572	2324	1063	45.7401	42.9685	502	18.0458		312	143	144	25	0	0	0	54.74	7.55	8		0.45	0.92	1.26	1.8	1.48	1.11	1.93	2.4	9.33	3.5	2.68
B141_G9	SAMN09215290	Gammaproteobacteria bacterium B141_G9	G9	Gammaproteobacteria	Bacteria	Proteobacteria	Gammaproteobacteria	Thiotrichales	Piscirickettsiaceae	Methylophaga			1.79592	2100	995	47.381	40.9564	401	16.0474		543	156	375	12	0	0	0	71.23	1.89	50		0.41	0.68	0.81	1.19	0.78	0.59	5.28	9.19	37.11	29.75	6.64
B21_G2	SAMN09215080	Gammaproteobacteria bacterium B21_G2	G2	Gammaproteobacteria	Bacteria	Proteobacteria	Gammaproteobacteria	Thiotrichales	Piscirickettsiaceae	Methylophaga			1.91027	2228	1140	51.167	40.1941	289	22.6159		544	107	425	12	0	0	0	81.48	2.54	66.67		0.46	0.82	1.29	1.46	1.01	0.76	8.03	8.02	28.57	23.55	5.2
B34_G4	SAMN09215119	Gammaproteobacteria bacterium B34_G4	G4	Gammaproteobacteria	Bacteria	Proteobacteria	Gammaproteobacteria	Thiotrichales	Piscirickettsiaceae	Methylophaga			2.00247	2247	1049	46.6845	43.0096	375	50.8053		543	171	354	17	1	0	0	66.65	3.58	40		0.34	0.69	0.88	0.94	1.03	0.86	3.77	6.87	25.8	21.21	4.61
B41_G6	SAMN09215162	Gammaproteobacteria bacterium B41_G6	G6	Gammaproteobacteria	Bacteria	Proteobacteria	Gammaproteobacteria	Thiotrichales	Piscirickettsiaceae	NA			2.16667	2387	1075	45.0356	39.8207	552	46.9656		261	121	132	8	0	0	0	62.12	3.5	37.5		0.64	1.32	8.46	1.29	1.78	1.42	3.34	3.07	14.59	24.29	6.83
B43_G6	SAMN09215163	Gammaproteobacteria bacterium B43_G6	G6	Gammaproteobacteria	Bacteria	Proteobacteria	Gammaproteobacteria	Thiotrichales	Piscirickettsiaceae	Methylophaga			2.08924	2358	1109	47.0314	42.3501	377	39.3342		544	150	379	15	0	0	0	71.55	2.44	40		0.41	0.76	0.89	0.95	1.03	0.94	4.25	7.62	29.74	24.19	5.29
B46_G6	SAMN09215164	Gammaproteobacteria bacterium B46_G6	G6	Gammaproteobacteria	Bacteria	Proteobacteria	Gammaproteobacteria	Thiotrichales	Piscirickettsiaceae	Methylophaga			1.29974	1553	784	50.4829	40.9596	314	25.7261		544	264	268	12	0	0	0	51.24	2.28	58.33		0.5	1.01	1.63	1.04	1.38	1.09	2.82	4.13	26.4	15.44	5.2
B2_G13	SAMN09214851	Gammaproteobacteria bacterium B2_G13	G13	Gammaproteobacteria	Bacteria	Proteobacteria	Gammaproteobacteria	Thiotrichales	Thiotrichaceae	NA			8.27948	6905	1615	23.3888	40.9557	1040	172.912		544	64	465	15	0	0	0	86.23	1.82	13.33		0.56	1.23	126.56	1.71	2.3	1.29	3.35	1.82	2.26	28.26	12.79
B20_G6	SAMN09215165	Gammaproteobacteria bacterium B20_G6	G6	Gammaproteobacteria	Bacteria	Proteobacteria	Gammaproteobacteria	Thiotrichales	Thiotrichaceae	NA			4.40989	3988	1410	35.3561	38.8466	313	35.8498		544	34	501	9	0	0	0	91.25	1.2	0		0.15	0.33	0.4	0.37	0.62	0.43	6.55	3.86	0.4	8.86	0.39
B3_G6	SAMN09215166	Gammaproteobacteria bacterium B3_G6	G6	Gammaproteobacteria	Bacteria	Proteobacteria	Gammaproteobacteria	Thiotrichales	Thiotrichaceae	NA			8.78314	6958	1503	21.601	41.8232	1343	39.4587		544	113	420	9	2	0	0	79.5	3.52	13.33		0.39	0.58	0.74	0.63	0.92	0.67	0.62	0.71	0.7	18.99	1.05
B30_G4	SAMN09215120	Gammaproteobacteria bacterium B30_G4	G4	Gammaproteobacteria	Bacteria	Proteobacteria	Gammaproteobacteria	Thiotrichales	Thiotrichaceae	NA			2.24058	2513	1177	46.8365	44.5333	399	23.5414		544	116	411	17	0	0	0	73.72	2.69	41.18		1.09	0.89	0.96	1.01	0.99	0.66	1.76	2.22	9.84	9.98	3.01
B31_G6	SAMN09215167	Gammaproteobacteria bacterium B31_G6	G6	Gammaproteobacteria	Bacteria	Proteobacteria	Gammaproteobacteria	Thiotrichales	Thiotrichaceae	NA			3.633	3841	1465	38.1411	44.0131	791	26.5499		544	228	273	43	0	0	0	60.59	8.78	27.91		0.52	0.91	2.65	0.88	1.11	0.98	1.93	2.35	15.83	12.35	2.2
B37_G9	SAMN09215291	Gammaproteobacteria bacterium B37_G9	G9	Gammaproteobacteria	Bacteria	Proteobacteria	Gammaproteobacteria	Thiotrichales	Thiotrichaceae	NA			8.2146	6900	1612	23.3623	40.881	977	17.1187		544	55	470	19	0	0	0	87.6	3.34	26.32		0.16	0.31	66.52	0.37	0.62	0.3	1.2	0.4	0.53	13.43	6.06
B38_G9	SAMN09215292	Gammaproteobacteria bacterium B38_G9	G9	Gammaproteobacteria	Bacteria	Proteobacteria	Gammaproteobacteria	Thiotrichales	Thiotrichaceae	NA			9.36023	6867	1666	24.261	42.5489	888	29.9628		544	37	488	19	0	0	0	92.46	2.97	10.53		0.13	0.22	0.3	0.28	0.34	0.22	0.25	0.24	0.43	16.94	9.67
B40_G6	SAMN09215168	Gammaproteobacteria bacterium B40_G6	G6	Gammaproteobacteria	Bacteria	Proteobacteria	Gammaproteobacteria	Thiotrichales	Thiotrichaceae	NA			2.44994	2616	1325	50.6498	44.274	389	23.1414		544	89	441	14	0	0	0	82.03	2.23	50		1.12	0.91	0.89	0.81	0.86	0.76	1.56	2.04	9.34	9.59	2.82
B5_G6	SAMN09215169	Gammaproteobacteria bacterium B5_G6	G6	Gammaproteobacteria	Bacteria	Proteobacteria	Gammaproteobacteria	Thiotrichales	Thiotrichaceae	NA			8.36506	6964	1622	23.2912	40.9343	853	39.2825		544	80	457	7	0	0	0	85.62	1.45	57.14		0.18	0.4	74.8	0.45	0.83	0.49	1.37	0.57	0.51	14.78	6.8
B53_G2	SAMN09215081	Gammaproteobacteria bacterium B53_G2	G2	Gammaproteobacteria	Bacteria	Proteobacteria	Gammaproteobacteria	Thiotrichales	Thiotrichaceae	NA			3.54059	3307	1238	37.4357	39.0348	630	21.6286		544	104	427	12	1	0	0	76.9	1.56	20		0.51	1.06	4.6	1.43	1.86	0.83	10.12	10.11	2.07	23.95	2.07
B55_G1	SAMN09214818	Gammaproteobacteria bacterium B55_G1	G1	Gammaproteobacteria	Bacteria	Proteobacteria	Gammaproteobacteria	Thiotrichales	Thiotrichaceae	NA			4.41895	4079	1423	34.886	38.483	464	30.1595		544	36	493	15	0	0	0	91.05	1.98	20		0.27	0.55	2.75	0.64	0.89	0.51	8.6	4.93	1.12	12.58	1.26
B7_G11	SAMN09214836	Gammaproteobacteria bacterium B7_G11	G11	Gammaproteobacteria	Bacteria	Proteobacteria	Gammaproteobacteria	Thiotrichales	Thiotrichaceae	NA			1.60482	1786	994	55.6551	59.9837	350	16.5714		544	207	326	11	0	0	0	57.53	1.76	45.45		11.09	1.69	1.31	1.99	1.54	0.91	1.58	1.77	3.8	2.38	1.48
B29_G9	SAMN09215196	bacterium B29_G9	G9	GB-BP1	Bacteria	GB-BP1	NA	NA	NA	NA			0.898277	905	392	43.3149	48.6291	220	9.88182		147	65	80	2	0	0	0	53.24	1.2	0		0.33	0.66	26.45	1.35	8.52	0.87	1.45	1.83	0.82	0.62	5.79
B30_G16	SAMN09214919	bacterium B30_G16	G16	GB-BP1	Bacteria	GB-BP1	NA	NA	NA	NA			2.15396	1758	659	37.4858	41.1783	401	19.015		147	46	98	3	0	0	0	65.38	2.2	0		0.39	0.85	1.19	1.25	9.63	0.79	1.03	1	1.33	1.35	0.97
B42_G16	SAMN09214920	bacterium B42_G16	G16	GB-BP1	Bacteria	GB-BP1	NA	NA	NA	NA	Y		1.23061	1278	554	43.349	44.4601	296	22.723		147	66	79	2	0	0	0	54.8	1.16	50		0.43	0.93	11.15	9.91	13.41	1.25	20.78	12.34	1.46	1.6	59.38
B46_G16	SAMN09214921	bacterium B46_G16	G16	GB-BP1	Bacteria	GB-BP1	NA	NA	NA	NA	Y		2.67477	2264	848	37.4558	49.9284	268	19.1082		147	9	136	2	0	0	0	91.21	2.2	0		0.25	0.38	0.37	0.36	6.17	0.34	1.65	1.7	0.65	0.55	2.02
B79_G9	SAMN09215197	bacterium B79_G9	G9	GB-BP1	Bacteria	GB-BP1	NA	NA	NA	NA			1.49731	1570	593	37.7707	42.984	406	17.1527		147	52	91	4	0	0	0	56.01	2.33	0		0.44	0.81	8.01	1.17	2.92	0.86	1.75	1.63	1.17	1.3	9.4
B83_G9	SAMN09215198	bacterium B83_G9	G9	GB-BP1	Bacteria	GB-BP1	NA	NA	NA	NA			1.43972	1480	563	38.0405	43.5283	367	14.6403		147	73	73	1	0	0	0	51.64	1.1	100		0.43	0.82	1.04	1.01	1.22	0.88	2.72	1.73	1.18	0.99	7.43
B10_G15	SAMN09214868	bacterium B10_G15	G15	GB-BP2	Bacteria	GB-BP2	NA	NA	NA	NA			1.39632	1556	695	44.6658	44.7492	297	52.1616		147	42	101	4	0	0	0	68.18	3.85	75		0.48	1.41	2.05	19.61	2.6	21.85	6.1	4.17	1.73	1.69	1.69
B11_G1	SAMN09214777	bacterium B11_G1	G1	GB-BP2	Bacteria	GB-BP2	NA	NA	NA	NA			0.868674	1049	485	46.2345	45.0213	272	26.5699		147	64	79	4	0	0	0	51.68	3.3	25		0.61	1.7	2.42	24.72	3.31	40.74	12.39	6.23	1.98	1.9	2.23
B12_G15	SAMN09214869	bacterium B12_G15	G15	GB-BP2	Bacteria	GB-BP2	NA	NA	NA	NA			1.86673	1902	822	43.2177	41.3917	277	56.3105		147	23	121	3	0	0	0	79.81	1.75	33.33		0.35	1	3.15	21.06	10.88	1.52	16.23	11.67	1.37	1.61	11.7
B5_G17	SAMN09214994	bacterium B5_G17	G17	GB-BP2	Bacteria	GB-BP2	NA	NA	NA	NA			1.50222	1664	679	40.8053	44.5785	312	49.859		147	55	90	2	0	0	0	62.09	2.2	100		0.5	1.42	2.15	14.73	2.93	23.61	6.81	3.88	1.75	1.73	1.95
B54_G16	SAMN09214922	bacterium B54_G16	G16	GB-BP2	Bacteria	GB-BP2	NA	NA	NA	NA			1.5486	1589	720	45.3115	41.5701	234	27.7479		147	34	109	4	0	0	0	68.13	2.36	75		0.3	0.79	3.02	20.47	11.12	1.03	15.43	10.77	1.1	1.3	11.2
B21_G4	SAMN09215094	bacterium B21_G4	G4	GB-BP3	Bacteria	GB-BP3	NA	NA	NA	NA			3.69036	3281	1184	36.0866	61.8133	375	25.5227		147	35	107	4	1	0	0	80.95	6.59	14.29		0.34	0.32	0.21	0.47	0.29	0.29	0.32	0.37	6.88	2.77	0.41
B34_G6	SAMN09215139	bacterium B34_G6	G6	GB-BP3	Bacteria	GB-BP3	NA	NA	NA	NA			3.19566	3091	1163	37.6254	63.1936	591	19.692		147	21	122	4	0	0	0	91.14	2.81	50		0.91	0.94	0.51	0.93	0.72	0.81	1.04	2.14	7.35	8.85	3.18
B39_G6	SAMN09215140	bacterium B39_G6	G6	GB-BP3	Bacteria	GB-BP3	NA	NA	NA	NA			2.58838	2630	919	34.943	62.5706	637	15.033		147	70	76	1	0	0	0	51.76	0.06	100		1.36	1.16	0.65	0.9	0.81	1.01	0.94	1.17	21.48	9.39	1.34
B92_G9	SAMN09215199	bacterium B92_G9	G9	GB-BP3	Bacteria	GB-BP3	NA	NA	NA	NA			1.31086	1374	601	43.7409	50.1832	304	9.67434		147	67	78	2	0	0	0	54.32	2.2	0		0.41	0.64	0.53	0.68	0.69	0.89	1.37	1.98	0.96	0.69	5.96
B22_G4	SAMN09215099	candidate division Hyd24-12 bacterium B22_G4	G4	Hyd24-12	Bacteria	Hyd24-12	NA	NA	NA	NA			3.61898	3786	1112	29.3714	48.2722	492	16.3028		147	16	121	10	0	0	0	89.24	7.08	40		0.22	0.45	0.49	0.8	0.71	0.68	0.72	1.06	5.4	0.67	0.46
B71_G9	SAMN09215241	candidate division Hyd24-12 bacterium B71_G9	G9	Hyd24-12	Bacteria	Hyd24-12	NA	NA	NA	NA			2.45831	2349	972	41.3793	48.5875	136	17.6618		147	12	132	3	0	0	0	88.46	2.38	0		0.08	0.14	0.14	0.18	0.15	0.16	0.2	0.19	0.25	0.48	3.2
B12_G1	SAMN09214806	Hydrothermae bacterium B12_G1	G1	Hydrothermae	Bacteria	Hydrothermae	NA	NA	NA	NA			1.50448	1565	697	44.5367	52.8902	296	23.1689		147	53	87	7	0	0	0	66.79	7.14	71.43		0.46	0.77	0.69	2.52	3.31	1.27	9.59	5.78	1.26	0.88	12.54
B15_G9	SAMN09215242	Hydrothermae bacterium B15_G9	G9	Hydrothermae	Bacteria	Hydrothermae	NA	NA	NA	NA			1.7765	1833	743	40.5346	48.817	323	12.2446		147	39	106	2	0	0	0	75.32	1.2	50		0.31	0.49	0.35	0.84	0.65	0.68	0.54	0.62	0.72	0.55	5.94
B29_G16	SAMN09214949	Hydrothermae bacterium B29_G16	G16	Hydrothermae	Bacteria	Hydrothermae	NA	NA	NA	NA			1.6783	1781	861	48.3436	39.1423	248	31.2298		147	14	131	2	0	0	0	88.21	1.47	100		0.34	0.87	1.24	50.22	11.73	1.28	22.91	16.43	1.29	1.97	21.26
B86_G9	SAMN09215243	Hydrothermae bacterium B86_G9	G9	Hydrothermae	Bacteria	Hydrothermae	NA	NA	NA	NA			1.3793	1433	627	43.7544	50.2904	314	29.1561		147	54	93	0	0	0	0	62.02	0	0		0.39	0.69	0.77	1.35	1.37	1.05	10.14	7.08	1.06	0.74	14.94
B3_G1	SAMN09214807	Ignavibacteriae bacterium B3_G1	G1	Ignavibacteriae	Bacteria	Ignavibacteriae	Ignavibacteriales	Ignavibacteriaceae	NA	NA			2.67516	2685	905	33.7058	35.7386	842	23.6793		270	117	129	24	0	0	0	51.58	9.5	12.5		1.88	2.77	3.08	2.44	2.85	2.06	12.65	6.18	9.9	7.19	2.56
B8_G11	SAMN09214831	Ignavibacteriae bacterium B8_G11	G11	Ignavibacteriae	Bacteria	Ignavibacteriae	Ignavibacteriales	Ignavibacteriaceae	NA	NA			1.93454	2031	762	37.5185	35.6219	457	21.0722		270	98	170	2	0	0	0	57.06	1.12	100		13.04	5.05	6.64	6.78	6.95	2.9	6.51	6.19	7.81	8.33	5.97
B19_G16	SAMN09214952	candidate division KSB1 bacterium B19_G16	G16	KSB1	Bacteria	KSB1	NA	NA	NA	NA			2.42544	2411	1006	41.7254	43.2336	509	35.1022		147	24	122	1	0	0	0	77.77	0.55	0		0.42	0.95	1.17	15.68	22.19	0.91	13.71	9.05	1.45	1.48	10.12
B21_G16	SAMN09214953	candidate division KSB1 bacterium B21_G16	G16	KSB1	Bacteria	KSB1	NA	NA	NA	NA			2.48355	2204	999	45.3267	33.3925	493	31.0832		147	23	123	1	0	0	0	78.94	1.1	0		0.71	1.76	2.37	1.79	14.34	1.58	4.16	2.37	2.87	3.18	2.73
B39_G1	SAMN09214810	candidate division KSB1 bacterium B39_G1	G1	KSB1	Bacteria	KSB1	NA	NA	NA	NA			3.22764	3151	1290	40.9394	42.2699	598	54.8946		147	8	128	10	1	0	0	91.21	9.62	7.69		0.41	0.95	1.18	18.35	26.36	1	16.19	9.15	1.41	1.46	10.7
B39_G15	SAMN09214887	candidate division KSB1 bacterium B39_G15	G15	KSB1	Bacteria	KSB1	NA	NA	NA	NA			2.2653	2172	956	44.0147	42.6179	453	37.5188		147	30	115	2	0	0	0	76.12	1.2	50		0.49	1.26	1.54	18.09	25.05	1.14	15.57	9.95	1.79	1.85	10.77
B43_G9	SAMN09215246	candidate division KSB1 bacterium B43_G9	G9	KSB1	Bacteria	KSB1	NA	NA	NA	NA			2.4568	2507	995	39.6889	36.8734	516	13.3973		147	17	127	3	0	0	0	85.45	1.26	33.33		0.38	0.87	0.86	1.04	1.72	0.81	1.72	1.94	1.51	1.63	6.26
B47_G9	SAMN09215247	candidate division KSB1 bacterium B47_G9	G9	KSB1	Bacteria	KSB1	NA	NA	NA	NA			2.78018	2641	1163	44.0363	43.1226	434	17.2143		147	6	135	6	0	0	0	93.96	5.04	66.67		0.22	0.48	0.43	11.19	15.74	0.47	10.03	6.43	0.62	0.58	7.36
B7_G2	SAMN09215072	candidate division KSB1 bacterium B7_G2	G2	KSB1	Bacteria	KSB1	NA	NA	NA	NA			2.64833	2567	1127	43.9034	43.5407	496	21.623		147	18	126	3	0	0	0	85.43	3.3	33.33		0.44	1.02	1.25	16.94	22.57	0.94	10	10	1.45	1.48	10.93
B12_G2	SAMN09215073	Latescibacteria bacterium B12_G2	G2	Latescibacteria	Bacteria	Latescibacteria	NA	NA	NA	NA			1.91388	2003	875	43.6845	59.2509	287	36.1254		147	31	114	2	0	0	0	76.56	2.2	50		0.36	0.59	0.44	11.69	2.29	14.16	17.43	17.43	0.82	0.56	30.92
B122_G9	SAMN09215248	Latescibacteria bacterium B122_G9	G9	Latescibacteria	Bacteria	Latescibacteria	NA	NA	NA	NA			2.5827	2536	985	38.8407	47.6623	345	22.1913		147	8	130	9	0	0	0	92.24	8.24	11.11		0.19	0.38	0.34	5.77	2.21	0.53	6.38	2.84	0.49	0.43	6.59
B142_G9	SAMN09215249	Latescibacteria bacterium B142_G9	G9	Latescibacteria	Bacteria	Latescibacteria	NA	NA	NA	NA			1.72626	1775	661	37.2394	54.4144	425	11.4235		147	58	88	1	0	0	0	60.33	1.1	0		0.55	0.83	0.48	0.93	1.67	0.63	0.83	0.94	1.27	0.99	6.48
B37_G17	SAMN09215019	Latescibacteria bacterium B37_G17	G17	Latescibacteria	Bacteria	Latescibacteria	NA	NA	NA	NA			1.98005	2080	956	45.9615	58.9965	315	38.0508		147	22	123	2	0	0	0	80.09	1.16	50		0.37	0.65	0.55	11.93	2.53	16.74	26.53	14.21	0.9	0.64	25.15
B45_G1	SAMN09214811	Latescibacteria bacterium B45_G1	G1	Latescibacteria	Bacteria	Latescibacteria	NA	NA	NA	NA			2.70804	2747	1008	36.6946	47.5156	461	40.5531		147	9	123	15	0	0	0	92.79	7.39	6.67		0.34	0.75	0.88	9.83	4.24	0.87	11.08	4.92	1.04	0.98	10.39
B48_G15	SAMN09214888	Latescibacteria bacterium B48_G15	G15	Latescibacteria	Bacteria	Latescibacteria	NA	NA	NA	NA			1.32137	1493	612	40.9913	59.2803	340	39.7059		147	59	86	2	0	0	0	50.85	1.2	50		0.55	0.96	0.79	22.22	2.83	16.36	34.4	17.69	1.35	0.92	27.47
B6_G15	SAMN09214889	Latescibacteria bacterium B6_G15	G15	Latescibacteria	Bacteria	Latescibacteria	NA	NA	NA	NA			1.26321	1531	645	42.1293	56.9949	334	32.9671		147	63	78	6	0	0	0	52.87	5.49	50		0.57	1	0.81	17.84	2.07	1.96	2.21	1.96	1.4	1.02	4.22
B68_G9	SAMN09215250	Latescibacteria bacterium B68_G9	G9	Latescibacteria	Bacteria	Latescibacteria	NA	NA	NA	NA			1.9167	1921	884	46.0177	59.144	175	52.3429		147	14	132	1	0	0	0	88.78	1.1	100		0.15	0.23	0.15	5.83	1.09	7.43	16.68	9.1	0.3	0.2	16.53
B118_G9	SAMN09215252	Marinimicrobia bacterium B118_G9	G9	Marinimicrobia	Bacteria	Marinimicrobia	NA	NA	NA	SAR406 Clade	Y		2.81157	2660	1108	41.6541	44.5109	423	14.4421		147	15	128	4	0	0	0	86.81	4.4	25		0.27	0.5	0.55	0.48	3.73	0.4	3.33	3.12	1.56	1.06	5.9
B138_G9	SAMN09215253	Marinimicrobia bacterium B138_G9	G9	Marinimicrobia	Bacteria	Marinimicrobia	NA	NA	NA	SAR406 Clade	Y		1.83702	1862	645	34.6402	39.205	421	15.5986		147	61	84	2	0	0	0	59.57	2.2	0		0.37	0.79	1.2	0.81	0.91	0.74	0.92	1.02	1.42	6.03	7.59
B20_G16	SAMN09214954	Marinimicrobia bacterium B20_G16	G16	Marinimicrobia	Bacteria	Marinimicrobia	NA	NA	NA	NA			2.0869	1942	789	40.6282	36.5724	507	22.5483		147	36	110	1	0	0	0	65.38	1.1	0		0.62	1.53	15.11	1.74	12.34	1.42	1.86	1.78	2.53	2.63	1.82
B35_G16	SAMN09214955	Marinimicrobia bacterium B35_G16	G16	Marinimicrobia	Bacteria	Marinimicrobia	NA	NA	NA	NA			1.7235	1774	781	44.0248	39.6444	367	37.3978		147	34	112	1	0	0	0	70.88	1.1	100		0.44	1.09	5.45	20.7	23.09	1.24	4.38	2.16	1.61	2.53	16.34
B41_G16	SAMN09214956	Marinimicrobia bacterium B41_G16	G16	Marinimicrobia	Bacteria	Marinimicrobia	NA	NA	NA	NA			1.83477	1765	831	47.0822	45.6212	316	18.0443		147	27	119	1	0	0	0	78.02	0.1	0		0.39	0.83	1.2	0.83	8.74	0.65	0.81	0.85	1.45	1.63	0.74
B5_G15	SAMN09214890	Marinimicrobia bacterium B5_G15	G15	Marinimicrobia	Bacteria	Marinimicrobia	NA	NA	NA	NA			2.12764	2060	930	45.1456	39.7317	350	41.4371		147	20	126	1	0	0	0	82.42	0.1	100		0.41	1.11	4.54	17.01	19.07	1.26	3.56	1.94	1.59	2.3	12.44
B9_G9	SAMN09215254	Marinimicrobia bacterium B9_G9	G9	Marinimicrobia	Bacteria	Marinimicrobia	NA	NA	NA	NA			1.88627	1873	851	45.4351	39.6608	357	25.7675		147	33	113	1	0	0	0	72.78	0.06	0		0.27	0.64	3.51	15.45	17.68	0.86	3.42	1.45	0.79	1.48	14.92
B11_G16	SAMN09214960	Omnitrophica bacterium B11_G16	G16	Omnitrophica (WOR-2)	Bacteria	Omnitrophica	NA	NA	NA	NA			1.42613	1498	849	56.6756	34.2522	113	58.9646		152	13	138	1	0	0	0	87.1	1.08	0		0.22	0.6	0.87	11.63	11.99	0.74	12.09	3.2	0.91	1.05	6.51
B13_G9	SAMN09215258	Omnitrophica bacterium B13_G9	G9	Omnitrophica (WOR-2)	Bacteria	Omnitrophica	NA	NA	NA	NA			1.88485	1988	896	45.0704	36.0311	328	215.817		152	13	121	18	0	0	0	88.08	9.01	5.56		0.26	0.71	1	162.97	103.98	0.93	53.87	16	0.87	2.13	29.65
B134_G9	SAMN09215259	Omnitrophica bacterium B134_G9	G9	Omnitrophica (WOR-2)	Bacteria	Omnitrophica	NA	NA	NA	NA	Y		2.11854	1973	838	42.4734	47.4976	170	34.2235		152	7	142	3	0	0	0	93.55	1.2	0		0.15	0.24	0.17	0.43	0.31	0.18	0.32	0.25	0.38	0.28	7.22
B17_G2	SAMN09215074	Omnitrophica bacterium B17_G2	G2	Omnitrophica (WOR-2)	Bacteria	Omnitrophica	NA	NA	NA	NA			0.869646	929	599	64.4779	41.9127	79	37.962		152	10	140	2	0	0	0	90.26	1.61	100		0.22	0.6	0.8	2.05	2.26	0.95	9.08	9.08	0.69	0.72	3.04
B18_G15	SAMN09214893	Omnitrophica bacterium B18_G15	G15	Omnitrophica (WOR-2)	Bacteria	Omnitrophica	NA	NA	NA	NA			1.03148	1040	535	51.4423	35.0363	237	62.4937		152	49	102	1	0	0	0	54.84	0.1	100		0.86	2.53	3.91	23.78	14.96	3.22	18.53	9.84	3.66	3.96	20.8
B19_G15	SAMN09214894	Omnitrophica bacterium B19_G15	G15	Omnitrophica (WOR-2)	Bacteria	Omnitrophica	NA	NA	NA	NA			0.970671	956	476	49.7908	34.4379	224	320.335		152	75	69	8	0	0	0	51.02	3.18	87.5		0.77	2.27	3.38	199.65	100.8	3.12	13.77	6.7	3.21	3.5	11.22
B24_G15	SAMN09214895	Omnitrophica bacterium B24_G15	G15	Omnitrophica (WOR-2)	Bacteria	Omnitrophica	NA	NA	NA	NA			1.0444	1163	604	51.9347	39.9928	223	41.4305		152	40	105	7	0	0	0	65.93	6.01	28.57		0.57	1.66	2.33	16.81	3.08	2.12	5.1	4.39	2.26	2.32	8.38
B26_G9	SAMN09215260	Omnitrophica bacterium B26_G9	G9	Omnitrophica (WOR-2)	Bacteria	Omnitrophica	NA	NA	NA	NA			1.62778	1498	773	51.6021	35.1422	244	17.0123		152	18	132	2	0	0	0	82.26	1.17	0		0.28	0.63	0.64	0.85	0.86	0.57	0.69	0.68	0.94	0.89	6.01
B32_G15	SAMN09214896	Omnitrophica bacterium B32_G15	G15	Omnitrophica (WOR-2)	Bacteria	Omnitrophica	NA	NA	NA	NA	Y		1.20188	1279	751	58.7177	34.9393	117	67.0513		152	20	130	2	0	0	0	81.18	1.25	0		0.35	1.01	1.55	12.7	13.09	1.25	16.57	4.51	1.48	1.57	8.47
B48_G9	SAMN09215261	Omnitrophica bacterium B48_G9	G9	Omnitrophica (WOR-2)	Bacteria	Omnitrophica	NA	NA	NA	NA			1.15335	1242	702	56.5217	33.1932	117	26.8803		105	25	78	2	0	0	0	81.36	2.54	0		0.23	0.61	0.99	1.45	1.38	1.11	3.09	1.76	0.75	0.73	5.01
B7_G16	SAMN09214961	Omnitrophica bacterium B7_G16	G16	Omnitrophica (WOR-2)	Bacteria	Omnitrophica	NA	NA	NA	NA			1.42876	1497	776	51.837	35.0074	175	197.834		152	16	135	1	0	0	0	84.59	1.08	0		0.31	0.85	1.24	170.17	85.41	1.14	9.62	3.94	1.23	1.36	7.77
B70_G16	SAMN09214962	Omnitrophica bacterium B70_G16	G16	Omnitrophica (WOR-2)	Bacteria	Omnitrophica	NA	NA	NA	NA			1.73967	1908	826	43.2914	39.9394	175	42.5543		104	9	78	17	0	0	0	87.07	4.23	0		0.24	0.55	0.66	0.7	11.88	0.45	0.6	0.61	0.87	0.92	0.62
B98_G9	SAMN09215262	Omnitrophica bacterium B98_G9	G9	Omnitrophica (WOR-2)	Bacteria	Omnitrophica	NA	NA	NA	NA			1.15048	1207	611	50.6214	37.1443	115	62.7565		104	63	41	0	0	0	0	59.48	0	0		0.15	0.4	0.41	11.53	11.57	0.85	15.76	4.2	0.49	0.54	7.95
B1_G9	SAMN09215264	Planctomycetes bacterium B1_G9	G9	Planctomycetes	Bacteria	Planctomycetes	NA	NA	NA	NA			2.01586	2065	722	34.9637	54.9708	415	18.0747		143	50	87	6	0	0	0	65.08	1.62	0		0.52	0.74	0.4	0.73	0.68	0.48	24.31	11.99	1.56	1.78	7.91
B129_G9	SAMN09215265	Planctomycetes bacterium B129_G9	G9	Planctomycetes	Bacteria	Planctomycetes	NA	NA	NA	NA			2.2797	2049	880	42.9478	57.5696	471	11.9958		152	21	126	5	0	0	0	79.84	3.94	0		0.6	0.69	0.38	0.75	0.9	0.55	3.07	2.31	1.19	0.72	6.39
B140_G9	SAMN09215266	Planctomycetes bacterium B140_G9	G9	Planctomycetes	Bacteria	Planctomycetes	NA	NA	NA	NA			1.82243	1811	778	42.9597	45.6615	348	20.5948		143	25	113	5	0	0	0	77.1	3.89	60		0.4	1.14	0.61	0.65	1.03	0.55	1.33	3.43	0.91	0.7	10.86
B143_G9	SAMN09215267	Planctomycetes bacterium B143_G9	G9	Planctomycetes	Bacteria	Planctomycetes	NA	NA	NA	NA			1.67235	1680	707	42.0833	66.367	324	14.0772		152	24	126	2	0	0	0	78.67	1.14	100		0.89	0.84	0.42	1.91	2.39	1.16	4.76	2.13	1.68	0.88	6.06
B15_G4	SAMN09215100	Planctomycetes bacterium B15_G4	G4	Planctomycetes	Bacteria	Planctomycetes	NA	NA	NA	NA	Y		5.10623	4169	1433	34.3728	69.142	414	28.7512		143	12	125	6	0	0	0	90.34	6.82	0		0.42	0.33	0.2	0.41	0.26	0.27	0.29	0.38	5.64	0.98	0.37
B2_G15	SAMN09214897	Planctomycetes bacterium B2_G15	G15	Planctomycetes	Bacteria	Planctomycetes	NA	NA	NA	NA			1.96844	2116	715	33.7902	54.6441	463	46.3521		152	44	88	20	0	0	0	65.57	8.03	75		0.53	0.91	0.85	17.65	1.4	3.13	1.62	1.61	1.37	1.07	1.41
B2_G17	SAMN09215021	Planctomycetes bacterium B2_G17	G17	Planctomycetes	Bacteria	Planctomycetes	NA	NA	NA	NA			1.56306	1668	593	35.5516	55.1815	357	52.6246		152	68	76	8	0	0	0	53.51	3.54	75		0.57	0.97	0.89	3.01	1.22	26.77	1.89	1.77	1.44	1.07	1.06
B26_G1	SAMN09214812	Planctomycetes bacterium B26_G1	G1	Planctomycetes	Bacteria	Planctomycetes	NA	NA	NA	NA			1.378	1460	660	45.2055	50.4527	245	22.9551		143	39	102	2	0	0	0	61.52	2.27	0		0.59	1.04	0.83	0.91	0.98	0.55	9.34	16.54	2.57	2.11	1.2
B26_G16	SAMN09214964	Planctomycetes bacterium B26_G16	G16	Planctomycetes	Bacteria	Planctomycetes	NA	NA	NA	NA			2.63811	2611	938	35.9249	48.8759	424	114.441		143	21	120	2	0	0	0	77.84	1.7	100		0.4	0.89	0.7	0.77	63.7	0.53	1.07	0.9	1.12	0.98	0.63
B28_G16	SAMN09214965	Planctomycetes bacterium B28_G16	G16	Planctomycetes	Bacteria	Planctomycetes	NA	NA	NA	NA			2.51108	2456	941	38.3143	53.7901	405	20.2938		143	26	115	2	0	0	0	82.73	1.24	100		0.62	0.95	0.58	0.67	9.05	0.5	0.65	0.69	1.37	1.01	0.54
B6_G2	SAMN09215075	Planctomycetes bacterium B6_G2	G2	Planctomycetes	Bacteria	Planctomycetes	NA	NA	NA	NA			2.11651	2356	673	28.5654	48.5849	483	32.1656		143	52	85	5	1	0	0	55.09	6.35	37.5		0.75	1.44	1.26	1.36	1.36	0.76	19.41	19.41	2.95	2.53	1.19
B28_G17	SAMN09215022	Poribacteria bacterium B28_G17	G17	Poribacteria	Bacteria	Poribacteria	NA	NA	NA	NA			2.63952	2795	1056	37.7818	59.9264	538	33.0297		147	40	103	4	0	0	0	73.11	3.85	25		0.71	1.01	0.76	4.86	4.54	16.06	1.97	4.95	1.64	1.03	1.14
B24_G16	SAMN09214976	Spirochaetes bacterium B24_G16	G16	Spirochaetes	Bacteria	Spirochaetes	Spirochaetia	Spirochaetales	NA	NA			1.88301	1978	947	47.8766	38.8209	455	28.0659		215	74	128	13	0	0	0	61.2	3.87	38.46		0.56	1.41	1.97	7.31	16.8	1.83	2.58	2.19	2.11	2.29	2.32
B47_G1	SAMN09214819	Spirochaetes bacterium B47_G1	G1	Spirochaetes	Bacteria	Spirochaetes	Spirochaetia	Spirochaetales	NA	NA			2.16322	2263	1072	47.3707	35.46	610	28.0148		143	65	65	13	0	0	0	54.63	8.38	0		0.83	2.19	7	3.62	5.62	2.09	13.23	7.92	3.47	4.14	16.01
B62_G9	SAMN09215293	Spirochaetes bacterium B62_G9	G9	Spirochaetes	Bacteria	Spirochaetes	Spirochaetia	Spirochaetales	NA	NA			2.72357	2555	1127	44.1096	33.8667	261	26.8429		215	22	181	12	0	0	0	87.33	5.73	0		0.18	0.47	1.38	1.96	2.97	0.52	3.63	2.09	0.89	0.79	5.59
B11_G6	SAMN09215170	Spirochaetes bacterium B11_G6	G6	Spirochaetes	Bacteria	Spirochaetes	Spirochaetia	Spirochaetales	Spirochaetaceae	NA			3.36539	3553	1438	40.4728	48.0855	532	25.3064		215	36	174	5	0	0	0	84.19	2.83	20		0.31	0.67	1.15	0.77	0.85	0.83	3.81	5.64	5.84	14.15	15.46
B11_G9	SAMN09215294	Spirochaetes bacterium B11_G9	G9	Spirochaetes	Bacteria	Spirochaetes	Spirochaetia	Spirochaetales	Spirochaetaceae	NA			2.57825	2673	1254	46.9136	43.0321	355	14.0817		142	8	131	3	0	0	0	92.51	1.34	100		0.2	0.45	0.4	0.6	0.57	0.45	0.82	0.6	0.65	0.96	5.2
B116_G9	SAMN09215295	Spirochaetes bacterium B116_G9	G9	Spirochaetes	Bacteria	Spirochaetes	Spirochaetia	Spirochaetales	Spirochaetaceae	NA			3.32497	3468	1471	42.4164	48.0116	475	24.9832		215	19	194	2	0	0	0	88	1.6	0		0.23	0.43	0.71	0.53	0.47	0.4	2.65	3.83	4.24	10.04	11
B121_G9	SAMN09215296	Spirochaetes bacterium B121_G9	G9	Spirochaetes	Bacteria	Spirochaetes	Spirochaetia	Spirochaetales	Spirochaetaceae	NA			2.49299	2717	1132	41.6636	36.0968	530	22.6868		142	49	88	5	0	0	0	51.64	4.65	40		0.36	0.85	1.29	1.01	1.18	0.88	1.78	1.62	1.44	3.35	9.15
B123_G9	SAMN09215297	Spirochaetes bacterium B123_G9	G9	Spirochaetes	Bacteria	Spirochaetes	Spirochaetia	Spirochaetales	Spirochaetaceae	NA			2.58759	2801	1192	42.5562	39.8854	485	11.8536		215	56	154	5	0	0	0	72.5	3.2	0		0.27	0.63	0.75	0.86	1.94	0.69	0.86	0.86	0.85	1.11	5.52
B32_G16	SAMN09214977	Spirochaetes bacterium B32_G16	G16	Spirochaetes	Bacteria	Spirochaetes	Spirochaetia	Spirochaetales	Spirochaetaceae	NA			3.98266	3991	1659	41.5685	43.9445	380	25.3105		141	3	138	0	0	0	0	96.55	0	0		0.17	0.42	0.54	0.56	7.14	0.49	0.48	0.53	0.62	0.6	0.41
B38_G2	SAMN09215083	Spirochaetes bacterium B38_G2	G2	Spirochaetes	Bacteria	Spirochaetes	Spirochaetia	Spirochaetales	Spirochaetaceae	NA			1.70049	1919	820	42.7306	47.6587	416	18.4062		215	75	135	5	0	0	0	56.09	0.53	20		0.62	1.28	2.27	1.6	1.49	0.98	10.05	10.05	10.35	23.8	25.38
B4_G4	SAMN09215121	Spirochaetes bacterium B4_G4	G4	Spirochaetes	Bacteria	Spirochaetes	Spirochaetia	Spirochaetales	Spirochaetaceae	NA			3.20765	3695	1368	37.023	48.0073	766	16.8146		215	85	117	13	0	0	0	65.4	6.93	76.92		0.4	0.88	1.93	1.6	1.42	1.04	4.25	6.09	8.45	17.97	14.73
B36_G15	SAMN09214905	candidate division bacterium WOR-3 bacterium B36_G15	G15	Stahlbacteria (WOR-3)	Bacteria	WOR-3	NA	NA	NA	NA			2.22985	2235	915	40.9396	50.7043	186	39.9462		147	12	132	3	0	0	0	89.01	1.75	33.33		0.21	0.41	0.45	8.87	0.87	0.51	0.56	0.58	0.59	0.54	0.44
B10_G13	SAMN09214852	candidate division TA06 bacterium B10_G13	G13	TA06	Bacteria	TA06	NA	NA	NA	NA			1.29433	1291	540	41.828	32.4829	327	115.942		147	65	74	8	0	0	0	54.58	5.79	0		2.01	5.27	135.74	7.79	8.76	6.29	8.07	7.79	8.6	9.75	8.03
B35_G9	SAMN09215298	candidate division TA06 bacterium B35_G9	G9	TA06	Bacteria	TA06	NA	NA	NA	NA			1.75203	1723	823	47.7655	36.3995	184	15.2446		147	9	138	0	0	0	0	94.06	0	0		0.18	0.41	4.57	0.55	0.55	0.43	0.49	0.48	0.56	1.01	4.16
B36_G4	SAMN09215122	Tenericutes bacterium B36_G4	G4	Tenericutes	Bacteria	Tenericutes	Mollicutes	Mycoplasmatales	Mycoplasmataceae	NA			1.24154	1786	386	21.6125	44.142	243	18.8519		228	32	175	19	2	0	0	79.57	7.75	0		0.38	0.79	1.17	0.76	1.16	1.39	1.06	1.3	8.38	1.34	0.91
B16_G6	SAMN09215171	Thermodesulfobacteria bacterium B16_G6	G6	Thermodesulfobacteria	Bacteria	Thermodesulfobacteria	Thermodesulfobacteria	Thermodesulfobacteriales	Thermodesulfobacteriaceae	NA			1.56487	1711	663	38.7493	36.6979	381	43.5984		338	133	195	10	0	0	0	56.08	2.52	0		0.59	1.73	4.1	359.18	294.35	2.53	967.27	246.71	1.86	31.32	465.63
B27_G15	SAMN09214901	Thermodesulfobacteria bacterium B27_G15	G15	Thermodesulfobacteria	Bacteria	Thermodesulfobacteria	Thermodesulfobacteria	Thermodesulfobacteriales	Thermodesulfobacteriaceae	Thermodesulfobacterium			1.05173	1211	695	57.3906	29.5891	184	76.8804		331	76	251	4	0	0	0	71.53	1.46	50		1.1	3.02	4.5	24.19	35.24	78.95	40.49	73.65	5.04	5.99	118.49
B4_G9	SAMN09215301	Thermodesulfobacteria bacterium B4_G9	G9	Thermodesulfobacteria	Bacteria	Thermodesulfobacteria	Thermodesulfobacteria	Thermodesulfobacteriales	Thermodesulfobacteriaceae	NA			1.91199	2081	925	44.4498	46.3305	390	139.603		280	49	221	10	0	0	0	80.95	2.13	80		0.39	0.87	4.64	0.68	1.6	0.62	2.66	1.75	2.99	3.27	18.64
B74_G16	SAMN09214980	Thermodesulfobacteria bacterium B74_G16	G16	Thermodesulfobacteria	Bacteria	Thermodesulfobacteria	Thermodesulfobacteria	Thermodesulfobacteriales	Thermodesulfobacteriaceae	NA			1.45038	1511	779	51.5553	49.6026	343	52.1079		280	67	210	3	0	0	0	69.18	0.36	33.33		0.81	1.45	1.86	1.6	38.56	0.95	82.62	52.1	2.31	4.34	160.21
B8_G2	SAMN09215085	Thermodesulfobacteria bacterium B8_G2	G2	Thermodesulfobacteria	Bacteria	Thermodesulfobacteria	Thermodesulfobacteria	Thermodesulfobacteriales	Thermodesulfobacteriaceae	Thermodesulfobacterium			1.81251	2168	915	42.2048	30.3037	431	110.61		331	94	207	30	0	0	0	70.17	9.62	13.33		1.35	3.43	5.01	6.52	9.89	12.36	51.02	51.01	5.71	6.41	28.24
B16_G2	SAMN09215086	Thermotoga bacterium B16_G2	G2	Thermotoga	Bacteria	Thermotoga	NA	NA	NA	NA			1.27089	1438	839	58.3449	42.486	214	42.8411		102	11	89	2	0	0	0	85.09	1.75	0		0.37	0.96	3.03	2.29	4.34	3.88	20.75	20.75	1.27	5.47	23.87
B21_G9	SAMN09215302	Thermotoga bacterium B21_G9	G9	Thermotoga	Bacteria	Thermotoga	NA	NA	NA	NA			1.47847	1614	911	56.4436	44.4038	263	29.4525		105	23	79	3	0	0	0	69.03	2	33.33		0.25	0.53	0.54	1.16	0.85	0.97	0.86	0.89	0.65	0.53	16.59
B3_G13	SAMN09214853	Thermotoga bacterium B3_G13	G13	Thermotoga	Bacteria	Thermotoga	NA	NA	NA	NA			1.80031	1897	898	47.3379	39.1265	362	250.16		105	20	85	0	0	0	0	81.82	0	0		0.86	2.46	273.47	5.16	4.9	3.92	4.55	4.46	3.41	3.44	3.16
B6_G1	SAMN09214821	Thermotoga bacterium B6_G1	G1	Thermotoga	Bacteria	Thermotoga	NA	Thermotogales	Thermotogaceaea	Thermotoga	Y		1.38231	1665	834	50.0901	41.7873	417	51.3957		102	32	69	1	0	0	0	64.78	1.75	0		0.59	1.5	5.11	3.54	10.54	5.9	40.38	27.21	2.1	7.33	32.51
B22_G6	SAMN09215172	Thermotogae bacterium B22_G6	G6	Thermotoga	Bacteria	Thermotogae	Thermotogae	Kosmotogales	Kosmotogaceae	NA			1.74408	1864	1009	54.1309	41.1634	254	15.3071		104	9	94	1	0	0	0	89.18	1.72	0		0.29	0.77	13.64	1.14	1.37	1.2	2.5	2.49	3.56	6.92	2.41
B14_G6	SAMN09215173	Thermotogae bacterium B14_G6	G6	Thermotoga	Bacteria	Thermotogae	Thermotogae	NA	NA	NA			1.61463	2012	964	47.9125	42.2284	415	14.5229		102	29	62	11	0	0	0	56.84	4.32	9.09		0.49	1.36	9.56	3.36	8.95	5.22	42.24	22.59	1.44	9.6	26.12
B41_G15	SAMN09214902	Thermotogae bacterium B41_G15	G15	Thermotoga	Bacteria	Thermotogae	Thermotogae	NA	NA	NA			1.95596	2105	1078	51.2114	47.5666	320	86.9906		102	8	93	1	0	0	0	88.6	0.18	0		0.31	0.7	1.02	20.27	7.35	0.95	1.66	1.14	0.96	0.97	1.11
B6_G13	SAMN09214854	Thermotogae bacterium B6_G13	G13	Thermotoga	Bacteria	Thermotogae	Thermotogae	NA	NA	NA			1.34663	1543	846	54.8283	42.8695	275	233.702		104	28	73	3	0	0	0	67.85	1.88	100		0.78	2	257.95	3.81	4.3	3.27	7.47	5.2	8.23	5.93	6.37
B96_G9	SAMN09215303	Thermotogae bacterium B96_G9	G9	Thermotoga	Bacteria	Thermotogae	Thermotogae	NA	NA	NA			1.25056	1430	787	55.035	42.0757	276	38.0688		102	21	79	2	0	0	0	75.34	0.53	100		0.3	0.73	2.42	1.5	3.92	3.5	32.64	21.24	0.93	5.24	24.69
B104_G9	SAMN09215304	Thermotogae bacterium B104_G9	G9	Thermotoga	Bacteria	Thermotogae	Thermotogae	Thermotogales	NA	NA			1.0089	1207	661	54.7639	42.4184	266	11.906		104	39	60	5	0	0	0	63.13	6.19	0		0.33	0.76	139.25	1.21	1.73	1.09	6.06	3.08	6.07	4.17	7.02
B37_G4	SAMN09215123	Thermotogae bacterium B37_G4	G4	Thermotoga	Bacteria	Thermotogae	Thermotogae	Thermotogales	Thermotogaceaea	Pseudothermotoga	Y		1.08426	1285	719	55.9533	43.0568	264	14.1136		104	38	60	6	0	0	0	61.68	0.94	0		0.39	0.96	156.02	2.31	2.78	1.9	6.86	4.02	8.45	5.68	6.87
B17_G4	SAMN09215124	Verrucomicrobia bacterium B17_G4	G4	Verrucomicrobia	Bacteria	Verrucomicrobia	NA	NA	NA	NA			4.39252	4363	1330	30.4836	54.8773	982	30.3646		230	74	141	15	0	0	0	68.01	8.62	53.33		0.6	0.79	0.75	1.17	0.86	0.73	0.91	1.03	11.4	5.94	0.97
B70_G9	SAMN09215306	Verrucomicrobia bacterium B70_G9	G9	Verrucomicrobia	Bacteria	Verrucomicrobia	NA	NA	NA	NA			1.14776	1109	572	51.578	59.7869	130	11.7615		230	89	138	3	0	0	0	56.55	0.74	33.33		0.27	0.32	0.18	1.49	0.32	0.26	1.12	0.8	0.56	0.35	3.62
B12_G4	SAMN09215125	Verrucomicrobia bacterium B12_G4	G4	Verrucomicrobia	Bacteria	Verrucomicrobia	Opitutae	NA	NA	NA			4.31491	3616	1387	38.3573	58.2622	307	22.1498		230	25	188	17	0	0	0	91.16	7	41.18		0.17	0.22	0.16	0.29	0.23	0.23	0.38	0.61	4.53	1.92	0.47
B117_G9	SAMN09215309	Zixibacteria bacterium B117_G9	G9	Zixibacteria	Bacteria	Zixibacteria	NA	NA	NA	NA	Y		2.91704	2890	1098	37.9931	48.0202	465	12.0817		147	16	126	5	0	0	0	93.1	2.5	0		0.35	0.55	0.38	0.49	0.96	0.39	4.16	4.39	1.44	0.98	5.02
B120_G9	SAMN09215310	Zixibacteria bacterium B120_G9	G9	Zixibacteria	Bacteria	Zixibacteria	NA	NA	NA	NA			2.78451	2641	1077	40.78	45.2031	359	14.468		147	10	132	5	0	0	0	93.59	3.46	0		0.18	0.35	0.46	0.4	0.4	0.34	0.43	0.47	0.82	0.61	4.55
B22_G1	SAMN09214826	Zixibacteria bacterium B22_G1	G1	Zixibacteria	Bacteria	Zixibacteria	NA	NA	NA	NA			2.74997	2579	935	36.2544	51.3768	384	15.9844		147	41	104	2	0	0	0	69.07	0.65	0		0.32	0.5	0.44	0.55	0.65	0.41	6.27	2.46	3.52	1.91	1.04
B38_G16	SAMN09214985	Zixibacteria bacterium B38_G16	G16	Zixibacteria	Bacteria	Zixibacteria	NA	NA	NA	NA			1.59119	1556	712	45.7584	41.0519	349	18.0802		147	44	102	1	0	0	0	66.79	0.1	0		0.47	1.12	1.34	1.21	10.21	0.93	2.03	1.37	1.72	1.72	1.14
B45_G9	SAMN09215311	Zixibacteria bacterium B45_G9	G9	Zixibacteria	Bacteria	Zixibacteria	NA	NA	NA	NA			2.43488	2351	1028	43.7261	35.2229	445	23.9483		147	17	127	3	0	0	0	84	3.3	0		0.35	0.78	0.95	0.76	0.93	0.7	1.19	1.24	1.42	1.42	12.67
B5_G4	SAMN09215126	Zixibacteria bacterium B5_G4	G4	Zixibacteria	Bacteria	Zixibacteria	NA	NA	NA	NA			2.2801	2382	964	40.4702	43.8784	463	17.7603		147	30	110	7	0	0	0	79.08	6.69	14.29		0.45	0.98	1.08	1.56	1.65	1.01	1.85	1.52	7.39	2.19	1.13
