# Supplementary material for: Expansive microbial metabolic versatility and biodiversity in dynamic Guaymas Basin hydrothermal sediments
Source: Nat Commun. 2018 Nov 27;9:4999. doi: 10.1038/s41467-018-07418-0 (PMC6258724; doi:10.1038/s41467-018-07418-0)
Supplement: Supplementary file 6 — Supplementary Data 4 [file 41467_2018_7418_MOESM6_ESM.xlsx]

## Sheet: Caption
Supplementary Data 4: Number of phylogenetic marker genes found in individual GB genomes. Number of identified marker genes that were used to phylogenetically assign each genome (determined using phylosift). The DNGNGWU marker gene in phylosift refers to a suite of single-copy, protein-coding marker genes. Count Markers: Total number of hits for each genome (not accounting for doubletons).

## Sheet: Data 4
BinID	Kingdom	Cluster	Count	% markers	DNGNGWU00001	DNGNGWU00002	DNGNGWU00003	DNGNGWU00005	DNGNGWU00006	DNGNGWU00007	DNGNGWU00009	DNGNGWU00010	DNGNGWU00011	DNGNGWU00012	DNGNGWU00013	DNGNGWU00014	DNGNGWU00015	DNGNGWU00016	DNGNGWU00017	DNGNGWU00018	DNGNGWU00019	DNGNGWU00020	DNGNGWU00021	DNGNGWU00022	DNGNGWU00023	DNGNGWU00024	DNGNGWU00025	DNGNGWU00026	DNGNGWU00027	DNGNGWU00028	DNGNGWU00029	DNGNGWU00030	DNGNGWU00031	DNGNGWU00032	DNGNGWU00033	DNGNGWU00034	DNGNGWU00035	DNGNGWU00036	DNGNGWU00037	DNGNGWU00039	DNGNGWU00040
			Markers	found	ribosomal protein S2 rpsB	ribosomal protein S10 rpsJ	ribosomal protein L1 rplA	translation initiation factor IF-2	metalloendopeptidase	ribosomal protein L22	ribosomal protein L4/L1e rplD	ribosomal protein L2 rplB	ribosomal protein S9 rpsI	ribosomal protein L3 rplC	phenylalanyl-tRNA synthetase beta subunit	ribosomal protein L14b/L23e rplN	ribosomal protein S5	ribosomal protein S19 rpsS	ribosomal protein S7	ribosomal protein L16/L10E rplP	ribosomal protein S13 rpsM	phenylalanyl-tRNA synthetase alpha subunit	ribosomal protein L15	ribosomal protein L25/L23	ribosomal protein L6 rplF	ribosomal protein L11 rplK	ribosomal protein L5 rplE	ribosomal protein S12/S23	ribosomal protein L29	ribosomal protein S3 rpsC	ribosomal protein S11 rpsK	ribosomal protein L10	ribosomal protein S8	tRNA pseudouridine synthase B	ribosomal protein L18P/L5E	ribosomal protein S15P/S13e	Porphobilinogen deaminase	ribosomal protein S17	ribosomal protein L13 rplM	ribonuclease HII	ribosomal protein L24
B110_G9	Archaea	Aenigmarchaeota	21	56.7568	0	1	1	1	1	0	1	0	1	0	1	1	1	0	0	0	1	0	0	1	1	0	1	0	0	0	1	2	1	1	0	1	0	1	1	0	1
B13_G16	Archaea	Aenigmarchaeota	32	86.4865	1	1	1	1	1	1	1	1	1	1	1	1	1	1	1	0	0	0	1	1	0	1	1	1	1	1	1	1	1	1	1	1	0	1	1	1	1
B14_G16	Archaea	Aenigmarchaeota	31	83.7838	1	1	1	1	1	1	1	1	1	1	0	1	1	1	1	1	1	0	1	1	0	1	1	0	1	1	1	1	1	0	1	1	0	1	1	1	1
B30_G1	Archaea	Aenigmarchaeota	32	86.4865	1	1	1	1	1	1	1	1	1	1	1	1	1	1	1	0	0	0	0	1	1	1	1	1	1	1	1	1	1	1	1	1	0	1	1	1	1
B31_G9	Archaea	Aenigmarchaeota	29	78.3784	1	1	1	1	1	1	1	1	1	1	1	1	1	1	1	0	0	0	0	1	1	1	1	1	1	1	1	1	1	0	1	0	0	1	1	0	1
B34_G1	Archaea	Aenigmarchaeota	29	78.3784	1	1	1	1	1	1	0	1	1	0	1	2	1	1	2	1	1	1	1	1	1	0	1	1	1	0	0	0	0	2	1	2	0	2	1	1	1
B34_G15	Archaea	Aenigmarchaeota	27	72.973	1	1	1	0	1	1	1	1	1	1	0	1	1	1	1	0	1	0	1	0	1	0	1	0	0	1	1	0	1	1	1	1	0	1	1	1	1
B50_G15	Archaea	Aenigmarchaeota	31	83.7838	1	1	1	1	0	1	1	1	1	1	0	1	1	1	1	0	1	0	1	1	1	1	1	1	1	1	1	1	1	0	1	1	0	1	1	1	1
B55_G9	Archaea	Aenigmarchaeota	27	72.973	1	0	1	1	1	0	1	1	0	1	1	1	1	1	1	0	1	0	1	1	1	1	1	0	1	1	1	1	1	0	1	0	0	1	0	1	1
B56_G9	Archaea	Aenigmarchaeota	26	70.2703	1	1	1	1	1	0	1	1	0	1	1	1	1	1	1	0	1	0	1	0	1	0	1	0	0	1	1	0	1	1	1	0	0	1	1	1	1
B62_G1	Archaea	Aenigmarchaeota	29	78.3784	1	1	0	1	1	0	1	1	2	0	2	1	2	1	0	1	1	0	2	1	1	1	1	1	1	1	1	0	1	1	1	1	0	1	2	1	0
B73_G9	Archaea	Aenigmarchaeota	19	51.3514	1	1	0	1	1	0	1	0	1	1	1	0	0	0	0	1	1	0	0	1	0	1	0	0	0	0	1	1	0	1	1	1	0	0	1	1	0
B8_G16	Archaea	Aenigmarchaeota	27	72.973	1	1	0	1	1	1	1	1	1	1	1	0	1	1	1	0	1	1	1	1	1	1	0	0	0	1	1	0	1	0	1	1	0	1	1	1	0
B84_G16	Archaea	Aenigmarchaeota	25	67.5676	0	0	1	2	1	0	1	1	1	1	0	1	1	1	0	0	1	0	1	1	1	0	0	0	1	1	1	1	1	1	0	1	0	1	1	1	1
B20_G1	Archaea	Altiarchaeales	18	48.6486	0	0	1	1	1	1	0	0	0	0	0	1	1	1	1	0	0	0	1	0	0	1	1	0	1	1	0	1	0	1	1	0	0	1	0	0	1
B22_G2	Archaea	Altiarchaeales	28	75.6757	1	1	1	1	1	1	1	1	1	1	0	1	1	1	1	0	0	0	1	1	0	1	1	0	1	1	1	1	0	1	1	1	0	1	1	0	1
B25_G15	Archaea	Altiarchaeales	26	70.2703	0	0	1	0	0	1	1	1	1	1	0	1	0	2	1	0	1	0	1	1	1	0	1	1	1	1	1	1	1	1	1	1	0	1	1	0	1
B36_G9	Archaea	Altiarchaeales	32	86.4865	1	1	1	1	1	1	1	1	1	1	0	1	1	1	1	0	1	0	1	1	1	1	1	1	1	1	2	1	1	1	1	1	0	1	1	0	1
B52_G2	Archaea	Altiarchaeales	32	86.4865	1	1	1	1	1	0	1	1	1	1	0	1	1	1	1	0	1	0	1	1	1	1	1	1	1	1	1	1	1	1	1	1	0	1	1	1	1
B60_G2	Archaea	Altiarchaeales	19	51.3514	1	0	2	0	1	1	2	1	1	1	0	0	0	1	0	0	0	0	0	1	1	1	0	1	2	1	0	1	1	0	0	1	0	0	1	0	0
B76_G9	Archaea	Altiarchaeales	25	67.5676	0	0	1	1	0	0	1	1	0	1	0	1	1	1	1	0	1	1	1	1	1	1	1	1	0	1	1	1	1	1	1	1	0	0	0	0	1
B80_G16	Archaea	Altiarchaeales	31	83.7838	1	1	1	1	1	1	1	1	1	1	0	1	1	1	1	0	1	0	1	1	1	1	1	1	0	1	1	1	1	1	1	1	0	1	1	1	0
B113_G9	Archaea	GB-AP2	14	37.8378	1	1	1	1	0	0	0	0	1	0	1	0	0	0	0	0	0	0	0	0	1	0	1	0	0	0	0	1	2	1	2	1	0	0	1	0	0
B49_G2	Archaea	GB-AP2	33	89.1892	2	1	1	1	1	1	1	1	2	1	1	1	1	1	1	0	2	0	1	1	1	1	1	1	0	1	2	1	1	1	1	2	0	1	2	1	1
B56_G1	Archaea	GB-AP2	33	89.1892	1	1	1	1	1	1	1	1	1	1	2	1	1	1	1	0	2	0	1	1	1	1	1	1	0	1	1	1	1	1	1	1	0	1	1	1	1
B10_G2	Archaea	Archaeoglobales	24	64.8649	0	0	1	1	1	0	1	0	0	1	1	1	1	0	1	0	1	0	0	1	1	1	1	1	1	0	1	1	1	0	1	1	0	1	0	1	1
B35_G2	Archaea	Archaeoglobales	32	86.4865	1	1	1	0	0	1	1	1	1	1	0	1	1	1	1	1	1	1	0	1	1	1	1	1	1	1	1	1	1	1	1	0	1	1	1	1	1
B4_G15	Archaea	Archaeoglobales	30	81.0811	1	0	1	0	0	2	1	1	1	1	1	1	1	1	0	1	1	1	0	1	1	2	1	0	1	1	1	1	1	0	1	1	1	1	1	1	1
B5_G16	Archaea	Archaeoglobales	35	94.5946	1	1	1	1	1	1	1	1	1	1	1	1	1	1	1	1	1	0	0	1	1	1	1	1	1	1	1	1	1	1	1	1	1	1	1	1	1
B50_G17	Archaea	Archaeoglobales	23	62.1622	1	0	0	0	1	2	2	2	0	2	1	1	1	2	1	0	0	0	1	2	1	0	1	1	0	2	0	0	1	0	1	1	0	2	0	1	1
B8_G15	Archaea	Archaeoglobales	31	83.7838	1	0	1	1	1	1	1	1	1	1	1	1	1	1	1	1	1	0	0	1	1	1	1	1	1	1	1	1	1	0	1	1	0	1	1	0	1
B16_G1	Archaea	Asgard	22	59.4595	1	1	0	1	1	0	0	0	1	0	0	1	1	0	1	1	0	0	2	0	1	0	1	0	0	1	1	0	1	1	1	1	0	1	1	2	1
B18_G1	Archaea	Asgard	26	70.2703	0	0	1	1	1	1	0	0	1	0	1	1	1	0	1	0	1	0	1	0	1	1	1	1	0	1	1	2	1	1	1	1	0	1	1	1	1
B29_G2	Archaea	Asgard	30	81.0811	1	0	1	1	0	1	1	1	1	1	1	1	1	2	1	0	1	0	1	1	1	1	1	1	0	1	1	1	1	2	1	0	0	1	1	1	1
B33_G2	Archaea	Asgard	27	72.973	1	1	1	0	0	1	1	1	0	1	1	1	1	0	1	0	0	0	1	1	1	1	1	1	0	1	0	2	1	1	1	1	0	1	1	1	1
B41_G1	Archaea	Asgard	33	89.1892	1	1	1	1	2	1	1	1	1	1	1	1	1	1	1	0	1	0	1	1	1	1	1	1	0	1	1	1	1	1	1	1	0	1	1	1	1
B5_G9	Archaea	Asgard	19	51.3514	1	0	1	0	1	0	1	1	1	1	0	1	0	1	1	0	1	0	0	1	0	0	0	1	0	0	1	2	0	1	0	0	0	1	1	0	1
B53_G9	Archaea	Asgard	20	54.0541	1	1	1	1	1	0	0	0	1	0	1	0	1	0	1	0	1	0	1	0	1	1	0	0	0	0	1	0	1	1	1	1	0	0	1	1	0
B59_G1	Archaea	Asgard	33	89.1892	1	1	1	1	1	1	1	1	1	1	1	1	1	1	1	0	1	0	1	1	1	1	1	1	0	1	1	1	1	1	1	1	0	1	1	1	1
B65_G9	Archaea	Asgard	33	89.1892	1	1	1	1	1	1	1	1	1	1	1	1	1	1	1	0	1	0	1	1	1	1	1	2	0	1	1	1	1	1	1	1	0	1	1	1	1
B1_G12	Archaea	Bathyarchaeota	27	72.973	0	1	1	1	1	1	1	1	0	0	1	1	1	1	1	0	1	0	1	1	1	1	1	1	0	1	1	0	0	1	1	0	1	1	0	1	1
B1_G13	Archaea	Bathyarchaeota	35	94.5946	1	1	1	1	1	1	1	1	1	1	1	1	1	1	1	1	1	0	1	1	1	1	1	1	1	1	1	1	1	1	1	1	0	1	1	1	1
B1_G15	Archaea	Bathyarchaeota	24	64.8649	0	1	1	1	1	0	0	1	1	1	1	1	0	1	1	0	1	0	1	0	1	1	1	1	0	0	1	0	1	0	0	0	1	1	1	1	1
B1_G2	Archaea	Bathyarchaeota	15	40.5405	1	1	1	0	1	0	1	0	1	1	0	0	0	0	0	0	0	0	2	1	0	0	0	0	0	0	1	2	0	0	1	0	0	0	1	1	1
B13_G2	Archaea	Bathyarchaeota	18	48.6486	1	2	0	1	1	2	1	1	0	1	0	0	0	0	1	0	0	0	1	1	0	0	1	1	2	2	0	0	0	1	0	0	0	0	0	1	1
B17_G17	Archaea	Bathyarchaeota	25	67.5676	0	0	1	0	1	1	0	1	0	0	1	1	1	1	1	0	1	0	1	1	1	1	1	1	1	1	1	1	1	1	1	0	0	1	0	0	1
B19_G2	Archaea	Bathyarchaeota	29	78.3784	1	1	1	1	1	1	0	1	1	0	1	1	0	1	1	1	1	0	1	1	1	1	1	1	1	1	1	0	1	1	1	0	0	1	1	0	1
B2_G12	Archaea	Bathyarchaeota	29	78.3784	1	1	1	0	1	2	2	2	1	1	1	1	1	2	1	0	0	0	1	2	1	2	1	1	1	1	1	0	2	1	1	0	0	1	1	0	1
B23_G15	Archaea	Bathyarchaeota	25	67.5676	0	1	1	1	0	1	0	0	1	0	0	1	1	1	1	0	0	0	1	0	1	1	1	1	1	1	1	0	1	1	1	1	0	1	1	1	1
B23_G17	Archaea	Bathyarchaeota	25	67.5676	1	0	1	0	1	1	1	1	1	1	0	1	1	1	0	0	1	0	1	1	1	0	1	0	1	1	1	1	1	0	1	0	0	1	1	0	1
B24_G1	Archaea	Bathyarchaeota	25	67.5676	1	0	1	1	1	1	0	0	1	0	1	1	1	1	1	1	0	0	1	0	0	1	0	1	1	1	0	1	0	1	1	1	0	1	1	1	1
B24_G17	Archaea	Bathyarchaeota	19	51.3514	1	0	1	0	1	1	0	0	1	0	1	1	1	1	0	1	0	0	1	0	1	1	1	0	0	0	0	0	1	0	1	0	0	1	1	0	1
B26_G15	Archaea	Bathyarchaeota	25	67.5676	1	0	1	0	1	0	1	1	1	1	0	0	1	1	1	1	1	0	1	1	1	1	1	1	0	0	1	1	1	1	1	1	0	0	1	0	0
B26_G17	Archaea	Bathyarchaeota	30	81.0811	1	1	1	1	0	0	1	1	1	1	0	1	1	1	1	1	1	0	1	1	1	1	1	1	1	1	1	0	1	1	1	0	0	1	1	1	1
B27_G16	Archaea	Bathyarchaeota	22	59.4595	0	0	1	1	1	1	0	0	1	1	0	1	1	1	1	0	0	0	0	0	1	1	0	1	1	1	0	0	0	1	1	1	0	1	1	1	1
B27_G17	Archaea	Bathyarchaeota	33	89.1892	1	1	1	0	1	1	1	1	1	1	1	1	1	1	1	1	1	0	1	0	1	1	1	1	1	1	1	1	1	1	1	1	0	1	1	1	1
B27_G2	Archaea	Bathyarchaeota	19	51.3514	1	1	1	0	0	0	1	1	1	1	1	0	0	1	1	1	0	0	1	1	0	1	0	1	0	0	1	1	0	0	0	0	0	0	1	1	0
B29_G1	Archaea	Bathyarchaeota	30	81.0811	1	1	1	1	0	1	1	1	1	1	1	1	1	1	2	0	1	0	1	1	1	1	1	1	1	1	0	0	1	1	1	0	0	1	1	1	1
B31_G2	Archaea	Bathyarchaeota	31	83.7838	1	1	0	2	1	1	1	1	1	1	1	1	1	1	1	0	0	1	1	1	1	0	1	1	1	1	1	0	1	2	1	1	0	1	1	1	1
B32_G9	Archaea	Bathyarchaeota	27	72.973	1	1	1	1	1	1	1	1	1	1	0	1	1	1	0	1	1	0	1	1	0	1	0	0	1	1	1	0	0	0	1	1	0	1	1	1	1
B33_G1	Archaea	Bathyarchaeota	18	48.6486	1	1	3	1	0	0	1	0	1	1	0	0	0	1	0	0	1	0	0	1	1	2	1	0	0	0	0	2	1	1	1	0	0	0	1	0	0
B34_G9	Archaea	Bathyarchaeota	26	70.2703	1	1	1	0	1	0	1	1	1	1	1	0	1	1	0	1	1	0	1	1	1	1	1	0	0	0	1	1	1	1	1	1	0	0	1	2	0
B35_G15	Archaea	Bathyarchaeota	31	83.7838	0	1	1	1	0	1	1	1	1	1	1	1	1	1	1	1	1	0	1	1	1	1	1	1	1	1	1	0	1	1	1	0	0	1	1	1	1
B37_G15	Archaea	Bathyarchaeota	27	72.973	0	2	1	1	1	1	1	1	0	1	1	1	1	1	1	0	0	0	1	1	1	1	1	1	1	1	0	0	1	0	1	1	0	1	0	1	1
B38_G1	Archaea	Bathyarchaeota	21	56.7568	1	1	2	1	1	1	0	1	0	0	0	1	0	1	0	1	0	0	0	1	1	1	0	0	1	1	0	1	1	0	1	1	0	1	0	0	1
B42_G17	Archaea	Bathyarchaeota	25	67.5676	1	1	1	2	1	1	0	1	1	1	0	1	0	0	1	1	1	0	0	1	1	1	0	1	1	1	0	1	1	1	0	0	0	1	1	1	0
B46_G15	Archaea	Bathyarchaeota	30	81.0811	1	1	1	1	1	1	0	1	1	1	2	0	1	1	1	0	1	0	1	1	1	1	1	1	0	1	1	1	1	1	1	1	0	0	1	1	1
B46_G17	Archaea	Bathyarchaeota	24	64.8649	0	0	1	0	1	1	1	1	1	1	1	0	2	1	0	1	0	0	1	0	1	1	1	0	0	1	0	1	0	1	2	2	0	1	1	1	1
B49_G15	Archaea	Bathyarchaeota	17	45.9459	1	1	1	1	0	1	0	0	0	0	0	1	1	0	0	0	0	0	1	0	2	1	1	0	1	1	0	0	2	0	1	0	0	1	0	0	1
B53_G15	Archaea	Bathyarchaeota	15	40.5405	0	0	1	1	1	1	0	0	0	0	0	1	1	0	0	0	0	0	1	0	0	0	1	0	1	1	0	1	0	0	0	1	0	1	0	1	1
B55_G16	Archaea	Bathyarchaeota	26	70.2703	0	0	1	1	1	1	1	1	0	1	0	1	1	1	1	2	0	0	0	1	1	1	1	1	1	1	0	1	1	1	1	0	0	1	0	1	1
B56_G16	Archaea	Bathyarchaeota	15	40.5405	1	1	1	1	1	0	0	0	0	0	0	0	1	0	1	0	1	0	1	0	0	1	0	1	0	0	1	1	0	1	0	0	0	0	0	2	0
B56_G2	Archaea	Bathyarchaeota	26	70.2703	1	1	1	1	1	1	1	0	1	1	0	1	1	1	0	1	1	0	0	1	1	1	1	0	1	1	1	0	1	0	1	0	0	1	1	0	1
B57_G1	Archaea	Bathyarchaeota	22	59.4595	1	0	1	2	0	1	1	1	0	1	2	1	0	1	1	1	0	0	0	1	0	1	0	1	1	1	0	1	0	0	0	0	1	1	0	1	1
B58_G16	Archaea	Bathyarchaeota	17	45.9459	1	1	0	1	1	0	0	0	0	0	0	1	0	1	1	0	1	0	0	0	0	0	1	1	1	1	0	0	1	0	0	1	0	1	0	1	2
B59_G2	Archaea	Bathyarchaeota	24	64.8649	0	0	0	0	1	1	1	1	1	1	1	1	0	1	0	0	1	0	1	1	1	0	1	0	1	1	1	0	1	1	0	1	0	1	1	1	1
B6_G12	Archaea	Bathyarchaeota	19	51.3514	0	0	0	1	1	1	1	1	0	0	0	1	0	1	1	0	0	0	0	1	1	0	2	1	0	1	0	0	2	0	1	0	2	1	0	1	1
B64_G1	Archaea	Bathyarchaeota	23	62.1622	1	1	1	0	1	1	1	1	0	1	1	1	0	0	1	0	0	0	1	1	1	1	1	0	1	1	0	0	1	0	1	1	0	1	0	0	1
B71_G16	Archaea	Bathyarchaeota	34	91.8919	1	1	1	1	2	1	1	1	1	1	1	1	1	1	1	1	1	0	1	1	1	1	1	1	1	1	1	1	1	0	1	1	0	1	1	1	1
B76_G16	Archaea	Bathyarchaeota	32	86.4865	1	0	1	1	1	1	1	1	1	1	1	1	1	1	1	0	1	0	1	1	1	1	1	1	1	1	1	1	1	1	1	0	0	1	1	1	1
B95_G9	Archaea	Bathyarchaeota	31	83.7838	1	1	1	1	1	1	0	0	1	1	1	1	1	1	1	1	1	0	1	0	1	1	1	1	1	1	1	1	1	1	0	1	0	1	1	1	1
B27_G9	Archaea	GB-AP1	24	64.8649	0	1	0	0	0	1	1	1	1	1	1	1	1	1	0	0	0	0	1	1	1	1	1	0	1	1	1	0	1	1	1	0	0	0	1	1	1
B48_G17	Archaea	GB-AP1	33	89.1892	1	1	1	1	1	1	1	1	1	1	1	1	1	1	1	1	1	0	2	1	1	1	1	1	1	1	1	0	1	1	1	1	0	1	0	1	1
B105_G9	Archaea	Desulfurococcales	20	54.0541	1	0	0	1	1	1	0	0	1	0	0	1	1	1	0	0	1	0	1	0	1	0	1	0	1	1	1	0	1	1	1	0	0	1	1	0	0
B12_G17	Archaea	Desulfurococcales	23	62.1622	1	1	1	1	1	0	0	0	1	0	0	1	0	0	1	1	1	0	1	0	0	1	1	1	1	1	1	1	1	0	0	1	0	1	1	0	1
B21_G1	Archaea	Desulfurococcales	26	70.2703	1	1	1	1	1	1	1	0	1	1	1	1	2	2	2	1	0	0	2	1	0	0	0	2	1	1	0	1	0	1	1	0	0	1	1	1	0
B23_G2	Archaea	Desulfurococcales	24	64.8649	0	2	1	1	1	0	0	0	0	0	0	1	1	1	1	1	1	0	1	0	1	1	1	1	0	0	1	1	1	1	1	1	0	1	0	1	1
B41_G17	Archaea	Desulfurococcales	23	62.1622	1	1	0	0	1	0	0	1	1	0	1	1	1	1	1	1	1	0	1	0	1	0	1	2	0	0	1	0	1	1	1	0	0	1	1	0	1
B45_G16	Archaea	Desulfurococcales	32	86.4865	1	0	1	1	1	1	1	1	1	1	0	1	1	1	1	1	1	0	1	1	1	1	1	1	1	1	1	1	1	1	1	1	0	1	1	0	1
B49_G17	Archaea	Desulfurococcales	27	72.973	1	1	1	1	0	1	1	1	1	1	0	1	1	1	1	1	1	0	1	1	0	1	0	1	1	1	1	1	0	0	1	0	0	1	1	0	1
B50_G16	Archaea	Desulfurococcales	26	70.2703	1	1	1	1	1	1	0	1	1	0	1	1	0	1	1	1	1	0	0	1	0	1	0	1	1	1	1	1	0	0	0	1	0	1	1	1	1
B61_G16	Archaea	Desulfurococcales	33	89.1892	1	1	1	1	1	1	1	1	1	1	1	1	1	1	1	1	1	0	1	1	1	1	1	0	1	1	1	1	1	0	1	1	0	1	1	1	1
B69_G9	Archaea	Desulfurococcales	22	59.4595	1	0	0	1	0	1	0	0	1	0	1	1	1	0	0	1	0	0	1	0	1	0	1	1	1	1	1	0	1	1	1	0	0	1	1	1	2
B82_G16	Archaea	Desulfurococcales	26	70.2703	1	1	0	1	1	0	1	1	1	1	0	1	1	1	1	1	1	0	1	1	0	0	1	1	1	0	1	0	0	1	1	1	0	1	1	0	1
B83_G16	Archaea	Desulfurococcales	34	91.8919	1	1	1	1	1	1	1	1	1	1	1	1	1	1	1	1	1	0	1	1	1	1	1	1	1	1	1	1	1	1	1	0	0	1	1	1	1
B51_G17	Archaea	Diapherotrites	25	67.5676	1	1	1	1	0	0	1	0	1	1	1	1	0	0	1	0	1	0	0	1	1	1	1	1	0	0	1	1	1	1	1	0	0	1	1	1	1
B9_G13	Archaea	Diapherotrites	22	59.4595	1	0	0	1	1	1	0	1	1	1	1	1	1	1	0	0	1	0	1	0	1	0	1	0	0	1	1	0	1	0	1	0	0	1	1	0	1
B50_G1	Archaea	Euryarchaeota	28	75.6757	1	1	1	0	1	1	1	1	1	1	0	1	1	1	1	1	1	0	1	1	0	1	1	1	0	1	1	1	0	0	0	1	0	1	1	2	1
B109_G9	Archaea	Geothermarchaeota	20	54.0541	1	1	1	1	0	1	0	0	0	0	0	1	1	0	1	0	1	0	1	0	1	1	1	0	0	1	1	0	1	0	1	0	0	1	1	0	1
B21_G17	Archaea	Geothermarchaeota	25	67.5676	1	1	1	1	1	1	1	1	1	1	1	0	1	1	1	0	1	0	1	0	1	1	1	0	0	1	0	0	1	1	1	0	0	1	1	0	0
B85_G16	Archaea	Geothermarchaeota	25	67.5676	0	1	2	1	1	1	1	1	0	1	1	0	1	1	1	0	1	0	1	1	1	2	0	1	0	1	1	1	1	1	1	0	0	1	0	0	0
B75_G9	Archaea	Hadesarchaea	29	78.3784	1	0	1	1	1	1	1	1	1	1	0	1	1	1	1	0	0	0	1	1	1	1	1	1	1	1	0	1	1	0	1	1	0	1	1	1	1
B51_G15	Archaea	Hydrothermarchaeota	25	67.5676	0	0	1	1	1	1	1	1	0	1	1	1	0	1	1	0	1	0	0	1	0	1	0	1	1	1	1	1	0	1	0	1	1	1	0	1	1
B60_G1	Archaea	Hydrothermarchaeota	33	89.1892	1	1	1	1	1	1	1	1	1	1	1	1	0	1	1	0	1	0	1	1	1	1	1	1	1	1	2	1	1	1	1	2	0	1	1	1	1
B10_G17	Archaea	Korarchaeota	31	83.7838	1	1	1	1	1	1	1	1	1	1	0	1	1	1	1	0	1	0	1	1	1	1	1	1	0	1	1	0	1	1	1	1	0	1	1	1	1
B14_G2	Archaea	Korarchaeota	31	83.7838	1	1	1	1	1	1	1	1	1	1	0	1	1	1	1	0	1	0	1	1	1	1	1	1	0	1	1	0	1	1	1	1	0	1	1	1	1
B15_G15	Archaea	Korarchaeota	25	67.5676	1	1	1	0	1	1	0	1	1	0	1	1	0	1	1	1	1	1	0	0	0	1	1	1	0	1	1	0	0	1	0	1	0	1	1	1	1
B35_G17	Archaea	Korarchaeota	19	51.3514	0	1	1	1	1	1	0	1	1	0	1	0	0	1	1	1	0	0	0	0	0	1	0	1	0	1	1	1	0	0	0	0	0	1	1	1	0
B41_G2	Archaea	Korarchaeota	26	70.2703	1	1	1	0	0	1	1	0	2	1	1	2	1	0	1	1	0	1	1	0	1	2	2	1	1	1	0	0	1	1	1	0	0	1	2	0	2
B51_G1	Archaea	Korarchaeota	29	78.3784	1	1	1	1	1	0	0	1	1	1	1	1	1	1	1	0	1	1	1	1	1	0	1	1	0	0	1	0	1	1	1	1	0	1	1	1	1
B68_G1	Archaea	Korarchaeota	23	62.1622	1	0	1	1	0	1	0	0	1	0	0	1	1	0	0	0	1	0	1	0	1	1	1	0	1	1	1	0	1	1	1	1	0	1	1	2	1
B8_G17	Archaea	Korarchaeota	29	78.3784	0	1	1	1	1	1	1	1	0	1	1	1	1	1	0	1	1	1	1	1	1	1	1	0	1	1	1	0	1	0	1	1	0	1	0	1	1
B81_G16	Archaea	Korarchaeota	19	51.3514	1	1	1	0	1	0	1	1	0	1	0	1	0	1	1	1	0	0	0	1	0	1	1	1	0	0	0	2	0	0	0	1	0	1	0	0	1
B85_G9	Archaea	Korarchaeota	31	83.7838	1	1	2	1	1	1	1	1	1	1	0	1	1	2	1	1	0	1	1	1	1	1	2	1	0	1	1	0	1	1	1	1	0	1	1	0	1
B131_G9	Archaea	Methanomicrobia	36	97.2973	1	1	2	1	1	1	1	1	1	1	1	1	1	1	1	1	1	0	1	1	1	2	1	1	1	1	1	1	1	1	1	1	1	1	1	1	1
B22_G9	Archaea	Methanomicrobia	32	86.4865	1	1	1	1	0	1	1	1	1	1	1	0	1	1	1	1	1	0	1	1	1	0	1	1	1	1	1	1	1	1	0	1	1	1	1	1	1
B25_G1	Archaea	Methanomicrobia	16	43.2432	0	1	1	1	1	0	1	0	0	1	0	1	1	0	0	0	0	0	0	0	1	1	1	0	0	0	0	1	1	0	1	0	1	0	0	0	1
B25_G9	Archaea	Methanomicrobia	29	78.3784	1	1	0	0	0	1	1	1	1	1	1	1	1	1	1	0	1	0	1	1	1	0	1	1	1	1	1	0	1	1	1	1	0	1	1	1	1
B39_G2	Archaea	Methanomicrobia	35	94.5946	1	0	1	1	1	1	1	1	1	1	1	1	1	1	1	1	1	0	1	1	1	1	1	1	1	1	1	1	1	1	1	1	1	1	1	1	1
B48_G6	Archaea	Methanomicrobia	27	72.973	1	1	1	1	1	0	1	1	1	1	0	1	1	0	1	0	1	0	0	1	1	1	1	1	0	0	1	1	1	1	0	1	0	1	1	1	1
B49_G1	Archaea	Methanomicrobia	24	64.8649	0	2	1	1	1	0	0	0	0	0	1	1	1	0	2	1	0	0	2	0	0	1	1	2	0	0	1	1	1	1	1	1	1	1	1	1	1
B64_G16	Archaea	Methanomicrobia	31	83.7838	1	1	1	1	1	1	1	1	1	1	1	1	0	1	1	0	1	0	1	1	1	1	1	0	1	1	1	1	1	0	1	1	1	1	1	1	0
B65_G16	Archaea	Methanomicrobia	34	91.8919	1	1	1	0	2	1	1	1	1	1	1	1	1	1	1	1	1	0	2	1	1	1	1	1	1	1	1	1	1	1	1	0	1	1	1	1	1
B74_G9	Archaea	Methanomicrobia	27	72.973	0	1	1	0	1	1	1	1	0	0	1	1	0	1	1	1	1	1	0	1	1	1	1	1	1	1	1	1	1	0	1	1	0	1	0	0	1
B9_G1	Archaea	Methanomicrobia	33	89.1892	1	1	1	1	1	1	0	1	1	0	0	1	1	1	1	1	1	0	1	1	1	1	1	1	1	1	1	1	1	1	1	1	1	1	1	1	1
B47_G15	Archaea	Micrarchaeota	34	91.8919	1	1	1	1	1	1	1	1	1	1	1	1	1	1	1	0	1	0	1	1	1	1	1	1	1	1	1	1	1	1	1	1	0	1	1	1	1
B9_G16	Archaea	Micrarchaeota	25	67.5676	1	1	0	1	1	0	1	1	1	1	1	0	1	1	1	0	1	0	1	1	1	1	1	1	0	0	1	0	1	1	1	0	0	0	1	1	0
B112_G9	Archaea	Nanoarchaeota	24	64.8649	1	1	1	1	0	0	1	1	1	2	1	1	0	1	1	0	1	0	0	1	0	1	0	0	0	2	1	1	0	1	0	1	0	2	1	1	1
B33_G15	Archaea	Nanoarchaeota	30	81.0811	1	1	1	1	0	0	1	1	1	1	0	1	1	1	1	1	1	0	1	1	1	1	1	1	1	1	1	1	1	0	1	0	0	1	1	1	1
B36_G17	Archaea	Nanoarchaeota	23	62.1622	1	0	1	1	0	0	1	1	1	1	1	1	1	1	0	0	1	1	1	1	1	0	1	0	0	0	1	0	2	0	1	1	0	0	1	0	1
B49_G9	Archaea	Nanohaloarchaeota	27	72.973	1	0	1	0	1	0	1	1	1	1	1	1	1	0	1	1	1	1	1	1	1	0	1	1	0	0	1	0	1	1	1	0	0	1	1	1	1
B72_G9	Archaea	Nanohaloarchaeota	25	67.5676	1	1	1	1	1	0	1	1	0	1	0	1	1	1	1	0	0	0	1	1	1	1	1	1	0	1	0	0	1	1	1	0	0	1	0	1	1
B53_G16	Archaea	Pacearchaeota	18	48.6486	1	1	1	0	1	0	1	1	1	1	0	1	0	1	0	0	0	0	0	1	0	0	0	0	0	1	0	1	0	0	0	1	0	1	1	2	1
B60_G9	Archaea	Pacearchaeota	30	81.0811	0	1	1	1	1	0	1	1	1	1	1	1	1	1	1	0	1	0	0	1	1	0	1	1	0	1	1	1	1	1	1	1	1	1	1	1	1
B106_G9	Archaea	Thaumarchaeota	21	56.7568	0	0	1	0	1	0	2	2	0	2	1	0	1	1	1	0	1	0	0	2	1	1	0	1	0	0	0	1	1	1	1	1	0	0	1	1	0
B25_G17	Archaea	Thaumarchaeota	15	40.5405	0	1	0	1	0	1	0	1	1	0	0	0	1	1	0	0	0	0	0	0	0	0	1	1	0	1	0	0	0	1	1	1	0	0	1	0	1
B27_G1	Archaea	Thaumarchaeota	31	83.7838	1	1	1	1	0	1	1	1	2	1	1	1	1	2	1	0	1	2	1	1	1	1	1	1	0	1	0	1	1	0	1	1	0	1	2	1	1
B38_G17	Archaea	Thaumarchaeota	22	59.4595	1	2	1	1	1	0	1	1	1	1	1	0	0	2	1	0	2	0	0	1	0	1	1	1	0	0	1	0	0	1	0	0	0	0	1	2	1
B47_G17	Archaea	Thaumarchaeota	16	43.2432	1	0	1	0	0	0	0	0	0	0	1	0	1	0	1	0	1	0	1	0	1	1	1	0	0	0	1	1	1	1	1	0	0	0	0	0	1
B54_G2	Archaea	Thaumarchaeota	27	72.973	2	1	1	1	1	1	1	1	2	0	1	0	1	0	2	0	1	0	1	1	1	1	1	2	0	1	2	1	1	1	1	0	0	0	1	1	0
B6_G16	Archaea	Thaumarchaeota	19	51.3514	0	0	1	0	0	1	0	1	0	0	1	1	1	1	0	0	0	0	1	0	1	1	1	0	0	1	1	1	1	1	1	0	0	1	0	0	1
B77_G16	Archaea	Thaumarchaeota	17	45.9459	1	2	1	0	1	0	0	0	0	1	0	0	0	0	1	0	1	0	0	0	1	1	1	1	0	0	0	1	1	1	1	0	0	0	0	1	1
B99_G9	Archaea	Thaumarchaeota	28	75.6757	1	1	1	1	1	1	1	0	1	1	1	1	1	1	0	0	1	0	1	1	1	1	1	1	0	1	0	1	1	1	1	0	0	1	1	1	0
B13_G1	Archaea	Thermococci	31	83.7838	1	0	1	1	1	2	1	1	1	1	1	1	1	1	0	0	1	1	1	1	1	0	1	0	1	1	1	1	1	1	1	1	0	1	1	1	1
B21_G6	Archaea	Thermococci	33	89.1892	1	1	1	0	1	2	1	1	1	1	1	1	1	1	1	0	1	0	1	1	1	1	1	1	1	1	1	1	1	1	1	1	0	1	1	1	1
B3_G9	Archaea	Thermococci	30	81.0811	1	1	1	1	1	0	1	0	1	1	1	1	1	0	1	1	1	0	1	1	1	1	1	1	1	0	1	1	1	1	1	1	0	1	1	0	1
B30_G9	Archaea	Thermococci	23	62.1622	0	1	1	0	0	0	1	1	0	1	1	1	1	0	1	1	1	0	1	1	1	1	1	1	0	0	1	1	1	1	1	0	0	0	0	0	1
B44_G2	Archaea	Thermococci	33	89.1892	1	1	1	1	1	2	1	1	1	1	1	1	1	1	1	0	1	0	1	1	1	1	1	1	1	1	1	1	1	0	1	1	0	1	1	1	1
B45_G15	Archaea	Thermococci	35	94.5946	1	1	1	1	1	2	1	1	1	1	1	1	1	1	1	1	1	0	1	1	1	1	1	1	1	1	1	1	1	1	1	1	0	1	1	1	1
B48_G16	Archaea	Thermococci	33	89.1892	1	1	1	1	1	1	1	1	1	1	0	1	1	1	1	0	1	0	1	1	1	1	1	1	1	1	1	1	1	1	1	1	0	1	1	1	1
B5_G13	Archaea	Thermococci	20	54.0541	1	0	1	1	1	0	0	0	0	0	1	1	0	0	0	1	1	0	0	0	1	1	1	0	0	0	1	1	1	1	1	1	0	1	0	1	1
B50_G2	Archaea	Thermococci	32	86.4865	1	1	1	1	0	2	1	2	1	1	1	1	1	2	1	1	2	1	1	1	0	1	0	1	1	1	2	1	0	1	1	1	0	1	1	2	1
B54_G1	Archaea	Thermococci	31	83.7838	1	1	1	0	0	1	1	1	1	1	0	1	1	1	1	1	1	0	1	1	1	1	1	1	1	1	1	1	1	1	1	0	0	1	1	1	1
B61_G1	Archaea	Thermococci	33	89.1892	1	1	1	1	1	1	1	1	1	1	0	1	1	1	1	1	1	0	1	1	1	1	1	1	1	1	1	1	1	0	1	1	0	1	1	1	1
B63_G1	Archaea	Thermococci	29	78.3784	1	0	1	0	1	2	0	1	1	0	1	1	1	1	1	1	1	0	1	0	1	1	1	1	1	1	1	1	1	1	1	1	0	1	1	0	1
B88_G9	Archaea	Thermococci	34	91.8919	1	1	1	1	1	1	1	1	1	1	1	1	1	1	1	1	1	0	1	1	1	1	1	1	1	1	1	1	1	1	1	1	0	1	1	0	1
B89_G9	Archaea	Thermococci	33	89.1892	1	1	1	1	1	2	1	1	1	1	1	1	0	1	1	0	1	1	1	1	1	1	1	1	1	1	1	1	1	0	1	1	0	1	1	1	1
B93_G9	Archaea	Thermococci	30	81.0811	1	0	1	1	1	1	1	0	1	1	1	1	1	0	1	0	1	0	1	0	1	1	1	1	1	1	1	1	1	1	1	1	0	1	1	1	1
B1_G16	Archaea	Thermoplasmata	29	78.3784	0	1	1	1	0	1	1	1	1	1	1	1	1	1	1	0	1	0	1	1	1	1	0	1	1	1	1	0	0	1	1	1	0	1	1	1	1
B1_G6	Archaea	Thermoplasmata	28	75.6757	1	0	1	0	0	1	1	1	1	0	0	1	2	1	1	1	1	0	1	1	1	0	1	1	1	1	1	1	1	1	1	0	0	1	1	1	1
B101_G9	Archaea	Thermoplasmata	26	70.2703	1	2	0	1	1	1	1	1	1	1	0	1	0	1	1	0	1	0	0	1	0	2	1	1	1	1	1	1	0	1	0	0	0	1	1	1	1
B108_G9	Archaea	Thermoplasmata	32	86.4865	0	2	1	0	1	1	1	1	1	1	1	1	1	1	2	1	1	0	1	1	1	1	1	1	1	1	1	1	1	0	1	1	0	1	1	1	1
B12_G9	Archaea	Thermoplasmata	16	43.2432	1	0	0	2	0	1	0	0	1	1	0	1	0	0	0	0	1	0	0	0	0	1	0	1	1	1	0	0	0	1	0	0	1	1	1	0	1
B14_G15	Archaea	Thermoplasmata	27	72.973	0	1	0	1	1	1	1	1	1	1	1	1	1	1	1	1	1	0	1	1	0	0	0	1	1	1	1	0	0	1	1	1	0	1	1	0	1
B15_G1	Archaea	Thermoplasmata	33	89.1892	1	0	1	1	1	1	1	1	1	1	1	1	1	1	1	1	1	0	1	1	1	1	1	1	1	1	1	1	1	1	1	1	0	1	1	0	1
B18_G2	Archaea	Thermoplasmata	26	70.2703	1	1	1	0	0	1	1	0	0	1	1	1	1	1	0	0	1	0	1	1	1	1	1	0	1	1	1	1	1	0	1	1	0	1	0	1	1
B2_G2	Archaea	Thermoplasmata	19	51.3514	1	0	2	0	1	1	0	1	1	0	1	0	0	1	0	1	2	0	1	1	0	2	1	0	0	1	2	2	0	1	0	0	0	0	1	0	0
B23_G1	Archaea	Thermoplasmata	35	94.5946	1	1	1	1	1	1	1	1	1	1	1	1	1	1	1	1	1	0	1	1	1	1	1	1	1	1	1	1	1	1	1	1	0	1	1	1	1
B23_G9	Archaea	Thermoplasmata	35	94.5946	1	1	1	1	1	1	1	1	1	1	1	1	1	1	1	1	1	0	1	1	1	1	1	1	1	1	1	1	1	1	1	1	0	1	1	1	1
B24_G2	Archaea	Thermoplasmata	22	59.4595	1	0	1	0	1	1	1	1	0	0	1	1	0	1	1	0	1	1	0	1	0	0	1	1	1	1	1	1	0	0	0	1	0	1	0	0	1
B24_G9	Archaea	Thermoplasmata	29	78.3784	1	1	0	1	1	0	1	0	1	1	1	1	1	0	1	1	1	0	1	1	1	1	0	1	1	1	1	0	1	1	1	1	0	1	1	1	1
B25_G2	Archaea	Thermoplasmata	27	72.973	1	1	1	1	0	1	1	1	0	1	0	1	1	1	1	1	1	0	1	1	0	1	0	1	1	1	1	1	0	1	1	0	0	1	0	1	1
B28_G1	Archaea	Thermoplasmata	27	72.973	1	1	1	0	0	1	0	1	1	0	1	1	1	1	1	0	1	0	1	0	1	0	1	1	1	2	1	1	1	1	0	1	0	1	1	1	1
B28_G2	Archaea	Thermoplasmata	28	75.6757	1	1	0	1	0	1	1	1	1	1	0	1	1	1	1	0	1	0	1	1	1	1	1	1	1	1	1	0	1	1	1	0	0	1	1	0	1
B31_G17	Archaea	Thermoplasmata	16	43.2432	1	1	1	1	1	0	0	0	1	0	1	0	0	0	1	0	2	0	0	0	0	1	0	1	0	0	1	1	0	0	0	1	0	0	1	1	0
B35_G1	Archaea	Thermoplasmata	26	70.2703	0	1	1	1	1	2	1	2	0	1	0	1	0	2	1	1	1	0	1	1	0	0	1	2	1	2	1	1	1	0	0	1	0	1	0	1	1
B38_G15	Archaea	Thermoplasmata	31	83.7838	1	1	1	1	1	1	1	1	1	1	0	1	1	1	1	1	0	0	1	1	1	0	1	1	1	1	0	1	1	1	1	1	0	1	1	1	1
B4_G13	Archaea	Thermoplasmata	32	86.4865	1	1	1	1	0	1	1	1	1	1	1	1	1	1	1	1	0	0	1	1	1	1	1	1	1	1	1	1	1	1	1	0	0	1	1	1	1
B4_G16	Archaea	Thermoplasmata	29	78.3784	1	1	1	1	1	1	1	1	1	1	0	1	0	0	0	1	1	0	1	1	1	1	1	0	1	1	1	1	1	1	0	1	0	1	1	1	1
B44_G15	Archaea	Thermoplasmata	31	83.7838	1	1	1	1	1	1	1	1	0	1	1	1	1	1	1	1	1	0	1	1	1	1	1	0	1	1	1	1	1	1	1	1	0	1	0	0	1
B44_G16	Archaea	Thermoplasmata	34	91.8919	1	1	1	1	0	1	1	1	1	1	1	1	1	1	1	1	1	0	1	1	1	1	1	1	1	1	1	1	1	1	1	1	0	1	1	1	1
B45_G17	Archaea	Thermoplasmata	19	51.3514	0	1	1	0	0	1	1	1	0	1	1	1	1	1	0	0	0	0	0	1	1	0	1	0	0	0	0	1	1	0	1	1	0	0	0	1	1
B47_G6	Archaea	Thermoplasmata	22	59.4595	1	0	2	1	0	1	1	1	1	1	1	0	1	1	2	0	0	0	1	1	0	2	0	2	0	1	0	0	0	1	1	1	0	0	1	1	0
B5_G1	Archaea	Thermoplasmata	24	64.8649	1	1	1	1	1	1	0	1	1	0	1	0	1	1	0	1	1	0	1	1	1	1	1	0	0	1	2	1	1	0	1	0	0	0	1	0	0
B52_G16	Archaea	Thermoplasmata	26	70.2703	0	1	0	0	1	1	1	1	1	1	1	1	0	1	1	0	2	0	1	1	1	0	1	1	0	1	2	0	1	2	1	0	0	1	1	1	1
B55_G2	Archaea	Thermoplasmata	20	54.0541	1	1	1	0	0	1	1	0	1	1	1	0	0	1	1	0	0	0	0	1	0	1	0	1	1	1	0	1	0	0	0	1	0	1	1	1	0
B58_G1	Archaea	Thermoplasmata	24	64.8649	2	0	1	0	0	1	1	1	1	1	1	1	0	1	0	1	1	0	0	0	1	1	1	0	1	1	0	2	1	1	0	1	0	1	1	0	1
B67_G1	Archaea	Thermoplasmata	26	70.2703	1	1	1	0	1	1	1	1	0	0	1	1	1	1	1	1	1	0	0	1	0	1	1	1	0	1	1	1	1	1	1	0	0	1	0	0	1
B67_G9	Archaea	Thermoplasmata	32	86.4865	1	1	1	1	1	1	1	1	1	1	1	1	1	1	1	1	1	0	1	1	1	1	1	1	1	1	1	1	1	1	1	0	0	1	1	0	0
B78_G9	Archaea	Thermoplasmata	29	78.3784	1	1	1	1	1	1	0	1	1	0	1	1	1	1	1	1	1	0	1	0	1	1	1	1	1	1	0	1	1	0	1	0	0	1	1	1	1
B8_G13	Archaea	Thermoplasmata	29	78.3784	1	0	0	1	1	1	1	1	1	1	0	1	1	1	1	1	1	0	1	1	1	1	1	1	1	1	1	0	1	1	1	1	0	0	1	0	1
B82_G9	Archaea	Thermoplasmata	35	94.5946	1	1	1	1	1	1	1	1	1	1	1	1	1	1	1	1	1	0	1	1	1	1	1	1	1	1	2	2	1	1	1	1	0	1	1	1	1
B87_G9	Archaea	Thermoplasmata	34	91.8919	1	1	1	1	1	1	1	1	1	1	1	1	1	1	1	1	1	0	1	1	1	1	1	1	0	1	1	1	1	1	1	1	0	1	1	1	1
B91_G9	Archaea	Thermoplasmata	32	86.4865	1	1	1	1	0	1	1	1	1	1	1	1	1	1	1	1	1	0	1	1	1	1	0	1	1	1	1	1	1	1	1	1	0	1	1	1	0
B1_G17	Archaea	Thermoproteales	27	72.973	0	1	1	1	1	1	2	1	0	2	1	1	1	1	1	1	0	0	2	2	1	1	1	0	1	1	0	1	1	0	1	1	0	1	0	0	1
B12_G16	Archaea	Thermoproteales	34	91.8919	1	1	1	1	1	1	1	1	1	1	1	1	1	1	1	0	1	0	1	1	1	1	1	1	1	1	1	1	1	1	1	1	0	1	1	1	1
B132_G9	Archaea	Thermoproteales	27	72.973	1	0	0	1	1	1	1	1	2	1	1	1	1	1	1	1	1	0	0	1	0	1	0	0	1	1	1	1	1	0	1	0	0	1	1	1	1
B14_G17	Archaea	Thermoproteales	32	86.4865	1	1	1	1	1	1	1	1	1	1	1	1	1	1	1	1	1	0	1	1	1	1	1	0	1	1	1	1	1	1	1	0	0	1	1	0	1
B15_G16	Archaea	Thermoproteales	35	94.5946	1	1	1	1	1	1	1	1	1	1	1	1	1	1	1	1	1	0	1	1	1	1	1	1	1	1	1	1	1	1	1	1	0	1	1	1	1
B15_G2	Archaea	Thermoproteales	33	89.1892	1	1	1	1	1	1	1	1	1	1	1	1	1	1	0	0	1	0	1	1	1	1	1	1	1	1	1	1	1	1	1	1	0	1	1	1	1
B16_G15	Archaea	Thermoproteales	23	62.1622	1	0	1	1	1	0	1	1	0	1	1	0	1	0	0	0	1	0	1	1	1	1	1	0	0	0	1	1	1	1	1	1	0	0	0	1	1
B16_G17	Archaea	Thermoproteales	16	43.2432	0	0	0	0	1	1	0	0	1	0	0	1	0	0	0	0	1	0	0	0	1	0	1	0	1	1	1	0	1	1	0	0	0	1	1	1	1
B17_G15	Archaea	Thermoproteales	31	83.7838	1	1	1	1	1	1	1	1	1	1	1	1	0	1	1	1	1	0	0	1	1	1	1	1	1	1	1	0	1	0	1	1	0	1	1	1	1
B17_G9	Archaea	Thermoproteales	29	78.3784	1	1	1	0	1	1	0	1	1	0	1	1	1	1	1	1	0	0	1	1	1	1	1	0	1	1	0	1	1	1	1	1	0	1	1	1	1
B18_G17	Archaea	Thermoproteales	16	43.2432	1	0	0	1	1	1	0	0	0	0	1	1	0	0	0	0	0	0	0	0	1	0	1	1	1	1	1	0	1	0	0	0	0	1	0	1	1
B19_G17	Archaea	Thermoproteales	34	91.8919	1	1	1	1	1	1	1	1	1	1	1	1	1	1	1	2	1	0	0	1	1	1	1	1	1	1	1	1	1	1	1	1	0	1	1	1	1
B20_G17	Archaea	Thermoproteales	33	89.1892	1	1	1	1	1	1	1	1	1	1	1	1	1	1	0	1	1	0	1	1	1	1	1	1	1	1	1	0	1	1	1	1	0	1	1	1	1
B22_G16	Archaea	Thermoproteales	35	94.5946	1	2	1	1	1	1	1	1	1	1	1	1	1	1	1	1	1	0	1	1	1	1	1	1	1	1	1	1	1	1	1	1	0	1	1	1	1
B22_G17	Archaea	Thermoproteales	18	48.6486	0	2	1	1	1	1	0	0	0	0	0	1	1	0	1	0	0	0	1	0	0	0	1	0	1	1	0	1	1	0	1	0	0	1	0	1	1
B28_G15	Archaea	Thermoproteales	35	94.5946	1	1	1	1	1	1	1	1	1	1	1	1	1	1	1	1	1	0	1	1	2	1	2	1	1	1	1	1	2	1	1	1	0	1	1	1	1
B3_G16	Archaea	Thermoproteales	35	94.5946	1	1	1	1	1	1	1	1	1	1	1	1	1	1	1	1	1	0	1	1	1	1	1	1	1	1	1	1	1	1	1	1	0	1	1	1	1
B3_G17	Archaea	Thermoproteales	20	54.0541	0	1	2	0	0	0	1	1	1	1	0	1	0	1	2	0	0	0	0	1	1	2	1	0	0	0	0	2	1	0	1	1	0	1	1	0	1
B33_G17	Archaea	Thermoproteales	20	54.0541	1	0	0	1	1	1	0	0	1	1	1	1	0	1	0	0	1	0	1	0	0	0	2	0	1	1	1	0	0	1	0	1	0	1	1	0	1
B34_G16	Archaea	Thermoproteales	23	62.1622	1	1	0	1	1	0	0	0	1	0	1	1	1	0	1	0	1	0	1	0	1	0	0	0	1	1	1	0	1	1	1	1	0	1	1	1	1
B36_G1	Archaea	Thermoproteales	15	40.5405	0	1	0	0	1	0	0	1	0	1	0	0	1	1	2	0	1	0	1	1	1	1	0	0	0	0	0	0	0	1	1	1	0	0	0	0	0
B36_G2	Archaea	Thermoproteales	34	91.8919	1	1	1	1	1	1	1	1	1	1	1	1	1	1	1	1	1	0	1	2	1	1	1	1	1	1	1	1	1	1	1	1	0	1	1	0	1
B39_G17	Archaea	Thermoproteales	31	83.7838	0	1	1	0	1	1	1	2	2	1	1	1	1	1	1	1	1	0	3	1	1	1	0	1	1	1	1	1	1	1	1	1	0	1	1	0	1
B4_G17	Archaea	Thermoproteales	34	91.8919	1	1	1	1	1	1	1	1	1	1	0	1	1	1	1	1	1	0	1	1	1	1	1	1	1	1	1	1	1	1	1	1	0	1	1	1	1
B40_G17	Archaea	Thermoproteales	25	67.5676	1	1	1	1	1	0	0	0	1	0	1	0	1	0	1	1	1	0	1	0	1	1	1	1	0	0	1	1	1	1	1	1	0	0	1	1	1
B40_G2	Archaea	Thermoproteales	33	89.1892	1	1	1	1	1	1	1	1	1	1	1	1	1	0	1	2	1	0	1	1	1	1	1	1	1	1	1	1	1	1	1	1	0	1	1	0	1
B43_G2	Archaea	Thermoproteales	27	72.973	0	0	1	1	1	1	0	1	0	1	0	1	1	1	1	0	1	0	1	1	0	1	1	1	1	1	1	1	1	1	1	1	0	1	0	1	1
B44_G9	Archaea	Thermoproteales	29	78.3784	1	1	1	1	1	1	1	0	1	1	0	0	1	1	1	1	1	0	1	1	0	1	0	0	1	1	1	1	1	1	1	1	0	1	1	1	1
B46_G2	Archaea	Thermoproteales	33	89.1892	1	1	1	1	1	1	1	1	1	1	1	1	1	1	2	0	1	0	0	1	2	1	1	2	1	1	1	1	2	1	2	1	0	1	1	1	1
B47_G2	Archaea	Thermoproteales	27	72.973	1	1	1	0	1	1	1	1	1	0	2	1	0	1	0	1	1	0	0	1	1	1	1	1	1	1	1	1	1	0	0	0	0	1	1	1	1
B48_G2	Archaea	Thermoproteales	14	37.8378	0	0	0	0	1	1	0	1	1	0	1	1	0	0	0	0	0	0	2	0	0	0	1	0	1	1	0	0	0	0	0	1	0	1	1	1	0
B51_G2	Archaea	Thermoproteales	17	45.9459	1	1	0	1	0	0	1	0	1	1	0	0	1	0	1	1	1	0	0	0	1	1	1	0	0	0	1	0	0	1	1	0	0	0	1	0	0
B53_G1	Archaea	Thermoproteales	23	62.1622	1	2	1	0	0	1	2	2	1	0	0	1	1	0	1	0	0	0	1	2	1	1	1	0	0	1	0	0	1	1	1	1	0	1	1	1	0
B57_G2	Archaea	Thermoproteales	18	48.6486	0	0	1	0	0	0	1	2	1	0	0	1	0	0	1	0	0	1	0	1	1	1	0	1	0	0	0	2	1	1	1	1	0	1	1	0	0
B67_G16	Archaea	Thermoproteales	34	91.8919	1	1	1	1	1	1	2	1	1	2	1	1	2	1	1	1	1	0	2	2	1	1	1	1	1	1	1	1	1	1	2	1	0	1	1	0	1
B69_G16	Archaea	Thermoproteales	26	70.2703	1	1	0	1	1	1	1	1	0	1	0	1	1	1	0	1	1	0	1	1	0	0	1	1	1	1	1	0	1	1	1	1	0	1	0	0	1
B75_G16	Archaea	Thermoproteales	26	70.2703	1	1	1	1	0	1	1	1	0	1	0	1	2	1	1	1	0	0	2	1	1	1	0	1	0	0	0	1	1	1	1	1	1	1	0	0	1
B8_G1	Archaea	Thermoproteales	21	56.7568	1	0	1	0	1	1	0	0	1	0	0	1	1	0	0	0	1	0	1	0	1	1	0	1	1	1	1	0	2	1	2	1	0	1	1	0	0
B80_G9	Archaea	Thermoproteales	32	86.4865	1	1	1	1	0	1	1	2	1	1	2	1	1	1	1	1	1	0	1	1	1	1	1	1	1	1	1	0	1	1	1	0	0	1	1	1	1
B9_G17	Archaea	Thermoproteales	29	78.3784	1	1	1	1	0	1	1	1	1	1	0	0	1	0	1	1	1	0	1	1	1	1	1	1	1	1	1	1	1	1	1	0	0	0	1	1	1
B10_G16	Archaea	Verstraetearchaeota	31	83.7838	1	1	0	1	1	1	1	1	1	1	1	1	1	1	1	0	1	0	1	1	1	0	1	1	1	1	1	0	1	1	1	1	0	1	1	1	1
B20_G2	Archaea	Verstraetearchaeota	25	67.5676	1	1	1	0	0	1	0	0	1	0	1	1	0	1	1	1	1	0	1	0	1	1	1	0	1	1	1	1	1	1	0	0	0	1	1	1	1
B29_G17	Archaea	Verstraetearchaeota	21	56.7568	1	1	1	0	1	1	0	0	0	0	1	1	0	0	1	1	1	0	1	0	0	1	0	1	1	1	1	1	0	0	0	1	0	1	1	1	0
B30_G17	Archaea	Verstraetearchaeota	23	62.1622	1	1	0	1	1	1	0	1	1	0	0	1	0	0	1	0	1	0	0	1	1	0	1	1	1	1	1	0	1	0	1	1	0	1	1	0	1
B34_G17	Archaea	Verstraetearchaeota	25	67.5676	1	0	0	1	1	1	0	0	1	1	0	1	1	1	0	1	1	0	1	0	1	0	1	0	1	1	1	0	1	2	1	1	0	1	1	1	1
B59_G16	Archaea	Verstraetearchaeota	17	45.9459	1	0	1	1	1	0	1	1	1	0	0	0	0	0	1	0	1	0	0	1	0	1	0	1	0	0	1	1	0	0	0	1	0	0	1	1	0
B66_G16	Archaea	Verstraetearchaeota	30	81.0811	1	1	1	1	1	0	0	0	1	1	1	1	1	0	1	1	1	0	1	0	1	1	1	1	1	1	1	1	1	1	1	1	0	1	1	1	1
B100_G9	Archaea	Woesearchaeota	26	70.2703	1	1	0	1	1	0	1	1	1	0	0	1	1	1	1	0	0	0	1	1	2	1	1	0	0	1	1	0	2	1	2	2	0	1	1	1	1
B103_G9	Archaea	Woesearchaeota	21	56.7568	1	1	1	1	1	0	0	0	1	0	1	1	1	0	1	1	0	0	0	0	1	1	1	0	0	0	0	1	1	1	1	0	0	0	1	1	1
B29_G15	Archaea	Woesearchaeota	24	64.8649	0	1	1	1	1	0	0	1	1	0	1	0	1	1	1	0	1	0	1	1	1	1	0	1	0	1	1	1	1	1	1	0	0	0	1	1	0
B43_G17	Archaea	Woesearchaeota	22	59.4595	1	1	1	0	0	1	1	1	1	1	0	0	1	1	1	1	1	0	1	1	0	1	0	1	0	1	0	1	0	0	1	1	0	0	0	1	0
B54_G15	Archaea	Woesearchaeota	31	83.7838	1	2	1	1	1	0	2	1	1	2	1	1	1	1	1	1	1	0	1	2	1	0	1	1	0	1	1	2	1	1	1	0	0	1	1	1	1
B66_G1	Archaea	Woesearchaeota	27	72.973	1	1	1	0	1	1	1	1	0	2	0	1	1	1	1	1	0	0	3	1	1	1	1	1	0	1	0	1	1	2	1	1	0	1	0	0	1
B72_G16	Archaea	Woesearchaeota	16	43.2432	1	1	1	1	1	0	0	0	1	0	0	0	0	0	1	0	1	0	0	0	0	1	0	1	0	0	1	1	0	1	0	1	0	0	1	1	0
B10_G1	Bacteria	Acetothermia	28	75.6757	0	1	1	0	1	1	1	1	1	1	1	1	0	1	1	1	1	0	0	1	1	1	1	1	1	1	1	1	1	0	1	1	0	1	0	0	1
B11_G13	Bacteria	Acetothermia	17	45.9459	0	0	1	1	0	1	1	1	1	0	0	0	0	1	1	0	1	0	1	1	0	1	0	2	0	0	1	1	0	0	0	1	0	0	1	0	0
B2_G16	Bacteria	Acetothermia	35	94.5946	1	1	1	1	1	1	1	1	1	1	1	1	1	1	1	1	1	1	1	1	1	1	1	1	1	1	1	1	1	0	1	1	0	1	1	1	1
B20_G15	Bacteria	Acetothermia	29	78.3784	0	1	1	1	0	1	1	1	1	2	1	1	1	1	1	1	1	0	1	1	0	1	1	1	1	1	1	1	0	0	0	1	0	1	1	1	1
B32_G1	Bacteria	Acetothermia	27	72.973	0	0	1	1	1	1	0	1	0	0	1	1	1	1	0	1	1	1	1	0	1	1	1	0	1	1	1	1	1	0	1	1	0	1	1	1	1
B84_G9	Bacteria	Acetothermia	27	72.973	1	1	0	1	0	1	1	1	1	1	0	1	1	1	1	1	1	0	1	1	1	0	1	1	1	1	1	0	1	0	1	1	0	1	0	0	1
B107_G9	Bacteria	Acidobacteria	36	97.2973	1	1	1	1	2	1	1	1	1	1	1	1	1	1	2	1	2	1	1	0	1	1	1	2	1	1	1	1	1	1	1	1	1	1	1	1	1
B18_G6	Bacteria	Acidobacteria	22	59.4595	0	0	1	1	1	1	0	1	0	0	0	1	1	1	0	1	0	0	1	0	1	1	1	0	1	1	0	1	1	1	1	0	0	1	0	1	1
B25_G6	Bacteria	Acidobacteria	24	64.8649	0	0	0	1	1	1	1	1	1	1	0	1	1	1	0	1	1	0	0	1	1	0	1	0	1	1	1	0	1	1	1	0	0	1	1	0	1
B50_G9	Bacteria	Acidobacteria	36	97.2973	1	1	1	1	1	1	1	1	1	1	1	1	1	1	1	1	1	1	1	1	1	1	1	1	1	1	1	1	1	1	1	1	1	1	1	0	1
B28_G4	Bacteria	Actinobacteria	23	62.1622	1	1	0	0	1	0	1	0	1	1	1	1	1	0	3	0	1	1	1	1	0	0	1	2	1	0	1	0	1	0	0	0	1	1	0	2	1
B3_G11	Bacteria	Actinobacteria	35	94.5946	1	1	1	1	0	1	1	1	1	1	1	1	1	1	1	1	1	1	1	1	1	1	1	1	1	1	1	1	1	1	1	1	0	1	1	1	1
B19_G9	Bacteria	Aerophobetes	25	67.5676	1	1	1	1	1	0	1	0	1	1	1	1	1	0	1	0	1	0	1	0	1	1	1	1	0	0	1	1	1	0	1	2	0	1	0	0	1
B3_G15	Bacteria	Aerophobetes	34	91.8919	1	1	1	1	1	1	1	1	1	1	1	1	1	1	1	1	1	1	1	1	1	1	1	1	0	1	1	1	1	1	1	1	0	1	1	0	1
B47_G16	Bacteria	Aerophobetes	36	97.2973	1	1	1	1	1	1	1	1	1	1	1	1	1	1	1	1	1	1	1	1	1	1	1	1	1	1	1	1	1	1	1	1	0	1	1	1	1
B7_G13	Bacteria	Aerophobetes	19	51.3514	1	1	0	1	0	0	1	0	1	1	0	1	0	0	0	0	1	1	0	0	1	1	1	1	0	0	1	0	1	0	1	0	0	1	1	0	1
B17_G1	Bacteria	Aminicenantes	23	62.1622	1	0	0	0	2	1	0	0	2	0	1	1	2	1	0	1	0	1	2	0	1	0	1	0	1	1	0	1	1	0	1	1	0	1	2	1	1
B42_G15	Bacteria	Aminicenantes	17	45.9459	1	0	0	1	0	1	0	1	1	0	1	0	0	1	1	1	1	1	0	1	0	0	0	1	0	1	1	0	0	0	0	1	0	0	1	0	0
B43_G16	Bacteria	Aminicenantes	32	86.4865	1	0	1	1	1	1	0	1	1	0	1	1	1	1	1	1	1	1	1	0	1	1	1	1	1	1	1	1	1	1	1	1	0	1	1	1	1
B102_G9	Bacteria	Aquificae	31	83.7838	0	0	1	1	0	1	1	1	1	1	1	1	1	1	1	1	1	1	1	1	1	0	1	1	1	0	1	1	1	1	1	1	1	1	1	0	1
B11_G2	Bacteria	Aquificae	25	67.5676	0	0	1	1	0	1	0	0	1	0	0	1	1	0	1	1	1	0	1	0	1	1	1	1	1	1	1	1	1	0	1	0	1	1	1	1	1
B14_G1	Bacteria	Aquificae	29	78.3784	1	1	0	1	1	1	1	1	2	1	0	1	1	1	0	0	1	0	1	1	1	0	1	0	1	1	1	0	1	1	1	1	1	1	1	1	1
B1_G1	Bacteria	Bacteroidetes	17	45.9459	0	1	1	0	1	0	1	1	0	0	0	1	0	1	1	0	0	0	0	1	0	1	1	1	0	0	0	0	1	1	0	0	0	1	1	0	1
B1_G11	Bacteria	Bacteroidetes	36	97.2973	1	1	1	1	1	1	1	1	1	1	1	1	1	1	1	1	1	1	1	1	1	1	1	2	1	1	1	1	1	1	1	1	1	1	1	0	1
B10_G11	Bacteria	Bacteroidetes	28	75.6757	0	1	1	0	1	1	1	1	0	1	1	1	1	1	0	1	0	1	1	1	1	1	1	0	1	1	0	1	1	0	1	1	1	1	0	1	1
B12_G6	Bacteria	Bacteroidetes	27	72.973	1	1	0	0	1	1	1	1	1	1	0	1	1	1	1	1	1	0	1	1	1	0	1	1	0	1	1	0	1	0	1	1	0	1	1	0	1
B13_G6	Bacteria	Bacteroidetes	35	94.5946	1	1	1	1	1	1	1	1	1	1	0	1	1	1	1	1	1	1	1	1	1	1	1	1	1	1	1	1	1	1	1	1	0	1	1	1	1
B16_G9	Bacteria	Bacteroidetes	35	94.5946	1	1	1	1	1	1	1	1	1	1	1	1	1	1	1	1	1	1	1	1	1	1	1	1	1	1	1	1	1	1	1	0	0	1	1	1	1
B17_G6	Bacteria	Bacteroidetes	33	89.1892	1	1	1	1	0	1	1	1	1	1	1	1	1	1	1	1	1	1	1	1	1	1	1	1	0	1	1	1	1	1	1	1	0	1	0	1	1
B18_G4	Bacteria	Bacteroidetes	33	89.1892	1	1	1	1	1	1	1	1	1	1	1	1	1	1	1	1	0	1	1	1	1	1	1	1	0	1	0	1	1	1	1	1	0	1	1	1	1
B2_G4	Bacteria	Bacteroidetes	29	78.3784	1	1	1	0	1	1	1	1	1	1	1	1	0	0	1	1	0	0	0	1	1	1	1	1	1	1	0	1	1	0	1	1	1	1	1	1	1
B2_G6	Bacteria	Bacteroidetes	17	45.9459	0	1	1	1	1	0	1	1	0	1	0	0	0	0	0	0	1	1	1	1	0	1	0	0	0	0	1	1	0	1	0	0	1	0	0	1	0
B2_G9	Bacteria	Bacteroidetes	32	86.4865	1	1	1	0	0	1	1	1	1	1	1	1	1	1	1	1	1	0	1	1	1	1	1	1	0	1	1	1	1	1	1	1	0	1	1	1	1
B24_G4	Bacteria	Bacteroidetes	31	83.7838	1	1	2	0	0	1	1	1	1	1	0	1	1	1	1	1	1	1	0	1	1	1	1	1	1	1	1	2	1	0	1	1	0	1	1	1	1
B26_G6	Bacteria	Bacteroidetes	11	29.7297	0	1	0	0	0	0	1	1	0	1	1	0	0	1	1	0	0	0	0	1	0	0	0	1	0	0	0	0	0	1	0	1	0	0	0	0	0
B27_G6	Bacteria	Bacteroidetes	27	72.973	0	1	0	1	1	1	1	1	0	1	0	1	1	1	1	1	2	0	1	1	1	0	1	1	1	1	2	0	1	1	1	0	0	1	0	2	1
B28_G6	Bacteria	Bacteroidetes	27	72.973	1	1	0	1	1	1	1	1	1	1	1	1	0	1	1	1	0	1	0	1	0	0	1	1	1	1	0	0	0	1	0	1	1	1	1	2	1
B39_G9	Bacteria	Bacteroidetes	34	91.8919	1	1	1	1	1	1	1	1	2	1	1	1	1	1	1	1	1	0	1	1	1	1	1	1	1	1	1	1	1	1	1	1	0	1	2	0	1
B4_G6	Bacteria	Bacteroidetes	24	64.8649	0	1	0	0	0	1	1	1	0	1	0	0	1	1	1	1	1	1	1	1	1	0	0	1	1	1	1	0	1	1	1	1	0	1	1	0	0
B42_G2	Bacteria	Bacteroidetes	24	64.8649	1	1	1	0	0	1	1	1	1	1	0	1	0	1	0	1	1	1	0	1	0	1	0	0	1	1	1	1	0	2	0	1	0	1	1	1	0
B42_G9	Bacteria	Bacteroidetes	35	94.5946	1	1	1	0	2	1	1	1	1	1	1	1	1	1	1	1	1	1	1	1	1	1	1	1	1	1	1	1	1	1	1	1	0	1	1	1	1
B43_G1	Bacteria	Bacteroidetes	31	83.7838	1	1	1	2	1	1	1	1	1	1	1	2	0	1	1	1	1	0	0	1	1	1	2	0	0	1	1	1	1	1	1	1	0	2	1	1	2
B58_G9	Bacteria	Bacteroidetes	7	18.9189	0	0	0	1	0	0	0	0	0	0	0	0	0	0	0	0	1	0	0	0	0	0	0	1	0	0	1	0	0	1	0	1	0	0	0	2	0
B6_G9	Bacteria	Bacteroidetes	35	94.5946	1	1	1	1	1	1	1	1	1	1	1	1	1	1	1	1	1	1	1	1	1	1	1	1	0	1	1	1	1	1	1	1	0	1	1	1	1
B61_G9	Bacteria	Bacteroidetes	34	91.8919	1	1	1	1	1	1	1	1	1	1	1	1	1	1	1	1	1	1	1	1	1	1	1	1	0	1	1	1	1	1	1	1	0	1	1	0	1
B8_G4	Bacteria	Bacteroidetes	32	86.4865	1	1	1	1	1	1	1	1	1	1	0	1	1	1	1	1	1	1	1	1	1	1	1	1	0	1	1	1	1	0	1	0	0	1	1	1	1
B8_G6	Bacteria	Bacteroidetes	34	91.8919	1	1	1	1	2	1	1	1	1	1	0	1	1	1	1	1	1	1	1	1	1	1	1	1	0	1	1	1	1	1	1	1	0	1	1	1	1
B9_G2	Bacteria	Bacteroidetes	30	81.0811	1	1	0	0	1	0	1	1	1	1	1	1	1	1	1	1	1	1	1	1	1	0	1	1	0	1	1	0	1	1	1	1	0	1	1	1	1
B9_G6	Bacteria	Bacteroidetes	15	40.5405	1	0	1	1	0	0	0	0	1	0	0	0	1	0	1	0	0	1	1	0	1	0	0	1	0	0	0	1	0	1	1	1	0	0	1	0	0
B29_G9	Bacteria	GB-BP1	20	54.0541	0	1	1	0	0	1	1	1	0	1	0	0	1	1	0	1	0	0	1	1	1	1	0	0	0	1	0	1	1	1	1	0	0	0	1	1	0
B30_G16	Bacteria	GB-BP1	25	67.5676	1	1	0	0	1	1	1	1	1	1	0	1	1	1	0	0	0	1	1	1	1	1	1	0	0	0	1	0	1	0	1	1	0	1	1	1	1
B42_G16	Bacteria	GB-BP1	18	48.6486	0	1	0	0	0	0	1	1	0	1	0	1	1	0	1	0	1	0	1	1	2	0	1	0	0	0	1	0	1	1	1	0	0	0	0	1	1
B46_G16	Bacteria	GB-BP1	36	97.2973	1	1	1	1	1	1	1	1	1	1	1	1	1	1	1	1	1	1	1	1	1	1	1	1	1	1	1	1	1	1	1	1	0	1	1	1	1
B79_G9	Bacteria	GB-BP1	28	75.6757	0	1	1	1	0	1	1	1	0	1	0	1	1	1	1	1	2	1	1	1	1	1	1	1	0	1	2	1	1	2	1	0	0	1	0	0	1
B83_G9	Bacteria	GB-BP1	14	37.8378	1	1	0	1	0	0	1	0	1	1	0	0	0	0	1	0	1	1	0	1	0	0	0	0	0	0	1	0	0	1	0	1	0	0	1	0	0
B10_G15	Bacteria	GB-BP2	26	70.2703	1	1	0	0	1	1	1	1	0	1	1	1	1	1	0	1	1	1	1	1	1	0	1	0	1	1	1	0	1	1	1	0	0	1	0	0	1
B11_G1	Bacteria	GB-BP2	20	54.0541	0	0	1	1	1	1	0	1	0	0	1	0	1	1	1	1	1	1	1	0	1	1	0	0	0	1	1	1	0	0	1	0	0	0	0	1	0
B12_G15	Bacteria	GB-BP2	31	83.7838	0	0	1	1	1	1	1	1	1	0	1	1	1	1	1	1	1	1	0	1	1	1	1	1	1	1	1	1	1	1	1	0	0	1	1	1	1
B5_G17	Bacteria	GB-BP2	24	64.8649	1	1	0	1	1	0	1	1	1	1	0	0	1	1	1	0	1	0	1	1	1	0	1	1	0	0	1	0	1	1	1	1	0	0	1	1	0
B54_G16	Bacteria	GB-BP2	32	86.4865	0	1	1	1	0	1	1	1	0	1	1	1	1	1	1	1	1	1	1	1	1	1	1	1	1	1	1	1	1	1	2	1	0	1	0	1	1
B21_G4	Bacteria	GB-BP3	30	81.0811	0	1	0	1	1	1	1	1	1	1	1	1	1	1	0	1	1	1	1	1	1	0	1	0	0	1	1	0	1	1	1	1	2	1	1	1	1
B34_G6	Bacteria	GB-BP3	21	56.7568	1	0	1	0	1	0	0	0	0	0	0	0	1	0	1	0	1	1	2	0	1	1	1	1	0	0	1	1	1	1	1	1	3	0	0	1	1
B39_G6	Bacteria	GB-BP3	19	51.3514	0	1	1	1	0	1	1	1	0	1	0	0	1	1	0	0	1	0	1	1	1	1	0	0	0	0	1	1	1	0	1	0	2	0	0	0	0
B92_G9	Bacteria	GB-BP3	20	54.0541	1	0	1	0	0	1	0	0	0	0	0	1	1	0	0	1	0	1	1	0	1	1	1	0	1	1	0	1	1	0	1	0	1	1	1	0	1
B21_G15	Bacteria	Caldiserica	32	86.4865	1	1	1	1	1	1	1	1	1	1	1	1	1	1	1	1	1	0	1	1	1	1	1	1	0	1	1	1	1	0	1	1	0	1	1	0	1
B22_G15	Bacteria	Caldiserica	32	86.4865	1	2	0	1	1	1	1	1	1	2	1	1	1	1	1	1	1	1	1	1	1	0	1	1	1	1	1	1	1	0	1	1	0	1	1	0	1
B38_G4	Bacteria	Caldiserica	36	97.2973	1	1	1	1	1	1	1	1	1	1	1	1	1	1	1	1	1	2	1	1	1	1	1	1	1	1	1	1	1	1	1	1	0	1	1	1	1
B58_G2	Bacteria	Caldiserica	30	81.0811	1	1	0	1	1	1	1	1	1	1	1	1	1	1	1	0	2	2	1	1	1	0	1	1	0	1	2	0	1	2	1	1	0	1	1	0	1
B41_G9	Bacteria	Calditrichaeota	28	75.6757	1	2	1	0	1	1	1	1	0	1	1	1	1	1	0	1	0	0	1	1	1	0	1	1	1	1	0	1	1	1	1	1	1	1	0	0	1
B51_G9	Bacteria	Chlamydiae	25	67.5676	0	0	1	2	0	1	1	1	0	0	0	1	1	1	1	1	0	1	1	1	1	1	1	1	0	1	0	1	1	1	1	1	0	1	0	0	1
B10_G9	Bacteria	Chloroflexi	34	91.8919	1	1	1	1	0	1	1	1	1	1	1	1	1	1	1	1	1	0	1	1	1	1	1	1	1	1	1	1	1	1	1	1	0	1	1	1	1
B115_G9	Bacteria	Chloroflexi	32	86.4865	1	1	1	2	2	1	1	1	1	1	1	1	1	1	1	1	1	2	1	1	1	1	0	1	0	1	1	1	1	0	1	1	0	1	1	0	1
B127_G9	Bacteria	Chloroflexi	33	89.1892	0	1	1	1	1	1	1	1	1	1	0	1	1	1	1	1	1	0	2	1	1	1	1	1	1	1	1	1	1	1	1	1	0	1	1	1	1
B139_G9	Bacteria	Chloroflexi	33	89.1892	1	2	1	1	0	1	2	2	1	2	0	2	2	1	1	2	1	0	2	2	2	1	2	1	2	2	1	1	2	1	2	1	0	2	1	1	2
B20_G4	Bacteria	Chloroflexi	20	54.0541	0	1	0	1	1	1	1	1	1	1	0	0	0	1	1	0	1	1	0	1	0	0	0	1	0	1	1	0	0	1	0	1	0	0	1	1	0
B27_G4	Bacteria	Chloroflexi	35	94.5946	1	1	1	1	1	1	1	1	1	1	1	2	1	1	1	2	1	1	1	1	1	1	2	1	2	1	1	1	1	1	1	1	0	2	1	0	2
B30_G15	Bacteria	Chloroflexi	34	91.8919	1	1	1	2	1	1	1	1	1	1	1	1	1	1	1	1	1	1	0	1	1	1	1	1	1	1	1	1	1	1	1	1	0	1	1	0	1
B30_G2	Bacteria	Chloroflexi	35	94.5946	1	1	1	1	1	1	1	1	1	1	1	1	1	1	1	1	1	1	1	1	1	1	1	1	0	1	1	1	1	2	1	1	0	1	1	1	1
B31_G1	Bacteria	Chloroflexi	34	91.8919	1	1	1	2	2	1	1	1	1	1	1	1	1	1	1	1	1	1	1	1	1	1	1	1	1	1	1	0	1	0	1	1	0	1	1	2	1
B37_G1	Bacteria	Chloroflexi	36	97.2973	1	2	1	1	1	1	1	1	1	1	1	1	1	1	2	1	1	1	3	1	1	2	1	2	1	1	1	1	1	1	1	1	0	1	1	1	1
B4_G1	Bacteria	Chloroflexi	34	91.8919	1	1	1	1	1	1	1	1	1	1	1	1	1	1	1	1	1	0	1	1	1	1	1	1	0	1	1	1	1	1	1	1	0	1	1	1	1
B43_G15	Bacteria	Chloroflexi	27	72.973	1	1	1	0	1	0	0	0	1	0	1	1	1	0	1	1	1	1	1	0	1	1	1	1	1	0	1	1	1	1	1	1	0	1	1	0	1
B46_G1	Bacteria	Chloroflexi	28	75.6757	1	1	1	0	0	1	1	1	0	1	0	1	1	1	1	1	1	0	1	1	1	1	1	1	1	1	1	1	1	1	1	0	0	1	0	0	1
B5_G12	Bacteria	Chloroflexi	18	48.6486	1	0	0	1	0	0	0	0	0	0	2	0	2	0	1	0	1	1	2	0	1	0	1	1	0	0	1	1	1	0	1	1	0	0	0	1	1
B51_G16	Bacteria	Chloroflexi	28	75.6757	1	1	1	1	1	1	1	1	1	1	1	1	0	1	0	1	1	1	0	1	0	1	1	0	1	1	1	1	0	1	0	1	0	1	1	0	1
B63_G16	Bacteria	Chloroflexi	28	75.6757	1	1	0	1	0	1	1	1	1	1	0	1	0	1	1	1	1	0	0	1	1	2	1	2	1	2	1	0	1	1	1	1	0	1	1	0	1
B68_G16	Bacteria	Chloroflexi	33	89.1892	1	1	2	0	1	1	1	1	1	1	0	1	1	1	1	1	1	1	1	1	1	1	1	1	1	1	1	0	1	1	1	1	0	1	1	1	1
B7_G12	Bacteria	Chloroflexi	29	78.3784	1	1	1	1	1	1	1	1	0	1	1	1	1	1	0	1	1	1	1	1	1	1	1	0	1	1	1	1	1	0	1	0	0	1	0	0	1
B9_G11	Bacteria	Chloroflexi	13	35.1351	1	0	0	0	1	0	0	0	0	0	1	1	0	0	0	1	1	0	0	0	0	0	1	0	0	1	1	0	1	0	0	0	1	1	0	0	1
B9_G15	Bacteria	Chloroflexi	35	94.5946	1	1	1	1	1	1	1	1	0	1	1	1	1	1	1	1	1	1	1	1	1	1	1	1	1	1	1	1	1	1	1	1	0	1	1	1	1
B128_G9	Bacteria	Cloacimonetes	8	21.6216	0	0	1	1	0	0	0	0	0	0	1	0	0	0	0	0	0	1	0	0	0	1	0	0	0	0	0	1	0	0	0	1	0	0	0	1	0
B137_G9	Bacteria	Cloacimonetes	34	91.8919	1	1	1	3	1	1	1	1	1	1	1	1	1	1	1	1	1	1	1	1	1	1	1	1	1	1	1	1	1	1	1	0	0	1	1	0	1
B18_G9	Bacteria	Cloacimonetes	26	70.2703	1	1	0	1	1	1	1	1	0	1	1	1	0	1	1	1	0	1	1	1	1	0	1	1	1	0	0	1	1	1	0	1	0	1	0	0	1
B42_G1	Bacteria	Cloacimonetes	36	97.2973	2	1	1	1	1	1	1	1	1	1	1	2	1	1	1	1	1	1	1	1	1	1	2	1	1	1	1	1	1	1	1	1	0	1	1	1	2
B8_G9	Bacteria	Cloacimonetes	34	91.8919	1	1	1	1	1	1	1	1	1	1	1	1	1	1	1	1	1	1	1	1	1	1	1	1	1	1	1	1	1	0	1	1	0	1	1	0	1
B130_G9	Bacteria	Coatesbacteria	31	83.7838	1	1	1	1	0	1	1	1	1	1	1	1	1	1	1	1	1	1	1	0	1	1	1	1	0	1	1	0	1	1	1	1	0	1	1	0	1
B19_G1	Bacteria	Coatesbacteria	34	91.8919	1	1	1	1	1	1	1	1	1	1	1	1	1	1	2	1	1	1	1	1	1	1	1	1	0	1	1	1	1	0	1	1	0	1	1	1	1
B26_G2	Bacteria	Coatesbacteria	34	91.8919	1	1	1	1	0	1	1	1	1	1	1	1	1	1	1	1	1	1	1	1	1	1	1	1	0	1	1	1	1	1	1	1	0	1	1	1	1
B28_G9	Bacteria	Coatesbacteria	32	86.4865	1	1	1	1	1	1	1	1	1	1	1	1	0	1	1	1	1	1	1	1	0	1	1	1	0	1	1	1	1	1	0	1	0	1	1	1	1
B31_G16	Bacteria	CPR	28	75.6757	1	1	0	1	1	1	1	1	1	1	1	1	0	1	1	1	1	1	0	1	0	0	1	1	0	1	1	1	0	1	0	1	0	1	1	1	1
B4_G12	Bacteria	CPR	31	83.7838	1	2	1	1	1	1	0	0	1	0	1	1	1	1	1	1	2	1	1	0	1	1	1	1	0	1	2	1	1	1	1	1	0	1	1	2	1
B61_G2	Bacteria	CPR	22	59.4595	1	1	1	1	1	0	1	0	1	1	0	0	2	0	1	0	1	0	0	0	1	1	1	1	0	0	1	1	1	0	1	1	0	0	1	0	1
B7_G4	Bacteria	CPR	32	86.4865	1	0	1	1	0	1	1	1	1	1	1	1	1	1	1	1	1	1	1	1	1	1	1	0	0	1	1	1	1	1	1	1	0	1	1	1	1
B79_G16	Bacteria	CPR	32	86.4865	0	1	1	1	1	1	1	1	1	1	1	1	1	1	1	1	1	1	1	1	1	1	1	1	0	1	1	1	1	0	1	1	0	1	1	0	1
B1_G4	Bacteria	Deltaproteobacteria	10	27.027	0	0	0	1	1	1	0	0	0	1	1	0	0	0	0	0	0	1	0	0	0	0	0	0	0	1	0	1	0	0	0	1	1	0	0	0	0
B10_G4	Bacteria	Deltaproteobacteria	31	83.7838	1	1	0	0	1	1	1	1	1	1	3	1	1	1	0	1	1	1	1	1	1	0	1	1	0	1	1	0	1	1	1	1	1	1	1	1	1
B10_G6	Bacteria	Deltaproteobacteria	26	70.2703	0	0	1	1	0	0	1	1	1	1	1	1	1	1	1	1	0	0	0	1	1	1	1	1	1	1	0	1	1	1	1	0	0	1	1	0	1
B11_G15	Bacteria	Deltaproteobacteria	33	89.1892	2	0	0	1	1	1	1	1	1	0	1	1	1	1	1	1	1	1	1	1	1	1	1	1	1	1	1	0	1	1	1	1	1	2	1	1	1
B111_G9	Bacteria	Deltaproteobacteria	37	100	1	1	1	1	1	1	1	1	1	1	2	1	1	1	1	1	1	1	1	1	1	1	1	1	1	1	1	1	1	1	1	1	1	1	1	1	1
B119_G9	Bacteria	Deltaproteobacteria	32	86.4865	1	1	1	0	0	1	1	1	1	1	0	1	1	1	1	1	1	0	1	1	1	1	2	1	1	1	1	1	1	1	1	1	1	1	1	0	1
B124_G9	Bacteria	Deltaproteobacteria	32	86.4865	1	1	1	1	1	1	1	1	1	1	1	1	1	1	1	1	1	1	1	1	1	1	1	1	0	1	1	1	1	0	1	0	0	1	1	0	1
B125_G9	Bacteria	Deltaproteobacteria	30	81.0811	1	0	1	1	1	1	1	1	0	0	1	1	1	1	2	1	0	1	1	1	1	1	1	1	1	1	0	1	1	0	1	1	1	1	0	1	1
B126_G9	Bacteria	Deltaproteobacteria	33	89.1892	1	1	1	1	1	1	1	1	0	1	0	1	1	1	1	1	1	1	1	1	1	1	1	1	1	1	1	1	1	1	1	1	1	1	0	0	1
B13_G15	Bacteria	Deltaproteobacteria	31	83.7838	1	1	1	1	1	1	1	1	1	1	0	1	1	2	0	1	1	1	1	1	1	1	1	0	1	1	1	1	1	0	1	1	0	1	1	0	1
B13_G4	Bacteria	Deltaproteobacteria	6	16.2162	0	0	0	0	1	0	0	0	0	0	1	0	0	0	1	0	0	1	0	0	0	0	0	1	0	0	0	0	0	0	0	0	1	0	0	0	0
B133_G9	Bacteria	Deltaproteobacteria	37	100	1	1	1	1	1	1	1	1	2	1	1	1	1	1	1	1	1	1	1	1	1	1	1	1	1	1	1	1	1	1	1	1	1	1	2	1	1
B14_G9	Bacteria	Deltaproteobacteria	31	83.7838	1	1	0	1	0	1	1	1	1	1	1	1	1	1	1	1	0	1	1	1	2	0	1	1	0	1	1	0	1	1	1	1	1	1	1	1	1
B144_G9	Bacteria	Deltaproteobacteria	35	94.5946	1	1	1	1	2	1	1	1	1	1	1	1	1	1	1	1	0	1	1	1	1	1	1	1	1	1	1	1	1	1	1	1	1	1	1	0	1
B15_G17	Bacteria	Deltaproteobacteria	23	62.1622	0	0	0	1	0	1	0	0	1	0	1	1	0	1	1	1	1	1	0	0	1	0	1	1	1	1	1	0	1	1	1	1	0	1	1	0	1
B16_G4	Bacteria	Deltaproteobacteria	32	86.4865	1	0	1	1	1	1	0	1	1	0	1	1	1	1	1	1	1	1	1	0	1	1	1	1	1	1	1	1	1	2	1	2	1	1	1	0	1
B17_G16	Bacteria	Deltaproteobacteria	34	91.8919	1	1	1	1	1	1	1	1	1	1	1	1	1	1	1	1	1	1	1	1	1	1	1	1	1	1	1	1	1	0	1	0	0	1	1	1	1
B18_G16	Bacteria	Deltaproteobacteria	36	97.2973	1	0	1	1	1	1	1	1	1	1	1	1	1	1	1	1	1	1	1	1	1	1	1	1	1	1	1	1	1	1	1	1	1	1	1	1	1
B2_G1	Bacteria	Deltaproteobacteria	36	97.2973	1	1	1	1	1	1	1	1	1	1	1	1	1	1	1	1	1	1	1	1	1	1	1	1	1	1	1	1	1	1	1	1	1	1	1	0	1
B2_G11	Bacteria	Deltaproteobacteria	34	91.8919	1	1	1	1	1	1	1	1	1	1	1	1	0	1	1	1	1	1	1	1	1	1	1	1	1	1	1	1	1	1	0	1	1	1	1	0	1
B23_G16	Bacteria	Deltaproteobacteria	36	97.2973	1	1	1	1	1	1	1	1	1	1	1	1	1	1	1	1	1	1	1	1	1	1	1	1	1	1	1	1	1	1	1	1	0	1	1	1	1
B25_G16	Bacteria	Deltaproteobacteria	28	75.6757	1	0	1	0	1	1	0	0	1	0	1	1	1	1	0	1	1	1	1	0	1	1	1	1	1	1	1	1	1	0	1	0	1	1	1	1	1
B29_G6	Bacteria	Deltaproteobacteria	20	54.0541	1	0	1	0	0	1	1	1	1	1	0	0	1	1	0	0	1	0	1	1	1	1	0	0	0	0	1	1	1	0	1	0	1	0	1	0	0
B3_G12	Bacteria	Deltaproteobacteria	30	81.0811	0	1	1	1	0	1	1	1	1	1	0	1	1	1	0	1	1	0	1	1	1	1	1	0	1	1	1	1	1	2	1	2	0	1	1	1	1
B3_G2	Bacteria	Deltaproteobacteria	37	100	1	1	1	1	1	1	1	1	1	1	1	1	1	1	1	1	1	1	1	1	2	1	2	1	1	1	1	1	2	1	2	1	1	1	1	1	1
B30_G6	Bacteria	Deltaproteobacteria	37	100	1	1	1	1	1	1	1	1	1	1	1	1	1	1	1	1	1	1	1	1	1	1	1	1	1	1	1	1	1	1	1	1	1	1	1	1	1
B31_G4	Bacteria	Deltaproteobacteria	25	67.5676	1	1	1	1	1	1	0	0	1	1	1	1	0	1	0	1	1	1	0	0	0	1	0	0	1	1	1	1	0	1	0	1	1	1	1	1	0
B32_G2	Bacteria	Deltaproteobacteria	31	83.7838	1	1	1	1	0	1	1	1	0	1	0	1	1	2	1	1	1	1	1	1	1	1	1	1	1	1	1	1	1	1	1	1	0	1	0	0	2
B33_G16	Bacteria	Deltaproteobacteria	36	97.2973	1	1	1	1	1	1	1	1	1	1	1	1	1	1	1	1	1	1	1	1	1	1	1	1	1	1	1	1	1	1	1	1	0	1	1	1	1
B37_G16	Bacteria	Deltaproteobacteria	36	97.2973	1	0	1	1	1	1	1	1	1	1	1	1	1	1	1	1	1	1	1	1	1	1	1	1	1	1	1	1	1	1	1	1	1	1	1	1	1
B38_G6	Bacteria	Deltaproteobacteria	24	64.8649	1	1	0	0	0	0	0	0	1	0	1	1	1	0	1	1	1	1	0	0	1	0	1	1	1	0	1	0	1	1	1	1	1	1	1	1	1
B39_G16	Bacteria	Deltaproteobacteria	15	40.5405	0	0	1	0	0	1	1	1	0	1	1	0	0	1	0	0	0	1	1	1	0	1	0	0	0	0	0	1	0	1	0	1	1	0	0	0	0
B40_G1	Bacteria	Deltaproteobacteria	21	56.7568	0	0	0	1	1	1	1	1	1	0	1	0	1	1	0	1	1	1	1	1	1	0	0	0	0	1	1	1	0	0	1	1	0	0	0	1	0
B40_G9	Bacteria	Deltaproteobacteria	37	100	1	1	1	1	1	1	1	1	1	1	1	1	1	1	1	1	1	1	1	1	1	1	1	1	1	1	1	1	1	1	1	1	1	1	1	1	1
B42_G6	Bacteria	Deltaproteobacteria	30	81.0811	0	1	1	1	1	1	1	2	0	1	1	1	1	1	0	1	2	1	1	1	1	1	1	0	1	1	1	1	1	1	1	1	0	1	0	0	1
B45_G2	Bacteria	Deltaproteobacteria	24	64.8649	0	0	1	1	0	1	0	0	0	0	1	1	1	0	1	1	1	1	1	0	0	1	1	1	1	1	1	1	0	1	0	1	1	1	0	1	1
B46_G9	Bacteria	Deltaproteobacteria	34	91.8919	1	1	1	1	1	1	1	1	1	1	1	1	1	1	1	1	1	1	2	1	1	1	0	1	1	1	1	1	0	1	1	1	1	1	2	1	0
B48_G1	Bacteria	Deltaproteobacteria	35	94.5946	1	1	1	0	0	1	1	1	1	1	1	1	1	1	1	1	1	1	1	1	1	1	1	1	1	1	1	1	1	1	1	1	1	1	1	1	1
B5_G2	Bacteria	Deltaproteobacteria	32	86.4865	1	0	1	1	0	1	1	1	1	0	1	1	1	1	1	1	1	0	1	1	1	0	1	1	1	1	1	1	1	1	1	1	1	1	1	1	1
B52_G1	Bacteria	Deltaproteobacteria	27	72.973	1	0	1	1	1	1	1	1	1	1	0	0	1	1	2	0	1	0	1	1	2	1	1	1	0	1	1	1	1	0	1	0	1	0	1	1	0
B52_G9	Bacteria	Deltaproteobacteria	25	67.5676	1	0	0	1	0	1	1	1	1	1	0	1	1	1	0	1	1	0	1	1	1	0	1	0	1	1	1	0	1	0	1	0	0	1	1	1	1
B57_G9	Bacteria	Deltaproteobacteria	17	45.9459	0	0	1	1	1	0	0	0	1	0	1	0	0	0	1	0	1	1	0	0	0	1	0	1	0	0	1	1	0	1	0	1	1	0	1	1	0
B59_G9	Bacteria	Deltaproteobacteria	37	100	1	1	1	1	1	1	1	1	1	1	1	1	1	1	1	1	1	1	1	1	1	1	1	1	1	1	1	1	1	1	1	1	1	1	1	1	1
B6_G11	Bacteria	Deltaproteobacteria	15	40.5405	0	0	0	1	0	0	0	0	0	0	1	0	1	0	1	0	1	1	1	0	1	0	0	1	0	0	1	0	1	1	1	1	0	0	0	1	0
B6_G6	Bacteria	Deltaproteobacteria	17	45.9459	0	0	1	1	1	0	0	0	1	0	1	0	1	0	0	0	1	0	1	0	1	1	0	0	0	0	0	1	1	1	1	1	0	0	1	1	0
B60_G16	Bacteria	Deltaproteobacteria	37	100	1	1	1	1	1	1	1	1	1	1	1	1	1	1	1	1	1	1	1	1	1	1	1	1	1	1	1	1	1	1	1	1	1	1	1	1	1
B64_G9	Bacteria	Deltaproteobacteria	22	59.4595	1	0	0	0	0	1	0	1	0	1	1	1	1	1	0	1	1	0	1	0	1	0	1	0	1	1	1	0	1	0	1	0	1	1	0	1	1
B65_G1	Bacteria	Deltaproteobacteria	31	83.7838	1	1	1	0	0	2	2	2	2	1	0	1	1	3	0	2	2	1	1	2	1	1	1	0	2	2	1	1	1	1	0	1	1	1	2	1	1
B7_G15	Bacteria	Deltaproteobacteria	18	48.6486	0	0	1	1	1	1	1	1	1	0	1	0	0	1	1	0	0	1	0	1	0	0	0	1	0	1	0	1	0	0	0	0	1	0	1	1	0
B7_G9	Bacteria	Deltaproteobacteria	26	70.2703	1	1	0	1	0	1	1	1	1	1	1	1	0	1	1	1	1	1	0	1	0	0	1	1	1	1	1	0	0	0	0	0	1	1	1	1	1
B73_G16	Bacteria	Deltaproteobacteria	25	67.5676	1	0	1	1	0	1	0	1	1	0	1	1	1	1	0	1	1	1	1	0	0	1	1	0	1	1	1	1	0	0	0	1	0	1	1	1	1
B78_G16	Bacteria	Deltaproteobacteria	29	78.3784	0	0	1	1	1	1	0	1	1	0	1	1	1	1	0	1	1	0	1	0	1	1	1	0	1	1	1	1	1	1	1	1	1	1	1	1	1
B81_G9	Bacteria	Deltaproteobacteria	21	56.7568	0	1	0	0	0	1	1	1	1	1	0	1	1	1	0	2	1	0	1	1	0	0	0	0	1	1	1	0	0	0	1	0	1	1	1	1	0
B9_G4	Bacteria	Deltaproteobacteria	11	29.7297	1	0	0	1	1	0	0	0	1	1	0	0	0	0	1	0	0	0	0	0	0	0	0	1	0	0	0	0	0	1	0	1	1	0	1	0	0
B94_G9	Bacteria	Deltaproteobacteria	19	51.3514	0	0	1	1	0	1	1	1	0	0	0	1	0	1	0	1	1	0	0	1	0	1	1	0	1	1	1	2	0	0	0	0	0	1	0	1	1
B97_G9	Bacteria	Deltaproteobacteria	35	94.5946	0	1	1	1	1	1	1	1	1	1	1	1	1	1	1	1	1	1	1	1	1	1	1	1	1	1	1	1	1	1	1	1	1	1	1	0	1
B49_G16	Bacteria	Elusimicrobia	28	75.6757	0	0	1	1	1	1	1	1	0	1	0	1	1	1	1	1	1	0	1	1	1	1	1	1	1	1	1	1	1	0	1	0	0	1	0	1	1
B11_G4	Bacteria	Epsilonproteobacteria	36	97.2973	1	1	1	1	1	1	1	1	1	1	1	1	1	1	1	1	1	1	1	1	1	1	1	1	0	1	1	1	1	1	1	1	1	1	1	1	1
B135_G9	Bacteria	Epsilonproteobacteria	21	56.7568	1	0	0	1	1	1	1	1	0	0	1	0	1	1	1	0	0	1	1	1	1	0	0	1	0	1	0	0	1	0	1	1	2	0	0	1	0
B14_G4	Bacteria	Epsilonproteobacteria	11	29.7297	1	0	0	1	1	0	0	0	0	0	1	0	0	0	0	0	1	1	0	0	0	0	0	0	0	0	1	0	0	1	0	1	1	0	1	0	0
B24_G6	Bacteria	Epsilonproteobacteria	37	100	1	1	1	1	1	1	1	1	1	1	1	1	1	1	1	1	1	1	1	1	1	1	1	1	1	1	1	1	1	1	1	1	1	1	1	1	1
B35_G6	Bacteria	Epsilonproteobacteria	36	97.2973	1	1	1	1	1	1	1	1	1	1	1	1	1	1	1	1	1	1	1	1	1	1	1	1	0	1	1	1	1	1	1	1	1	1	1	2	1
B6_G4	Bacteria	Epsilonproteobacteria	36	97.2973	1	1	1	1	2	1	1	1	1	1	1	1	1	1	1	1	1	1	1	1	1	1	1	1	1	1	1	1	1	1	1	1	1	1	1	0	1
B63_G9	Bacteria	Epsilonproteobacteria	10	27.027	0	0	1	0	0	0	0	0	1	0	1	0	0	0	0	0	0	1	0	0	0	1	0	0	0	0	0	1	0	1	0	1	1	0	1	0	0
B66_G9	Bacteria	Epsilonproteobacteria	8	21.6216	0	0	1	1	0	0	0	0	1	0	1	0	0	0	1	0	0	0	0	0	0	0	0	1	0	0	0	1	0	0	0	0	1	0	0	0	0
B136_G9	Bacteria	Gammaproteobacteria	28	75.6757	0	1	0	1	0	1	1	1	1	1	1	1	1	1	0	1	0	1	1	1	1	0	1	0	1	1	0	0	1	1	1	1	1	1	1	1	1
B141_G9	Bacteria	Gammaproteobacteria	18	48.6486	1	0	0	1	1	0	0	0	1	0	1	0	1	0	1	0	1	2	0	0	1	0	1	1	0	0	1	0	1	0	1	1	1	0	0	0	1
B15_G6	Bacteria	Gammaproteobacteria	25	67.5676	1	0	1	1	0	0	0	0	1	0	1	1	1	0	0	0	1	1	1	0	1	1	1	0	1	0	1	1	1	1	1	1	1	1	1	1	1
B19_G4	Bacteria	Gammaproteobacteria	30	81.0811	1	1	0	0	1	1	1	1	1	1	1	1	1	1	2	1	0	2	1	1	1	0	1	1	1	1	0	0	1	0	1	1	1	1	1	1	1
B19_G6	Bacteria	Gammaproteobacteria	34	91.8919	1	0	1	1	1	1	1	1	1	0	1	1	1	1	1	1	1	1	1	1	1	1	1	1	1	1	1	1	1	1	1	1	1	1	1	0	1
B2_G13	Bacteria	Gammaproteobacteria	35	94.5946	1	1	1	1	1	1	1	1	1	1	1	1	1	1	1	1	1	0	1	1	1	1	1	1	1	1	1	1	1	1	1	1	1	1	1	0	1
B20_G6	Bacteria	Gammaproteobacteria	36	97.2973	1	1	1	1	1	1	1	1	1	1	1	1	1	1	1	1	1	1	1	1	1	1	1	1	1	1	1	1	1	1	1	1	1	1	1	0	1
B21_G2	Bacteria	Gammaproteobacteria	26	70.2703	1	1	0	1	1	0	1	1	1	1	0	1	1	1	0	0	1	0	1	1	1	0	1	1	0	0	1	1	1	1	1	1	0	0	1	1	1
B23_G4	Bacteria	Gammaproteobacteria	19	51.3514	1	0	0	1	0	1	0	1	0	0	1	1	0	1	0	1	0	1	0	0	0	0	1	0	1	1	1	0	1	1	0	1	1	1	0	0	1
B23_G6	Bacteria	Gammaproteobacteria	33	89.1892	1	1	1	1	1	1	1	1	0	1	1	1	1	1	0	1	1	1	1	1	1	1	1	0	1	1	1	1	1	1	1	1	1	1	0	1	1
B25_G4	Bacteria	Gammaproteobacteria	34	91.8919	1	1	1	2	1	1	1	1	0	1	1	1	1	1	0	1	1	1	1	1	1	1	1	1	1	1	1	1	1	1	1	1	1	1	0	1	1
B26_G4	Bacteria	Gammaproteobacteria	29	78.3784	1	1	1	3	0	0	1	1	1	1	1	1	1	0	0	0	1	1	1	1	2	1	1	1	0	0	1	1	2	2	2	1	1	0	1	1	1
B29_G4	Bacteria	Gammaproteobacteria	30	81.0811	1	0	1	1	0	0	1	1	1	1	1	1	1	1	1	0	1	1	1	1	1	1	1	1	0	0	1	1	1	1	1	1	0	1	1	1	1
B3_G4	Bacteria	Gammaproteobacteria	37	100	1	1	1	1	2	1	1	1	1	1	1	1	1	1	1	1	1	1	1	1	1	1	1	1	1	1	1	1	1	1	1	1	1	1	1	1	1
B3_G6	Bacteria	Gammaproteobacteria	33	89.1892	1	1	1	1	1	1	1	1	0	1	1	1	1	1	1	1	1	0	1	1	1	1	1	1	1	1	1	1	1	1	1	1	1	1	0	0	1
B30_G4	Bacteria	Gammaproteobacteria	34	91.8919	0	1	1	1	0	1	1	1	1	1	1	1	1	1	1	1	1	1	1	1	1	1	1	1	1	0	1	1	1	1	1	1	1	1	1	1	1
B31_G6	Bacteria	Gammaproteobacteria	11	29.7297	1	0	1	1	0	0	0	0	1	0	1	0	0	0	1	0	0	1	0	0	0	1	0	1	0	0	0	1	0	0	0	0	0	0	1	0	0
B32_G4	Bacteria	Gammaproteobacteria	19	51.3514	1	0	1	0	0	1	1	1	1	0	1	1	0	1	0	1	0	0	0	1	0	1	0	0	1	1	0	1	0	0	0	1	0	1	1	1	0
B32_G6	Bacteria	Gammaproteobacteria	34	91.8919	1	1	0	1	1	1	1	1	1	1	0	1	1	1	1	1	1	1	1	1	1	1	1	1	1	1	1	0	1	1	1	1	1	1	1	2	1
B33_G4	Bacteria	Gammaproteobacteria	29	78.3784	1	0	1	1	1	1	0	1	1	0	1	1	1	1	0	1	1	0	1	1	1	1	1	0	1	1	0	1	1	1	1	1	1	1	1	0	1
B33_G6	Bacteria	Gammaproteobacteria	37	100	1	1	1	1	1	1	1	1	1	1	1	1	1	1	1	1	2	1	2	1	1	1	1	1	1	1	2	1	1	1	1	1	1	1	1	1	1
B34_G4	Bacteria	Gammaproteobacteria	26	70.2703	1	0	1	1	1	1	1	1	0	1	0	0	1	1	0	1	1	0	1	1	1	1	0	1	1	1	1	1	1	1	1	1	1	0	0	0	0
B35_G4	Bacteria	Gammaproteobacteria	27	72.973	1	1	1	1	0	0	1	1	2	1	0	1	1	0	0	1	0	0	1	1	1	1	1	0	1	1	0	1	1	1	0	1	1	1	1	1	1
B36_G6	Bacteria	Gammaproteobacteria	35	94.5946	2	1	1	1	1	1	1	1	1	1	1	1	1	1	0	1	1	1	1	1	1	1	1	0	1	1	1	1	1	1	1	1	1	1	1	1	1
B37_G6	Bacteria	Gammaproteobacteria	14	37.8378	1	1	1	2	1	0	1	1	0	1	0	0	0	0	0	0	0	0	0	1	0	1	0	0	0	0	0	1	0	1	0	1	1	0	0	0	0
B37_G9	Bacteria	Gammaproteobacteria	36	97.2973	1	1	1	1	1	1	1	1	1	1	1	1	1	1	1	1	1	1	1	1	1	1	1	1	1	1	1	1	1	1	1	1	1	1	1	0	1
B38_G9	Bacteria	Gammaproteobacteria	36	97.2973	1	1	1	1	1	1	1	1	1	1	1	1	1	1	1	1	1	1	1	1	1	1	1	1	1	1	1	1	1	1	1	1	1	1	1	0	1
B4_G11	Bacteria	Gammaproteobacteria	33	89.1892	0	1	1	1	1	1	1	1	0	1	0	1	1	1	1	1	1	1	1	1	2	1	1	1	1	1	1	1	1	1	1	1	1	1	0	1	1
B40_G6	Bacteria	Gammaproteobacteria	35	94.5946	1	1	1	1	0	1	1	1	1	1	1	1	1	1	1	1	1	0	1	1	1	1	1	1	1	1	1	1	1	1	1	1	1	1	1	1	1
B41_G6	Bacteria	Gammaproteobacteria	22	59.4595	1	0	0	1	1	0	0	0	1	0	0	1	1	0	0	1	0	1	1	0	1	0	1	0	1	0	0	1	1	1	1	1	1	1	1	1	1
B43_G6	Bacteria	Gammaproteobacteria	22	59.4595	1	0	1	1	1	0	0	0	1	0	1	1	1	0	1	0	0	1	1	0	1	1	1	1	0	0	0	1	1	1	1	0	1	1	0	0	1
B44_G6	Bacteria	Gammaproteobacteria	12	32.4324	1	1	0	0	0	0	1	0	1	1	0	0	0	0	0	0	0	1	0	1	0	0	0	0	0	0	0	0	0	1	0	1	1	0	1	1	0
B45_G6	Bacteria	Gammaproteobacteria	30	81.0811	0	2	2	1	0	1	1	1	0	2	0	1	1	1	1	1	1	0	1	1	1	1	2	1	1	1	1	2	1	1	1	1	1	1	0	0	1
B46_G6	Bacteria	Gammaproteobacteria	13	35.1351	1	0	0	1	1	0	0	0	0	0	0	1	0	0	1	1	0	0	0	0	0	0	0	0	1	1	0	1	0	0	0	0	1	1	0	1	1
B5_G11	Bacteria	Gammaproteobacteria	32	86.4865	0	1	1	1	1	1	1	2	0	1	1	2	1	1	0	1	1	1	1	1	1	1	2	0	1	1	1	1	1	1	1	1	1	1	0	1	2
B5_G6	Bacteria	Gammaproteobacteria	33	89.1892	1	1	0	1	1	1	1	1	1	1	1	1	1	1	1	1	1	1	1	1	1	0	1	1	1	1	1	0	1	1	1	1	1	1	1	0	1
B53_G2	Bacteria	Gammaproteobacteria	35	94.5946	1	1	1	1	1	1	1	1	1	1	1	1	1	1	1	1	1	0	1	1	1	1	1	1	1	1	1	1	1	1	1	2	1	1	1	0	1
B55_G1	Bacteria	Gammaproteobacteria	34	91.8919	1	1	1	1	1	1	1	1	1	1	1	1	1	1	1	1	0	1	1	1	1	1	1	1	1	1	0	1	1	1	1	1	1	1	1	0	1
B7_G11	Bacteria	Gammaproteobacteria	25	67.5676	0	0	1	1	1	1	0	0	1	0	0	1	1	1	0	1	1	0	1	0	1	1	1	0	1	1	1	1	1	1	1	1	0	1	1	0	1
B22_G4	Bacteria	Hyd24-12	32	86.4865	1	1	1	1	1	1	2	1	1	2	1	1	0	1	1	1	1	0	0	1	1	1	1	1	1	1	1	1	1	2	0	1	0	1	1	1	1
B71_G9	Bacteria	Hyd24-12	35	94.5946	1	1	1	1	1	1	1	1	1	1	1	1	1	1	1	1	1	0	1	1	1	1	1	1	1	1	1	1	1	1	1	1	0	1	1	1	1
B12_G1	Bacteria	Hydrothermae	16	43.2432	0	0	0	1	1	1	1	1	0	1	1	0	0	1	0	1	1	1	0	1	0	0	0	0	0	1	1	0	0	1	0	1	0	0	0	0	0
B15_G9	Bacteria	Hydrothermae	28	75.6757	1	1	1	1	1	1	0	0	1	1	1	1	1	1	1	1	1	1	1	0	1	0	0	1	1	1	1	1	0	0	1	1	0	1	1	0	1
B29_G16	Bacteria	Hydrothermae	35	94.5946	1	1	1	1	1	1	1	1	1	1	1	1	1	1	1	1	1	1	1	1	1	1	1	1	1	1	1	1	1	1	1	1	0	1	1	0	1
B86_G9	Bacteria	Hydrothermae	21	56.7568	1	1	0	1	1	1	1	1	1	1	1	0	1	1	1	0	0	0	1	1	0	0	0	1	0	0	0	1	0	1	1	1	0	0	1	0	0
B3_G1	Bacteria	Ignavibacteria	26	70.2703	1	0	1	1	1	1	1	1	1	1	0	1	0	1	1	1	0	0	0	1	0	1	1	1	1	1	1	0	0	1	0	2	1	1	1	0	1
B8_G11	Bacteria	Ignavibacteria	25	67.5676	1	1	1	1	1	0	1	0	1	1	0	1	1	0	1	0	1	0	1	1	1	0	1	1	0	0	1	1	1	0	1	0	1	1	1	0	1
B19_G16	Bacteria	KSB1	33	89.1892	1	1	1	1	1	1	1	1	1	1	1	1	1	1	0	1	1	1	1	1	1	1	0	1	1	1	1	1	1	0	1	1	1	1	1	0	1
B21_G16	Bacteria	KSB1	35	94.5946	1	1	1	0	1	1	1	1	1	1	1	1	1	1	1	1	1	1	1	1	1	1	1	1	1	1	1	1	1	1	1	1	0	1	1	1	1
B39_G1	Bacteria	KSB1	35	94.5946	1	1	2	1	1	1	1	1	1	0	2	1	1	1	2	1	1	1	1	1	1	1	1	2	1	1	1	1	1	1	1	1	0	1	1	1	1
B39_G15	Bacteria	KSB1	34	91.8919	1	1	1	0	1	1	1	1	1	1	1	1	1	1	1	1	1	1	1	1	1	1	1	1	1	1	0	1	1	1	1	1	0	1	1	1	1
B43_G9	Bacteria	KSB1	36	97.2973	1	1	1	1	1	1	1	1	1	1	1	1	1	1	1	1	1	1	1	1	1	1	1	1	1	1	1	1	1	1	1	1	0	1	1	1	1
B47_G9	Bacteria	KSB1	36	97.2973	1	1	1	1	1	1	1	1	1	1	1	1	1	1	1	1	1	1	1	1	1	1	1	1	1	1	1	1	1	1	1	1	0	1	1	1	1
B7_G2	Bacteria	KSB1	33	89.1892	1	1	1	1	0	1	1	1	0	1	1	1	1	1	1	1	1	1	1	1	1	1	1	1	1	1	1	1	1	1	1	1	0	1	1	0	1
B12_G2	Bacteria	Latescibacteria	30	81.0811	1	0	0	1	1	1	0	1	1	0	1	1	1	1	1	1	1	1	1	1	1	0	1	1	1	1	1	0	1	1	1	1	0	1	1	1	1
B122_G9	Bacteria	Latescibacteria	35	94.5946	1	1	1	1	1	1	1	1	1	1	1	1	1	1	1	1	1	1	1	1	1	1	1	1	0	1	1	1	1	1	1	1	0	1	1	1	1
B142_G9	Bacteria	Latescibacteria	16	43.2432	1	0	1	0	1	1	0	1	1	0	0	0	0	1	1	1	1	1	0	0	0	1	0	1	0	1	1	0	0	0	0	0	0	0	1	0	0
B37_G17	Bacteria	Latescibacteria	35	94.5946	1	1	1	1	1	1	1	1	1	1	1	1	1	1	1	1	1	0	0	1	1	1	1	1	1	1	1	1	1	1	1	1	1	1	1	1	1
B45_G1	Bacteria	Latescibacteria	33	89.1892	1	1	1	1	0	1	1	2	1	1	0	1	1	1	1	1	1	1	1	1	2	1	1	1	0	1	1	1	2	1	1	2	0	1	1	1	1
B48_G15	Bacteria	Latescibacteria	26	70.2703	1	0	1	0	0	1	0	1	1	0	0	1	0	1	1	1	1	0	0	1	1	1	1	1	1	1	1	1	1	1	1	1	0	1	1	0	1
B6_G15	Bacteria	Latescibacteria	25	67.5676	1	0	0	0	0	1	0	0	1	0	1	1	1	1	1	1	1	2	1	0	1	1	1	1	1	1	1	0	1	0	1	1	0	1	1	0	1
B68_G9	Bacteria	Latescibacteria	33	89.1892	1	0	1	1	1	1	1	1	1	0	1	1	1	1	1	1	1	1	0	1	1	1	1	1	1	1	1	1	1	1	1	1	0	1	1	1	1
B118_G9	Bacteria	Marinimicrobia	36	97.2973	1	1	1	1	1	1	1	1	1	1	1	1	1	1	1	1	1	1	1	1	1	1	1	1	1	1	1	1	1	1	1	1	0	1	1	1	1
B138_G9	Bacteria	Marinimicrobia	21	56.7568	1	1	1	0	1	1	1	1	1	1	1	0	0	1	1	1	0	1	0	1	0	1	0	1	0	1	0	1	0	0	0	0	0	0	1	1	0
B20_G16	Bacteria	Marinimicrobia	32	86.4865	1	1	1	0	0	1	1	1	1	1	1	1	1	1	1	1	1	1	1	1	1	1	1	1	0	1	1	1	1	0	1	1	0	1	1	1	1
B35_G16	Bacteria	Marinimicrobia	30	81.0811	1	1	1	0	1	1	1	1	1	1	0	1	1	1	0	1	1	0	1	1	1	1	1	0	1	1	1	1	1	1	1	1	0	1	1	0	1
B41_G16	Bacteria	Marinimicrobia	29	78.3784	0	1	1	0	0	1	1	1	0	1	1	1	1	1	1	1	1	0	1	1	1	1	1	1	1	1	1	1	1	0	1	0	1	1	0	1	1
B5_G15	Bacteria	Marinimicrobia	34	91.8919	1	1	1	1	1	1	1	2	1	1	0	1	1	1	1	1	1	0	1	1	1	1	1	1	1	1	1	1	1	1	1	1	0	1	1	1	1
B9_G9	Bacteria	Marinimicrobia	31	83.7838	1	0	1	1	1	1	0	1	1	0	1	1	1	1	1	1	1	1	1	0	1	0	1	1	1	1	1	1	1	1	1	1	0	1	1	1	1
B11_G16	Bacteria	Omnitrophica (WOR-2)	35	94.5946	1	1	1	1	1	1	1	1	1	1	1	1	1	1	1	1	1	1	1	1	1	1	1	1	0	1	1	1	1	1	1	1	0	1	1	1	1
B13_G9	Bacteria	Omnitrophica (WOR-2)	35	94.5946	1	1	1	1	1	2	2	2	1	1	1	1	1	2	1	1	1	1	1	2	1	1	1	1	0	2	2	1	1	1	1	1	0	1	1	2	1
B134_G9	Bacteria	Omnitrophica (WOR-2)	35	94.5946	1	1	1	1	1	1	1	1	1	1	1	1	1	1	1	1	1	1	1	1	1	1	1	1	0	1	1	1	1	1	1	1	0	1	1	1	1
B17_G2	Bacteria	Omnitrophica (WOR-2)	35	94.5946	1	1	1	1	1	1	1	1	1	1	1	1	1	1	1	1	1	1	1	1	1	1	1	2	0	1	1	1	1	1	1	1	0	1	1	1	1
B18_G15	Bacteria	Omnitrophica (WOR-2)	30	81.0811	1	1	0	1	1	1	1	1	1	1	1	1	1	2	1	1	1	1	1	1	1	0	1	1	0	1	1	0	1	1	1	0	0	1	1	0	1
B19_G15	Bacteria	Omnitrophica (WOR-2)	17	45.9459	1	1	0	1	0	0	0	0	1	0	1	0	1	0	1	0	1	1	1	0	1	0	0	0	0	0	1	0	0	1	1	1	0	0	1	1	0
B24_G15	Bacteria	Omnitrophica (WOR-2)	30	81.0811	0	1	1	1	1	1	0	1	0	1	1	1	1	1	1	1	1	1	1	0	1	1	1	1	1	1	1	1	1	1	1	1	0	1	0	0	1
B26_G9	Bacteria	Omnitrophica (WOR-2)	32	86.4865	1	1	1	1	1	1	1	1	1	1	0	1	1	1	1	1	1	1	1	1	1	1	1	1	0	1	1	1	1	0	1	1	0	1	1	0	1
B32_G15	Bacteria	Omnitrophica (WOR-2)	34	91.8919	1	1	1	1	0	1	1	1	1	1	1	1	1	1	1	1	1	1	1	1	1	1	1	1	0	1	1	1	1	1	1	1	0	1	1	1	1
B48_G9	Bacteria	Omnitrophica (WOR-2)	28	75.6757	1	0	0	1	1	1	1	1	1	0	1	1	1	1	0	1	1	1	1	1	1	0	1	0	1	1	1	0	1	1	1	1	0	1	1	0	1
B7_G16	Bacteria	Omnitrophica (WOR-2)	36	97.2973	1	1	1	1	1	1	1	1	1	1	1	1	1	1	1	1	1	1	1	1	1	1	1	1	1	1	1	1	1	1	1	1	0	1	1	1	1
B70_G16	Bacteria	Omnitrophica (WOR-2)	33	89.1892	0	1	1	1	1	2	1	1	1	1	1	2	2	2	1	2	1	1	1	1	2	1	2	1	0	2	1	1	2	0	2	1	0	2	1	1	2
B98_G9	Bacteria	Omnitrophica (WOR-2)	9	24.3243	1	0	0	1	1	0	0	0	1	0	1	0	0	0	0	0	0	1	0	0	0	0	0	0	0	0	0	0	0	0	0	1	0	0	1	1	0
B1_G9	Bacteria	Planctomycetes	17	45.9459	1	0	0	1	1	0	0	0	1	0	1	0	1	0	0	0	1	0	1	0	1	0	1	1	0	0	1	0	1	0	1	1	1	0	1	0	0
B129_G9	Bacteria	Planctomycetes	32	86.4865	1	1	1	1	0	1	1	1	1	1	1	1	1	1	1	1	1	1	1	1	1	1	1	1	0	1	1	1	1	0	1	1	0	1	1	0	1
B140_G9	Bacteria	Planctomycetes	30	81.0811	1	1	0	1	1	1	1	1	1	1	0	1	1	1	1	1	1	1	1	1	1	1	1	1	0	1	1	0	1	0	1	1	0	1	1	0	1
B143_G9	Bacteria	Planctomycetes	33	89.1892	0	1	1	1	1	1	1	1	1	1	1	1	1	1	1	1	1	1	1	1	1	1	1	1	0	1	1	1	1	1	1	1	0	1	1	0	1
B15_G4	Bacteria	Planctomycetes	34	91.8919	2	1	1	0	1	1	1	1	1	1	1	1	1	1	1	1	1	1	1	1	1	1	1	1	1	1	1	0	1	1	1	1	1	1	1	0	1
B2_G15	Bacteria	Planctomycetes	22	59.4595	1	1	0	1	2	1	2	2	0	2	1	1	0	1	1	1	0	1	2	2	0	0	1	1	0	1	1	0	0	0	0	0	0	1	0	0	1
B2_G17	Bacteria	Planctomycetes	12	32.4324	0	0	1	0	1	1	0	0	1	0	1	2	0	0	0	0	0	1	0	0	0	1	2	0	0	0	0	0	0	0	0	0	0	1	1	0	2
B26_G1	Bacteria	Planctomycetes	30	81.0811	1	1	1	1	1	0	1	1	1	1	1	1	1	1	1	0	1	0	1	1	1	1	1	1	0	0	1	1	1	0	1	1	1	1	1	0	1
B26_G16	Bacteria	Planctomycetes	32	86.4865	1	1	1	1	0	1	1	1	1	1	0	1	1	1	1	1	1	1	1	1	1	1	1	1	0	1	1	1	1	0	1	1	1	1	1	0	1
B28_G16	Bacteria	Planctomycetes	30	81.0811	1	1	1	0	1	1	1	1	0	1	1	1	1	1	1	1	0	1	1	1	1	1	1	1	1	1	0	1	1	0	1	1	1	1	0	0	1
B6_G2	Bacteria	Planctomycetes	26	70.2703	1	1	1	0	0	1	1	0	0	1	1	1	1	0	1	1	1	0	1	0	1	0	1	1	1	1	1	1	1	0	1	1	1	1	0	0	1
B28_G17	Bacteria	Poribacteria	27	72.973	1	0	0	1	1	1	0	1	0	0	1	1	1	1	1	1	1	1	1	0	1	0	1	1	1	1	1	0	1	1	1	1	0	1	0	2	1
B11_G6	Bacteria	Spirochaetes	27	72.973	0	0	1	1	1	1	1	1	1	0	1	1	1	1	0	2	0	0	1	1	1	1	1	0	1	1	0	1	1	1	1	1	0	1	1	0	1
B11_G9	Bacteria	Spirochaetes	35	94.5946	1	1	1	1	1	1	1	1	1	1	1	1	1	1	1	1	1	0	1	1	1	1	1	1	1	1	1	1	1	1	1	1	0	1	1	1	1
B116_G9	Bacteria	Spirochaetes	34	91.8919	1	1	1	1	1	1	1	1	1	1	0	1	1	1	1	1	1	1	1	1	1	1	1	1	1	1	1	1	1	1	1	1	0	1	1	0	1
B121_G9	Bacteria	Spirochaetes	33	89.1892	1	1	1	0	1	1	1	1	1	1	1	1	1	1	1	1	1	1	1	1	1	1	1	1	1	1	1	1	1	0	1	0	0	1	1	1	1
B123_G9	Bacteria	Spirochaetes	33	89.1892	1	1	1	0	1	1	1	1	1	1	1	1	1	1	1	1	1	0	1	1	1	1	1	1	1	1	1	1	1	0	1	1	0	1	1	1	1
B24_G16	Bacteria	Spirochaetes	28	75.6757	1	1	0	2	1	1	1	1	1	1	2	2	1	0	0	1	0	1	0	1	1	0	2	0	1	1	0	1	1	1	1	1	0	2	1	1	2
B32_G16	Bacteria	Spirochaetes	35	94.5946	1	1	1	1	1	1	1	1	1	1	1	1	1	1	1	1	1	0	1	1	1	1	1	1	1	1	1	1	1	1	1	1	1	1	1	0	1
B38_G2	Bacteria	Spirochaetes	28	75.6757	0	0	1	0	1	1	1	1	1	0	0	1	1	1	1	1	2	0	1	1	1	1	1	1	1	1	2	1	1	0	1	1	0	1	1	0	1
B4_G4	Bacteria	Spirochaetes	10	27.027	0	0	1	0	1	0	0	0	0	0	1	0	1	0	0	0	0	0	0	0	1	1	1	0	0	0	0	1	1	0	1	0	0	0	0	0	0
B47_G1	Bacteria	Spirochaetes	20	54.0541	0	1	0	1	1	1	0	0	0	0	1	1	0	1	1	1	0	1	0	0	1	0	1	1	1	1	0	1	1	0	0	2	0	1	0	0	1
B62_G9	Bacteria	Spirochaetes	35	94.5946	1	1	1	2	1	1	1	1	1	1	1	1	1	1	1	1	1	1	1	1	1	1	1	1	1	1	1	1	1	1	1	0	1	1	1	0	1
B36_G15	Bacteria	Stahlbacteria (WOR-3)	34	91.8919	1	1	1	0	1	1	1	1	1	1	1	1	1	1	1	1	1	1	1	1	1	1	1	1	0	1	1	1	1	1	1	1	0	1	1	1	1
B10_G13	Bacteria	TA06	17	45.9459	0	0	0	0	1	1	0	1	0	0	0	0	1	1	0	1	1	0	1	0	1	0	1	0	0	1	1	0	1	1	1	1	0	0	0	1	0
B35_G9	Bacteria	TA06	34	91.8919	1	0	1	1	1	1	1	1	1	0	1	1	1	1	1	1	1	1	1	1	1	1	1	1	1	1	1	1	1	1	1	1	0	1	1	1	1
B36_G4	Bacteria	Tenericutes	33	89.1892	1	1	2	1	2	1	1	1	1	1	0	1	1	1	1	1	1	1	1	1	1	1	1	1	0	1	1	2	1	1	1	1	0	1	1	0	1
B16_G6	Bacteria	Thermodesulfobacteria	29	78.3784	0	1	0	1	0	1	1	1	1	1	0	1	1	1	0	1	1	1	1	1	1	0	1	1	1	1	1	0	1	1	1	1	1	1	1	1	0
B27_G15	Bacteria	Thermodesulfobacteria	33	89.1892	1	1	1	1	0	1	1	1	1	1	1	1	1	1	1	1	1	1	1	1	1	1	1	1	1	1	1	1	1	0	1	1	0	1	0	1	1
B4_G9	Bacteria	Thermodesulfobacteria	26	70.2703	1	0	1	2	1	1	0	0	1	0	1	1	1	1	0	1	1	1	1	0	0	1	1	0	1	1	1	1	0	1	1	1	0	1	1	0	1
B74_G16	Bacteria	Thermodesulfobacteria	30	81.0811	0	1	1	1	1	1	1	1	0	1	1	1	1	1	0	1	0	1	1	1	1	1	1	0	1	1	0	1	1	1	1	1	1	1	0	1	1
B8_G2	Bacteria	Thermodesulfobacteria	27	72.973	1	0	1	0	0	1	1	1	1	0	1	1	0	1	0	1	1	0	0	1	1	1	1	1	1	1	1	1	1	0	1	1	1	0	1	3	1
B104_G9	Bacteria	Thermotoga	23	62.1622	2	0	1	1	0	1	0	0	1	0	0	1	0	0	1	1	0	1	0	0	1	1	1	1	1	1	0	1	1	2	0	2	0	1	1	1	1
B14_G6	Bacteria	Thermotoga	32	86.4865	1	0	1	1	1	1	1	1	1	1	0	1	1	1	1	2	1	0	1	1	1	1	1	1	1	1	1	1	1	1	1	1	0	1	1	0	1
B16_G2	Bacteria	Thermotoga	34	91.8919	1	1	1	1	0	1	1	1	1	1	1	1	1	1	2	1	1	0	1	1	1	1	1	2	1	1	1	1	1	1	1	1	0	1	1	1	1
B21_G9	Bacteria	Thermotoga	32	86.4865	0	1	1	1	1	1	1	1	1	1	1	1	1	1	0	1	1	1	1	1	1	1	1	0	1	1	1	1	1	1	1	1	0	1	1	0	1
B22_G6	Bacteria	Thermotoga	34	91.8919	1	1	1	1	1	1	1	1	1	1	1	1	1	1	1	1	1	1	1	1	1	1	1	1	1	1	1	1	1	1	1	0	0	1	1	0	1
B3_G13	Bacteria	Thermotoga	24	64.8649	1	1	1	1	1	0	0	0	1	0	0	1	1	0	0	1	1	0	1	0	1	1	1	0	1	0	1	1	1	1	1	1	0	1	1	0	1
B37_G4	Bacteria	Thermotoga	22	59.4595	1	0	0	0	1	0	1	1	1	1	1	1	0	0	1	0	0	1	0	1	1	0	1	1	1	0	0	0	1	1	1	1	0	1	1	0	1
B41_G15	Bacteria	Thermotoga	35	94.5946	1	1	1	1	1	1	1	1	1	1	1	1	1	1	1	1	1	1	1	1	1	1	1	1	1	1	1	1	1	1	1	1	0	1	0	1	1
B6_G1	Bacteria	Thermotoga	28	75.6757	1	1	1	0	0	1	1	1	1	1	0	1	1	1	1	1	1	1	1	0	0	1	1	1	1	1	1	0	0	0	1	1	0	1	1	1	1
B6_G13	Bacteria	Thermotoga	31	83.7838	0	1	1	0	1	1	1	1	1	1	1	1	1	1	1	1	1	1	1	1	1	1	0	1	1	1	1	1	0	1	1	1	0	1	1	1	0
B96_G9	Bacteria	Thermotoga	28	75.6757	0	0	1	1	0	1	0	1	1	0	1	1	0	1	1	1	1	1	0	1	1	1	1	1	1	1	1	0	1	1	1	1	0	1	1	1	1
B12_G4	Bacteria	Verrucomicrobia	32	86.4865	0	1	0	1	1	1	1	1	1	1	1	1	1	1	2	1	1	1	1	1	1	0	1	2	1	1	1	0	1	1	1	1	1	1	1	0	1
B17_G4	Bacteria	Verrucomicrobia	20	54.0541	0	1	1	1	0	1	0	1	0	0	1	1	1	1	1	1	0	0	1	0	0	1	0	1	1	1	0	0	0	1	0	0	1	1	1	0	0
B70_G9	Bacteria	Verrucomicrobia	27	72.973	1	1	1	0	1	1	1	1	0	1	0	1	1	1	0	1	1	0	1	1	1	1	1	0	1	1	1	1	1	0	1	1	0	1	0	0	1
B117_G9	Bacteria	Zixibacteria	27	72.973	1	1	1	0	1	0	1	1	1	1	1	0	1	0	1	0	1	1	1	1	1	1	1	1	0	0	1	1	1	0	1	1	1	0	1	1	0
B120_G9	Bacteria	Zixibacteria	31	83.7838	1	1	0	1	1	1	1	1	1	1	1	1	1	1	1	1	1	1	1	1	1	0	1	1	0	1	1	0	1	1	0	2	0	1	1	1	1
B22_G1	Bacteria	Zixibacteria	27	72.973	1	0	1	1	1	1	1	1	1	0	1	1	0	2	1	1	1	1	0	1	0	1	0	1	0	1	1	1	0	1	0	1	1	1	1	1	0
B38_G16	Bacteria	Zixibacteria	28	75.6757	1	1	1	1	1	1	1	1	0	1	1	0	1	2	0	0	1	1	1	1	1	1	1	1	0	1	1	1	1	1	1	1	0	0	0	1	0
B45_G9	Bacteria	Zixibacteria	36	97.2973	1	1	1	1	1	1	1	1	1	1	1	1	1	1	1	1	1	1	1	1	1	1	1	1	0	1	1	1	1	1	1	1	1	1	1	1	1
B5_G4	Bacteria	Zixibacteria	31	83.7838	1	1	1	1	0	1	1	1	1	1	1	1	1	1	1	1	0	1	1	1	1	1	0	1	1	2	0	1	1	1	1	1	1	1	1	0	0
