# Supplementary material for: Expansive microbial metabolic versatility and biodiversity in dynamic Guaymas Basin hydrothermal sediments
Source: Nat Commun. 2018 Nov 27;9:4999. doi: 10.1038/s41467-018-07418-0 (PMC6258724; doi:10.1038/s41467-018-07418-0)
Supplement: Supplementary file 7 — Supplementary Data 5 [file 41467_2018_7418_MOESM7_ESM.txt]

(B47_G1:0.31935050144606680345,(B24_G16:0.27336179193848425539,((((Bacteria_Spirochaetes_Spirochaetia_Spirochaetales_Spirochaetaceae_Marispirochaeta_associata_GCA.001749745.1:0.24083085437929760420,(Bacteria_Spirochaetes_Spirochaetia_Spirochaetales_Spirochaetaceae_Salinispira_Salinispira_pacifica_GCA.000507245.1:0.25646636992842702929,(Bacteria_Spirochaetes_Spirochaetia_Spirochaetales_Spirochaetaceae_Spirochaeta_Spirochaeta_cellobiosiphila_DSM_17781_GCA.000426705.1:0.21530821082971707270,(Bacteria_Spirochaetes_|_|_|_|_ex4572_59:0.17833339077761828362,(B4_G4:0.01346968560281168459,((B38_G2:0.00226012499659491691,B116_G9:0.00036414537008609802):0.00045174884577540888[90],B11_G6:0.00278987375695567046):0.00681286539660935341[81]):0.20155414730728024586[100]):0.08694212804746698220[97]):0.03669038224183298474[62]):0.03941516656626773557[86]):0.04215001986680425028[86],(((Bacteria_Spirochaetes_Spirochaetia_Spirochaetales_Spirochaetaceae_Sphaerochaeta_Sphaerochaeta_coccoides_DSM_17374_GCA.000208385.1:0.28259403663508581017,((B121_G9:0.14475733153317296709,B11_G9:0.10940325901136058184):0.05888856669742709854[100],Bacteria_Spirochaetes_Spirochaetia_Spirochaetales_Spirochaetaceae_Sediminispirochaeta_Sediminispirochaeta_smaragdinae_DSM_11293_GCA.000143985.1:0.17535208848220326661):0.05154273143978118504[100]):0.05029889590779932501[91],(B32_G16:0.23910881830512026314,B123_G9:0.23911165708964518539):0.04602205596155642398[62]):0.01880278454979443861[16],((Bacteria_Spirochaetes_Spirochaetia_Spirochaetales_Spirochaetaceae_Treponema_Treponema_azotonutricium_ZAS_9_GCA.000214355.1:0.20099030146410873376,Bacteria_Spirochaetes_Spirochaetia_Spirochaetales_Spirochaetaceae_Treponema_Treponema_sp_C6A8_GCA.000619925.1:0.27035789996434472782):0.14323779648963216871[100],(Bacteria_Spirochaetes_Spirochaetia_Spirochaetales_Spirochaetaceae_Spirochaeta_Spirochaeta_thermophila_DSM_6578_GCA.000184345.2:0.28918507455537828532,Bacteria_Spirochaetes_Spirochaetia_Spirochaetales_Spirochaetaceae_Spirochaeta_Spirochaeta_alkalica_DSM_8900_GCA.000373545.1:0.27553369644055425436):0.05206518140509636822[93]):0.02014393930072806704[16]):0.05755685997229324780[95]):0.07916206569972628060[83],Bacteria_Spirochaetes_|_|_|_|_ex4572_7:0.47342846969261781487):0.14979104891647695985[100],((((((B130_G9:0.53895319812696274031,((Bacteria_Coatesbacteria_|_|_|_|_ex4484_99:0.00111601457142264512,((B28_G9:0.00328054612507563004,B19_G1:0.00000100000050002909):0.00044563987812883880[94],B26_G2:0.00087507501999748534):0.00106427094639456078[67]):0.46333120599847460452[100],Bacteria_Coatesbacteria_Coatesbacteria.bacterium.RBG_13_66_14_GCA.001774505.1:0.55617047482727000052):0.06772275488133866483[84]):0.07042105788631412844[81],(((Bacteria_Aminicenantes_Aminicenantes.bacterium.JdFR_77_GCA.002010685.1:0.22400552241215537785,(((B17_G1:0.04633618616909342125,Bacteria_Aminicenantes_OP8_|_|_|_|_ex4484_214:0.00144211094414086458):0.09425504210618954049[100],(B42_G15:0.00118188989333837266,B43_G16:0.00288133443696509837):0.05973598794345182095[100]):0.11664111754002226551[100],(Bacteria_Aminicenantes_Aminicenantes.bacterium.SCGC_AAA252_A02_GCA.000402595.1:0.22115069603162279543,((Bacteria_Aminicenantes_Aminicenantes.bacterium.RBG_19FT_COMBO_65_30_GCA.001775755.1:0.04029871883289865009,Bacteria_Aminicenantes_Aminicenantes.bacterium.RBG_16_66_30_GCA.001775715.1:0.06374719004567545866):0.18710254867081349550[100],(Bacteria_Aminicenantes_Aminicenantes.bacterium.RBG_16_63_16_GCA.001773895.1:0.12518601953703073493,Bacteria_Aminicenantes_Aminicenantes.bacterium.RBG_19FT_COMBO_58_17_GCA.001773915.1:0.11787506714509898842):0.08042332914636311780[100]):0.09066145761496323396[100]):0.04955133311651158806[69]):0.09656527970063964739[100]):0.24337410183877891678[100],(((B50_G9:0.00157333042580474623,B18_G6:0.00436965752719769597):0.42880778840534339302[100],(Bacteria_Acidobacteria_Thermoanaerobaculum_Thermoanaerobaculum_aquaticum_unclassified_Acidobacteria_Acidobacteria_subdivision_23_GCA.000687145.1:0.23640692223219478274,(B25_G6:0.00990138686727674508,B107_G9:0.01511351356459269060):0.31268297560375629685[100]):0.14390705566980674379[100]):0.03690880679347746662[33],(Bacteria_Acidobacteria_Holophagae_Holophagales_Holophagaceae_Geothrix_Geothrix_fermentans_DSM_14018_GCA.000428885.1:0.46291972968514322195,((Bacteria_Acidobacteria_Acidobacteriia_Acidobacteriales_Acidobacteriaceae_Acidobacterium_Acidobacterium_capsulatum_ATCC_51196_GCA.000022565.1:0.27108110805223728512,Bacteria_Acidobacteria_Solibacteres_Solibacterales_Bryobacteraceae_Bryobacter_Bryobacter_aggregatus_Bryobacter_aggregatus_MPL3_GCA.000702445.1:0.32848274012612810324):0.12273944410110117220[100],(Bacteria_Acidobacteria_Blastocatellia_Pyrinomonas_Pyrinomonas_methylaliphatogenes_GCA.000820845.2:0.22828005901443723658,Bacteria_Acidobacteria_Blastocatellia_Chloracidobacterium_Chloracidobacterium_thermophilum_B_GCA.000226295.1:0.35890966079595232330):0.09994951505882340714[100]):0.04411772884783495691[87]):0.05835531500933539839[66]):0.03636968758099033694[51]):0.07824613381192081774[100],(((Bacteria_Proteobacteria_Deltaproteobacteria_Bdellovibrionales_Bdellovibrionaceae_Bdellovibrio_Bdellovibrio_bacteriovorus__W_GCA.000525675.1:0.52038147129908396415,((((Bacteria_Proteobacteria_Epsilonproteobacteria_Campylobacterales_Campylobacteraceae_Sulfurospirillum_Sulfurospirillum_arsenophilum_NBRC_109478_GCA.000813345.1:0.02169644316014941385,Bacteria_Proteobacteria_Epsilonproteobacteria_Campylobacterales_Campylobacteraceae_Sulfurospirillum_Sulfurospirillum_multivorans_DSM_12446_GCA.000568815.1:0.01307373666955199791):0.18923129421023540675[100],Bacteria_Proteobacteria_Epsilonproteobacteria_|_|_|_ex4484_4:0.16313760571895855045):0.05356593387666321038[99],((Bacteria_Proteobacteria_Epsilonproteobacteria_Campylobacterales_Helicobacteraceae_Sulfuricurvum_Sulfuricurvum_kujiense_DSM_16994_GCA.000183725.1:0.13604523204417415250,(Bacteria_Proteobacteria_Epsilonproteobacteria_|_|_Sulfurovum_ex4484_230:0.07230657338261055334,B66_G9:0.13705536711714252918):0.04967344191298525558[95]):0.12823727624218778098[100],((B63_G9:0.18205049112621138341,((Bacteria_Proteobacteria_Epsilonproteobacteria_Campylobacterales_Campylobacteraceae_Arcobacter_Arcobacter_anaerophilus_GCA.000935065.1:0.09302364720542805054,Bacteria_Proteobacteria_Epsilonproteobacteria_Campylobacterales_Campylobacteraceae_Arcobacter_Arcobacter_nitrofigilis_DSM_7299_GCA.000092245.1:0.09411754086478602011):0.06521197778563034286[100],(B24_G6:0.12142221565475924683,Bacteria_Proteobacteria_Epsilonproteobacteria_Campylobacterales_Campylobacteraceae_Arcobacter_ex4484_166:0.09370375567267648365):0.18851391960902705303[100]):0.04067085922596115621[99]):0.09231185105160352733[100],(B135_G9:0.10978958904032440347,(Bacteria_Proteobacteria_Epsilonproteobacteria_|_|_|_ex4484_20:0.06253956807962096631,(B6_G4:0.04285242158346287689,(B14_G4:0.04696569743950911036,Bacteria_Proteobacteria_Epsilonproteobacteria_|_|_|_ex4484_65:0.01920838720463985752):0.00809312353789993014[64]):0.02842263155326480578[95]):0.04843565327060502662[100]):0.13726475478688726639[100]):0.03480585060607612607[41]):0.04538773562856000809[96]):0.46019551563055205445[100],(B11_G4:0.00518569166528530176,B35_G6:0.00443591040466106805):0.54859015118589526949[100]):0.07580215538181105106[52]):0.06234368737290162110[25],((B136_G9:0.04583279293750613242,(B15_G6:0.00106185797994096760,B29_G4:0.00174972249718533240):0.08610290409322353400[100]):0.26248267011280451699[100],(B45_G6:0.28640387832168712201,((((Bacteria_Proteobacteria_Gammaproteobacteria_Methylococcales_Methylothermaceae_Methylohalobius_Methylohalobius_crimeensis_10Ki_GCA.000421465.1:0.20686514735322936165,Bacteria_Proteobacteria_Gammaproteobacteria_Methylococcales_Methylococcaceae_Methylocaldum_Methylocaldum_szegediense_O_12_GCA.000427385.1:0.18526210790788244509):0.04070309464547910289[98],((B19_G6:0.00000100000050002909,B33_G4:0.00088318648152083416):0.17710097504405297730[100],(B23_G4:0.12049349091980852966,(Bacteria_Proteobacteria_Gammaproteobacteria_Methylococcales_Methylococcaceae_Methylomicrobium_Methylomicrobium_alcaliphilum_20Z_GCA.000968535.1:0.08898589143867439988,((Bacteria_Proteobacteria_Gammaproteobacteria_Methylococcales_Methylococcaceae_Methylobacter_Methylobacter_marinus_A45_GCA.000383855.1:0.04791205274573685086,Bacteria_Proteobacteria_Gammaproteobacteria_Methylococcales_Methylococcaceae_Methyloglobulus_Methyloglobulus_morosus_KoM1_GCA.000496735.2:0.09732257809149004457):0.04358763662373812964[100],(Bacteria_Proteobacteria_Gammaproteobacteria_Methylococcales_Methylococcaceae_Methylomonas_Methylomonas_methanica_MC09_GCA.000214665.1:0.11075647184187274730,Bacteria_Proteobacteria_Gammaproteobacteria_Methylococcales_Methylococcaceae_Methylomarinum_Methylomarinum_vadi_GCA.000733935.1:0.08528935976626465798):0.04641480461909049809[100]):0.01667210610470396676[47]):0.03331488565354873144[92]):0.07522177676949075298[100]):0.03720390889701001569[94]):0.08909940036906488503[100],((B4_G11:0.20634919734223547416,(Bacteria_Proteobacteria_Gammaproteobacteria_Chromatiales_Ectothiorhodospiraceae_Halorhodospira_Halorhodospira_halophila_SL1_GCA.000015585.1:0.21780473434270922195,(Bacteria_Proteobacteria_Gammaproteobacteria_Chromatiales_Ectothiorhodospiraceae_Nitrococcus_Nitrococcus_mobilis_Nb_231_GCA.000153205.1:0.17894278577499800331,Bacteria_Proteobacteria_Gammaproteobacteria_Chromatiales_Ectothiorhodospiraceae_Spiribacter_Spiribacter_salinus_M19_40_GCA.000319575.2:0.17181138758592151561):0.04317120442054778878[87]):0.09265878804494574739[100]):0.03389612643732784619[45],((B7_G11:0.22684560046990270843,(B40_G6:0.00394169043939428688,B30_G4:0.00083183019037092224):0.24001173582203680357[100]):0.04653368085298768830[50],((Bacteria_Proteobacteria_Gammaproteobacteria_Thiotrichales_Thiotrichaceae_Thioploca_Thioploca_ingrica_GCA.000828835.1:0.13636035341235452911,(Bacteria_Proteobacteria_Gammaproteobacteria_Thiotrichales_Thiotrichaceae_Marithrix_sp_Canyon_246_a_GCA.001723665.1:0.16321890243264133846,((B3_G6:0.08352117220605885517,((B5_G6:0.00028127667846030205,(B37_G9:0.00152312431318094217,B2_G13:0.00000100000050002909):0.00000100000050002909[22]):0.09654559566919214408[100],(ex4572_84_2:0.00000100000050002909,B38_G9:0.00109757104575066268):0.07431388169060243465[100]):0.01264976210271682132[49]):0.01543049465357810776[94],((Bacteria_Proteobacteria_Gammaproteobacteria_Thiotrichales_Thiotrichaceae_Thiomargarita_Thiomargarita_nelsonii_b_GCA.001640045.1:0.01720684788964609371,Bacteria_Proteobacteria_Gammaproteobacteria_Thiotrichales_Thiotrichaceae_Thiomargarita_Thiomargarita_nelsonii_a_GCA.000785145.1:0.02116280243224630611):0.10014604001498379759[100],(B20_G6:0.00000100000050002909,(B53_G2:0.00050016481625964038,B55_G1:0.00077582904769921948):0.00024920216971995068[58]):0.13813249976699606969[100]):0.02094285855009071079[71]):0.02478398589574565963[80]):0.02901504526738825362[99]):0.04114392188966300989[99],(Bacteria_Proteobacteria_Gammaproteobacteria_Thiotrichales_Thiotrichaceae_Beggiatoa_Beggiatoa_alba_B18LD_GCA.000245015.1:0.15515171876189129407,Bacteria_Proteobacteria_Gammaproteobacteria_Thiotrichales_Thiotrichaceae_Beggiatoa_Beggiatoa_sp_IS2_GCA.002083935.1:0.17000412664765865434):0.02735079088030606745[55]):0.11157129846477727153[100]):0.02706359418647739587[21]):0.01921214270923317369[13]):0.01815851210311246466[22],(((B41_G6:0.20947034169165690276,(((Bacteria_Proteobacteria_Gammaproteobacteria_Thiotrichales_Piscirickettsiaceae_Methylophaga thiooxydans DMS010_GCF.000156355.1:0.07263483398732208107,Bacteria_Proteobacteria_Gammaproteobacteria_Thiotrichales_Piscirickettsiaceae_Methylophaga nitratireducenticrescens JAM1_GCF.000260985.4:0.08105048328899046306):0.05041251086627428907[100],(B43_G6:0.00068957446547789503,((B141_G9:0.00088449652948574260,B21_G2:0.00000100000050002909):0.00043049224414055872[64],B34_G4:0.00326927225804187404):0.00000100000050002909[30]):0.05968286905094673245[100]):0.04566993829745797512[83],B46_G6:0.05853209139708560188):0.12426043909408747423[100]):0.05605832084364283097[94],((Bacteria_Proteobacteria_Gammaproteobacteria_|_|_|_ex4572_131:0.55447648670685745209,(B32_G4:0.16483356084213693360,Bacteria_Proteobacteria_Gammaproteobacteria_Oceanospirillales_Kangiellaceae_Kangiella_Kangiella_geojedonensis_GCA.000981765.1:0.16065799185352552803):0.04299616523695115600[97]):0.04064301512187402932[71],(((Bacteria_Proteobacteria_Gammaproteobacteria_Cellvibrionales_Porticoccaceae_Porticoccus_Porticoccus_hydrocarbonoclasticus_MCTG13d_GCA.000744735.1:0.11489766805144575879,(Bacteria_Proteobacteria_Gammaproteobacteria_Cellvibrionales_Porticoccaceae_Gammaproteobacteria.bacterium.MOLA455_GCA.000511875.1:0.06256772021644214921,Bacteria_Proteobacteria_Gammaproteobacteria_Cellvibrionales_Porticoccaceae_SAR92.bacterium.BACL16_MAG_120322_bin99_GCA.001439295.1:0.06266251660289166858):0.11966373562611982984[100]):0.03594470970597037074[99],((B3_G4:0.02185015869955474893,B33_G6:0.01124069252161664402):0.11429129388847288074[100],B44_G6:0.13770823210999172392):0.04397436015680063204[98]):0.05217793167846603020[100],(Bacteria_Proteobacteria_Gammaproteobacteria_Cellvibrionales_Halieaceae_Luminiphilus_Luminiphilus_syltensis_NOR5_1B_GCA.000158175.1:0.12926502724531355182,((Bacteria_Proteobacteria_Gammaproteobacteria_Cellvibrionales_Halieaceae_Pseudohaliea_Pseudohaliea_rubra_DSM_19751_GCA.000764025.1:0.08696721574715468583,Bacteria_Proteobacteria_Gammaproteobacteria_Cellvibrionales_Halieaceae_Congregibacter_Congregibacter_litoralis_KT71_GCA.000153125.2:0.08543105823436533686):0.02925295340171437525[98],(Bacteria_Proteobacteria_Gammaproteobacteria_Cellvibrionales_Halieaceae_Halioglobus_Halioglobus_pacificus_GCA.001953075.1:0.05885572894254880588,((B35_G4:0.00005627228858485322,B36_G6:0.02209283882446726188):0.02588532792446570502[100],(B26_G4:0.00566828758044145634,B37_G6:0.00000100000050002909):0.11890420789727723649[100]):0.04374490193692024548[100]):0.03559000360758692028[100]):0.02807957676057585769[97]):0.08596569583570627671[100]):0.09429435077320660885[100]):0.03775534443968749099[77]):0.02264978931074753191[31],(((B23_G6:0.39382120018173805143,B25_G4:0.22222229150125991093):0.06564759414742341037[77],(Bacteria_Proteobacteria_Gammaproteobacteria_Chromatiales_Woeseiaceae_Woeseia_Woeseia_oceani_GCA.001677435.1:0.10838207616495716679,((B32_G6:0.00030650947208665314,B19_G4:0.00000100000050002909):0.02794663331105192577[100],B5_G11:0.07312876824395209141):0.07928887498805886613[99]):0.17104919351868247412[100]):0.03937426276428696720[47],(B31_G6:0.24670261274066718205,(Bacteria_Proteobacteria_Gammaproteobacteria_Thiotrichales_Thiotrichaceae_Leucothrix_Leucothrix_mucor_DSM_2157_GCA.000419525.1:0.18765292618413401127,((Bacteria_Proteobacteria_Gammaproteobacteria_Thiotrichales_Thiotrichaceae_Thiothrix_Thiothrix_flexilis_DSM_14609_GCA.000380185.1:0.12956912307687976083,Bacteria_Proteobacteria_Gammaproteobacteria_Thiotrichales_Thiotrichaceae_Thiothrix_Thiothrix_disciformis_DSM_14473_GCA.000371925.1:0.11824022290583381667):0.03404184197124655864[81],Bacteria_Proteobacteria_Gammaproteobacteria_Thiotrichales_Thiotrichaceae_Thiothrix_Thiothrix_nivea_DSM_5205_GCA.000260135.1:0.10493063056385099063):0.09844321692507880528[100]):0.09345531979909801890[100]):0.01989842287158371387[34]):0.02874392326493325697[32]):0.02208906759965879180[25]):0.04244212178041036065[59]):0.05951239122672791898[83]):0.27090187254130593253[100]):0.06175383220374634774[46],((B64_G9:0.41136546038678417636,((Bacteria_Proteobacteria_Deltaproteobacteria_Myxococcales_Nannocystaceae_Plesiocystis_Plesiocystis_pacifica_SIR_1_GCA.000170895.1:0.48542153484498923310,(((B10_G4:0.20230531918985655837,(B2_G11:0.02519887579680472542,B9_G4:0.02245014091474708401):0.20783782276974063774[100]):0.05492143081439369856[100],Bacteria_Proteobacteria_Deltaproteobacteria_Myxococcales_Sandaracinaceae_Sandaracinus_Sandaracinus_amylolyticus_GCA.000737325.2:0.21162693424002085307):0.09388654963014290977[100],((Bacteria_Proteobacteria_Deltaproteobacteria_Myxococcales_Polyangiaceae_Sorangium_Sorangium_cellulosum_So_ce56_GCA.000067165.1:0.07109300775102203596,Bacteria_Proteobacteria_Deltaproteobacteria_Myxococcales_Polyangiaceae_Chondromyces_Chondromyces_apiculatus_DSM_436_GCA.000601485.1:0.08315871514937678288):0.08993948247219656078[100],B1_G4:0.27146413410902298091):0.15182192523785331684[100]):0.09403622590515998969[100]):0.06839668008525669196[100],(Bacteria_Proteobacteria_Deltaproteobacteria_Myxococcales_Anaeromyxobacteraceae_Anaeromyxobacter_Anaeromyxobacter_dehalogenans_2CP_1_GCA.000022145.1:0.23369386180860188262,((Bacteria_Proteobacteria_Deltaproteobacteria_Myxococcales_Myxococcaceae_Myxococcus_Myxococcus_xanthus_DK_1622_GCA.000012685.1:0.07085745438797627638,Bacteria_Proteobacteria_Deltaproteobacteria_Myxococcales_Archangiaceae_Archangium_Archangium_gephyra_GCA.001027285.1:0.07073783627067417590):0.16727275180111775277[100],Bacteria_Proteobacteria_Deltaproteobacteria_Myxococcales_Vulgatibacteraceae_Vulgatibacter_Vulgatibacter_incomptus_GCA.001263175.1:0.23644778150647077775):0.04155302297649023785[67]):0.13526836191502802920[100]):0.04716191418612031283[98]):0.05851995942955093982[85],((((Bacteria_Proteobacteria_Deltaproteobacteria_Syntrophobacterales_Syntrophorhabdaceae_Syntrophorhabdus_Syntrophorhabdus_aromaticivorans_UI_GCA.000512235.1:0.43758659786957254667,(B52_G9:0.26198073471511673649,(((B73_G16:0.15555342136623775962,((B13_G15:0.00077796722517243849,B52_G1:0.08022137406839156826):0.05706090383220188689[100],B81_G9:0.03205770178206356069):0.02412402011794112164[93]):0.07426785178175432378[100],(B15_G17:0.00855953943971805506,(B7_G15:0.00914710327475977414,B78_G16:0.00155861117241081295):0.00565601916024614793[100]):0.09158678661041994018[100]):0.09039443706535858769[100],B11_G15:0.15961323750915931696):0.07616651587729918182[100]):0.05137758995955486047[100]):0.05630040391754139589[97],(((((Bacteria_Proteobacteria_Deltaproteobacteria_Syntrophobacterales_Syntrophaceae_Desulfobacca_Desulfobacca_acetoxidans_DSM_11109_GCA.000195295.1:0.16012295594387779274,(B59_G9:0.00000100000050002909,Bacteria_Proteobacteria_Deltaproteobacteria_|_|_|_ex4484_104:0.00000100000050002909):0.14021418431008528249[100]):0.19914673507094368676[100],((B2_G1:0.00209999896899552623,B119_G9:0.00150445235119603220):0.19424281558517153545[100],(Bacteria_Proteobacteria_Deltaproteobacteria_Syntrophobacterales_Syntrophobacteraceae_Syntrophobacter_Syntrophobacter_fumaroxidans_MPOB_GCA.000014965.1:0.23240338600504770183,B6_G11:0.25751248331052933871):0.03765826016466016640[81]):0.06998322582677934944[100]):0.03207024445721561728[50],(((B94_G9:0.08287430677486498642,B7_G9:0.08680482660367992709):0.18643603601598793262[100],(((((B32_G2:0.03773832692905816633,(B111_G9:0.00455357291897276733,B40_G1:0.12126063502914948000):0.04054154606015306084[100]):0.03010117217161595998[100],(B37_G16:0.01383192312060414937,B5_G2:0.01585507130283754507):0.03964417906528255181[100]):0.08875539024259120058[100],((((B133_G9:0.15504820359520052331,B125_G9:0.19746604926725108697):0.01952737689528429715[44],(Bacteria_Proteobacteria_Deltaproteobacteria_|_|_|_ex4484_190_2:0.13015489912261551941,Bacteria_Proteobacteria_Deltaproteobacteria_|_|_|_ex4484_190_1:0.19257932181414347261):0.01874880751466560108[31]):0.01747906485351246805[63],(Bacteria_Proteobacteria_Deltaproteobacteria_Desulfobacterales_Desulfobacteraceae_Desulfatiglans_Desulfatiglans_anilini_DSM_4660_GCA.000422285.1:0.19631083422466769073,((Bacteria_Proteobacteria_Deltaproteobacteria_|_|_|_ex4572_87:0.07810680287693050339,Bacteria_Proteobacteria_Deltaproteobacteria_delta_proteobacterium_NaphS2_GCA.000179315.1:0.05657818225423435349):0.10491355226950613289[100],Bacteria_Proteobacteria_Deltaproteobacteria_|_|_|_ex4484_242:0.13737639798582645945):0.04549022215240932504[100]):0.02275414806360175068[63]):0.02765982476874541060[94],((B46_G9:0.03979557376556315529,Bacteria_Proteobacteria_Deltaproteobacteria_|_|_|_ex4484_190_3:0.11405996683269352399):0.10673116494739420812[100],B17_G16:0.15346261469664471133):0.03161120495046854800[100]):0.02223062333367631024[88]):0.03366800558636930119[84],B18_G16:0.17886550029709488707):0.05501051855371175831[88],(B25_G16:0.12349419867755491442,(B3_G12:0.05756200473383798338,(B33_G16:0.00000100000050002909,(B45_G2:0.00179336311263305617,Bacteria_Proteobacteria_Deltaproteobacteria_|_|_|_ex4572_20:0.00000100000050002909):0.00065874171700206852[82]):0.06643562279588867414[100]):0.08117554886367556177[100]):0.17486211725437689202[100]):0.04079815058534506933[53]):0.10431980502530278920[95],(((B23_G16:0.00093426234700010643,(B40_G9:0.00195530738359372220,B48_G1:0.00028602709998443838):0.00030087184860619272[54]):0.13648233845325036251[100],B60_G16:0.11625610821024096042):0.11079038451853086278[100],((Bacteria_Proteobacteria_Deltaproteobacteria_Desulfobacterales_Desulfobacteraceae_Desulfatibacillum_Desulfatibacillum_aliphaticivorans_DSM_15576_GCA.000429905.1:0.24145840158552214771,((Bacteria_Proteobacteria_Deltaproteobacteria_Desulfobacterales_Desulfobacteraceae_Desulforegula_Desulforegula_conservatrix_Mb1Pa_GCA.000426225.1:0.23860309199933429913,(Bacteria_Proteobacteria_Deltaproteobacteria_|_|_|_ex4572_19:0.41676612106796812052,((((Bacteria_Proteobacteria_Deltaproteobacteria_|_|_|_ex4572_89:0.07478972954782728277,B6_G6:0.06955374554621741867):0.03019076609959470484[98],(Bacteria_Proteobacteria_Deltaproteobacteria_Desulfobacterales_Desulfobacteraceae_Desulfobacula_Desulfobacula_toluolica_Tol2_GCA.000307105.1:0.04313438492245195294,(B3_G2:0.01586642525800818077,B144_G9:0.01345679243193831538):0.05004860966821018248[100]):0.03684526297680777024[100]):0.02522391272450046767[87],Bacteria_Proteobacteria_Deltaproteobacteria_Desulfobacterales_Desulfobacteraceae_Desulfotignum_Desulfotignum_balticum_DSM_7044_GCA.000421285.1:0.12122063437536415020):0.12300365706668248134[100],(Bacteria_Proteobacteria_Deltaproteobacteria_Desulfobacterales_Desulfobacteraceae_Desulfobacterium_Desulfobacterium_autotrophicum_HRM2_GCA.000020365.1:0.12994207421877276842,Bacteria_Proteobacteria_Deltaproteobacteria_|_|_|_ex4572_130:0.22141010005572236974):0.02716912715896789565[75]):0.10751329989831276412[100]):0.04587453658652140137[98]):0.05275441121010081280[99],((Bacteria_Proteobacteria_Deltaproteobacteria_Desulfobacterales_Desulfobacteraceae_Desulfatirhabdium_DSM_18734_GCA.000429925.1:0.25241301893089707065,B31_G4:0.20786752522172932678):0.04327818379156837120[92],((Bacteria_Proteobacteria_Deltaproteobacteria_|_|_|_ex4572_123:0.12935216946426175699,((Bacteria_Proteobacteria_Deltaproteobacteria_|_|_|_ex4484_241:0.05604974622565358361,Bacteria_Proteobacteria_Deltaproteobacteria_Desulfobacterales_Desulfobacteraceae_Desulfococcus_Desulfococcus_oleovorans_Hxd3_GCA.000018405.1:0.15550904215174932155):0.11969985106445316103[100],B10_G6:0.03584590898604020359):0.11445794285149800407[100]):0.05900764047523802958[98],((((B13_G4:0.37756572639344615494,Bacteria_Proteobacteria_Deltaproteobacteria_Desulfobacterales_Desulfobacteraceae_Desulfosarcina_Desulfosarcina_sp_BuS5_GCA.000472805.1:0.14454705352138477736):0.05150505557516133620[83],(B97_G9:0.04788320624833909689,Bacteria_Proteobacteria_Deltaproteobacteria_|_|_|_ex4572_187:0.04198374267865627452):0.09898691712996866843[100]):0.03270313833756624544[82],(Bacteria_Proteobacteria_Deltaproteobacteria_|_|_|_ex4572_88:0.09778981285262459966,B29_G6:0.10239779234312537670):0.07401688594622024553[100]):0.01508730908332799568[27],(B30_G6:0.00867621394648438599,B16_G4:0.00568144672646575359):0.17979056363509551830[100]):0.02040125731603814260[36]):0.02973475486012703423[81]):0.02509273465470994446[94]):0.02748171350152338321[72]):0.02447001868965117607[85],(Bacteria_Proteobacteria_Deltaproteobacteria_Desulfobacterales_Desulfobacteraceae_Magnetomorum_sp_HK_1_GCA.001292585.1:0.08442726795994014155,Bacteria_Proteobacteria_Deltaproteobacteria_Desulfobacterales_Desulfobacteraceae_Magnetoglobus_multicellularis_str_Araruama_GCA.000516475.1:0.16884694955022580554):0.19864008372849917272[100]):0.05311605192596006303[100]):0.09300796528420521292[100]):0.02935948710205704346[69]):0.02311030049682956736[51],((B16_G6:0.04167433272526156751,Bacteria_Proteobacteria_ Deltaproteobacterium_Candidatus Desulfofervidaceae_Desulfofervidus HS1_GCF.001577525.1:0.03780510011670416143):0.26908931486587694959[100],(((Bacteria_Thermodesulfobacteria_Thermodesulfobacteria_Thermodesulfobacteriales_Thermodesulfobacteriaceae_Thermodesulfatator_Thermodesulfatator_atlanticus_DSM_21156_GCA.000421585.1:0.04147708966936392710,Bacteria_Thermodesulfobacteria_Thermodesulfobacteria_Thermodesulfobacteriales_Thermodesulfobacteriaceae_Thermodesulfatator_Thermodesulfatator_indicus_DSM_15286_GCA.000217795.1:0.04976104861570254667):0.12310813706966446113[100],((Bacteria_Thermodesulfobacteria_Thermodesulfobacteria_Thermodesulfobacteriales_Thermodesulfobacteriaceae_Thermodesulfobacterium_Thermodesulfobacterium_geofontis_OPF15_GCA.000215975.1:0.04924898923297183623,(B8_G2:0.06093225284301530265,B27_G15:0.02892547618414498256):0.02239220513878025995[91]):0.02890069002204183335[98],(Bacteria_Thermodesulfobacteria_Thermodesulfobacteria_Thermodesulfobacteriales_Thermodesulfobacteriaceae_Thermodesulfobacterium_Thermodesulfobacterium_hydrogeniphilum_GCA.000746255.1:0.05312890819974599305,Bacteria_Thermodesulfobacteria_Thermodesulfobacteria_Thermodesulfobacteriales_Thermodesulfobacteriaceae_Thermodesulfobacterium_Thermodesulfobacterium_hveragerdense_DSM_12571_GCA.000423845.1:0.13496196628757692326):0.02556070850906398337[88]):0.19198185040001539137[100]):0.14399103104079469251[100],(B74_G16:0.06993410932088565957,B4_G9:0.06240799338942210062):0.26913042726023367335[100]):0.05630799728855327702[95]):0.06318321963707485001[100]):0.03251427319691285039[81],(B39_G16:0.28393599502135535850,(Bacteria_Proteobacteria_Deltaproteobacteria_Syntrophobacterales_Syntrophaceae_Syntrophus_Syntrophus_aciditrophicus_SB_GCA.000013405.1:0.17407109652799360178,Bacteria_Proteobacteria_Deltaproteobacteria_Syntrophobacterales_Syntrophaceae_Smithella_Smithella_sp_D17_GCA.000753945.1:0.17873025709110415549):0.18593259097875058927[100]):0.04924281935116865683[57]):0.01922904585173359007[33]):0.01244668239696467525[28],(B14_G9:0.40191600833764246081,Bacteria_Proteobacteria_Deltaproteobacteria_Syntrophobacterales_Syntrophaceae_Desulfomonile_Desulfomonile_tiedjei_DSM_6799_GCA.000266945.1:0.35249799388355590457):0.08371673999050370518[95]):0.02889524312942807344[77],(((Bacteria_Proteobacteria_Deltaproteobacteria_Desulfuromonadales_Desulfuromonadaceae_Pelobacter_Pelobacter_propionicus_DSM_2379_GCA.000015045.1:0.17197475597837641459,(Bacteria_Proteobacteria_Deltaproteobacteria_Desulfuromonadales_Geobacteraceae_Geobacter_Geobacter_metallireducens_GS_15_GCA.000012925.1:0.07082268221636162098,Bacteria_Proteobacteria_Deltaproteobacteria_Desulfuromonadales_Geobacteraceae_Geobacter_Geobacter_sulfurreducens_PCA_GCA.000007985.2:0.06060712232353514944):0.07801048195763449211[100]):0.11624370771714762074[100],((Bacteria_Proteobacteria_Deltaproteobacteria_Desulfuromonadales_Geobacteraceae_Geopsychrobacter_Geopsychrobacter_electrodiphilus_DSM_16401_GCA.000384395.1:0.14054741304348539188,(B42_G6:0.01759244799621242916,B57_G9:0.02214917906093762795):0.11378231088695887896[100]):0.08014959860882374387[100],((B38_G6:0.17404357140740378540,(Bacteria_Proteobacteria_Deltaproteobacteria_Desulfuromonadales_Desulfuromonadaceae_Desulfuromonas_Desulfuromonas_acetoxidans_DSM_684_GCA.000167355.1:0.05713063541398349238,(Bacteria_Proteobacteria_Deltaproteobacteria_|_|_|_ex4572_35_2:0.06649063696486583186,Bacteria_Proteobacteria_Deltaproteobacteria_|_|_|_ex4572_35_1:0.04747938027584337750):0.03807179464812024405[99]):0.10362554007919352883[100]):0.02842619594415660145[96],Bacteria_Proteobacteria_Deltaproteobacteria_Desulfuromonadales_Geobacteraceae_Geoalkalibacter_Geoalkalibacter_subterraneus_GCA.000827125.1:0.15615417824120106371):0.03664969575081632180[88]):0.08931037478587890155[100]):0.08737576748585440534[100],(B124_G9:0.23940793284567832289,(B65_G1:0.09835407225113233787,B126_G9:0.09095377887393697736):0.12220070617279962799[100]):0.19441934598256774280[100]):0.04000281607119915428[72]):0.03086358324625008975[49]):0.03433956493317616432[34]):0.03166606927660325227[44]):0.02835037395215677519[36]):0.02022659305090262691[21],((((((Bacteria_Aquificae_Aquificae_Aquificales_Hydrogenothermaceae_Sulfurihydrogenibium_Sulfurihydrogenibium_yellowstonense_SS_5_GCA.000173615.1:0.18066369029203394048,Bacteria_Aquificae_Aquificae_Aquificales_Hydrogenothermaceae_Persephonella_Persephonella_marina_EX_H1_GCA.000021565.1:0.12116775368611280850):0.13681058722830130581[100],(Bacteria_Aquificae_Aquificae_Aquificales_Aquificaceae_Hydrogenivirga_Hydrogenivirga_sp_128_5_R1_1_GCA.000171895.1:0.14985619820243017974,(Bacteria_Aquificae_Aquificae_Aquificales_Aquificaceae_Aquifex_Aquifex_aeolicus_VF5_GCA.000008625.1:0.14676361458430717266,(Bacteria_Aquificae_Aquificae_Aquificales_Aquificaceae_Hydrogenobacter_Hydrogenobacter_thermophilus_TK_6_GCA.000010785.1:0.17037161122218741349,Bacteria_Aquificae_Aquificae_Aquificales_Aquificaceae_Hydrogenobaculum_Hydrogenobaculum_sp_Y04AAS1_GCA.000020785.1:0.36725632839704552834):0.08189463021820528321[100]):0.06041595990294415519[94]):0.14803499053923516171[100]):0.14547054560004682444[100],(Bacteria_Aquificae_Aquificae_Desulfurobacteriales_Desulfurobacteriaceae_Thermovibrio_Thermovibrio_ammonificans_HB_1_GCA.000185805.1:0.06878311782995732981,Bacteria_Aquificae_Aquificae_Desulfurobacteriales_Desulfurobacteriaceae_Desulfurobacterium_Desulfurobacterium_thermolithotrophum_DSM_11699_GCA.000191045.1:0.06467392563701303276):0.23279703019715727863[100]):0.11640876616792363019[100],(B14_G1:0.21821123598888386708,(B11_G2:0.00092743150066238529,B102_G9:0.01658446251394260496):0.01408093234389266174[94]):0.30275758785342538060[100]):0.06797830115400556317[97],((((Bacteria_Chloroflexi_Ardenticatenia_Ardenticatenales_Ardenticatenaceae_Ardenticatena_Ardenticatena_maritima_GCA.001293545.1:0.29581044435868542042,((((((Bacteria_Chloroflexi_|_|_|_|_ex4572_5_2:0.10211129679027608486,(B139_G9:0.07467208306997014100,Bacteria_Chloroflexi_|_|_|_|_ex4484_236:0.01926044472765006677):0.18548807857674787236[100]):0.09277457093836653790[100],((B27_G4:0.06545248370233182345,B20_G4:0.33869146196681954031):0.10928774024589556213[100],(Bacteria_Chloroflexi_|_|_|_|_ex4572_5_1:0.04679295498363522654,B10_G9:0.02427489844795700097):0.13675841835841112681[100]):0.13080352449811055715[100]):0.05635275178917030503[79],(Bacteria_Chloroflexi_Anaerolineae_Anaerolineales_Anaerolineaceae_Anaerolinea_Anaerolinea_thermophila_UNI_1_GCA.000199675.1:0.12794345454656955163,Bacteria_Chloroflexi_Anaerolineae_Anaerolineales_Anaerolineaceae_Thermanaerothrix_Thermanaerothrix_daxensis_GCA.001306145.1:0.13177927787196033749):0.09243943189143889738[100]):0.17010716071307813158[100],(B46_G1:0.17246657288961528276,(B127_G9:0.33094120496566836742,(((B115_G9:0.09731547245756137776,(B30_G15:0.00236505059615078807,B31_G1:0.01760015524808115905):0.10139632706158652198[100]):0.05782676591446492265[99],((Bacteria_Chloroflexi_|_|_|_|_ex4572_32_2:0.00058441797763846058,(B30_G2:0.00183838240733761303,B4_G1:0.00076714685150525792):0.00074128146514881041[50]):0.10405084053250757137[100],B63_G16:0.15944217014023259749):0.01681628937196614354[38]):0.04900014322205199085[63],Bacteria_Chloroflexi_|_|_|_|_ex4572_32_1:0.18758316433532998269):0.07170575128072566307[100]):0.06940842236169085522[100]):0.04759494813851471856[90]):0.04094840088303530051[99],(Bacteria_Chloroflexi_|_|_|_|_ex4572_78_2:0.36457396370589262302,Bacteria_Chloroflexi_Caldilineae_Caldilineales_Caldilineaceae_Caldilinea_Caldilinea_aerophila_DSM_14535_GCA.000281175.1:0.31700483971229892477):0.07133380564094363163[98]):0.02761762658094822978[57],B37_G1:0.28724659317301931560):0.02728624688336926327[52]):0.07109492674776815568[100],(((Bacteria_Chloroflexi_Thermomicrobia_Sphaerobacterales_Sphaerobacteraceae_Sphaerobacter_Sphaerobacter_thermophilus_DSM_20745_GCA.000024985.1:0.15368028689892160310,Bacteria_Chloroflexi_Thermomicrobia_Thermomicrobiales_Thermomicrobiaceae_Thermomicrobium_Thermomicrobium_roseum_DSM_5159_GCA.000021685.1:0.21979734561359809408):0.16109542268825277622[100],(Bacteria_Chloroflexi_Chloroflexia_Herpetosiphonales_Herpetosiphonaceae_Herpetosiphon_Herpetosiphon_geysericola_GCA.001306135.1:0.25347182426633407815,(Bacteria_Chloroflexi_Chloroflexia_Chloroflexales_Chloroflexaceae_Chloroflexus_Chloroflexus_sp_Y_396_1_GCA.000516515.1:0.10433497498608403087,Bacteria_Chloroflexi_Chloroflexia_Chloroflexales_Oscillochloridaceae_Oscillochloris_Oscillochloris_trichoides_DG_6_GCA.000152145.1:0.12405682963451628020):0.13121325055902463563[100]):0.12165987604160233282[100]):0.07046239495792465390[100],((B9_G11:0.48346624851033842551,(((Bacteria_Chloroflexi_Dehalococcoidia_Dehalogenimonas_Dehalogenimonas_alkenigignens_GCA.001466665.1:0.15052418801387876246,Bacteria_Chloroflexi_Dehalococcoidia_Dehalogenimonas_Dehalogenimonas_lykanthroporepellens_Dehalogenimonas_lykanthroporepellens_BL_DC_9_GCA.000143165.1:0.12380311781104660906):0.28423575383237642544[100],((Bacteria_Chloroflexi_Chloroflexi.bacterium.RBG_19FT_COMBO_47_15_GCA.001795275.1:0.20562333326560153224,((B68_G16:0.18457347679017330200,B7_G12:0.21784532118032645664):0.05651118275035251631[86],B5_G12:0.23711271746678538874):0.06159334165595968524[100]):0.09285353453432890203[100],(B51_G16:0.00000100000050002909,B9_G15:0.00200627959826877840):0.29354431827368926422[100]):0.03864943549978657605[65]):0.04372936578365081012[84],B43_G15:0.37369385558468337649):0.05094309701098392873[100]):0.05026916938643387345[86],(Bacteria_Chloroflexi_Ktedonobacteria_Ktedonobacterales_Ktedonobacteraceae_Ktedonobacter_Ktedonobacter_racemifer_DSM_44963_GCA.000178855.1:0.19207167449489528921,Bacteria_Chloroflexi_Ktedonobacteria_Thermogemmatisporales_Thermogemmatisporaceae_Thermogemmatispora_Thermogemmatispora_carboxidivorans_GCA.000702505.1:0.12568836754357637364):0.24787813331206223766[100]):0.03799268998015030430[49]):0.03435705698289972382[65]):0.08604686343229393797[90],(B3_G11:0.36017477472049630460,(Bacteria_Actinobacteria_Actinobacteria_Actinobacteria_bacterium_IMCC26256_GCA.001023575.1:0.26023224864465499540,((Bacteria_Actinobacteria_Acidimicrobiia_Acidimicrobiales_Acidimicrobiaceae_Ferrimicrobium_Ferrimicrobium_acidiphilum_DSM_19497_GCA.000745905.1:0.31942196906357439579,Bacteria_Actinobacteria_Acidimicrobiia_Acidimicrobiales_Acidimicrobiaceae_Acidithrix_Acidithrix_ferrooxidans_GCA.000949295.1:0.24307693122250134676):0.12860777881983581628[100],((B28_G4:0.20030058976508982593,Bacteria_Actinobacteria_Acidimicrobiia_Acidimicrobiales_Acidimicrobiaceae_Ilumatobacter_Ilumatobacter_nonamiensis_YM16_303_GCA.000350145.1:0.11114147971833453210):0.17061678412520064896[100],(Bacteria_Actinobacteria_Acidimicrobiia_Acidimicrobiales_Microthrixaceae_Candidatus_Microthrix_parvicella_Bio17_1_GCA.000299415.1:0.21902477945265994008,Bacteria_Actinobacteria_Actinobacteria_Actinobacteria_bacterium_IMCC26207_GCA.001025035.1:0.16612950017081912213):0.06291519077410497041[100]):0.05463573479554550971[100]):0.05662774421128870944[100]):0.09906207816786388731[100]):0.19073688695508494995[99]):0.05714522377687725196[92],((Bacteria_Poribacteria_|_|_|_WGA-4C_GCA.000401015.1:0.11230475474233410360,(Bacteria_Poribacteria_|_|_|_WGA-3G_GCA.000406005.1:0.05852642784075348659,Bacteria_Poribacteria_|_|_|_bin44_GCA.002238625.1:0.05388978151542548473):0.08151156299870354616[100]):0.31115487989176093819[100],B28_G17:0.23451075859587308670):0.12410447718968838082[100]):0.02279446735650222239[34]):0.02822457050831776726[8],((((B33_G9:0.39109598531285189038,(B48_G9:0.35546363149261189784,Bacteria_Omnitrophica_Omnitrophica.bacterium.CG1_02_41_171_GCA.001871865.1:0.45087017924560918170):0.12181668048485355671[100]):0.06687257981207876678[62],(((((Bacteria_Omnitrophica_Omnitrophica.bacterium.CG1_02_49_10_GCA.001873045.1:0.40291805396872121259,(Bacteria_Omnitrophica_Omnitrophica.bacterium.RBG_13_46_9_GCA.001804045.1:0.33165598217632924483,(Bacteria_Omnitrophica_Omnitrophus_Omnitrophus_magneticus_GCA.000954095.1:0.32631369238194846139,B134_G9:0.24400965750777955932):0.20256961928031913533[100]):0.07661126438000472050[99]):0.04111306827249859575[53],((Bacteria_Omnitrophica_Omnitrophica.bacterium.GWA2_41_15_GCA.001803975.1:0.02784367924031388997,Bacteria_Omnitrophica_Omnitrophica.bacterium.CG1_02_40_15_GCA.001871815.1:0.02056473330125928312):0.32684574404201421904[100],(Bacteria_Omnitrophica_Omnitrophica.bacterium.CG1_02_46_14_GCA.001874025.1:0.18808260616093386286,Bacteria_Omnitrophica_Omnitrophica.bacterium.CG1_02_49_16_GCA.001872105.1:0.12842712757370222665):0.31556523690253912573[100]):0.07094906800703221217[89]):0.02676353871339941931[27],(B26_G9:0.45047660552333224082,(Bacteria_Omnitrophica_Omnitrophica_WOR_2.bacterium.GWF2_63_9_GCA.001804485.1:0.56767154678614140106,(Bacteria_Omnitrophica_Omnitrophica_WOR_2.bacterium.RIFOXYA12_FULL_38_10_GCA.001805945.1:0.45967205440209163436,(B70_G16:0.41641528285315448921,(Bacteria_Omnitrophica_Omnitrophica_WOR_2.bacterium.RBG_13_41_10_GCA.001805465.1:0.20229783181051916308,(Bacteria_Omnitrophica_Omnitrophica_WOR_2.bacterium.RIFCSPLOWO2_12_FULL_51_8_GCA.001805895.1:0.18172441655467236332,Bacteria_Omnitrophica_Omnitrophica_WOR_2.bacterium.SM23_72_GCA.001304135.1:0.14778487665490000480):0.05045634536027063244[100]):0.08166188093914338031[100]):0.10857109695154867901[100]):0.04805245079926340895[89]):0.03630837424659723311[41]):0.03742578003471172532[28]):0.02886344152032937690[11],((Bacteria_Omnitrophica_Omnitrophus_Omnitrophus_fodinae_SCGC_AAA011_A17_GCA.000405945.1:0.28260943919671216440,(Bacteria_Omnitrophica_Omnitrophica.bacterium.RIFCSPHIGHO2_02_FULL_45_28_GCA.001805325.1:0.31918985798687876665,(Bacteria_Omnitrophica_Omnitrophica.bacterium.GWA2_52_8_GCA.001804025.1:0.24757003924876208600,Bacteria_Omnitrophica_Omnitrophica.bacterium.RIFOXYB12_FULL_50_7_GCA.001804345.1:0.23857289746484719450):0.09523787040926329217[100]):0.06694259977700263431[100]):0.19181652850177638436[100],(B17_G2:0.15238759878487695421,Bacteria_Omnitrophica_WOR-2_|_|_|_|_ex4484_213:0.24823975833888045628):0.25806875985522792494[100]):0.04170675438729230106[19]):0.04099915557014476714[33],(((B11_G16:0.00029832330820508116,(B32_G15:0.00000100000050002909,B98_G9:0.00017887835713824884):0.00040775383600914940[60]):0.34977677282234886924[100],(Bacteria_Omnitrophica_WOR-2_|_|_|_|_ex4484_171:0.28829526030560875816,((B13_G9:0.09131020224041817845,(B7_G16:0.00185037868152145815,B19_G15:0.05411124706730980477):0.01988119424105573921[60]):0.15275846687856320383[100],((B18_G15:0.02812478045587026368,Bacteria_Omnitrophica_WOR-2_|_|_|_|_ex4484_70_1:0.16874029328136486150):0.08795956705997917680[100],Bacteria_Omnitrophica_WOR-2_|_|_|_|_ex4484_70_2:0.10213071632632104990):0.12514378257056077426[100]):0.04724696828293968587[100]):0.10841799724395484450[100]):0.19579333163315465471[100],(B24_G15:0.00617118509211206021,Bacteria_Omnitrophica_WOR-2_|_|_|_|_ex4484_49:0.01193893319451629249):0.33886558914075110005[100]):0.07839802484434374441[50]):0.05562210118496652839[99]):0.05952081719685171218[66],(((B51_G9:0.51310533732550889230,((Bacteria_Chlamydiae_Chlamydiia_Parachlamydiales_Waddliaceae_Waddlia_Waddlia_chondrophila_WSU_86_1044_GCA.000092785.1:0.20201995788305135426,Bacteria_Chlamydiae_Chlamydiia_Parachlamydiales_Criblamydiaceae_Criblamydia_Criblamydia_sequanensis_CRIB_18_GCA.000750955.1:0.26176880423835008349):0.09390210437881413297[100],(Bacteria_Aerophobetes_|_|_|_Candidatus Aerophobetes bacterium NORP91_GCA.002401865.1:0.36478415604008390671,Bacteria_Chlamydiae_Chlamydiia_Parachlamydiales_Simkaniaceae_Simkania_Simkania_negevensis_Z_GCA.000237205.1:0.19375471156831544639):0.12178064694978063542[100]):0.30996251865553225979[100]):0.06938984511459318771[58],(B17_G4:0.42913810244557226703,(B70_G9:0.38460766681259306310,(B12_G4:0.20846836320258799180,((Bacteria_Verrucomicrobia_Opitutae_Opitutales_Opitutaceae_Opitutaceae.bacterium.TAV5_GCA.000242935.3:0.03991993107664976170,Bacteria_Verrucomicrobia_Opitutae_Opitutales_Opitutaceae_Diplosphaera_Diplosphaera_colitermitum_TAV2_GCA.000171235.2:0.04416809518393468442):0.10272451241502865427[100],Bacteria_Verrucomicrobia_Opitutae_Opitutales_Opitutaceae_Opitutus_Opitutus_terrae_PB90_1_GCA.000019965.1:0.13053879383478922405):0.14706421914752546010[100]):0.32790789130308251043[100]):0.05286483200394028609[94]):0.08177837504296621429[64]):0.05683674709441452477[81],(((((((Bacteria_Planctomycetes_Planctomycetia_Planctomycetales_Planctomycetaceae_Schlesneria_Schlesneria_paludicola_DSM_18645_GCA.000255655.1:0.23948239721340341957,Bacteria_Planctomycetes_Planctomycetia_Planctomycetales_Planctomycetaceae_Planctopirus_Planctopirus_sp_JC280_GCA.001707835.1:0.19607057427617799461):0.10883545761435479970[100],(Bacteria_Planctomycetes_Planctomycetia_Planctomycetales_Planctomycetaceae_Gimesia_Gimesia_maris_DSM_8797_GCA.000181475.1:0.24554236584597580184,Bacteria_Planctomycetes_Planctomycetia_Planctomycetales_Planctomycetaceae_Rubinisphaera_Rubinisphaera_brasiliensis_DSM_5305_GCA.000165715.3:0.24928199178762414090):0.04151779062202917009[66]):0.17539386451299723846[100],(Bacteria_Planctomycetes_Planctomycetia_Planctomycetales_Isosphaeraceae_Isosphaera_Isosphaera_pallida_ATCC_43644_GCA.000186345.1:0.31594814845366475664,(Bacteria_Planctomycetes_Planctomycetia_Planctomycetales_Gemmataceae_Zavarzinella_Zavarzinella_formosa_DSM_19928_GCA.000255705.1:0.23754023335934948413,Bacteria_Planctomycetes_Planctomycetia_Planctomycetales_Gemmataceae_Gemmata_Gemmata_obscuriglobus_UQM_2246_GCA.000171775.1:0.22903467126724486036):0.22619479291825136946[100]):0.06354291573436758600[93]):0.11058093326997908701[100],(((((Bacteria_Planctomycetes_|_|_|_|_ex4572_13:0.04462558422479179221,(B6_G2:0.00000100000050002909,B26_G1:0.00045129488612061962):0.03291651702255921769[100]):0.17994151845137615342[100],(B26_G16:0.14749532765650050226,B28_G16:0.13611353501871331639):0.02737327297914977572[74]):0.06542752329700363134[100],B140_G9:0.19062585448685206990):0.19488480280064340855[100],(B1_G9:0.30396643057858452330,Bacteria_Planctomycetes_|_|_|_|_ex4484_123:0.24923426585263402933):0.10121571752192480564[100]):0.05613497315909497798[99],(Bacteria_Planctomycetes_Phycisphaerae_Phycisphaerales_Phycisphaeraceae_Phycisphaera_Phycisphaera_mikurensis_NBRC_102666_GCA.000284115.1:0.41896772048624975060,Bacteria_Planctomycetes_Phycisphaerae_Phycisphaerales_Phycisphaeraceae_Phycisphaera_|_GCA.002168105.1:0.45105667839908075711):0.17417454065929738327[100]):0.10215090396929181471[100]):0.06400504026412336123[100],((B15_G4:0.49091828405599235996,B129_G9:0.39395861416833577451):0.06309071912480331001[77],(Bacteria_Planctomycetes_Planctomycetia_Brocadiales_Brocadiaceae_Scalindua_brodae_GCA.000786775.1:0.27707828869368350544,(Bacteria_Planctomycetes_Planctomycetia_Brocadiales_Brocadiaceae_Kuenenia_stuttgartiensis_CH1_GCA.000315095.1:0.17960865341121104444,(Bacteria_Planctomycetes_Planctomycetia_Brocadiales_Brocadiaceae_Jettenia_caeni_PVC_GCA.000296795.1:0.10840904409071135117,Bacteria_Planctomycetes_Planctomycetia_Brocadiales_Brocadiaceae_Brocadia_sinica_JPN1_GCA.000949635.1:0.09217763003058286608):0.06448520172664631844[100]):0.12866826827947289158[100]):0.18846827507981503413[100]):0.03931008122126822962[60]):0.04887096675747571589[90],B143_G9:0.47636801292061720092):0.03801358652417835549[49],(B2_G15:0.02450144352285301211,B2_G17:0.03135717277128956954):0.47180580375277869631[100]):0.10714956043479502423[100]):0.03510405893593742527[64]):0.04019451279058162962[46],((((((((((Archaea_Pacearchaeota_|_|_|_|_ex4484_26:0.46032028570765393116,((Archaea_Pacearchaeota_Candidatus Pacearchaeota archaeon CG1_02_32_132_GCA.001872795.1:0.48035038394863710520,(Archaea_Pacearchaeota_|_|_|_|_ex4484_226:0.40339035446655974182,(B53_G16:0.30525516971914223863,((Archaea_Pacearchaeota_|_|_|_|_ex4572_72:0.17599676985268108975,B60_G9:0.12791875435516447679):0.09621722023989053019[100],(Archaea_Pacearchaeota_Candidatus Pacearchaeota archaeon CG1_02_30_18_GCA.001872125.1:0.28657562442258366353,Archaea_Pacearchaeota_|_|_|_|_ex4484_71:0.21419243580842001196):0.06105237849492001906[77]):0.03886280707091098463[55]):0.11190197396610447600[100]):0.08099089871824448339[97]):0.15994506584889395251[100],(Archaea_Pacearchaeota_Candidatus Pacearchaeota archaeon CG1_02_31_27_GCA.001872145.1:0.44192029519084752298,Archaea_Pacearchaeota_|_|_|_|_ex4484_31:0.37514845212897207638):0.07913861255630949554[95]):0.06923815857742758595[96]):0.21464519161725562069[100],((B29_G15:0.44278160439558522654,((Archaea_Woesearchaeota_Woesearchaeota archaeon CG1_02_33_12_GCA.001872765.1:0.29932748888621141248,B72_G16:0.30515501168443626145):0.04943249005143235397[74],Archaea_Woesearchaeota_Woesearchaeota archaeon RBG_13_36_6_GCA.001791825.1:0.36480074696156272740):0.03496227273831561261[71]):0.04462952738776797962[71],((((B43_G17:0.00873331963205029906,B66_G1:0.00213599020139549223):0.04234688891307727271[100],B54_G15:0.15345735213795805296):0.32987734676977414905[100],(B100_G9:0.34847674447072168880,(B103_G9:0.03040029329955568418,Archaea_Woesearchaeota_|_|_|_|_ex4484_78:0.04578086759638798353):0.28790616158655579770[100]):0.11130448560665963387[100]):0.04957109526393143478[53],(Archaea_Woesearchaeota_Woesearchaeota archaeon CG1_02_57_44_GCA.001871415.1:0.47391728824223638972,Archaea_Woesearchaeota_Woesearchaeota archaeon CG1_02_47_18_GCA.001872825.1:0.41003004437017781525):0.08735118096813419830[73]):0.03378567363831045528[37]):0.12079640197404445390[100]):0.07455704682578262465[96],((Archaea_Nanoarchaeota_Nanoarchaeales_Nanoarchaeaceae_Nanoarchaeum_Nanoarchaeum equitans Kin4-M_GCA.000008085.1:0.45924400988617769537,(Archaea_Nanoarchaeota_Nanoarchaeales_Nanopusillaceae_Nanobsidianus_Nanobsidianus stetteri_GCA.000387965.1:0.02855034147838036995,Archaea_Nanoarchaeota_Nanoarchaeales_Nanopusillaceae_Nanopusillus_Nanopusillus acidilobi_GCA.001552015.1:0.04563077456317271574):0.58008852691026646653[100]):0.29773862149172375391[100],(B112_G9:0.59417301235630026746,(B36_G17:0.42878483775923181831,B33_G15:0.41807819491530029410):0.07208340674811954119[74]):0.06833812205384587335[93]):0.04169364822937306203[51]):0.09552173652578195562[100],(((((B34_G1:0.34277254416383978741,(B34_G15:0.10964312544590375242,B56_G9:0.32371554022464632538):0.04461316818895998126[95]):0.12870990652905028861[94],Archaea_Aenigmarchaeota_|_|_|_|_ex4484_56:0.30282727422011584961):0.41724450601472951039[98],(B62_G1:0.41155911662544142349,(B73_G9:0.06742926354322868743,Archaea_Aenigmarchaeota_|_|_|_|_ex4484_14:0.05623361665471645482):0.27202962876681974214[100]):0.17918782372914404677[100]):0.06277267559607259406[38],(B50_G15:0.47330017064976465102,((Archaea_Aenigmarchaeota_Aenigmarchaeum_Aenigmarchaeum subterraneum SCGC AAA011-O16_GCA.000405245.1:0.52182475445527776170,(B55_G9:0.33640898659954188155,(B14_G16:0.39156409660111762827,((Archaea_Aenigmarchaeota_Aenigmarchaeota_Aenigmarchaeota archaeon SCGC AAA011-F07_GCA.000380865.1:0.50277312861012435352,B8_G16:0.30204023123156259478):0.08233476084116544969[76],(B110_G9:0.33641290870470713648,((B13_G16:0.00099323143976051036,B31_G9:0.00123364913422383199):0.00038292792493622600[83],B30_G1:0.00268952634221417261):0.22824771325757478579[100]):0.04646137650912304101[94]):0.06333776507122024224[81]):0.05893705659084735177[99]):0.12918938128852233693[100]):0.03448054125655599517[45],((Archaea_Aenigmarchaeota_Aenigmarchaeota_Aenigmarchaeota archaeon CG1_02_38_14_GCA.001873985.1:0.37852042999577167892,Archaea_Aenigmarchaeota_Aenigmarchaeota_Aenigmarchaeota archaeon JGI 0000106-F11_GCA.000404305.1:0.31893227654366362867):0.18987612397129718933[100],(Archaea_Aenigmarchaeota_|_|_|_|_ex4484_224:0.35064485461180677772,B84_G16:0.21934279680140614244):0.11983250607257932285[100]):0.10622620840287494426[100]):0.04815493582280683943[82]):0.02688851572877098625[35]):0.04803187558835798898[58],(((Archaea_Nanohaloarchaeota_Nanohaloarchaea_Nanohaloarchaea_Nanohaloarchaea archaeon AB578-D14_GCA.000740075.1:0.03429452768636487986,Archaea_Nanohaloarchaeota_Nanohaloarchaea_Nanosalinarum_Nanosalinarum sp. J07AB56_GCA.000220355.1:0.04938427377415170738):0.33128113370814166183[100],(Archaea_Nanohaloarchaeota_Nanohaloarchaea_Nanosalina_Nanosalina sp. J07AB43_GCA.000220375.1:0.30500746821104113282,((Archaea_Nanohaloarchaeota_Nanohaloarchaea_Nanohaloarchaea_Nanohaloarchaea archaeon SG9_GCA.001761425.1:0.21700806466828767571,(Archaea_Nanohaloarchaeota_Nanohaloarchaea_Haloredivivus_Haloredivivus sp. G17_GCA.000236195.2:0.12960107373075824277,(Archaea_Nanohaloarchaeota_Nanohaloarchaea_Nanohaloarchaea_Nanohaloarchaea archaeon B1-Br10_U2g21_GCA.001563915.1:0.14704730512690272759,Archaea_Nanohaloarchaeota_Nanohaloarchaea_Nanohaloarchaea_Nanohaloarchaea archaeon B1-Br10_U2g29_GCA.001564145.1:0.14944284947564398514):0.02688590738476001260[65]):0.12798074113657839646[100]):0.05167211588814574902[59],(Archaea_Nanohaloarchaeota_Nanohaloarchaea_Nanohaloarchaea_Nanohaloarchaea archaeon PL-Br10_U2g19_GCA.001564195.1:0.00067452411664563035,Archaea_Nanohaloarchaeota_Nanohaloarchaea_Nanohaloarchaea_Nanohaloarchaea archaeon B1-Br10_U2g1_GCA.001563875.1:0.00179656381670870516):0.21441719101729828090[100]):0.03265972429212784384[36]):0.07210354569079290010[87]):0.51763248591931987352[100],(B72_G9:0.40677138890360087231,(Archaea_Nanohaloarchaeota_|_|_|_|_ex4484_52:0.33628150245762605808,B49_G9:0.23615331454988422455):0.40669381562254847129[100]):0.19824549585935505314[100]):0.08096046884323887527[93]):0.05372678351431249555[59]):0.03054553477287441643[41],(((B9_G13:0.38304810260116567422,(B51_G17:0.35336462711992377983,((Archaea_Diapherotrites_Diapherotrites_Diapherotrites archaeon SCGC AAA011-K09_GCA.000404545.1:0.42691360385348114947,Archaea_Diapherotrites_Diapherotrites_Diapherotrites archaeon SCGC AAA011-N19_GCA.000404525.1:0.58952253432935763922):0.09683541409372795061[80],Archaea_Diapherotrites_Iainarchaeum_Iainarchaeum andersonii SCGC AAA011-E11_GCA.000402355.1:0.35724330101188478404):0.07418656315063056061[73]):0.07230286091538634663[81]):0.23863000111797499914[100],(B47_G15:0.51744357730531065354,((Archaea_Micrarchaeota_Micrarchaeota_Micrarchaeota archaeon Mia14_GCA.002214165.1:0.74767759902851305132,(B9_G16:0.40727242125050416854,(Archaea_Micrarchaeota_Micrarchaeota_Micrarchaeota archaeon CG1_02_49_24_GCA.001871535.1:0.60206444832920957833,Archaea_Micrarchaeota_Micrarchaeota_Micrarchaeota archaeon CG1_02_47_40_GCA.001871475.1:0.44565951775676476698):0.11473306992627663181[100]):0.07708016472470946567[91]):0.08256636162736541440[100],(Archaea_Micrarchaeota_Micrarchaeota_Micrarchaeota archaeon CG1_02_55_22_GCA.001871595.1:0.43374748737681828592,(Archaea_Micrarchaeota_Micrarchaeota_Micrarchaeota archaeon CG1_02_60_51_GCA.001871655.1:0.33666632035135413137,Archaea_Micrarchaeota_Micrarchaeota_Micrarchaeota archaeon CG1_02_55_41_GCA.001871605.1:0.34081116356260138245):0.16962063853919429057[100]):0.24346614084302983794[100]):0.12981155060695787062[100]):0.06612050032829730473[96]):0.07689767985631588976[100],((B60_G2:0.39028122032013490283,(((Archaea_Euryarchaeota_Euryarchaeota_Altiarchaeales_Altiarchaeales_Altiarchaeales archaeon IMC4_GCA.001742785.1:0.36833991534863624873,(Archaea_Euryarchaeota_Euryarchaeota_Altiarchaeales_Altiarchaeales_Altiarchaeales archaeon WOR_SM1_79_GCA.001723835.1:0.33213468463089623750,Archaea_Euryarchaeota_Euryarchaeota_Altiarchaeales_Altiarchaeales_Altiarchaeales archaeon WOR_SM1_SCG_GCA.001723845.1:0.26754360612624489280):0.07590597658524267377[84]):0.04198430926884980097[59],(((Archaea_Euryarchaeota_Euryarchaeota_Altiarchaeales_|_|_ex4484_96:0.13757367251092281202,Archaea_Euryarchaeota_Euryarchaeota_Altiarchaeales_|_|_ex4484_2:0.11320681581190933374):0.11997076492602710973[100],B25_G15:0.14229948829085212192):0.15732999669707445345[100],(B80_G16:0.22658211880419071305,((B22_G2:0.00000100000050002909,(B20_G1:0.00146778140477978633,B36_G9:0.00000100000050002909):0.00069101867972296775[61]):0.21368154622418839006[100],(B52_G2:0.03711458584465842508,(Archaea_Euryarchaeota_Euryarchaeota_Altiarchaeales_|_|_ex4484_43:0.00629539425438616074,B76_G9:0.02180627937208353198):0.03352549884204435171[100]):0.15296805892113915504[100]):0.05154569622437787935[95]):0.03034288573674152889[50]):0.04539649042095723203[91]):0.08407415317308193636[91],(Archaea_Euryarchaeota_Euryarchaeota_Altiarchaeales_Altiarchaeales_Altiarchaeales archaeon A3_GCA.002083985.1:0.07204190385016701059,Archaea_Euryarchaeota_Euryarchaeota_Altiarchaeales_Altiarchaeum_Altiarchaeum sp. CG2_30_32_3053_GCA.001873845.1:0.06676406059540745952):0.72974811155070595792[100]):0.06649897180177957723[79]):0.16128893765838667185[100],(((((((B101_G9:0.02635355663427113929,(Archaea_Euryarchaeota_Thermoplasmata_|_|_|_ex4484_179:0.00898434207198279926,(B28_G2:0.00031209599113928141,(B4_G13:0.00213335234791158391,B1_G6:0.00260208828018847899):0.00116330724938388955[86]):0.03445675548057006155[100]):0.02307432206534093880[79]):0.18779481595622388168[100],((B24_G2:0.09726023139957450103,((Archaea_Euryarchaeota_Thermoplasmata_Thermoplasmatales_Thermoplasmatales_Thermoplasmatales_Thermoplasmatales archaeon JdFR-43_GCA.002011355.1:0.04439927816629706675,B38_G15:0.04174958603798221285):0.04341335563956723320[100],(B2_G2:0.34102609681339340897,(B5_G1:0.03476731874839256858,B78_G9:0.00044248124856697955):0.02446889845275698402[100]):0.16856384614605096628[100]):0.02673418405663459396[93]):0.06489611855039478794[100],Archaea_Euryarchaeota_Thermoplasmata_Thermoplasmatales_|_|_ex4484_30:0.15269329082371785322):0.07336979638099058731[100]):0.14745100365663546538[100],(((Archaea_Euryarchaeota_Thermoplasmata_|_|_|_ex4484_162:0.01177965379557713646,(B108_G9:0.00217145689517690569,B8_G13:0.00686564108756635913):0.00711992871978323061[88]):0.24841898505567544531[100],(Archaea_Euryarchaeota_Thermoplasmata_Thermoplasmatales_Thermoplasmatales_Thermoplasmatales_Thermoplasmatales archaeon SCGC AB-539-C06_GCA.000364885.1:0.25383582853406699842,(((B44_G15:0.15744381537825705153,(B15_G1:0.00121523517610790327,Archaea_Euryarchaeota_Thermoplasmata_Thermoplasmatales_|_|_ex4572_165:0.00000100000050002909):0.24538480709323642892[100]):0.07536593507037867012[100],((Archaea_Euryarchaeota_Thermoplasmata_Thermoplasmatales_Thermoplasmatales_Thermoplasmatales_Thermoplasmatales archaeon SG8-52-1_GCA.001595805.1:0.10106931694770054930,Archaea_Euryarchaeota_Thermoplasmata_Thermoplasmatales_Thermoplasmatales_Thermoplasmatales_Thermoplasmatales archaeon SG8-52-2_GCA.001595865.1:0.10308407901217261915):0.06384411809430078077[100],((B67_G1:0.01589213706049712529,(B52_G16:0.41494608242280772714,B24_G9:0.00576992917301019734):0.01403900607342934218[29]):0.04729133163256009353[56],Archaea_Euryarchaeota_Thermoplasmata_|_|_|_ex4484_164:0.08840811478949876789):0.05042492256879978207[100]):0.06133727091049417240[100]):0.04666361859723155286[100],((B82_G9:0.00641250730478074883,B58_G1:0.02261349567372552063):0.11788280971050896229[100],(Archaea_Euryarchaeota_Thermoplasmata_|_|_|_ex4484_225:0.33574885576704416312,Archaea_Euryarchaeota_Thermoplasmata_Thermoplasmatales_Thermoplasmatales_Thermoplasmatales_Thermoplasmatales archaeon SM1-50_GCA.001595945.1:0.21263493771161989798):0.06482574117687348036[74]):0.04431837675679468902[70]):0.06026538856304800712[98]):0.04655273003745794003[99]):0.04549144523078207936[85],((B35_G1:0.33268733817682494269,B91_G9:0.18627718920534228064):0.03065891690656917176[55],((B55_G2:0.15954074858356850908,B45_G17:0.05073224850614690973):0.10556991559782401280[100],((B28_G1:0.15403171819936031794,B18_G2:0.08970510603813054706):0.01541505649061915457[68],(B4_G16:0.01982637930627954848,B12_G9:0.16074730542686305190):0.02994463328791887452[92]):0.11597697799075264158[99]):0.04081581672394890559[82]):0.07855005782049465091[100]):0.10745418891736363554[100]):0.07320258189082762268[100],(((B87_G9:0.45548684044207110588,((Archaea_Euryarchaeota_Thermoplasmata_Thermoplasmatales_Thermoplasmataceae_Thermoplasma_Thermoplasma acidophilum DSM 1728_GCA.000195915.1:0.10685164756684997767,Archaea_Euryarchaeota_Thermoplasmata_Thermoplasmatales_Thermoplasmataceae_Thermoplasma_Thermoplasma volcanium GSS1_GCA.000011185.1:0.09981532184362208737):0.18280763500373783947[100],((Archaea_Euryarchaeota_Thermoplasmata_Thermoplasmatales_Picrophilaceae_Picrophilus_Picrophilus torridus DSM 9790_GCA.000008265.1:0.16451789177578945989,(Archaea_Euryarchaeota_Thermoplasmata_Thermoplasmatales_Ferroplasmaceae_Ferroplasma_Ferroplasma acidiphilum_GCA.002078355.1:0.19527603656560135748,Archaea_Euryarchaeota_Thermoplasmata_Thermoplasmatales_Ferroplasmaceae_Acidiplasma_Acidiplasma sp. MBA-1_GCA.000949015.1:0.11286652114407466629):0.08848283264065968934[100]):0.13083535010494481976[100],((Archaea_Euryarchaeota_Thermoplasmata_Thermoplasmatales_Thermoplasmatales_Thermoplasmatales_Thermoplasmatales archaeon Gpl_GCA.001856845.1:0.02108008729199850953,Archaea_Euryarchaeota_Thermoplasmata_Thermoplasmatales_Cuniculiplasmataceae_Cuniculiplasma_Cuniculiplasma sp. C_DKE_GCA.002204655.1:0.02117724366714884843):0.35188915603618625694[100],Archaea_Euryarchaeota_Thermoplasmata_Thermoplasmatales_Thermoplasmatales_Thermoplasmatales_Thermoplasmatales archaeon A-plasma_GCA.000447225.1:0.24721634253835811368):0.05538783666806621625[87]):0.06478768018505569326[100]):0.37799332549933606362[100]):0.08456180133574174584[98],B31_G17:0.35445176196204891683):0.03122893922187580662[44],(((B67_G9:0.00000100000050002909,Archaea_Euryarchaeota_Thermoplasmata_Thermoplasmatales_|_|_ex4484_6:0.00000100000050002909):0.37817486225673002664[100],(B44_G16:0.00148098061774487371,(((B23_G9:0.00000100000050002909,(Archaea_Euryarchaeota_Thermoplasmata_Thermoplasmatales_|_|_ex4484_36:0.00000100000050002909,B23_G1:0.00026476687150846229):0.00000100000050002909[56]):0.00000100000050002909[67],B25_G2:0.00074558569623316487):0.00036373321426147822[60],B14_G15:0.00071852708635622084):0.00041064704814800440[53]):0.26615468902128108786[100]):0.11117909996148719887[100],(Archaea_Euryarchaeota_Thermoplasmata_Methanomassiliicoccales_Methanomassiliicoccaceae_Methanomassiliicoccus_Methanomassiliicoccus luminyensis B10_GCA.000308215.1:0.27082752635847340272,(Archaea_Euryarchaeota_Thermoplasmata_Methanomassiliicoccales_Methanomassiliicoccaceae_Methanoplasma_Methanoplasma termitum_GCA.000800805.1:0.14902963555873544044,((Archaea_Euryarchaeota_Thermoplasmata_Methanomassiliicoccales_Methanomassiliicoccaceae_Methanomethylophilus_Methanomethylophilus sp. 1R26_GCA.001481295.1:0.10806358050193751175,Archaea_Euryarchaeota_Thermoplasmata_Methanomassiliicoccales_Methanomassiliicoccaceae_Methanomethylophilus_Methanomethylophilus alvus Mx1201_GCA.000300255.2:0.06205943014318250628):0.03016966472883979636[98],Archaea_Euryarchaeota_Thermoplasmata_Thermoplasmatales_Thermoplasmatales_Thermoplasmatales_Thermoplasmatales archaeon BR|1_GCA.000350305.1:0.11616725239317250706):0.11315425219199851115[100]):0.17906504590060887128[100]):0.17149742397588738085[100]):0.05141052543896296873[84]):0.06356795265704710818[79]):0.06329419096354965690[87],(B47_G6:0.04604995943494808591,B1_G16:0.06968182170500628048):0.48598626067607958445[100]):0.05924928343486181304[100],(((B39_G2:0.24526764532205558300,(B22_G9:0.26433488442803443341,(B48_G6:0.15264572206066834292,(B64_G16:0.10853011371370557825,Archaea_Euryarchaeota_Methanomicrobia_Methanosarcinales_Methermicoccaceae_ANME-1b_ex4572_4:0.16525290393123848176):0.04436721766259214134[96]):0.13176224897337679431[100]):0.07450740373062077204[100]):0.11926855800065053193[100],(((B49_G1:0.34174912282177288825,Archaea_Euryarchaeota_Methanomicrobia_Methanosarcinales_Methanosarcinales_ANME-2 cluster_Syntrophoarchaeum_Syntrophoarchaeum caldarius_GCA.001766815.1:0.02045152397664001115):0.13739436558736792260[97],Archaea_Euryarchaeota_Methanomicrobia_Methanosarcinales_Methanosarcinales_ANME-2 cluster_Syntrophoarchaeum_Syntrophoarchaeum butanivorans_GCA.001766825.1:0.11475696633194529261):0.25281415300855475392[97],((((Archaea_Euryarchaeota_Methanomicrobia_Methanosarcinales_Methanoperedenaceae_Methanoperedens_Methanoperedens sp. BLZ1_GCA.001317315.1:0.13434010725503076067,Archaea_Euryarchaeota_Methanomicrobia_Methanosarcinales_Methanoperedenaceae_Methanoperedens_Methanoperedens nitroreducens_GCA.000685155.1:0.09385099085314647926):0.19003765770441397032[100],(B25_G9:0.18244508684993721026,((Archaea_Euryarchaeota_Methanomicrobia_Methanosarcinales_|_GomArc1_ex4572_44:0.00090770084241207239,(Archaea_Euryarchaeota_Methanomicrobia_Methanosarcinales_|_GomArc1_ex4484_138:0.00000100000050002909,B25_G1:0.00324938303221101402):0.00000100000050002909[49]):0.01014231116826207549[100],B65_G16:0.00882319394932417483):0.17481640488729768834[100]):0.14786251869074124032[100]):0.06471676728052894179[100],((B9_G1:0.09231634458165050017,B131_G9:0.16430245517747521511):0.21826231311475063901[100],((Archaea_Euryarchaeota_Methanomicrobia_Methanosarcinales_Methanosarcinaceae_Methanosarcina_Methanosarcina thermophila_Methanosarcina thermophila TM-1_GCA.000969885.1:0.01664091612615162252,(Archaea_Euryarchaeota_Methanomicrobia_Methanosarcinales_Methanosarcinaceae_Methanosarcina_Methanosarcina barkeri_Methanosarcina barkeri 3_GCA.000970305.1:0.05578475605370175616,Archaea_Euryarchaeota_Methanomicrobia_Methanosarcinales_Methanosarcinaceae_Methanosarcina_Methanosarcina flavescens_GCA.001304615.1:0.00879592912618210737):0.01738377245686931194[61]):0.17866879841527583128[100],(Archaea_Euryarchaeota_Methanomicrobia_Methanosarcinales_Methanosarcinaceae_Methanohalobium_Methanohalobium evestigatum Z-7303_GCA.000196655.1:0.22782168278553166507,(Archaea_Euryarchaeota_Methanomicrobia_Methanosarcinales_Methanosarcinaceae_Methanolobus_Methanolobus sp. T82-4_GCA.001577565.1:0.10021623435724295870,Archaea_Euryarchaeota_Methanomicrobia_Methanosarcinales_Methanosarcinaceae_Methanolobus_Methanolobus tindarius DSM 2278_GCA.000504205.1:0.09683735832004791710):0.08634039152998157496[100]):0.04595745219642439344[61]):0.11655228861040611843[100]):0.03588784506395837487[57]):0.08954230834432543029[100],(Archaea_Euryarchaeota_Methanomicrobia_Methanomicrobia_Methanomicrobia archaeon JdFR-19_GCA.002010075.1:0.01351764148772584447,B74_G9:0.01325090288347533646):0.32101001358427216914[100]):0.04872803349576648735[84]):0.05334336831009878904[63]):0.09321294049838170503[97],((Archaea_Euryarchaeota_Archaeoglobi_Archaeoglobales_Archaeoglobaceae_Geoglobus_Geoglobus acetivorans_GCA.000789255.1:0.16116069682560676957,Archaea_Euryarchaeota_Archaeoglobi_Archaeoglobales_Archaeoglobaceae_Ferroglobus_Ferroglobus placidus DSM 10642_GCA.000025505.1:0.10783262925735608018):0.04158302934207903229[100],((((Archaea_Euryarchaeota_Archaeoglobi_Archaeoglobales_Archaeoglobaceae_Archaeoglobus_ex4484_92:0.06578291311656232765,B50_G17:0.02986740037509338572):0.12238149564087506815[100],(Archaea_Euryarchaeota_Archaeoglobi_Archaeoglobales_Archaeoglobaceae_Archaeoglobus_Archaeoglobus sp. JdFR-38_GCA.002011335.1:0.05527337737131462342,(Archaea_Euryarchaeota_Archaeoglobi_Archaeoglobales_Archaeoglobaceae_Archaeoglobus_Archaeoglobus sp. JdFR-40_GCA.002010275.1:0.09029573906173100906,Archaea_Euryarchaeota_Archaeoglobi_Archaeoglobales_Archaeoglobaceae_Archaeoglobus_Archaeoglobus fulgidus DSM 4304_GCA.000008665.1:0.02147901308429451400):0.03612510284469222510[96]):0.05559480608589834061[100]):0.05676227456694980800[100],((B5_G16:0.03070941422239576585,B8_G15:0.03275222584106558116):0.10684537391344195445[100],(((Archaea_Euryarchaeota_Archaeoglobi_Archaeoglobales_Archaeoglobaceae_Archaeoglobus_Archaeoglobus sulfaticallidus PM70-1_GCA.000385565.1:0.09394877170712072345,Archaea_Euryarchaeota_Archaeoglobi_Archaeoglobales_Archaeoglobaceae_Archaeoglobus_Archaeoglobus sp. JdFR-32_GCA.002010195.1:0.10025932596199968461):0.02783864377160444672[65],(Archaea_Euryarchaeota_Archaeoglobi_Archaeoglobales_Archaeoglobaceae_Archaeoglobus_Archaeoglobus sp. JdFR-30_GCA.002010165.1:0.09654960089628526754,(Archaea_Euryarchaeota_Archaeoglobi_Archaeoglobales_Archaeoglobaceae_Archaeoglobus_Archaeoglobus sp. JdFR-26_GCA.002010115.1:0.05645458340121566054,B4_G15:0.00833686389369424699):0.03452624113006100282[100]):0.06194359729148586624[100]):0.09343222593416698751[100],(Archaea_Euryarchaeota_Archaeoglobi_Archaeoglobales_Archaeoglobaceae_Archaeoglobus_Archaeoglobus veneficus SNP6_GCA.000194625.1:0.04555361585817804815,B10_G2:0.07106560194191473279):0.05783309095532762623[100]):0.02686486421483024259[92]):0.03326745167280727861[88]):0.02602718934814328075[63],(B35_G2:0.09046509077288635015,Archaea_Euryarchaeota_Archaeoglobi_Archaeoglobales_Archaeoglobaceae_Archaeoglobus_Archaeoglobus profundus DSM 5631_GCA.000025285.1:0.04665450383320645517):0.08493260734427951486[100]):0.02975079861918826160[77]):0.27905521916975267738[100]):0.08175657153586490811[97]):0.07315841384295124206[97],((((B50_G1:0.48925680537566623718,((Archaea_Euryarchaeota_Euryarchaeota_Marine benthic group_Hydrothermarchaeota_Hydrothermarchaeota archaeon JdFR-17_GCA.002011115.1:0.01582449303063769575,Archaea_Euryarchaeota_Euryarchaeota_Marine benthic group_Hydrothermarchaeota_Hydrothermarchaeota archaeon JdFR-16_GCA.002010065.1:0.02153100570188685309):0.21205349708329329639[100],((B51_G15:0.01899645315852758337,B60_G1:0.05398526854235683597):0.16559199570712246352[100],Archaea_Euryarchaeota_Euryarchaeota_Marine benthic group_Hydrothermarchaeota_Hydrothermarchaeota archaeon JdFR-18_GCA.002011125.1:0.24201745350851452954):0.04540038142308412683[76]):0.12893619943247064397[100]):0.04568925218544994671[35],((((Archaea_Euryarchaeota_Thermococci_Thermococcales_Thermococcaceae_Pyrococcus_Pyrococcus yayanosii CH1_GCA.000215995.1:0.03466410545968956480,(Archaea_Euryarchaeota_Thermococci_Thermococcales_Thermococcaceae_Pyrococcus_Pyrococcus furiosus DSM 3638_GCA.000007305.1:0.02783859744097089486,(Archaea_Euryarchaeota_Thermococci_Thermococcales_Thermococcaceae_Pyrococcus_Pyrococcus sp. ST04_GCA.000263735.1:0.01803783231062784306,(Archaea_Euryarchaeota_Thermococci_Thermococcales_Thermococcaceae_Pyrococcus_Pyrococcus horikoshii OT3_GCA.000011105.1:0.04393857228395461889,B21_G6:0.01910719037537830095):0.00818145886730324567[34]):0.00859683406958951582[56]):0.02000535470944266037[100]):0.03816045680756866704[100],((((B30_G9:0.00054568195169049356,B50_G2:0.05351195764464662663):0.03244070549517848873[100],Archaea_Euryarchaeota_Thermococci_Thermococcales_Thermococcaceae_Thermococcus_Thermococcus litoralis DSM 5473_GCA.000246985.3:0.00506745368620131840):0.01657096824665077114[100],(Archaea_Euryarchaeota_Thermococci_Thermococcales_Thermococcaceae_Thermococcus_Thermococcus sp. EP1_GCA.001317345.1:0.03053118682487333813,(Archaea_Euryarchaeota_Thermococci_Thermococcales_Thermococcaceae_Thermococcus_Thermococcus sibiricus MM 739_GCA.000022545.1:0.02060263094986444429,(B5_G13:0.00425708166042478887,(B93_G9:0.00000100000050002909,((B45_G15:0.00139571033258759189,B44_G2:0.00085008479141890716):0.00046602222052136936[64],B63_G1:0.00099893591783055662):0.00059388489816351571[48]):0.00486616071925858717[96]):0.01070848909521938778[100]):0.03885520922516295939[100]):0.03284758427676147396[100]):0.05336790921235292501[100],((Archaea_Euryarchaeota_Thermococci_Thermococcales_Thermococcaceae_Palaeococcus_Palaeococcus ferrophilus_Palaeococcus ferrophilus DSM 13482_GCA.000966265.1:0.05091923926612025586,(Archaea_Euryarchaeota_Thermococci_Thermococcales_Thermococcaceae_Palaeococcus_Palaeococcus pacificus_Palaeococcus pacificus DY20341_GCA.000725425.1:0.04311867149202119193,(Archaea_Euryarchaeota_Thermococci_|_|_|_ex4484_273:0.00000100000050002909,(B89_G9:0.00130332890167330403,B13_G1:0.00193352251890083443):0.00035384735962302186[51]):0.06141293707433079924[100]):0.02950429346974726627[100]):0.07117026491005767896[100],(Archaea_Euryarchaeota_Thermococci_Thermococcales_Thermococcaceae_Thermococcus_Thermococcus thioreducens_GCA.001418715.1:0.03937237611985456437,(Archaea_Euryarchaeota_Thermococci_Thermococcales_Thermococcaceae_Thermococcus_Thermococcus zilligii AN1_GCA.000258515.1:0.06961626508982549089,Archaea_Euryarchaeota_Thermococci_Thermococcales_Thermococcaceae_Thermococcus_Thermococcus kodakarensis KOD1_GCA.000009965.1:0.03347592455552270835):0.01672636710022867498[99]):0.03820196417161221547[100]):0.02226980184778721075[75]):0.02826896485054045810[79]):0.25028076370649915416[100],(B3_G9:0.00000100000050002909,(Archaea_Euryarchaeota_Thermococci_|_|_|_ex4572_60:0.00075637892809900557,(B54_G1:0.00125371428634655753,B48_G16:0.00104074987696794975):0.00032014792343016101[68]):0.00151456545347276763[84]):0.45458850372736964163[100]):0.07331025627908827058[100],(B88_G9:0.00049892765941527892,B61_G1:0.00046360618102617320):0.38489138799843464200[100]):0.03080627486290340653[26]):0.02743711380632733038[24],(Archaea_Euryarchaeota_Hadesarchaea_Hadesarchaea_Hadesarchaea archaeon YNP_N21_GCA.001515215.1:0.20913546627539006395,(Archaea_Euryarchaeota_Hadesarchaea_Hadesarchaea_Hadesarchaea archaeon DG-33_GCA.001515185.1:0.17927075235224010363,(B75_G9:0.17366271319812193186,Archaea_Euryarchaeota_Hadesarchaea_Hadesarchaea_Hadesarchaea archaeon YNP_45_GCA.001515205.2:0.18091386356346933484):0.04592320232894903098[98]):0.09545697908277968324[100]):0.27880851394863709336[100]):0.03393664030550884447[97],(((Archaea_Heimdallarchaeota_Heimdallarchaeota archaeon LC_3_GCA.001940645.1:0.69009283835018508935,((B33_G2:0.04128340233792569813,((B5_G9:0.00000100000050002909,Archaea_Heimdallarchaeota_|_|_|_|_ex4484_83:0.00000100000050002909):0.00140356600193271047[97],B18_G1:0.00030418307767397741):0.00193457070013427134[98]):0.43811627033633654404[100],(Archaea_Heimdallarchaeota_Heimdallarchaeota archaeon LC_2_GCA.001940725.1:0.57351816711042202801,Archaea_Heimdallarchaeota_Heimdallarchaeota archaeon AB_125_GCA.001940755.1:0.43607989444550310232):0.14000354546646245901[100]):0.07911270254616661890[99]):0.07873525598798097880[97],((Archaea_Lokiarchaeota_Lokiarchaeota_Lokiarchaeota archaeon CR_4_GCA.001940655.1:0.43667261237003102137,(B53_G9:0.43454735925218523906,Archaea_Lokiarchaeota_Lokiarchaeum_Lokiarchaeum sp. GC14_75_GCA.000986845.1:0.50534701979081164680):0.07042767334849010796[59]):0.22867071291424628798[100],(B16_G1:0.38702190659876056777,((B41_G1:0.05047166528247756800,B65_G9:0.00451909279493953406):0.10514247928785346031[100],(Archaea_Thorarchaeota_Thorarchaeota archaeon SMTZ1-83_GCA.001563325.1:0.13969315173324314827,((B59_G1:0.00427750908541494647,B29_G2:0.00398907543215361576):0.14300403017124455052[100],((Archaea_Thorarchaeota_Thorarchaeota archaeon SMTZ-45_GCA.001563465.1:0.05241494761901740324,Archaea_Thorarchaeota_Thorarchaeota archaeon SMTZ1-45_GCA.001563335.1:0.02904981213759045416):0.04600703888062367131[100],Archaea_Thorarchaeota_Thorarchaeota archaeon AB_25_GCA.001940705.1:0.06366836518179562476):0.05798332628380609144[100]):0.04690465053171702370[100]):0.06322151636555105314[100]):0.38486687142568037912[100]):0.03696139356635421563[59]):0.04407570900601363861[78]):0.05200848168245832126[100],((((B10_G17:0.00414673322923970415,B14_G2:0.00096178031965116575):0.44209233262894009897[100],(((B35_G17:0.25240435552580037237,(B81_G16:0.16511923797654531887,Archaea_Korarchaeota_Korarchaeum_Korarchaeum cryptofilum OPF8_GCA.000019605.1:0.12866335750614707467):0.15089507924556369578[100]):0.06146800933011015849[60],((B68_G1:0.48047124965388754436,B41_G2:0.00000100000050002909):0.08747786242112978727[65],((B51_G1:0.07921181689653988833,B15_G15:0.00419848565322940379):0.01768010066296216154[100],B8_G17:0.09629231352448662518):0.06402677408928049430[100]):0.19854160806292051045[65]):0.06570261960958589942[48],B85_G9:0.42263524285548237369):0.14810759915950108545[88]):0.19978951643543049754[94],(B113_G9:0.14306492182842348027,(B56_G1:0.06060844033175855766,B49_G2:0.06102794298286155078):0.10207779582992022871[100]):0.36968131810921917024[100]):0.05931981408133973899[69],((((Archaea_Crenarchaeota_Thermoprotei_Desulfurococcales_|_Deep Cren group II_ex4484_217_2:0.06406604225520280693,(B21_G1:0.01806403489605176368,(Archaea_Crenarchaeota_Thermoprotei_Desulfurococcales_|_Deep Cren group II_ex4484_217_3:0.08850473751951704049,(B23_G2:0.09652884963971000709,Archaea_Crenarchaeota_Thermoprotei_Desulfurococcales_|_Deep Cren group II_ex4484_217_1:0.08527034356782395297):0.01107720989221718660[58]):0.00169008197276093839[41]):0.04301785814937143793[98]):0.21488732626650697277[100],((((B61_G16:0.18306837859970007121,((B50_G16:0.15261009530789718114,Archaea_Crenarchaeota_Thermoprotei_Desulfurococcales_Desulfurococcaceae_|_ex4484_58:0.09677818700038913480):0.04493860920427242278[100],(Archaea_Crenarchaeota_Thermoprotei_Desulfurococcales_Desulfurococcaceae_Staphylothermus_Staphylothermus marinus F1_GCA.000015945.1:0.08213636228689592811,B105_G9:0.05087966230400830375):0.04728998342182916259[100]):0.04070058922804767332[97]):0.04906882236035305100[60],((Archaea_Crenarchaeota_Thermoprotei_Desulfurococcales_Desulfurococcaceae_Thermosphaera_Thermosphaera aggregans DSM 11486_GCA.000092185.1:0.17578571191207503777,Archaea_Crenarchaeota_Thermoprotei_Desulfurococcales_Desulfurococcaceae_Desulfurococcus_Desulfurococcus amylolyticus 1221n_GCA.000020905.1:0.16888172164272960418):0.08574067393048596941[100],Archaea_Crenarchaeota_Thermoprotei_Desulfurococcales_Desulfurococcaceae_Thermogladius_Thermogladius cellulolyticus 1633_GCA.000264495.1:0.21230587051264238063):0.08363008809334591953[100]):0.15014957783896973331[100],(Archaea_Crenarchaeota_Thermoprotei_Desulfurococcales_Desulfurococcaceae_Aeropyrum_Aeropyrum pernix K1_GCA.000011125.1:0.37482778315998110941,((Archaea_Crenarchaeota_Thermoprotei_Desulfurococcales_Pyrodictiaceae_Pyrodictium_Pyrodictium delaneyi_GCA.001412615.1:0.08722534158498290724,Archaea_Crenarchaeota_Thermoprotei_Desulfurococcales_Pyrodictiaceae_Hyperthermus_Hyperthermus butylicus DSM 5456_GCA.000015145.1:0.08072637359813851499):0.11198186894398169666[100],Archaea_Crenarchaeota_Thermoprotei_Desulfurococcales_Pyrodictiaceae_Pyrolobus_Pyrolobus fumarii 1A_GCA.000223395.1:0.14506446309372783565):0.11168074372110486925[100]):0.05886948444862848823[100]):0.03641328382117607620[67],((Archaea_Crenarchaeota_Thermoprotei_Sulfolobales_Sulfolobaceae_Sulfolobus_Sulfolobus islandicus L.S.2.15_GCA.000022385.1:0.16463116574751279764,((Archaea_Crenarchaeota_Thermoprotei_Sulfolobales_Sulfolobaceae_Acidianus_Acidianus copahuensis_GCA.000632495.1:0.21903487630475071413,(Archaea_Crenarchaeota_Thermoprotei_Sulfolobales_Sulfolobaceae_Metallosphaera_Metallosphaera yellowstonensis MK1_GCA.000243315.1:0.12664864220485680391,Archaea_Crenarchaeota_Thermoprotei_Sulfolobales_Sulfolobaceae_Metallosphaera_Metallosphaera cuprina Ar-4_GCA.000204925.1:0.14553096524262423839):0.09353320301090085886[100]):0.06564910150861907878[100],Archaea_Crenarchaeota_Thermoprotei_Sulfolobales_Sulfolobaceae_Sulfolobus_Sulfolobus sp. JCM 16833_GCA.001316085.1:0.24980163236576233277):0.04670860254273716955[63]):0.34527941057215910670[100],((B12_G17:0.21466569711059149683,(Archaea_Crenarchaeota_Thermoprotei_Desulfurococcales_Desulfurococcaceae_Ignisphaera_Ignisphaera aggregans DSM 17230_GCA.000145985.1:0.29296389613195394919,(B82_G16:0.07508227891868762827,B45_G16:0.06589314670159991671):0.11240982448214693890[100]):0.08114204211462450189[100]):0.05801463596175378268[100],(B41_G17:0.15955669765232738389,(Archaea_Crenarchaeota_Thermoprotei_Desulfurococcales_Desulfurococcaceae_|_ex4484_42:0.08951542030156950380,((B49_G17:0.00775341857989316798,Archaea_Crenarchaeota_Thermoprotei_Desulfurococcales_Desulfurococcaceae_|_ex4484_204:0.01324961387512012603):0.16617205636282098014[100],(B69_G9:0.21202502197984829380,B83_G16:0.11081573645201928113):0.05194629037395404048[92]):0.05404779702307579287[88]):0.10814590957283060080[100]):0.07280375636118983917[100]):0.08108116270872947617[100]):0.03700609431743620559[89]):0.05572869517813379414[97]):0.15482490697963394166[100],(((B10_G16:0.22231895446705007835,(((B29_G17:0.07337796748880426323,B20_G2:0.03897037728364529524):0.01966033650215290307[100],B59_G16:0.06687612256378115683):0.04118535598385512225[100],B30_G17:0.09108292926786243360):0.03102722881387480827[85]):0.14700244652659433253[100],(((Archaea_Verstraetearchaeota_Methanomethylia_Methanomethyliales_Methanomethyliaceae_Methanosuratus_Methanosuratus petracarbonis_GCA.001717015.1:0.00000100000050002909,Archaea_Verstraetearchaeota_Methanomethylia_Methanomethyliales_Methanomethyliaceae_Methanosuratus_Methanosuratus petracarbonis_GCA.001717085.1:0.00614914896966161414):0.13446194832701999222[100],((Archaea_Verstraetearchaeota_Methanomethylia_Methanomethyliales_Methanomethyliaceae_Methanomethylicus_Methanomethylicus mesodigestum_GCA.001717005.1:0.00336303516927083986,Archaea_Verstraetearchaeota_Methanomethylia_Methanomethyliales_Methanomethyliaceae_Methanomethylicus_Methanomethylicus mesodigestum_GCA.001717035.1:0.00125278126902147167):0.04773553430073938092[100],Archaea_Verstraetearchaeota_Methanomethylia_Methanomethyliales_Methanomethyliaceae_Methanomethylicus_Methanomethylicus oleusabulum_GCA.001717025.1:0.04981598638699058501):0.15706027627756055653[100]):0.25920998761804919797[100],(B66_G16:0.00233642446157639487,B34_G17:0.00652013264494733999):0.21849755323955039055[100]):0.15307823374604787037[100]):0.03893709581843684403[93],(((B75_G16:0.09195407791164079969,(B19_G17:0.01244439160783405302,B46_G2:0.04291831227385942138):0.07953701459940645813[100]):0.23222306365579079013[100],((B33_G17:0.06828670969419216308,B51_G2:0.08756506321969098616):0.02921183517593235052[65],(B40_G2:0.02358085752991114642,B39_G17:0.11852892272686703368):0.12171309502356300603[100]):0.17399593191751214216[100]):0.12304974271456305124[100],(((B16_G15:0.00166757143926806492,B12_G16:0.00000100000050002909):0.15130487975649881127[100],(B28_G15:0.02660394922760186964,B3_G16:0.00713320126669181060):0.17324705789267400013[100]):0.10567381854649460227[100],((B15_G16:0.21628551537194262711,((Archaea_Crenarchaeota_Thermoprotei_Thermoproteales_Thermoproteaceae_Thermoproteus_Thermoproteus uzoniensis 768-20_GCA.000193375.1:0.19344752058563541297,(Archaea_Crenarchaeota_Thermoprotei_Thermoproteales_Thermoproteaceae_Pyrobaculum_Pyrobaculum arsenaticum DSM 13514_GCA.000016385.1:0.06493275599805331533,Archaea_Crenarchaeota_Thermoprotei_Thermoproteales_Thermoproteaceae_Pyrobaculum_Pyrobaculum aerophilum str. IM2_GCA.000007225.1:0.07442016040891724638):0.14831437641265579619[100]):0.19851016340366231527[100],(((Archaea_Crenarchaeota_Thermoprotei_Thermoproteales_Thermoproteaceae_Caldivirga_Caldivirga sp. CIS_19_GCA.001515805.1:0.08271533160660053674,Archaea_Crenarchaeota_Thermoprotei_Thermoproteales_Thermoproteaceae_Caldivirga_Caldivirga maquilingensis IC-167_GCA.000018305.1:0.07967475953791325338):0.21173581687467632473[100],(Archaea_Crenarchaeota_Thermoprotei_Thermoproteales_Thermoproteaceae_Thermocladium_Thermocladium sp. ECH_B_GCA.001516585.1:0.08799665470002296375,Archaea_Crenarchaeota_Thermoprotei_Thermoproteales_Thermoproteaceae_Thermocladium_Thermocladium modestius JCM 10088_GCA.001315925.1:0.11555742926789230873):0.28017741093737918989[100]):0.10506024009270778508[100],(Archaea_Crenarchaeota_Thermoprotei_Thermoproteales_Thermoproteaceae_|_ex4572_64:0.25666217031359261913,(Archaea_Crenarchaeota_Thermoprotei_Thermoproteales_Thermoproteaceae_Vulcanisaeta_Vulcanisaeta thermophila_GCA.001748385.1:0.10181079826654747256,(Archaea_Crenarchaeota_Thermoprotei_Thermoproteales_Thermoproteaceae_Vulcanisaeta_Vulcanisaeta distributa JCM 11217_GCA.001316005.1:0.03157369686118705748,Archaea_Crenarchaeota_Thermoprotei_Thermoproteales_Thermoproteaceae_Vulcanisaeta_Vulcanisaeta sp. JCM 14467_GCA.001316245.1:0.03513536585500298681):0.07675037250495968244[100]):0.13878697528477371148[100]):0.04816317370977220291[89]):0.05669566546408028734[99]):0.18120266718327257549[100]):0.09918694613054174214[100],(((Archaea_Crenarchaeota_Thermoprotei_Thermoproteales_Thermofilaceae_|_ex4484_15:0.18891539701405624108,((B8_G1:0.00101005570828461861,B20_G17:0.00174260881304153610):0.25466549082686967820[100],(B67_G16:0.15102811550294348297,(B36_G2:0.00866312683664641030,(B14_G17:0.00000100000050002909,B36_G1:0.00684730081152601627):0.00090868403394907911[56]):0.12381474320448218607[100]):0.09508848731117396091[100]):0.04388058658794870281[100]):0.06021258105606944883[100],(((B57_G2:0.09580819899906843629,B53_G1:0.04403791662474150492):0.31227234930887742825[100],((B9_G17:0.07915945941256059826,Archaea_Crenarchaeota_Thermoprotei_Thermoproteales_Thermofilaceae_|_ex4484_79:0.00725747565957644575):0.12914677465100682374[100],B132_G9:0.22443256563559971228):0.08307777863100812565[96]):0.03390622309591372757[15],(((B69_G16:0.03674371882961629393,B47_G2:0.04006850144227697835):0.05250127817306080025[100],((B44_G9:0.00404546741203684005,Archaea_Crenarchaeota_Thermoprotei_Thermoproteales_Thermofilaceae_|_ex4484_82:0.00435955446031739517):0.02662494916610094742[100],(B43_G2:0.00000100000050002909,B22_G17:0.01015889681117827792):0.00406172399063705822[47]):0.10730626860867129024[100]):0.15397895821906873448[100],((B18_G17:0.00254550204748443159,B17_G9:0.00231400424247288653):0.24565521787866625991[100],((((B1_G17:0.01782747823670569054,((B17_G15:0.00000100000050002909,(B34_G16:0.00055378565382762973,Archaea_Crenarchaeota_Thermoprotei_Thermoproteales_Thermofilaceae_|_ex4484_131:0.00178377009740468702):0.00000100000050002909[15]):0.01122791359569022193[100],B16_G17:0.01351211913921664641):0.00891705836724490664[96]):0.06765243056056245707[100],B48_G2:0.14524789362099199685):0.11772330879919465363[100],(((Archaea_Crenarchaeota_Thermoprotei_Thermoproteales_Thermofilaceae_Thermofilum_Thermofilum adornatus_GCA.000446015.1:0.00087543277895446320,GCF_000813245:0.00095328530947688108):0.10820207062247906571[100],Archaea_Crenarchaeota_Thermoprotei_Thermoproteales_Thermofilaceae_Thermofilum_Thermofilum pendens Hrk 5_GCA.000015225.1:0.08478762317064342247):0.14446339792024251447[100],B80_G9:0.15501671466330554927):0.11207160729572991642[100]):0.02309288278903317421[28],B3_G17:0.18346651087165805061):0.02177363124620360080[23]):0.05384939970979960716[98]):0.03774147107970018955[37]):0.04288863169212195348[66]):0.03546731311727523844[53],(B40_G17:0.21854397855730345324,(B22_G16:0.07318753401604942421,(B15_G2:0.00102788793179014234,B4_G17:0.00085578349221486581):0.08334772657400225937[100]):0.18289369151365436617[100]):0.04052790922565890214[52]):0.06500373470443947255[100]):0.05403882946712770113[100]):0.06167323432373993108[100]):0.03136143819931298121[86]):0.04468643016029637260[98]):0.06531617255316941872[100],((((B85_G16:0.35364698557671020440,(Archaea_Geothermarchaeota_Geothermarchaeota archaeon JdFR-13_GCA.002011075.1:0.27291399445778791177,(Archaea_Geothermarchaeota_Geothermarchaeota archaeon JdFR-14_GCA.002011085.1:0.20237889431978350885,(B109_G9:0.00053720669836957997,B21_G17:0.00000100000050002909):0.22368053011611505054[100]):0.08374873081072338465[100]):0.14303727893046269681[100]):0.27743048580232104738[100],((B106_G9:0.18755700892779175737,((B25_G17:0.07854795866183766906,(B47_G17:0.00726295448061248933,B54_G2:0.03784053728148407958):0.08003392002747103384[100]):0.02248623012276203606[38],((B27_G1:0.03260992598319060326,B99_G9:0.00561526071392479901):0.07408838883478635617[100],((Archaea_Aigarchaeota_|_|_|_|_ex4484_121:0.02758929761426587302,B6_G16:0.03522705375739712541):0.02782613362521268313[100],(B77_G16:0.11999903221562013833,B38_G17:0.01024008754907717970):0.05323383706152953754[100]):0.13473275402096521192[100]):0.04911233140743747477[35]):0.06297580734290637861[34]):0.13571337314557604947[100],(((Archaea_Thaumarchaeota_Thaumarchaeota_Thaumarchaeota_Aigarchaeota archaeon SCGC AAA471-I13_GCA.000405925.1:0.00152452829692639909,Archaea_Thaumarchaeota_Thaumarchaeota_Thaumarchaeota_Aigarchaeota archaeon SCGC AAA471-F17_GCA.000405905.1:0.00000100000050002909):0.02527260609523162421[100],(Archaea_Thaumarchaeota_Thaumarchaeota_Thaumarchaeota_Aigarchaeota archaeon SCGC AAA471-A16_GCA.000380685.1:0.00133580650619930614,(Archaea_Thaumarchaeota_Thaumarchaeota_Thaumarchaeota_Aigarchaeota archaeon SCGC AAA471-D15_GCA.000402915.1:0.00000100000050002909,Archaea_Thaumarchaeota_Thaumarchaeota_Thaumarchaeota_Aigarchaeota archaeon JGI 0000001-B8_GCA.000405765.1:0.00000100000050002909):0.02002059918464526439[100]):0.00705807101514790720[84]):0.27215130119747882320[100],Archaea_Thaumarchaeota_Thaumarchaeota_Thaumarchaeota_Aigarchaeota archaeon JGI 0000001-A7_GCA.000398565.1:0.33341579595919323964):0.11763528852584356765[100]):0.21490206444626630544[100]):0.06745027513371987249[78],(B27_G9:0.52553020493660362877,B48_G17:0.58295438507671992756):0.06046377814593147104[58]):0.05117035726769287446[80],((((B1_G12:0.31259346354936823342,B2_G12:0.48177048348993556370):0.14819657048973056135[100],Archaea_Bathyarchaeota_Bathyarchaeota_Bathyarchaeota archaeon RBG_16_48_13_GCA.001775995.1:0.38776830587380078930):0.06495286895643143099[74],(Archaea_Bathyarchaeota_Bathyarchaeota_Bathyarchaeota archaeon RBG_13_38_9_GCA.001775955.1:0.52601149547856052013,(((B56_G2:0.34796791747806488093,B23_G17:0.06863027665938237210):0.10400261342258852737[100],(B55_G16:0.11892186824724094996,(Archaea_Bathyarchaeota_|_|_|_|_ex4484_218:0.09602481563183408453,B76_G16:0.10964409982938541632):0.02712071854582945307[54]):0.04390131461963413945[98]):0.08370037105009318912[100],((B24_G17:0.01038071284849832396,B19_G2:0.00585372724714862055):0.08341061650530520732[100],((Archaea_Bathyarchaeota_Bathyarchaeota_Bathyarchaeota archaeon B25_GCA.001593855.1:0.02175896318310344135,B35_G15:0.02449043284605925339):0.08719999352420262917[100],B26_G17:0.06951197604823386444):0.05813041964082441698[100]):0.15260425147440201399[100]):0.12333668025325968121[100]):0.04174194863815072071[70]):0.05022416926660223241[96],(((B23_G15:0.20336700898902282386,((Archaea_Bathyarchaeota_Bathyarchaeota_Bathyarchaeota archaeon B23_GCA.001593875.1:0.08045893791466011968,(B33_G1:0.14586853938271834852,B49_G15:0.02987688407429256107):0.02449692301303613498[87]):0.11981558818586239556[100],((B46_G15:0.08462706401421821178,Archaea_Bathyarchaeota_MCG-15_miscellaneous Crenarchaeota group-15 archaeon DG-45_GCA.001273415.1:0.15360832458659398614):0.05635005062741265530[100],(((Archaea_Bathyarchaeota_Bathyarchaeota_Bathyarchaeota archaeon TCS64_GCA.001577155.1:0.13942155570658334995,B6_G12:0.10825237741240738287):0.04677736733327208379[98],(B56_G16:0.00119781964735729313,Archaea_Bathyarchaeota_|_|_|_|_ex4572_36:0.01289201065095670583):0.12424618009964620569[100]):0.05692133052977834534[100],Archaea_Bathyarchaeota_Bathyarchaeota_Bathyarchaeota archaeon RBG_16_57_9_GCA.001776015.1:0.15757559267765408606):0.19398186087919089271[100]):0.10411994146337179290[100]):0.07824110556238876579[100]):0.20674891326424410520[100],(((B29_G1:0.01199519967890261968,B59_G2:0.01509337543550077695):0.25959911609309466174[100],(((Archaea_Bathyarchaeota_|_|_|_|_ex4484_231:0.14865324384106737288,((Archaea_Bathyarchaeota_|_|_|_|_ex4484_207:0.03547033563704461712,(B71_G16:0.02044966043914254669,B1_G2:0.12268732739725925207):0.01816346360638063789[98]):0.05482378701976452912[100],(B37_G15:0.09608235501089208708,((B53_G15:0.00174596536230339945,B57_G1:0.00096657493470825361):0.06590819736771805215[100],Archaea_Bathyarchaeota_Bathyarchaeota_Bathyarchaeota archaeon B63_GCA.001593845.1:0.12350963651835425439):0.01872927397008488509[73]):0.02265653508464127511[79]):0.12249122797809676444[100]):0.04554218075903468388[57],(B17_G17:0.13234143326494596238,((B64_G1:0.00000100000050002909,Archaea_Bathyarchaeota_|_|_|_|_ex4484_40:0.00308988473315301030):0.01516232583959475216[100],Archaea_Bathyarchaeota_Bathyarchaeota_Bathyarchaeota archaeon B26-1_GCA.001593925.1:0.01860373239933530917):0.13918710446573046013[100]):0.05311296461847456879[100]):0.06363846396895901647[63],((((B32_G9:0.10255195405390250818,(Archaea_Bathyarchaeota_MCG-6_miscellaneous Crenarchaeota group-6 archaeon AD8-1_GCA.001273385.1:0.30079679435078660044,Archaea_Bathyarchaeota_Bathyarchaeota_Bathyarchaeota archaeon RBG_13_46_16b_GCA.001774235.1:0.17845180103018309925):0.06546656356025674917[100]):0.03153951242900837615[87],(Archaea_Bathyarchaeota_|_|_|_|_ex4484_81:0.09073003308748860130,(B1_G13:0.01128569871418947171,(B34_G9:0.00281608795381737761,(B38_G1:0.04566984515782469833,B27_G2:0.00331552759184746944):0.00114680618357901158[25]):0.00720913651311613172[96]):0.06734128927528544584[100]):0.06556702727521113161[100]):0.06530276135047204111[100],(Archaea_Bathyarchaeota_Bathyarchaeota_Bathyarchaeota archaeon JdFR-04_GCA.002010925.1:0.10924154556838071295,(B26_G15:0.00200418996306974155,B95_G9:0.00000100000050002909):0.07921465600174872057[100]):0.09330304806915637461[99]):0.04756297593709575555[64],((B58_G16:0.05412037297206049452,B31_G2:0.04173215365225411977):0.11365566751380945520[100],(Archaea_Bathyarchaeota_Bathyarchaeota_Bathyarchaeota archaeon BA1_GCA.001399805.1:0.15340604433525753536,(B1_G15:0.15424514135824637928,(Archaea_Bathyarchaeota_Bathyarchaeota_Bathyarchaeota archaeon BA2_GCA.001399795.1:0.12219367092187323476,Archaea_Bathyarchaeota_MCG-1_miscellaneous Crenarchaeota group-1 archaeon SG8-32-1_GCA.001273345.1:0.26417347150608477824):0.02914324195513645632[49]):0.02328237542898263859[53]):0.07583236587935231199[100]):0.04383166267270053457[100]):0.04254741834570498205[63]):0.03626700453681108716[84]):0.06165051858018606723[100],(B24_G1:0.18299935821002411007,((B13_G2:0.07825923657188933735,B42_G17:0.04954571897572905559):0.03844645041046227535[100],(B46_G17:0.09098853617983793107,Archaea_Bathyarchaeota_|_|_|_|_ex4484_135:0.04600603653442051494):0.01999001560686104739[70]):0.19673172662581100978[100]):0.09571256871794801835[100]):0.03595551682440684821[99]):0.03723899374123236516[80],((Archaea_Bathyarchaeota_Bathyarchaeota_Bathyarchaeota archaeon B24_GCA.001593865.1:0.00119311020453103278,B27_G17:0.00104792684367785004):0.12443075950721681211[100],B27_G16:0.06819442570474121279):0.28420128055274623824[100]):0.03103826337500976973[75]):0.05787296493164597461[93]):0.04710816551276208325[86]):0.04103235686276206912[65]):0.05603345495835680007[94]):0.08219871514545058766[94]):0.02817907574512082750[28]):0.05253777560908653305[88]):0.04701066076018000500[74]):0.03508644603439274590[79]):1.13814516293537693059[100],(B36_G4:0.39773257396604366765,(Bacteria_Tenericutes_Mollicutes_Mycoplasmatales_Mycoplasmataceae_Hepatoplasma_crinochetorum_GCA.001179805.1:0.07581209249504727854,Bacteria_Tenericutes_Mollicutes_Mycoplasmatales_Mycoplasmataceae_Hepatoplasma_crinochetorum_Av_GCA.000582535.1:0.08726628628633220641):0.32909814649189605973[100]):0.36301248003685676613[100]):0.07040741104945437423[39],(((Bacteria_Candidatus_Woesebacteria_Candidatus_Woesebacteria_bacterium_GW2011_GWB1_43_14_GCA.000999115.1:0.37118950356369434518,(B4_G12:0.23814641508970635364,(Bacteria_Candidatus_Woesebacteria_Candidatus_Woesebacteria_bacterium_RBG_16_42_24_GCA.001792115.1:0.26347977307401798663,Bacteria_Candidatus_Woesebacteria_Candidatus_Woesebacteria_bacterium_RIFOXYD1_FULL_46_19_GCA.001793755.1:0.20963742440299035219):0.08567977350632040301[100]):0.08098253991321230361[99]):0.27992350056250969725[100],(B61_G2:0.34832938798878471109,(Bacteria_Candidatus_Shapirobacteria_Candidatus_Shapirobacteria_bacterium_RIFOXYD1_FULL_38_32_GCA.001790905.1:0.19881636380389547392,(Bacteria_Candidatus_Shapirobacteria_Candidatus_Shapirobacteria_bacterium_GW2011_GWF2_37_20_GCA.000989305.1:0.29910604166247928282,Bacteria_Candidatus_Shapirobacteria_Candidatus_Shapirobacteria_bacterium_RBG_13_44_7_GCA.001790895.1:0.27936249639906651776):0.05421393819889872012[75]):0.11055460042370511553[99]):0.40650180521087247998[100]):0.24146341403614460241[100],((Bacteria_candidate_division_Kazan_bacterium_RBG_13_50_9_GCA.001772255.1:0.42610761591256518521,(B79_G16:0.24818146003817129208,(Bacteria_candidate_division_Kazan_bacterium_RIFCSPHIGHO2_01_FULL_44_14_GCA.001771185.1:0.00000100000050002909,Bacteria_candidate_division_Kazan_bacterium_RIFCSPLOWO2_01_FULL_45_19_GCA.001771215.1:0.00000100000050002909):0.28370375249783397198[100]):0.14412221540012226662[100]):0.29242403592198462636[100],(((Bacteria_Candidatus_Falkowbacteria_Candidatus_Falkowbacteria_bacterium_GW2011_GWF2_38_1205_GCA.000992375.1:0.23300454874812034922,B7_G4:0.20507946829576934045):0.09036550215344479886[100],Bacteria_Candidatus_Falkowbacteria_Candidatus_Falkowbacteria_bacterium_GW2011_GWF2_43_32_GCA.000999715.1:0.31208713383859754131):0.28404286608445228346[100],(B31_G16:0.30897107348446439801,(Bacteria_Candidatus_Nealsonbacteria_Candidatus_Nealsonbacteria_bacterium_RBG_13_36_15_GCA.001819145.1:0.24453189487892529330,(Bacteria_Candidatus_Nealsonbacteria_Candidatus_Nealsonbacteria_bacterium_RBG_13_42_11_GCA.001821455.1:0.23920345142590304643,Bacteria_Candidatus_Nealsonbacteria_Candidatus_Nealsonbacteria_bacterium_RBG_13_38_11_GCA.001819195.1:0.21523187346615144100):0.06797213082889835833[100]):0.06931965769291478785[100]):0.20584692129349449474[100]):0.10708513378064810073[100]):0.05902569397597302175[91]):0.08934810131894108109[85]):0.06195241516701923551[59],((Bacteria_Aerophobetes_Aerophobetes.bacterium.AeroCD12_1_GCA.001302425.1:0.27367558793470719847,(B47_G16:0.15407699691075621429,B7_G13:0.15440037470584497270):0.04530560457312845374[99]):0.06034316013297306991[99],(B3_G15:0.13330195242879910866,B19_G9:0.13690536046622139854):0.11981767302794466001[100]):0.29389804571030103686[100]):0.03675520985801689067[53],(((((Bacteria_Acetothermia_|_|_|_Candidatus Acetothermia bacterium JdFR-49_GCA.002010355.1:0.05846251241761337564,(Bacteria_Acetothermia_|_|_|_Candidatus Acetothermia bacterium JdFR-50_GCA.002010365.1:0.02870804151124277739,((B32_G1:0.00094668851201699033,B20_G15:0.00075489943796800579):0.02542012841881059054[100],(Bacteria_Acetothermia_|_|_|_Candidatus Acetothermia bacterium JdFR-51_GCA.002011435.1:0.00139737982325038304,Bacteria_Acetothermia_|_|_|_Candidatus Acetothermia bacterium JdFR-52_GCA.002010385.1:0.00195541751288310934):0.01994221178267021125[100]):0.01472157230261003646[97]):0.01361012509883024156[100]):0.13859445064191222574[100],((Bacteria_Acetothermia_|_|_|_Acetothermia bacterium UBA7521_GCA.002479455.1:0.08079452308796195026,Bacteria_Acetothermia_|_|_|_Acetothermia bacterium UBA4777_GCA.002403185.1:0.05882282548979183429):0.21608728147295147570[100],(Bacteria_Acetothermia_|_|_|_Candidatus Acetothermia bacterium JdFR-46_GCA.002011365.1:0.07392967043935599891,B84_G9:0.07217701821711457189):0.06145753859778583378[100]):0.06217063892469412018[100]):0.14322026197577339413[100],((Bacteria_Acetothermia_|_|_|_|_ex4484_10:0.06436682565059631544,B2_G16:0.07193125755007098721):0.10163885405656235272[100],(B11_G13:0.01211251143091762739,B10_G1:0.02962377044676502494):0.09811376689983171417[100]):0.21291002104348538682[100]):0.27974108856642243559[100],(B3_G13:0.36983812712542724066,(B21_G9:0.23560321666445729893,((((B14_G6:0.14475262704275973502,(B16_G2:0.00050190899458920951,(Bacteria_Thermotoga_|_|_|_|_ex4484_232:0.00039555983211192334,(B6_G1:0.00041302423398376542,B96_G9:0.00000100000050002909):0.00000100000050002909[32]):0.00033696495519035409[58]):0.00199115414472574763[54]):0.12196212598761317636[99],(Bacteria_Thermotogae_Thermotogae_Thermotogales_Thermotogaceae_Thermotoga_Thermotoga_neapolitana_DSM_4359_GCA.000018945.1:0.03403297827582044827,(Bacteria_Thermotogae_Thermotogae_Thermotogales_Thermotogaceae_Thermotoga_Thermotoga_maritima_MSB8_GCA.000008545.1:0.00447383750150929810,Bacteria_Thermotogae_Thermotogae_Thermotogales_Thermotogaceae_Thermotoga_Thermotoga_petrophila_RKU_1_GCA.000016785.1:0.01158549541061977724):0.03492910592104379180[100]):0.08193920170427322625[100]):0.06490976447586782605[99],((Bacteria_Thermotogae_Thermotogae_Thermotogales_Fervidobacteriaceae_Thermosipho_Thermosipho_melanesiensis_BI429_GCA.000016905.1:0.16136705317703345375,Bacteria_Thermotogae_Thermotogae_Thermotogales_Fervidobacteriaceae_Fervidobacterium_Fervidobacterium_islandicum_GCA.000767275.3:0.17395539638542645289):0.08261106956840864879[100],((B37_G4:0.00643606078058252522,(B6_G13:0.00503833155614155734,B104_G9:0.05426477122953391602):0.00652404975732385432[94]):0.19214033315300901861[100],(Bacteria_Thermotogae_Thermotogae_Thermotogales_Thermotogaceae_Pseudothermotoga_Pseudothermotoga_hypogea_DSM_11164_GCA.000816145.1:0.13676566393114475417,Bacteria_Thermotogae_Thermotogae_Thermotogales_Thermotogaceae_Pseudothermotoga_Pseudothermotoga_thermarum_DSM_5069_GCA.000217815.1:0.14361141421857498424):0.05599465960480683874[100]):0.08407477557479367536[100]):0.02611068153174827752[55]):0.05592150639057288930[99],(((Bacteria_Thermotogae_Thermotogae_Petrotogales_Petrotoga_Petrotoga_mobilis_PSJ95_GCA.000018605.1:0.28388114258612201501,(Bacteria_Thermotoga_|_|_|_|_ex4572_148:0.09515473422096411282,Bacteria_Thermotogae_Thermotogae_Petrotogales_Marinitoga_Marinitoga_piezophila_Petrotogaceae_KA3_GCA.000255135.1:0.04732239819615971510):0.12000058012571789001[100]):0.11353205678072891827[100],(Bacteria_Thermotogae_Thermotogae_Kosmotogales_Kosmotogaceae_Mesotoga_Mesotoga_prima_MesG1Ag42_GCA.000147715.3:0.21183757011707574081,(B22_G6:0.06097674500894337268,Bacteria_Thermotogae_Thermotogae_Kosmotogales_Kosmotogaceae_Kosmotoga_Kosmotoga_pacifica_GCA.001027025.1:0.03840707476964023287):0.09447636005381047919[100]):0.14910228095545302596[100]):0.05039651351396361861[100],B41_G15:0.26317740529667704719):0.03005456906495980809[63]):0.04287324993482789087[81]):0.08834733526203267240[99]):0.10599598467899816467[99]):0.04106922119331142540[91],((B22_G15:0.22835777613161695188,(B58_G2:0.00034687873824518380,B21_G15:0.34013391397421938178):0.27033939002051793343[100]):0.21356403746066202065[100],((Bacteria_Caldiserica_Caldisericia_Caldisericales_Caldisericaceae_Caldisericum_Caldisericum_exile_AZM16c01_GCA.000284335.1:0.20260074070388833789,Bacteria_Caldiserica_Caldisericia_Caldisericales_Caldisericaceae_Caldisericum_sp_CG2_30_36_11_GCA.001871575.1:0.20614687167826201142):0.07859052107322990477[99],(B38_G4:0.01819923331812229803,Bacteria_Caldiserica_Caldisericia_Caldisericales_|_Caldiserica bacterium UBA646_GCA.002299965.1:0.02992356386307571878):0.23598335715787585598[100]):0.31555815824052757534[100]):0.11559307417532968532[100]):0.03719146321619537510[93]):0.02862259416011067245[52],((((B10_G13:0.16351703395330288715,(B35_G9:0.00078817643524823385,Bacteria_TA06 _|_|_|_|_ex4484_274:0.00090511593803558851):0.11151329232498337352[100]):0.31390270615968984824[100],(Bacteria_TA06.bacterium.32_111_GCA.001508335.1:0.00000100000050002909,Bacteria_TA06.bacterium.34_109_GCA.001508575.1:0.00000100000050002909):0.50752870002505456881[100]):0.10451168721570620879[100],(((B10_G15:0.00227382165033944731,B11_G1:0.00205084689882171784):0.00166254099029822613[64],B5_G17:0.00289220141787074588):0.24554441195548951105[100],(B54_G16:0.00108840783476192278,B12_G15:0.00159094138261056564):0.30338169271979054109[100]):0.12615628487970231841[100]):0.04030775143392200527[40],(((Bacteria_Hydrothermae.bacterium.JdFR_75_GCA.002011635.1:0.29157227735836921401,Bacteria_Hydrothermae.bacterium.JdFR_71_GCA.002010635.1:0.28402853517274184725):0.11339621205779536195[100],(B15_G9:0.23884452382257848058,((Bacteria_Hydrothermae_|_|_|_|_ex4484_147:0.01910644922834021237,(B86_G9:0.00116283175151621213,B12_G1:0.00138300442125387202):0.01045577327485332740[100]):0.20861158804449489446[100],B29_G16:0.20472680650221156129):0.03552507317548097426[56]):0.08294234654180759891[100]):0.12705581077943825519[100],(B36_G15:0.30692918629632187644,(Bacteria_WOR-3_|_|_|_|_ex4484_100:0.13830518885366391291,((Bacteria_WOR_3_WOR_3.bacterium.RBG_13_43_14_GCA.001771735.1:0.19594726503181145172,Bacteria_WOR_3_WOR_3.bacterium.SM23_60_GCA.001303805.1:0.15905877015364056071):0.04089116151638470809[97],(Bacteria_WOR_3_WOR_3.bacterium.SM23_42_GCA.001303785.1:0.06551602274573881113,Bacteria_WOR_3_WOR_3.bacterium.SM1_77_GCA.001304255.1:0.07584634488986678746):0.09427241275772141327[100]):0.03593167949361633640[89]):0.25277451185053556593[100]):0.18779200346355146012[100]):0.04973719485509718596[98]):0.07522477623745271735[99]):0.03699915502586161031[10]):0.03534330905996455746[4]):0.02543120081235201654[4]):0.02206983807815494220[13],(((Bacteria_Cloacimonetes_|_|_|_|_ex4572_65:0.36161089029572340836,(((Bacteria_Cloacimonetes_Cloacimonas_Cloacimonas_sp_SDB_GCA.001412425.1:0.16402582167943610680,(B128_G9:0.15544732493092078274,(B137_G9:0.00526083893362656353,(Bacteria_Cloacimonetes_|_|_|_|_ex4484_143:0.00000100000050002909,B42_G1:0.00000100000050002909):0.03518105039798200689[100]):0.09614476199136123835[100]):0.04376982458642784957[100]):0.04813639603735887784[100],(Bacteria_Cloacimonetes_|_|_|_|_ex4484_275:0.00096914317938726004,B18_G9:0.00000100000050002909):0.12311734477014937839[100]):0.11059530250939683671[100],(Bacteria_Cloacimonetes_Cloacimonas_Cloacimonas_acidaminovorans_str_Evry_GCA.000146065.1:0.05326187717991051618,Bacteria_Cloacimonetes_Cloacimonetes.bacterium.WWEI_01_GCA.001603745.1:0.06676180812416405985):0.25066307074874999428[100]):0.07807037478360226435[100]):0.08487994331025802697[98],(B8_G9:0.30855413728063324497,((Bacteria_Cloacimonetes_Cloacimonetes.bacterium.SCGC_AAA252_P10_GCA.000405105.1:0.01061933828698075240,Bacteria_Cloacimonetes_Cloacimonetes.bacterium.SCGC_AAA255_C20_GCA.000404765.1:0.01404028362037511475):0.03720201246322531186[100],Bacteria_Cloacimonetes_|_|_|_|_ex4484_140:0.04120776751753623540):0.26707184741090816971[100]):0.11022666742020692521[100]):0.19268079733792875530[100],(((((Bacteria_Latescibacteria_Latescibacteria.bacterium.SCGC_AAA252_D10_GCA.000402435.1:0.32887746117019356351,(Bacteria_Latescibacteria_Latescibacteria.bacterium.SCGC_AAA252_D10_GCA.000403035.1:0.12370121141983807245,Bacteria_Latescibacteria_Latescibacteria.bacterium.SCGC_AAA252_D10_GCA.000398625.1:0.13504354074938507146):0.20183775396878961272[100]):0.08181251499573632957[98],(Bacteria_Latescibacteria_Latescibacteria.bacterium.SCGC_AAA252_D10_GCA.002346505.1:0.17672266184680737733,((Bacteria_Latescibacteria_Latescibacteria.bacterium.SCGC_AAA252_D10_GCA.002346595.1:0.00000100000050002909,Bacteria_Latescibacteria_Latescibacteria.bacterium.SCGC_AAA252_D10_GCA.002433075.1:0.00025204347547601227):0.13336900319311334462[100],Bacteria_Latescibacteria_Latescibacteria.bacterium.SCGC_AAA252_D10_GCA.002348785.1:0.14905461551905094253):0.10210561630777220676[100]):0.22847502259098956268[100]):0.04734151927240706076[75],(((B142_G9:0.07740134824346785181,Bacteria_Latescibacteria_WS3_|_|_|_|_ex4484_107:0.04624928472337550694):0.24122880907661276018[100],((((B68_G9:0.00400659645284176091,B37_G17:0.00312854962166742934):0.00272820975573410561[46],B12_G2:0.00202217136343715246):0.00143489998715697520[40],B48_G15:0.00528100187715569921):0.07284175941743711857[100],B6_G15:0.05426058327419471666):0.20817496417984077128[100]):0.06077597910788706120[96],(B122_G9:0.00021806176195378080,(Bacteria_Latescibacteria_WS3_|_|_|_|_ex4484_181:0.00152446767931024483,B45_G1:0.01074039383191912646):0.00036818122559607760[55]):0.29305354406074035634[100]):0.05364986229983381705[97]):0.08232897756980933623[93],((((B29_G9:0.00331664920046442248,Bacteria_BP1_|_|_|_|_ex4484_93:0.00363576810212402381):0.43593820350138928754[100],(B46_G16:0.37014992959198017575,(B42_G16:0.17543119802773535221,((B30_G16:0.16747855082560808571,B79_G9:0.19037492364229507968):0.06823543992214491094[96],B83_G9:0.34398818035218592382):0.04438008437175171988[65]):0.14625870354928249828[100]):0.07405159281188800069[100]):0.14078140573831585125[100],(((Bacteria_Zixibacteria_Zixibacteria.bacterium.RBG_16_53_22_GCA.001775395.1:0.25475128179044143062,(Bacteria_Zixibacteria_|_|_|_|_ex4484_95:0.00151383190137210628,B38_G16:0.00973035398751338591):0.24912846373968636216[100]):0.13348944659530070922[100],(Bacteria_Zixibacteria_Zixibacteria.bacterium.SM1_73_GCA.001304225.1:0.23332580204465877549,((Bacteria_Zixibacteria_Zixibacteria.bacterium.RBG_19FT_COMBO_42_43_GCA.001775405.1:0.00000100000050002909,Bacteria_Zixibacteria_Zixibacteria.bacterium.RBG_1_GCA.000447245.1:0.00000100000050002909):0.06270631460963844994[100],Bacteria_Zixibacteria_Zixibacteria.bacterium.RBG_16_40_9_GCA.001773425.1:0.07105589834591570508):0.21525422926932077927[100]):0.06841297892900925770[100]):0.04099835946385747831[99],((B5_G4:0.18286098380613241554,B117_G9:0.17499371831920115805):0.09942935299414129569[100],(B22_G1:0.21184443293175747591,(B45_G9:0.19078877282106715407,B120_G9:0.19153124913642377569):0.04392971507892969030[96]):0.10194887482583327165[100]):0.13826255754788352448[100]):0.07896638096464181356[100]):0.03234935877739748139[27],((((Bacteria_Ignavibacteriae_Ignavibacteria_Ignavibacteriales_Melioribacteraceae_Melioribacter_Melioribacter_roseus_P3M_2_GCA.000279145.1:0.15358971295536211210,((Bacteria_Ignavibacteriae_Ignavibacteria_Ignavibacteriales_Ignavibacteriaceae_Ignavibacterium_Ignavibacterium_album_JCM_16511_GCA.000258405.1:0.12214967364823210716,(B3_G1:0.08973248078370250902,B8_G11:0.08992508216497276108):0.10096726374612111088[100]):0.03839643736112247074[94],Bacteria_Ignavibacteriae_Ignavibacteria_Ignavibacteriales_Ignavibacteriales_bacterium_UTCHB3_GCA.002050155.1:0.28665739116797606112):0.03451623512561993040[69]):0.14281605796028723487[100],((Bacteria_Bacteroidetes_Saprospiria_Saprospirales_Saprospiraceae_Saprospira_Saprospira_grandis_str_Lewin_GCA.000250635.1:0.23271629314207098460,(Bacteria_Bacteroidetes_Saprospiria_Saprospirales_Haliscomenobacteraceae_Haliscomenobacter_Haliscomenobacter_hydrossis_DSM_1100_GCA.000212735.1:0.21381357747359219790,B8_G4:0.22512899395744453979):0.05881129322186436775[100]):0.11260482013476362517[100],(B26_G6:0.28070342832584138648,((B12_G6:0.27256933759104301496,(((((B58_G9:0.05087067650224613019,Bacteria_Bacteroidetes_|_|_|_|_ex4572_112:0.06710344121934598560):0.10453606704601542399[100],B27_G6:0.08883545521163764558):0.13877051337049578494[100],(Bacteria_Bacteroidetes_|_|_|_|_ex4572_77:0.14933526971574387354,B61_G9:0.11410675991062294021):0.07238153084897418210[100]):0.03483013080744854634[86],(((Bacteria_Bacteroidetes_|_|_|_|_ex4484_259:0.13264663129757336968,B4_G6:0.13230184364253705365):0.04971217646142033625[96],((Bacteria_Bacteroidetes_|_|_|_|_ex4484_276:0.00013079672919905324,Bacteria_Bacteroidetes_|_|_|_|_ex4572_114:0.00109302200619742162):0.17943958692925532361[100],(B8_G6:0.01157570295025525491,B18_G4:0.01488520348239052299):0.15030808573039056153[100]):0.02475935987108370331[62]):0.01962024829357661079[69],(B16_G9:0.11962407011962293557,(B6_G9:0.10445539233044234817,(B17_G6:0.00244001950183385776,((B43_G1:0.01083696028539784736,B9_G2:0.00089626731760853915):0.01982898405422592672[92],B2_G9:0.00124860256301121525):0.00842053229523637842[68]):0.09649797783983954380[100]):0.03813512738126583618[100]):0.06970519377543418771[100]):0.02199976117578724549[64]):0.05976189772052779847[100],(((((Bacteria_Bacteroidetes_Bacteroidia_Bacteroidales_Prolixibacteraceae_Sunxiuqinia_Sunxiuqinia_dokdonensis_GCA.001270965.1:0.11100342916632502388,(Bacteria_Bacteroidetes_Bacteroidia_Marinilabiliales_Prolixibacteraceae_Draconibacterium orientale FH5_GCA.000626635.1:0.00000100000050002909,GCF_000626635:0.00000100000050002909):0.13249090901640123152[100]):0.07738446360340221764[100],((Bacteria_Bacteroidetes_Bacteroidia_Bacteroidales_Phocaeicola_Phocaeicola_abscessus_CCUG_55929_GCA.000312445.1:0.25389716824979913223,(Bacteria_Bacteroidetes_Bacteroidia_Bacteroidales_Marinilabiliaceae_Thermophagus_Thermophagus_xiamenensis_GCA.000220155.2:0.12019203554733007278,(Bacteria_Bacteroidetes_Bacteroidia_Bacteroidales_Marinilabiliaceae_Alkaliflexus_Alkaliflexus_imshenetskii_DSM_15055_GCA.000517065.1:0.06369979754453068688,Bacteria_Bacteroidetes_Bacteroidia_Marinilabiliales_Marinilabiliaceae_Alkalitalea saponilacus SC/BZ-SP2_GCF.002201795.1:0.07354237633171334387):0.06650713658537682482[100]):0.07032139408989288021[100]):0.02828658487350460896[50],((Bacteria_Bacteroidetes_Bacteroidia_Bacteroidales_Odoribacteraceae_Butyricimonas_Butyricimonas_synergistica__DSM_23225_GCA.000379665.1:0.05152461223642865878,Bacteria_Bacteroidetes_Bacteroidia_Bacteroidales_Porphyromonadaceae_Sanguibacteroides_Sanguibacteroides_justesenii_GCA.000832075.1:0.04724833232103396036):0.14818148886507456763[100],(Bacteria_Bacteroidetes_Bacteroidia_Bacteroidales_Rikenellaceae_Tidjanibacter_Tidjanibacter_massiliensis_GCA.900104605.1:0.14056970616239927718,(Bacteria_Bacteroidetes_Bacteroidia_Bacteroidales_Rikenellaceae_Mucinivorans_Mucinivorans_hirudinis_GCA.000723505.1:0.14604009209379112399,Bacteria_Bacteroidetes_Bacteroidia_Bacteroidales_Rikenellaceae_Rikenella_Rikenella_microfusus_DSM_15922_GCA.000427365.1:0.09435844217980952908):0.05163099284955545432[100]):0.12024078716433445058[100]):0.02894088416514967524[46]):0.02795052771461510252[63]):0.03375279743704384661[87],(Bacteria_Bacteroidetes_Bacteroidia_Marinilabiliales_Salinivirgaceae_Salinivirga_GCA.001443605.1:0.20558598249245788048,B39_G9:0.16948113313775756139):0.04204476304459964925[85]):0.01545596911464521342[23],(B42_G9:0.24537976340734860004,(B2_G6:0.04160654763306437937,((Bacteria_Bacteroidetes_|_|_|_|_ex4572_117:0.10679035613064807864,B28_G6:0.01350456994341651951):0.01867381833116436504[95],B2_G4:0.03818474440718322427):0.02812049276996427330[97]):0.12570862236350635599[100]):0.04367112063875697864[83]):0.02132473149043381117[42],(Bacteria_Bacteroidetes_|_|_|_|_ex4572_128:0.23696637422063110412,((B1_G1:0.01924525110586767021,(B24_G4:0.00125744195177920773,(B42_G2:0.01667041270965694683,B13_G6:0.00000100000050002909):0.00042584500510227955[43]):0.01051417932590033473[56]):0.16569180613579798100[100],B9_G6:0.19008969559748192801):0.03180082135301066232[64]):0.02411759554568545724[25]):0.05510592132426846840[100]):0.03613027348439500769[100]):0.01949431779489887648[50],(((Bacteria_Bacteroidetes_Flavobacteriia_Flavobacteriales_Flavobacteriaceae_Ulvibacter_Ulvibacter_sp_LPB0005_GCA.001637325.1:0.05997361536771823182,(Bacteria_Bacteroidetes_Flavobacteriia_Flavobacteriales_Flavobacteriaceae_Aequorivita_Aequorivita_sublithincola_DSM_14238_GCA.000265385.1:0.02945138984625910936,Bacteria_Bacteroidetes_Flavobacteriia_Flavobacteriales_Flavobacteriaceae_Aequorivita_Aequorivita_capsosiphonis_DSM_23843_GCA.000429125.1:0.03342200096295639550):0.04591781683841113237[100]):0.01848179917843064193[90],B10_G11:0.08231603558861032288):0.03729892662397391034[100],(B1_G11:0.08274487564658476735,((Bacteria_Bacteroidetes_Flavobacteriia_Flavobacteriales_Flavobacteriaceae_Mangrovimonas_Mangrovimonas_sp_ST2L12_GCA.001280435.1:0.05169012397978529905,(Bacteria_Bacteroidetes_Flavobacteriia_Flavobacteriales_Flavobacteriaceae_Sediminibacter_Sediminibacter_sp_Hel_I_10_GCA.000688335.1:0.07098593825563746795,Bacteria_Bacteroidetes_Flavobacteriia_Flavobacteriales_Flavobacteriaceae_Winogradskyella_Winogradskyella_psychrotolerans_RS_3_GCA.000427335.1:0.07183696247258294920):0.01704304002450912625[95]):0.01683458481858381151[97],Bacteria_Bacteroidetes_Flavobacteriia_Flavobacteriales_Flavobacteriaceae_Xanthomarina_Xanthomarina_gelatinilytica_GCA.000348685.1:0.06157272504584236639):0.01766294072852656397[76]):0.04318553288367824039[100]):0.17100555189321889338[100]):0.03075134964405526819[93]):0.06233999072529015223[100]):0.21540346970604518084[100]):0.08547545628262422091[100],(Bacteria_Calditrichaeota_Calditrichae_Calditrichales_Calditrichaceae_Caldithrix_Caldithrix_sp_RBG_13_44_9_GCA.001771055.1:0.32090836741757955419,(B41_G9:0.10415285134345815543,(Bacteria_Calditrichaeota_Calditrichae_Calditrichales_Calditrichaceae_Caldithrix_Caldithrix_abyssi_Caldithrix_abyssi_DSM_LF13_GCA.001886815.1:0.00000100000050002909,Bacteria_Calditrichaeota_Calditrichae_Calditrichales_Calditrichaceae_Caldithrix_Caldithrix_abyssi_DSM_13497_GCA.000241815.1:0.00000100000050002909):0.07721458868235926698[100]):0.17132647068862907891[100]):0.08846947465834875679[100]):0.02863968784779276702[72],((((B41_G16:0.18804929410383985910,B138_G9:0.20729347988881946518):0.17030314490692333163[100],(Bacteria_Marinimicrobia_Marinimicrobia.bacterium.CG1_02_48_14_GCA.001872685.1:0.35204276815056612104,(Bacteria_Marinimicrobia_Marinimicrobia.bacterium.REDSEA_S14_B6_GCA.001626655.1:0.31848239784473597602,(Bacteria_Marinimicrobia_Marinimicrobia.bacterium.JGI_0000113_D11_GCA.000494725.1:0.46240952735467316659,(Bacteria_Marinimicrobia_Marinimicrobia.bacterium.SCGC_AAA298_D23_GCA.000402655.1:0.40546205381555305847,Bacteria_Marinimicrobia_Marinimicrobia.bacterium.TCS59_GCA.001577105.1:0.23195882038977919115):0.08484560682824811295[99]):0.04876098634525847381[42]):0.09884186324808261204[100]):0.05172850324153672325[96]):0.03389811548385662787[98],((B9_G9:0.00417523102704814297,(B5_G15:0.00195054614141576392,B35_G16:0.00040917879901454908):0.00273499459361341898[66]):0.22179293327798094149[100],(Bacteria_Marinimicrobia_Marinimicrobia.bacterium.JGI_OTU_1_GCA.000494065.1:0.36330369571908044390,(B118_G9:0.15075960741030491885,B20_G16:0.18063372907900279718):0.07061454499767295945[100]):0.04820326211646969866[78]):0.10991957880836601691[100]):0.10288881986911523059[100],(B43_G9:0.31735045251393695365,(((Bacteria_Calditrichaeota/KSB1_|_|_|_|_GCA.002127425.1:0.17294925156621418494,(Bacteria_Calditrichaeota/KSB1_|_|_|_|_ex4572_119:0.15909723465235925399,Bacteria_Calditrichaeota/KSB1_|_|_|_|_ex4484_87:0.12680501318935591404):0.04140101922481576741[77]):0.11697461533744342443[100],(Bacteria_KSB1.bacterium.RBG_16_48_16_GCA.001771235.1:0.19739744429740613274,Bacteria_Calditrichaeota/KSB1_|_|_|_|_ex4484_245:0.25465322735852496949):0.12855671970106993807[100]):0.04163133978340734231[96],(B21_G16:0.33125422103956636555,((B47_G9:0.00181460750686047241,((Bacteria_Calditrichaeota/KSB1_|_|_|_|_ex4484_219:0.00000100000050002909,B7_G2:0.02167799465781414595):0.00259537656696549358[100],(B19_G16:0.00050856068619226427,B39_G15:0.00185824641713477402):0.00148314901077553000[80]):0.00090076658687808899[72]):0.00982122795617123602[93],B39_G1:0.03544026102267907458):0.23751653033322370212[100]):0.04399926340510879746[42]):0.03877871740806498185[59]):0.04401750359837940108[97]):0.01874515345728686166[35]):0.06571237219172212929[100]):0.02055329506269648610[20]):0.03179584208828122732[28],(((((B39_G6:0.00225398789018121720,B21_G4:0.00000100000050002909):0.30942792800084695237[100],B34_G6:0.35218356203057088472):0.13533377946224267596[100],B92_G9:0.35564619742908187838):0.06319027480013778009[52],((Bacteria_Hyd24_12_Hyd24_12.bacterium.JCC_6_GCA.001875255.1:0.14264377210137921259,(Bacteria_Hyd24-12_|_|_|_|_ex4484_173:0.00187197752717524891,B71_G9:0.00477308366473423815):0.10427476189218148894[100]):0.13804157755515336636[100],(B22_G4:0.25806299493497830699,((Bacteria_Hyd24_12_Hyd24_12.bacterium.Ran_1_GCA.001618605.1:0.00000100000050002909,Bacteria_Hyd24_12_Hyd24_12.bacterium.Vib_1_GCA.001618625.1:0.00000100000050002909):0.00000100000050002909[100],Bacteria_Hyd24_12_Hyd24_12.bacterium.Dam_1_GCA.001618615.1:0.00000100000050002909):0.27916024241240122716[100]):0.04773148353199075516[46]):0.39961862436281953004[100]):0.03915102617257456424[33],((((Bacteria_Gemmatimonadetes_Gemmatimonadetes_Gemmatimonadales_Gemmatimonadaceae_Gemmatimonas_Gemmatimonas_aurantiaca_T_27_GCA.000010305.1:0.04890038412069694362,Bacteria_Gemmatimonadetes_Gemmatimonadetes_Gemmatimonadales_Gemmatimonadaceae_Gemmatimonas_Gemmatimonas_phototrophica_GCA.000695095.2:0.04976940000954824250):0.11532777274365894893[100],Bacteria_Gemmatimonadetes_ Gemmatimonadetes_Gemmatimonadales_Gemmatimonadaceae_Gemmatirosa_Gemmatirosa kalamazoonesis KBS708_GCA.000522985.1:0.12771041785080744502):0.09234133931966458098[100],Bacteria_Gemmatimonadetes_|_|_|_Gemmatimonadetes bacterium 13_2_20CM_69_8_GCA.001914615.1:0.28409513691862514628):0.15543107336369924032[100],(Bacteria_Gemmatimonadetes_|_|_|_Gemmatimonadetes bacterium bin94_GCA.002238865.1:0.25869855374294004058,((Bacteria_Gemmatimonadetes_|_|_|_Gemmatimonadaceae bacterium NAT280_GCA.002697855.1:0.19813469225529728446,Bacteria_Gemmatimonadetes_|_|_|_Gemmatimonadales bacterium UBA1142_GCA.002311875.1:0.15668148245587520950):0.05558045740502202958[84],Bacteria_Gemmatimonadetes_|_|_|_Gemmatimonadales bacterium UBA1007_GCA.002291775.1:0.24451426463371414566):0.03474929423639790821[56]):0.12806265146223386187[100]):0.16881577644698742002[100]):0.04468079961628561303[51]):0.02495260827603695830[26]):0.02874337955845911174[33]):0.09088068359195392021[100],(Bacteria_Spirochaetes_Spirochaetia_Leptospiraceae_Turneriella_Turneriella_parva_Leptospirales_DSM_21527_GCA.000266885.1:0.51829793417334135697,Bacteria_Spirochaetes_Spirochaetia_Leptospiraceae_Leptonema_Leptonema_illini_DSM_21528_GCA.000243335.1:0.44827732817696752665):0.20277910443495372750[100]):0.04859362040423793883[88],(Bacteria_Spirochaetes_Spirochaetia_Brevinematales_Brevinemataceae_Brevinema_Brevinema_andersonii_GCA.900112165.1:0.64985972262596702897,Bacteria_Spirochaetes_Spirochaetia_Brachyspirales_Brachyspiraceae_Brachyspira_Brachyspira_hyodysenteriae_ATCC_27164_GCA.001676785.2:0.51351341559140151194):0.07760358818689454263[87]):0.05819965871574148131[98]):0.19261265311230471586[100]):0.10472414556632295146[98],B62_G9:0.06433236964580489603);
