# Supplementary material for: Expansive microbial metabolic versatility and biodiversity in dynamic Guaymas Basin hydrothermal sediments
Source: Nat Commun. 2018 Nov 27;9:4999. doi: 10.1038/s41467-018-07418-0 (PMC6258724; doi:10.1038/s41467-018-07418-0)
Supplement: Supplementary file 8 — Supplementary Data 6 [file 41467_2018_7418_MOESM8_ESM.xlsx]

## Sheet: Caption
Supplementary Data 6: Average amino acid identity of GB and reference genomes. Average amino acid identity (AAI) in percent of all GB genomes compared to the reference genomes depicted in Supplementary Figure 2. Highlighted are values >= 50%. Source: Source of genomic sequence, which allows to discriminate between genomes with cultured and uncultured origin. The order in the table reflects the or…

## Sheet: Data 6
	Clusters	Source	ex4484_26	GCA_001872795.1_ASM187279v1_genomic	ex4484_226	B53_G16	ex4572_72	B60_G9	GCA_001872125.1_ASM187212v1_genomic	ex4484_71	GCA_001872145.1_ASM187214v1_genomic	ex4484_31	B29_G15	GCA_001872765.1_ASM187276v1_genomic	B72_G16	GCA_001791825.1_ASM179182v1_genomic	B43_G17	B66_G1	B54_G15	B100_G9	B103_G9	ex4484_78	GCA_001871415.1_ASM187141v1_genomic	GCA_001872825.1_ASM187282v1_genomic	GCA_000008085.1_ASM808v1_genomic	GCA_000387965.1_Nst1_genomic	GCA_001552015.1_ASM155201v1_genomic	B112_G9	B36_G17	B33_G15	B34_G1	B34_G15	B56_G9	ex4484_56	B62_G1	B73_G9	ex4484_14	B50_G15	GCA_000405245.1_ASM40524v1_genomic	B55_G9	B14_G16	GCA_000380865.1_ASM38086v1_genomic	B8_G16	B110_G9	B13_G16	B31_G9	B30_G1	GCA_001873985.1_ASM187398v1_genomic	GCA_000404305.1_ASM40430v1_genomic
			Pacearchaeota	Pacearchaeota	Pacearchaeota	Pacearchaeota	Pacearchaeota	Pacearchaeota	Pacearchaeota	Pacearchaeota	Pacearchaeota	Pacearchaeota	Woesearchaeota	Woesearchaeota	Woesearchaeota	Woesearchaeota	Woesearchaeota	Woesearchaeota	Woesearchaeota	Woesearchaeota	Woesearchaeota	Woesearchaeota	Woesearchaeota	Woesearchaeota	Nanoarchaeota	Nanoarchaeota	Nanoarchaeota	Nanoarchaeota	Nanoarchaeota	Nanoarchaeota	Aenigmarchaeota	Aenigmarchaeota	Aenigmarchaeota	Aenigmarchaeota	Aenigmarchaeota	Aenigmarchaeota	Aenigmarchaeota	Aenigmarchaeota	Aenigmarchaeota	Aenigmarchaeota	Aenigmarchaeota	Aenigmarchaeota	Aenigmarchaeota	Aenigmarchaeota	Aenigmarchaeota	Aenigmarchaeota	Aenigmarchaeota	Aenigmarchaeota	Aenigmarchaeota
			metagenome		metagenome	metagenome	metagenome	metagenome		metagenome		metagenome	metagenome	metagenome	metagenome	metagenome	metagenome	metagenome	metagenome	metagenome	metagenome	metagenome	metagenome	metagenome	type material	Single Cell	Co_culture	metagenome	metagenome	metagenome	metagenome	metagenome	metagenome	metagenome	metagenome	metagenome	metagenome	metagenome	Single Cell	metagenome	metagenome	Single Cell	metagenome	metagenome	metagenome	metagenome	metagenome	metagenome	Single Cell
ex4484_26	Pacearchaeota	metagenome		49.96	48.76	55.99	49.51	49.45	48.27	49.67	50.34	53.08	48.26	49.78	47.79	49.62	49.37	49.17	47.96	47.66	48.53	50.11	46.66	47.54	43.73	41.54	42.42	45.19	48.16	46.62	43.8	44.47	43.99	44.9	45.01	46.99	46.62	44.7	45.62	45.49	44.73	42.36	43.9	46.7	46.57	45.89	45.95	44.14	46.17
GCA_001872795.1_ASM187279v1_genomic	Pacearchaeota		49.96		51.43	48.85	51.32	51.23	50.46	51.34	48.13	49.79	44.28	45.99	45.04	44.51	45.76	46.88	44.92	45.39	45.6	46.19	44.58	45.15	41.11	41.15	41.35	42.03	43.71	43.99	41.76	42.44	41.92	42.63	42.51	42.63	43.46	43.16	42.71	42.61	42.81	42.39	41.97	42.29	42.25	41.97	42.2	43.14	42.03
ex4484_226	Pacearchaeota	metagenome	48.76	51.43		52.65	54.73	55.11	51.92	54.79	49.62	52.4	47.25	46.98	47.21	45.61	49.14	48.65	47.22	47.35	45.5	47.75	44.3	45.59	42	42.25	42.59	44.19	45.58	45.51	51.4	50.81	49.78	46.32	45.42	44.51	45.19	44.99	42.35	44.41	45.38	41.07	44.55	45.05	48.12	46.15	46.8	43.45	43.54
B53_G16	Pacearchaeota	metagenome	55.99	48.85	52.65		58.5	57.24	53.87	56.66	47.32	47.81	43.9	45.89	44.81	45.25	44.33	44.99	45.34	45.93	47.37	47.42	42.47	44.9	41.48	41.56	40.57	42.12	42.28	42.72	47.56	60.28	46.65	46.41	43.55	44.44	44.38	43.42	41.62	42.65	42.48	43.38	43.3	43.45	44.15	43.81	44.25	42.66	42.83
ex4572_72	Pacearchaeota	metagenome	49.51	51.32	54.73	58.5		68.17	56.92	58.25	49.32	47.71	42.85	46.4	44.34	44.98	44.4	44.88	43.74	44.76	45.6	46.12	43.89	43.33	40.74	40.41	40.69	42.35	43.78	43.08	41.05	41.97	42.82	43.46	43.04	45.17	44.67	42.84	41.63	42.56	43.48	38.16	43.97	43.73	43.16	43.26	42.59	42.97	41.71
B60_G9	Pacearchaeota	metagenome	49.45	51.23	55.11	57.24	68.17		57.87	60.74	48.64	49.32	44.79	46.68	44.69	44.75	45.43	45.97	46.12	45.96	46.67	46.62	43.55	44.4	41.76	40.22	39.93	42.96	43.43	43.68	45.52	47.42	43.93	44.01	43.55	44.2	44.64	42.58	41.97	42.71	43.05	42.31	42.98	43.73	44.08	45.12	44.18	42.7	43.96
GCA_001872125.1_ASM187212v1_genomic	Pacearchaeota		48.27	50.46	51.92	53.87	56.92	57.87		60.22	49.01	48.48	44.36	46.46	44.67	45.15	44.04	44.39	43.39	44.8	45.04	45.33	43.4	43.93	41.19	40.58	40.09	42.33	42.67	43.94	42.31	42.59	42.33	42.22	42.4	42.02	42.11	41.93	41.69	41.87	42.44	41.26	41.53	42.28	42.5	42.64	42.45	42.41	42.33
ex4484_71	Pacearchaeota	metagenome	49.67	51.34	54.79	56.66	58.25	60.74	60.22		49.52	49.2	45.22	46.81	45.85	45.61	46.17	46.96	46.04	45.04	45.34	46.2	43.74	45.09	42.12	41.63	42.32	43.65	43.42	45.84	43.45	43.5	43.25	43.2	43.83	42.96	44.08	42.96	42.46	44.03	43.77	41.35	43.02	43.09	44.19	44.44	44.27	43.76	44.62
GCA_001872145.1_ASM187214v1_genomic	Pacearchaeota		50.34	48.13	49.62	47.32	49.32	48.64	49.01	49.52		53.08	45.67	49.31	47.44	46.89	47.53	48.05	47.21	46.38	47.24	47.29	44.49	46.28	42.34	41.65	41.65	43.25	45.26	45.11	43.46	44.47	43.54	43.66	43.23	43.73	44.17	44.3	42.57	43.95	44.2	41.37	43.1	44.31	44.43	44.05	44.56	44.07	43.32
ex4484_31	Pacearchaeota	metagenome	53.08	49.79	52.4	47.81	47.71	49.32	48.48	49.2	53.08		46.35	47.8	47.8	47.96	50.22	49.39	49.64	47.01	48.19	48.63	44.77	46.82	45.33	42.89	43.48	46.08	47.54	47.79	44.59	45.89	42.51	45.17	44.42	44.47	44.74	45.1	44.99	45.17	45.71	41.26	45.94	45.7	45.94	46.33	45.86	42.67	43.26
B29_G15	Woesearchaeota	metagenome	48.26	44.28	47.25	43.9	42.85	44.79	44.36	45.22	45.67	46.35		50.59	49.92	50.26	50	50.97	49.74	50.65	49.59	50.25	46.81	49.32	43.59	41.71	41.94	45.32	45.43	46.19	44.43	43.72	42.57	43.46	44.3	45.28	45.77	45.92	43.44	44.84	43.91	44.13	44.12	44.48	45.4	45.84	45.79	43.81	44.26
GCA_001872765.1_ASM187276v1_genomic	Woesearchaeota	metagenome	49.78	45.99	46.98	45.89	46.4	46.68	46.46	46.81	49.31	47.8	50.59		55.42	56.87	52.12	52.55	51.67	51.99	52.75	53.17	49	53.01	44.03	41.91	41.87	46.09	46.66	46.89	44.73	45.28	44.28	44.46	46.23	47.22	46.76	44.75	45.75	45.35	45.37	45.27	45.13	47.1	46.2	46.03	46.37	45.4	46.19
B72_G16	Woesearchaeota	metagenome	47.79	45.04	47.21	44.81	44.34	44.69	44.67	45.85	47.44	47.8	49.92	55.42		52.39	52.16	52.23	51.04	51.27	51.58	51.96	47.89	49.99	43.81	41.36	41.78	44.64	45.97	45.51	42.53	43.82	42.95	43.65	44.91	44.95	45.14	44.98	43.08	44.03	44.92	45.35	44.08	45.69	45.29	46.46	45.31	44.57	44.39
GCA_001791825.1_ASM179182v1_genomic	Woesearchaeota	metagenome	49.62	44.51	45.61	45.25	44.98	44.75	45.15	45.61	46.89	47.96	50.26	56.87	52.39		51.99	52.4	51.13	51.91	51.04	52.49	48.29	51.37	44.36	41.92	42.37	44.91	47.09	47.28	43.59	43.45	42.75	42.14	45.39	44.35	45.14	43.79	43.45	44.56	43.66	42.97	43.13	44.06	45.63	44.68	45.28	44.1	43.28
B43_G17	Woesearchaeota	metagenome	49.37	45.76	49.14	44.33	44.4	45.43	44.04	46.17	47.53	50.22	50	52.12	52.16	51.99		95.26	90.72	52.34	51.28	51.91	48.14	49.84	45.41	41.84	41.72	47.14	49.69	48.29	43.42	45.05	43.94	42.7	47.84	45.95	46.31	46.05	46.77	45.85	46.64	46.61	44.26	47.77	48.42	47.99	47.6	43.22	44.13
B66_G1	Woesearchaeota	metagenome	49.17	46.88	48.65	44.99	44.88	45.97	44.39	46.96	48.05	49.39	50.97	52.55	52.23	52.4	95.26		91.16	53	53.22	53.76	50.16	51.87	45.83	42.73	42.94	48	49.18	48.52	44.79	44.84	43.34	44.55	48.98	46.19	47.12	46.05	44.97	45.56	47.91	45.51	45.25	47.65	47.96	48.11	47.78	44.57	46.06
B54_G15	Woesearchaeota	metagenome	47.96	44.92	47.22	45.34	43.74	46.12	43.39	46.04	47.21	49.64	49.74	51.67	51.04	51.13	90.72	91.16		51.27	51.14	52.08	48.99	50.72	44.58	42.37	42.73	47.67	48.55	47.93	44.84	43.98	42.32	43.38	45.23	45.63	46.95	46.8	45.14	45.12	46.64	43.5	45.39	47.59	48.42	48.21	48.16	43.6	43.67
B100_G9	Woesearchaeota	metagenome	47.66	45.39	47.35	45.93	44.76	45.96	44.8	45.04	46.38	47.01	50.65	51.99	51.27	51.91	52.34	53	51.27		56.45	57.19	49	50.98	43.96	41.82	42.11	46.57	46.87	47.29	43.31	44.38	44.02	43.98	44.76	43.97	45.01	44.69	43.08	44.44	45.47	43.88	44.44	43.95	45.17	45.06	44.56	43.34	46.36
B103_G9	Woesearchaeota	metagenome	48.53	45.6	45.5	47.37	45.6	46.67	45.04	45.34	47.24	48.19	49.59	52.75	51.58	51.04	51.28	53.22	51.14	56.45		97.65	47.76	50.78	43.55	42.17	42.12	45.58	47.13	46.19	44.07	44.93	43.49	44.13	44.7	44.9	45.37	44.31	44	44.23	44.58	45.67	44.07	45.26	45.92	45.82	45.89	44.28	43.74
ex4484_78	Woesearchaeota	metagenome	50.11	46.19	47.75	47.42	46.12	46.62	45.33	46.2	47.29	48.63	50.25	53.17	51.96	52.49	51.91	53.76	52.08	57.19	97.65		48.9	51.75	45.31	42.93	42.78	46.8	48.72	47.48	43.79	46.03	45.24	45.27	45.66	45.64	45.4	46.29	45.65	45.62	47.01	43.01	44.92	46.49	47.47	47.57	47.17	44.49	45.4
GCA_001871415.1_ASM187141v1_genomic	Woesearchaeota	metagenome	46.66	44.58	44.3	42.47	43.89	43.55	43.4	43.74	44.49	44.77	46.81	49	47.89	48.29	48.14	50.16	48.99	49	47.76	48.9		48.76	42.32	41.25	40.76	44.34	43.49	44.9	41.39	42.31	42.95	41.11	42.66	43.05	42.91	43.6	42.82	44.13	42.63	44.36	42.87	43.43	43.35	43.67	43.61	43.54	43.99
GCA_001872825.1_ASM187282v1_genomic	Woesearchaeota	metagenome	47.54	45.15	45.59	44.9	43.33	44.4	43.93	45.09	46.28	46.82	49.32	53.01	49.99	51.37	49.84	51.87	50.72	50.98	50.78	51.75	48.76		42.81	41.25	40.99	45.53	45.11	46.1	42.34	43.43	42.45	42.23	43.94	45.74	45.19	43.94	44.82	44.39	44.28	44.68	44.88	45.55	44.93	44.62	45.31	43.59	43.7
GCA_000008085.1_ASM808v1_genomic	Nanoarchaeota	type material	43.73	41.11	42	41.48	40.74	41.76	41.19	42.12	42.34	45.33	43.59	44.03	43.81	44.36	45.41	45.83	44.58	43.96	43.55	45.31	42.32	42.81		47.22	47.66	42.59	44.52	45.45	42.34	42.96	41.52	42.4	42.05	42.54	43.2	43.26	42.54	43.04	44.28	44.47	41.4	44.11	44.19	44.12	44.34	42.27	45.07
GCA_000387965.1_Nst1_genomic	Nanoarchaeota	Single Cell	41.54	41.15	42.25	41.56	40.41	40.22	40.58	41.63	41.65	42.89	41.71	41.91	41.36	41.92	41.84	42.73	42.37	41.82	42.17	42.93	41.25	41.25	47.22		89.87	41.85	42.66	43.63	42.02	42.27	40.01	41.9	41.46	41.77	42.35	41.77	41.48	42.23	42.48	40.94	40.27	42.11	42.54	42.87	42.16	41.29	42.54
GCA_001552015.1_ASM155201v1_genomic	Nanoarchaeota	Co_culture	42.42	41.35	42.59	40.57	40.69	39.93	40.09	42.32	41.65	43.48	41.94	41.87	41.78	42.37	41.72	42.94	42.73	42.11	42.12	42.78	40.76	40.99	47.66	89.87		41.92	43.41	43.95	42.03	42.25	40.96	42.38	41.32	41.94	42.3	41.65	41.7	42.97	42.23	42.09	40.04	41.87	42.6	42.83	42.2	41.76	43.87
B112_G9	Nanoarchaeota	metagenome	45.19	42.03	44.19	42.12	42.35	42.96	42.33	43.65	43.25	46.08	45.32	46.09	44.64	44.91	47.14	48	47.67	46.57	45.58	46.8	44.34	45.53	42.59	41.85	41.92		48.84	48.08	43.33	42.94	42.45	42.69	43.59	44.39	45.25	44.88	43.66	44.23	44.9	44.07	43.85	45.25	45.59	45.92	45.34	43.83	44.35
B36_G17	Nanoarchaeota	metagenome	48.16	43.71	45.58	42.28	43.78	43.43	42.67	43.42	45.26	47.54	45.43	46.66	45.97	47.09	49.69	49.18	48.55	46.87	47.13	48.72	43.49	45.11	44.52	42.66	43.41	48.84		50.18	42.96	43.79	43.55	44.12	44.11	45.21	45.85	45.23	45.27	45.45	46.23	44.95	43.03	45.53	46.33	46.81	46.45	44.04	43.9
B33_G15	Nanoarchaeota	metagenome	46.62	43.99	45.51	42.72	43.08	43.68	43.94	45.84	45.11	47.79	46.19	46.89	45.51	47.28	48.29	48.52	47.93	47.29	46.19	47.48	44.9	46.1	45.45	43.63	43.95	48.08	50.18		45.11	45.51	44.02	44.63	45.27	46.01	46.99	46.69	44.76	46.24	47.56	43.82	44.23	46.21	46.7	46.85	46.46	44.16	45.74
B34_G1	Aenigmarchaeota	metagenome	43.8	41.76	51.4	47.56	41.05	45.52	42.31	43.45	43.46	44.59	44.43	44.73	42.53	43.59	43.42	44.79	44.84	43.31	44.07	43.79	41.39	42.34	42.34	42.02	42.03	43.33	42.96	45.11		80.39	66.26	61.9	47.03	46.52	46.25	46.38	44.66	45.87	45.12	40.42	45.3	45.4	47.2	46.97	46.96	44.91	45.68
B34_G15	Aenigmarchaeota	metagenome	44.47	42.44	50.81	60.28	41.97	47.42	42.59	43.5	44.47	45.89	43.72	45.28	43.82	43.45	45.05	44.84	43.98	44.38	44.93	46.03	42.31	43.43	42.96	42.27	42.25	42.94	43.79	45.51	80.39		66.49	62.22	47.39	46.49	46.87	46.17	42.88	46.99	46.39	43.21	45.07	47.15	47.52	46.82	47.36	44.45	46.27
B56_G9	Aenigmarchaeota	metagenome	43.99	41.92	49.78	46.65	42.82	43.93	42.33	43.25	43.54	42.51	42.57	44.28	42.95	42.75	43.94	43.34	42.32	44.02	43.49	45.24	42.95	42.45	41.52	40.01	40.96	42.45	43.55	44.02	66.26	66.49		58.44	45.06	44.94	44.88	44.72	42.32	45.11	44.74	40.5	44.92	45.47	46.15	45.23	45.33	44.99	43.51
ex4484_56	Aenigmarchaeota	metagenome	44.9	42.63	46.32	46.41	43.46	44.01	42.22	43.2	43.66	45.17	43.46	44.46	43.65	42.14	42.7	44.55	43.38	43.98	44.13	45.27	41.11	42.23	42.4	41.9	42.38	42.69	44.12	44.63	61.9	62.22	58.44		46.25	46.98	46.79	45.81	44.01	46.83	46.37	43.13	44.69	45.99	46.53	46.46	46.83	48.8	49.42
B62_G1	Aenigmarchaeota	metagenome	45.01	42.51	45.42	43.55	43.04	43.55	42.4	43.83	43.23	44.42	44.3	46.23	44.91	45.39	47.84	48.98	45.23	44.76	44.7	45.66	42.66	43.94	42.05	41.46	41.32	43.59	44.11	45.27	47.03	47.39	45.06	46.25		62.32	69	47.74	46.94	46.21	47.43	42.71	44.62	47.23	47.53	47.52	47.58	45.74	46.18
B73_G9	Aenigmarchaeota	metagenome	46.99	42.63	44.51	44.44	45.17	44.2	42.02	42.96	43.73	44.47	45.28	47.22	44.95	44.35	45.95	46.19	45.63	43.97	44.9	45.64	43.05	45.74	42.54	41.77	41.94	44.39	45.21	46.01	46.52	46.49	44.94	46.98	62.32		93.22	48.2	45.91	47.62	48.04	46.06	46.78	49.49	49.38	49.4	49.56	46.5	47.83
ex4484_14	Aenigmarchaeota	metagenome	46.62	43.46	45.19	44.38	44.67	44.64	42.11	44.08	44.17	44.74	45.77	46.76	45.14	45.14	46.31	47.12	46.95	45.01	45.37	45.4	42.91	45.19	43.2	42.35	42.3	45.25	45.85	46.99	46.25	46.87	44.88	46.79	69	93.22		48.09	46.84	47.65	48.6	45.16	47.35	49.56	48.94	48.99	49.26	46.18	47.21
B50_G15	Aenigmarchaeota	metagenome	44.7	43.16	44.99	43.42	42.84	42.58	41.93	42.96	44.3	45.1	45.92	44.75	44.98	43.79	46.05	46.05	46.8	44.69	44.31	46.29	43.6	43.94	43.26	41.77	41.65	44.88	45.23	46.69	46.38	46.17	44.72	45.81	47.74	48.2	48.09		48.38	48.33	48.98	43.73	46.34	47.73	49.89	49.54	49.18	46.36	49.23
GCA_000405245.1_ASM40524v1_genomic	Aenigmarchaeota	Single Cell	45.62	42.71	42.35	41.62	41.63	41.97	41.69	42.46	42.57	44.99	43.44	45.75	43.08	43.45	46.77	44.97	45.14	43.08	44	45.65	42.82	44.82	42.54	41.48	41.7	43.66	45.27	44.76	44.66	42.88	42.32	44.01	46.94	45.91	46.84	48.38		45.96	47.21	46.47	45.69	46.33	47.29	47.12	47.01	46.38	48.04
B55_G9	Aenigmarchaeota	metagenome	45.49	42.61	44.41	42.65	42.56	42.71	41.87	44.03	43.95	45.17	44.84	45.35	44.03	44.56	45.85	45.56	45.12	44.44	44.23	45.62	44.13	44.39	43.04	42.23	42.97	44.23	45.45	46.24	45.87	46.99	45.11	46.83	46.21	47.62	47.65	48.33	45.96		52.16	50.14	49.85	51.81	52.9	54.17	53.65	46.46	46.87
B14_G16	Aenigmarchaeota	metagenome	44.73	42.81	45.38	42.48	43.48	43.05	42.44	43.77	44.2	45.71	43.91	45.37	44.92	43.66	46.64	47.91	46.64	45.47	44.58	47.01	42.63	44.28	44.28	42.48	42.23	44.9	46.23	47.56	45.12	46.39	44.74	46.37	47.43	48.04	48.6	48.98	47.21	52.16		53.34	52.86	54.28	55.02	55.54	54.93	47.03	47.38
GCA_000380865.1_ASM38086v1_genomic	Aenigmarchaeota	Single Cell	42.36	42.39	41.07	43.38	38.16	42.31	41.26	41.35	41.37	41.26	44.13	45.27	45.35	42.97	46.61	45.51	43.5	43.88	45.67	43.01	44.36	44.68	44.47	40.94	42.09	44.07	44.95	43.82	40.42	43.21	40.5	43.13	42.71	46.06	45.16	43.73	46.47	50.14	53.34		50.94	50.22	51.7	51.23	51.56	45.59	46.2
B8_G16	Aenigmarchaeota	metagenome	43.9	41.97	44.55	43.3	43.97	42.98	41.53	43.02	43.1	45.94	44.12	45.13	44.08	43.13	44.26	45.25	45.39	44.44	44.07	44.92	42.87	44.88	41.4	40.27	40.04	43.85	43.03	44.23	45.3	45.07	44.92	44.69	44.62	46.78	47.35	46.34	45.69	49.85	52.86	50.94		54.07	54.45	54.86	54.53	45.76	44.78
B110_G9	Aenigmarchaeota	metagenome	46.7	42.29	45.05	43.45	43.73	43.73	42.28	43.09	44.31	45.7	44.48	47.1	45.69	44.06	47.77	47.65	47.59	43.95	45.26	46.49	43.43	45.55	44.11	42.11	41.87	45.25	45.53	46.21	45.4	47.15	45.47	45.99	47.23	49.49	49.56	47.73	46.33	51.81	54.28	50.22	54.07		61.28	61.51	60.42	47.68	46.39
B13_G16	Aenigmarchaeota	metagenome	46.57	42.25	48.12	44.15	43.16	44.08	42.5	44.19	44.43	45.94	45.4	46.2	45.29	45.63	48.42	47.96	48.42	45.17	45.92	47.47	43.35	44.93	44.19	42.54	42.6	45.59	46.33	46.7	47.2	47.52	46.15	46.53	47.53	49.38	48.94	49.89	47.29	52.9	55.02	51.7	54.45	61.28		98.7	98.7	47.81	48.46
B31_G9	Aenigmarchaeota	metagenome	45.89	41.97	46.15	43.81	43.26	45.12	42.64	44.44	44.05	46.33	45.84	46.03	46.46	44.68	47.99	48.11	48.21	45.06	45.82	47.57	43.67	44.62	44.12	42.87	42.83	45.92	46.81	46.85	46.97	46.82	45.23	46.46	47.52	49.4	48.99	49.54	47.12	54.17	55.54	51.23	54.86	61.51	98.7		98.9	48.46	47.9
B30_G1	Aenigmarchaeota	metagenome	45.95	42.2	46.8	44.25	42.59	44.18	42.45	44.27	44.56	45.86	45.79	46.37	45.31	45.28	47.6	47.78	48.16	44.56	45.89	47.17	43.61	45.31	44.34	42.16	42.2	45.34	46.45	46.46	46.96	47.36	45.33	46.83	47.58	49.56	49.26	49.18	47.01	53.65	54.93	51.56	54.53	60.42	98.7	98.9		47.81	49.12
GCA_001873985.1_ASM187398v1_genomic	Aenigmarchaeota	metagenome	44.14	43.14	43.45	42.66	42.97	42.7	42.41	43.76	44.07	42.67	43.81	45.4	44.57	44.1	43.22	44.57	43.6	43.34	44.28	44.49	43.54	43.59	42.27	41.29	41.76	43.83	44.04	44.16	44.91	44.45	44.99	48.8	45.74	46.5	46.18	46.36	46.38	46.46	47.03	45.59	45.76	47.68	47.81	48.46	47.81		55.33
GCA_000404305.1_ASM40430v1_genomic	Aenigmarchaeota	Single Cell	46.17	42.03	43.54	42.83	41.71	43.96	42.33	44.62	43.32	43.26	44.26	46.19	44.39	43.28	44.13	46.06	43.67	46.36	43.74	45.4	43.99	43.7	45.07	42.54	43.87	44.35	43.9	45.74	45.68	46.27	43.51	49.42	46.18	47.83	47.21	49.23	48.04	46.87	47.38	46.2	44.78	46.39	48.46	47.9	49.12	55.33
ex4484_224	Aenigmarchaeota	metagenome	45.78	42.12	44.51	44.15	42.29	43.5	42.23	42.47	43.96	46.82	44.8	45.13	44.08	44.54	45.57	46.99	46.08	45.71	44.15	45.86	42.99	44.29	44.44	43.79	44.14	44.67	47.33	47.58	46.78	46.84	44.93	46.63	46.35	47.09	47	46.56	46.9	47.43	48.12	45.06	45.28	49.08	47.66	48.25	47.58	49.24	50.24
B84_G16	Aenigmarchaeota	metagenome	44.5	41.32	44.1	44.3	41.88	43.31	42.13	43.37	43.02	45.88	43.91	45.32	44.02	46.04	45.83	47.21	46.29	45.92	45.03	46.21	42.89	44.35	45.24	43.42	43	45.62	49.32	48.36	46.73	46.84	45.42	47.37	49.02	48.08	49.39	48.21	47.57	49.26	50.29	45.84	46.6	50.85	50.55	51.89	50.22	51.03	52.58
GCA_000740075.1_ASM74007v1_genomic	Nanohaloarchaeota	Single Cell	41.38	38.74	40.17	39.64	39.59	38.98	40.17	39.87	39.61	39.59	39.6	40	40.15	40.27	41.71	41.08	40.38	40.49	40.67	41.71	39.41	39.51	39.14	38.68	37.69	39.44	40.92	42.09	40.4	39.87	38.77	39.48	41.12	40.52	41.32	43.33	40.07	42.11	44.28	40	41.45	41.67	42.63	43.04	43	39.77	40.94
GCA_000220355.1_ASM22035v1_genomic	Nanohaloarchaeota	metagenome	41.58	39.66	41.61	39	39.73	39.5	40.13	39.64	39.94	41.64	41.69	40.91	41.87	40.2	41.65	42.04	40.93	41.21	40.66	42.15	40.95	40.79	39.73	38.81	39.53	40.61	41.54	42.71	40.97	41.29	40.84	40.95	41.49	41.86	42.45	43.9	41	42.29	43.05	39.82	41.34	43.02	43.72	44.23	44.27	41.37	42.93
GCA_000220375.1_ASM22037v1_genomic	Nanohaloarchaeota	metagenome	41.63	41.15	42.67	41.08	40.54	40.14	41.23	41.18	40.48	41.49	42.33	41.54	41.85	40.12	41.45	42.79	41.67	41.79	41.96	42.7	42.1	41.84	40.97	39.28	39.31	41.27	41.29	42.55	41.69	42.5	40.58	42.3	41.94	42.58	42.31	44.68	41.19	42.17	43.51	41.47	41.62	42.28	43.33	43.42	43.44	41.81	43.53
GCA_001761425.1_ASM176142v1_genomic	Nanohaloarchaeota	metagenome	41.28	40.44	41.39	40.93	40.49	39.97	40.9	41.34	41.17	41.91	41.79	41.43	41.26	41.27	42.18	43.71	41.66	42.27	41.66	42.68	41.27	41.76	40.58	39.36	39.4	42.1	41.85	42.68	42.26	42.52	41.88	42.55	42.94	42.3	42.32	44.64	41.66	42.82	43.78	41.21	42.01	42.62	43.56	43.7	43.67	42.06	43.06
GCA_000236195.2_ASM23619v1_genomic	Nanohaloarchaeota	Single Cell	43.53	41.42	42.69	42.65	41.11	40.21	41.85	41.75	42.19	43.62	43.27	43.42	42.5	42.63	44.45	44.39	43.86	43.64	42.53	43.61	42.76	42.97	41.73	40.92	40.85	42.05	43.96	43.27	42.86	42.96	41.53	42.68	43.1	42.67	43.76	45.41	42.48	43.4	44.08	41.61	42.35	43.12	44.62	44.5	44.81	42.29	44.15
GCA_001563915.1_ASM156391v1_genomic	Nanohaloarchaeota	metagenome	42.12	41.5	42.13	40.91	39.64	40.02	40.82	41.77	41.02	41.77	42.71	41.89	42.45	41.17	42.68	43.16	42.01	42.46	42.26	43.1	41.43	41.93	40.33	39.25	39.39	41.09	41.13	43.18	41.67	41.88	41.71	41.83	42.2	42.76	42.19	45.01	41.92	43.57	43.56	41.45	41.85	42.05	43.51	43.68	43.62	42.12	43.15
GCA_001564145.1_ASM156414v1_genomic	Nanohaloarchaeota	metagenome	42.69	41.34	40.77	41.1	39.85	40.24	41.26	41.36	40.77	44.01	42.06	41.13	42.53	41.18	42.82	43.69	41.51	42.1	42.26	43.18	41.79	41.84	40.63	39.33	39.34	40.87	42.17	42.96	42.59	42.68	41.74	42.63	42.95	42.83	43.09	45.06	42.57	42.9	42.74	40.73	41.32	43.51	44.26	44.22	44.27	41.78	43.07
GCA_001564195.1_ASM156419v1_genomic	Nanohaloarchaeota	metagenome	42.99	40.83	41.19	40.96	40.01	39.7	41.47	42.21	41.59	41.09	41.92	42.39	42.24	42.05	42.18	43.22	42.1	42.27	42.81	43.46	41.72	42.92	40.9	39.6	39.69	42.25	41.85	43.63	43.12	42.58	40.92	41.94	43.39	43.14	42.79	45.25	42.55	43.21	43.67	41.29	42.51	43.51	44.15	44.01	44.09	42.38	43.17
GCA_001563875.1_ASM156387v1_genomic	Nanohaloarchaeota	metagenome	42.5	40.55	41.56	40.9	40.32	39.23	41.02	41.88	41.51	41.51	41.91	41.82	42.34	41.7	42.39	43.3	41.91	41.95	42.12	42.52	41.48	42.32	40.94	39.84	39.53	41.73	42.01	43.18	42.78	42.16	40.82	41.51	43.8	42.57	42.41	44.68	42.37	43.09	43.18	41.85	42.29	42.68	43.55	43.69	43.6	42.38	43.2
B72_G9	Nanohaloarchaeota	metagenome	44.19	41.89	46.79	43.18	42.41	43.45	42.55	43.3	44	42.04	46.34	46.34	43.9	45.03	43.75	45.88	44.34	44.04	44.82	46.04	44.29	44.62	41.3	40.1	39.96	43.47	43.18	44.41	44.81	45.06	45.69	44.68	45.11	46.33	46.22	45.94	44.82	45.6	46.79	45.51	45.67	46.89	46.55	47.33	46.89	45.41	45.1
ex4484_52	Nanohaloarchaeota	metagenome	42.3	41.86	43.85	44	40.57	42.55	41.52	41.62	42.97	43	45.17	43.43	42.82	42.44	41.97	43.56	42.03	43.6	43.07	44.24	43.27	42.93	41.55	39.1	39.71	41.86	42.2	43.24	45.87	44.89	44.4	44.04	43.91	43.88	43.88	43.41	41.46	44.66	42.98	42.04	42.73	44.24	45.39	45.13	44.71	42.84	43.81
B49_G9	Nanohaloarchaeota	metagenome	43.68	40.96	44.97	42.37	40.71	42.17	41.53	42.08	41.33	42.49	43.37	44.05	42.96	43.2	42.05	43.01	42.35	43.04	43.85	45.28	43.23	43.37	40.84	38.84	39.3	42.19	42.35	43.87	45.78	44.59	46.5	44.43	43.82	43.76	43.9	44.15	41.56	43.18	43.04	40.11	42.49	44.88	44.48	44.64	44.47	43.6	44.17
B9_G13	Diapherotrites	metagenome	43.43	41.42	43.31	43.77	40.75	41.38	40.85	42.46	42.35	43.61	44.66	44.21	43.73	44.24	43.77	45.26	44.12	43.48	42.49	43.08	41.38	42.62	42.78	41	40.66	43.21	44.13	45.41	42.6	42.99	42	42.5	44.75	45.67	46.13	43.55	41.64	46.21	44.9	44.67	44.22	45.73	45.46	44.83	45.3	43.03	42.85
B51_G17	Diapherotrites	metagenome	43.52	41.15	43.73	42.94	40.2	41.8	41.07	41.7	42.12	45.26	42.64	44.03	43.31	43.76	44.03	44.56	44.05	45.01	42.94	42.56	42.25	42.48	42.15	40.4	40.16	42.85	43.6	45.09	43.15	43.79	43.71	42.36	43.57	44.08	43.86	44.37	42.84	45.8	45.07	42.26	43.62	44.09	45.38	45.07	44.79	42.57	44.93
GCA_000404545.1_ASM40454v1_genomic	Diapherotrites	Single Cell	40.76	41.17	43.35	40.4	40.83	43.33	43.17	39.17	43	40.03	40.29	44.58	42.48	43.99	39.31	42.2	42.64	44.61	42.24	44.45	44.69	43.92	39.29	36.73	38.05	39.36	40.91	43.04	42.83	40.66	40.82	40.31	41.77	42.23	42.65	41.26	39.36	41.83	43.34	44.76	44.98	43.41	42.56	42.9	42.91	41.99	39.59
GCA_000404525.1_ASM40452v1_genomic	Diapherotrites	Single Cell	40.41	40.17	38.04	40.31	40.21	39.25	37.85	41.04	39.37	37.99	39.65	41.28	39.77	38.53	42.73	39.5	39.13	43.74	39.36	41.02	41.22	42.01	37.15	35.89	36.67	38.29	38.38	38.85	40.4	40.91	39.66	39.3	39.96	42.52	41.37	39.56	39.97	42.47	40.89	39.5	42.52	40.67	41.32	41.91	41.99	41.27	38.54
GCA_000402355.1_ASM40235v1_genomic	Diapherotrites	Single Cell	42.55	41.73	42.09	41.72	39.75	41.31	41.35	40.98	41.74	42.53	43.63	43.6	42.79	42.98	42.29	42.89	41.74	42.66	42.65	43.7	43.43	43.75	41.19	39.02	39.32	41.78	40.9	43.17	42.27	41.69	41.98	41.66	41.76	42.95	42.72	42.93	41.24	42.58	42.04	44.61	42.44	43.38	43.8	43.88	44.01	41.78	42.88
B47_G15	Micrarchaeota	metagenome	44.31	42.33	43.69	43	42.83	42.57	41.07	42.42	43.06	44.67	44.31	44.54	43.68	43.29	43.55	47.47	45.05	44.17	43.53	44.24	42.12	42.77	42.73	40.91	41.2	43.54	44.52	45.33	44.39	44.25	43.2	44.26	44.76	46.01	45.52	44.5	43.84	44.78	45.1	43.69	43.84	44.73	45.5	45.74	45.43	44.78	45.31
GCA_002214165.1_ASM221416v1_genomic	Micrarchaeota	representative genome (co-culture)	41.43	39.8	42.16	41.18	38.95	40.02	39.62	40.43	39.87	41.96	41.19	41.15	40.76	40.74	41.18	42.49	41.19	42.61	40.72	42.36	40.68	40.65	40.59	40.27	40.77	41.45	40.88	42.42	40.54	40.63	39.91	40.6	41.17	41.75	42.65	42.78	41.79	41.75	41.26	41.81	41.03	42.54	42.16	42.32	42.15	40.73	42.09
B9_G16	Micrarchaeota	metagenome	43.15	42	43.65	43.05	41.01	41.42	40.64	41.15	42.24	42.8	42.66	44.27	45.08	42.95	43.81	44.65	43.32	42.94	43.59	44.1	43.41	42.88	42.11	40.18	40.58	43.21	43.76	44.99	42.13	41.79	41.26	41.76	42.96	44.6	45.45	44.19	44.4	43.01	45.02	46.96	43.54	45.23	44.32	43.93	44.04	44.38	45.73
GCA_001871535.1_ASM187153v1_genomic	Micrarchaeota	metagenome	42.15	40.8	40.53	41.1	38.29	40.21	40.06	40.59	40.83	40.56	40.98	41.87	41.73	40.88	41.9	42.79	41.56	41.22	40.72	42.7	42.13	40.63	39.99	38.92	38.86	40.28	40.84	41.99	40.39	40.43	39.93	39.74	40.73	41.71	42.1	40.56	40.96	41.07	41.37	43.57	41.7	42.58	42.1	42.08	42.35	42.54	43.66
GCA_001871475.1_ASM187147v1_genomic	Micrarchaeota	metagenome	43.53	40.79	42.57	42.95	39.5	41.88	41.16	41.94	41.46	42.89	42.36	43.01	43.26	42.65	40.81	42.31	41.47	42.06	42.34	43.48	42.7	42.22	40.4	39.15	39.54	42.09	41.9	42.82	42.15	41.41	40.36	41.81	42.38	43.62	43.67	42.09	41.72	43.17	41.75	43.06	42.77	43.07	43.02	42.92	43.06	43.1	43.31
GCA_001871595.1_ASM187159v1_genomic	Micrarchaeota	metagenome	41.93	41.33	41.66	41.1	38.63	40.36	39.85	39.81	40.1	39.65	41.83	41.13	41.22	41.47	40.55	42.3	42.53	41.54	40.85	42.26	43.24	41.66	40.18	39.39	38.79	41.42	40.8	42.63	40.83	40.2	39.11	39.72	40.84	41.62	42.6	41.29	40.89	41.69	42.19	42.24	41.35	42.98	41.74	41.69	41.97	41.54	42.02
GCA_001871655.1_ASM187165v1_genomic	Micrarchaeota	metagenome	42.9	40.73	41.73	42.77	39.89	41.44	40.11	41.32	41.31	40.89	42.64	43.26	42.99	41.88	42.24	44.53	43.3	43.28	42.53	44.2	42.91	43.27	40.27	39.59	39.33	41.63	41.26	43.26	41.82	40.82	40.02	40.84	42.26	42.86	43.54	43.03	41	42.65	42.97	43.68	43.35	43.06	43.63	43.54	43.15	42.83	42.28
GCA_001871605.1_ASM187160v1_genomic	Micrarchaeota	metagenome	43.1	40.86	41.55	42.89	42.49	42.24	40.23	42.39	42.09	41.65	43.08	42.68	43.21	42.17	41.76	43.67	42.82	43.04	42.76	44.57	42.86	43.26	39.94	39.26	40.15	41.92	41.21	43.4	41.94	40.81	40.46	40.95	41.87	43.79	43.87	42.73	42.04	43.03	43.53	45.84	42.98	43.26	43.59	43.78	43.52	42.73	43.07
B60_G2	Altiarchaeales	metagenome	45.26	40.97	44.21	42.91	41.44	42.27	42.03	42.4	43.32	45.81	44.06	45.31	43.91	43.75	44.54	45.15	45.05	43.72	43.83	45.7	42.66	44.32	42.35	42.81	42.43	45.18	51.02	45.51	46.19	46.64	44.58	46.8	43.61	46.78	45.83	44.4	43.38	46.14	45.34	47.65	44.44	45.04	46.57	47.09	46.63	43.89	45.52
GCA_001742785.1_ASM174278v1_genomic	Altiarchaeales	metagenome	44.96	42.36	44.43	42.54	41.68	43.72	41.63	42.72	43.51	43.46	44.04	45.58	43.18	45.29	44.8	45.08	43.72	44.09	43.96	44.01	43.23	44.51	42.04	40.45	40.38	43.38	42.61	44.61	43.45	42.94	42.54	42.45	43.11	44.25	44.28	43.82	41.91	43.61	43.64	44.96	44.09	44.82	45.2	45.18	45.51	43.65	43.2
GCA_001723835.1_ASM172383v1_genomic	Altiarchaeales	metagenome	43.89	42.07	44.11	42.86	41.09	43.75	42.26	42.65	43.11	44.06	43.89	45.67	44.96	44.47	44.79	44.75	44.28	44.18	44.47	45.32	43.27	43.86	41.17	41.59	41.08	43.6	42.07	45.05	44.12	44.27	43	42.65	43.15	45.74	45.54	43.55	42.37	44.01	44.72	44.51	43.38	44.3	44.87	45.12	44.88	44.16	43.09
GCA_001723845.1_ASM172384v1_genomic	Altiarchaeales	Single Cell	43.72	41.58	43.91	43.54	41.73	43.19	40.76	42.99	43.31	43.37	43.71	45.02	42.81	43.67	43.57	44	43.98	44.79	43.66	44.52	43.24	44.64	41.16	40.59	40.05	42.38	41.78	43.92	43.7	43.52	43.82	43.77	43.29	45.61	46.22	43.38	42.29	44.5	43.68	44.21	44.24	45.21	45.74	45.99	45.83	44.97	43.51
ex4484_96	Altiarchaeales	metagenome	44.27	41.44	43.12	43.47	40.33	42.74	40.9	42.94	42.49	42.29	44.32	44.12	42.68	43.6	43.87	44.57	43.83	43.53	42.86	43.73	41.97	43.92	41.9	40.78	40.77	42.19	42.5	42.95	43.02	41.89	42.75	42.42	42.96	44.07	45.01	43.04	40.47	43.33	43.12	42.5	42.66	44.12	43.93	43.56	44.01	43.33	44.52
ex4484_2	Altiarchaeales	metagenome	44.23	41.84	43.83	43.46	40.11	42.85	40.97	42.49	43.18	43.14	43.93	44.63	42.37	44.62	44.15	44.67	44.28	44.19	43.19	44.31	42.4	44.71	42.11	41.06	40.78	43.01	42.53	44.32	44.13	43.73	43.51	42.33	42.8	44.78	45.48	43.04	41.41	44	43.58	44.35	43.79	44.69	45.15	44.56	45.01	43.11	43.38
B25_G15	Altiarchaeales	metagenome	43.72	41.22	45.64	43.05	41.95	43.21	41.77	42.34	43.14	44.39	44.82	45.95	43.7	44.57	43.91	44.44	44.51	45.51	44	46.06	42.78	43.82	43.06	42.04	42.14	44.1	43.65	44.02	45.26	44.11	43.76	44.68	44.27	45.57	46.53	45.82	42.48	45.28	44.99	46.27	43.82	45.65	45.29	44.85	45.36	43.71	45.04
B80_G16	Altiarchaeales	metagenome	45.36	41.01	44.35	42.92	41.92	43.64	41.91	42.78	42.84	44.06	44.74	45.57	43.24	44.55	44.76	44.92	44.7	44.9	44.76	45.23	42.97	43.7	43.05	41.73	42.12	43.51	44.48	45.16	44.62	44.32	43.82	43.33	44.19	45.91	46.99	45.27	43.24	45.56	44.94	45	44.21	45.46	46.58	45.9	45.98	44.35	43.75
B22_G2	Altiarchaeales	metagenome	44.33	41.03	43.73	43.85	41.03	43.57	41.82	43.04	42.62	44.55	44.62	45.28	43.53	44.5	44.74	45.49	44.92	44.71	43.86	45.33	42.79	44.35	43.82	41.62	41.61	43.74	44.14	45.51	45.25	44.37	42.58	43.72	43.96	45.88	45.94	45.12	42.57	45	44.88	42.96	44.06	45.49	45.76	45.28	45.64	43.04	43.57
B20_G1	Altiarchaeales	metagenome	43.66	40.77	43.39	43.88	40.73	43.26	41.49	43.29	42.65	44.55	43.02	45.55	44.12	44.08	44.81	45.35	44.6	44.88	43.87	45.19	42.28	43.58	44.41	41.81	41.71	43.59	44.15	44.8	43.18	43.8	42.92	43.93	44.89	45.62	46.09	44.73	42.49	44.65	45.61	42.06	43.54	46.08	46.19	46.16	46.76	42.94	44.01
B36_G9	Altiarchaeales	metagenome	44.4	41.34	44.42	44.29	41.49	43.26	42.23	43.74	42.93	44.68	44.66	44.79	43.58	44.96	45.7	45.54	45.34	44.9	43.73	45.2	42.7	44.06	43.54	42.01	41.97	44	44.61	45.96	44.85	44.6	43.47	43.8	44.33	45.71	46.16	45.76	43.01	45.38	45.72	42.97	43.75	45.59	46.34	46.45	46.81	43.9	44.32
B52_G2	Altiarchaeales	metagenome	44.73	40.58	44.64	43.03	40.66	43.46	41.58	44.13	43.27	43.56	44.67	45.74	43.1	44.39	45.61	45.57	45.29	44.43	44.64	45.61	43.17	44.94	43.66	41.87	41.65	43.73	44.86	46.42	44.35	45.17	44.32	43.11	44.69	46.29	46.65	44.8	42.54	45.43	45.35	44.91	45.05	46.46	46.25	46.22	46.23	42.79	45.41
ex4484_43	Altiarchaeales	metagenome	44.7	41.31	43.47	43.66	41.08	43.26	41.82	42.98	42.7	44.56	44.82	45.15	43.53	43.72	45.21	46.03	45.51	43.61	44.57	45.67	43.02	44.8	43.99	41.52	41.73	44.42	44.2	45.5	42.72	43.64	43.47	42.86	44.74	45.81	46.38	44.94	42.87	44.02	45.12	44.15	44.52	46.67	45.49	45.31	45.39	43.71	44.85
B76_G9	Altiarchaeales	metagenome	43.83	40.83	41.86	42.05	41.22	42.93	41.43	42.42	41.55	42.93	43.8	44.39	43.49	43.57	44.23	45.07	44.03	42.89	42.87	44.25	42.69	43.4	43.32	40.86	40.8	43.78	44.25	43.99	42.54	42.92	42.29	43.18	44.33	45.94	46.05	43.58	43.63	43.45	44.26	44.49	42.94	45.78	44.58	44.76	44.6	43.26	44.05
GCA_002083985.1_ASM208398v1_genomic	Altiarchaeales	metagenome	41.46	39.96	43.94	43.06	40.66	41.27	40.89	41.56	40.51	41.33	43.28	42.75	41.04	42.34	41.63	42.74	41.88	42.55	41.52	41.42	40.14	42.94	41.46	40.21	40.5	40.7	41.41	43.34	41.06	41.98	41.19	41.9	42.44	43.53	44.25	42.01	41.34	41.81	41.77	40.15	42.84	43.71	43.71	43.71	42.96	41.52	42.65
GCA_001873845.1_ASM187384v1_genomic	Altiarchaeales	metagenome	42.3	40.37	43.54	42.42	40.85	41.92	40.21	41.81	42.27	41.69	42.91	43.55	41.48	42.38	41.18	42.61	41.48	40.79	41.58	42.08	40.69	42.26	40.54	40.37	40.48	41	41.08	42.37	42.17	42.92	41.43	42.19	42.23	43.62	43.8	41.76	40.48	41.52	41.32	42.86	42.32	43.38	42.93	43.48	42.91	41.8	41.85
B101_G9	Thermoplasmata	metagenome	43.95	40.49	42.45	43.69	41.77	42.56	41.7	42.4	42.49	43.4	43.9	44.48	42.96	44.5	43.71	45.24	43.71	42.77	42.58	44.3	42.57	43.12	42.43	42.47	42.78	43.91	44.72	45.16	42.73	43.63	42.08	42.95	44.33	45.63	45.65	44.63	42.7	44.67	44.14	42.1	42.95	44.93	44.85	45.26	45.08	43.66	43.73
ex4484_179	Thermoplasmata	metagenome	44.88	40.91	42.97	42.7	41.04	42.67	41.91	43.35	42.46	44.25	45.01	45.34	43.15	44.54	44.62	45.37	44.17	43.89	41.44	44.07	41.76	44.01	43.4	42.65	42.05	44.42	47.53	45.45	43.31	43.79	41.5	43.05	45.31	45.43	45.48	45.03	41.82	45.9	45.14	40.18	43.94	45.71	44.49	44.84	44.91	43.32	45.6
B28_G2	Thermoplasmata	metagenome	44.55	41.56	42.93	44.48	41.97	42.34	41.56	42.5	42.17	43.08	45.02	45.71	43.81	43.44	43.98	46.7	45.08	44	45.07	46.55	42.99	44.89	42.47	41.84	41.6	44.79	44.35	45.74	42.85	43.34	41.8	43.1	45.47	47.13	46.4	45.54	43.81	45.2	44.21	43.08	43.21	46.5	44.99	45.34	45.59	43.97	44.33
B4_G13	Thermoplasmata	metagenome	44.92	41.92	43.94	45.27	41.39	42.71	42.06	42.33	42.29	44.14	44.14	46.13	44.24	44.65	44.43	46.64	45.15	43.95	44.04	46.29	42.43	45.21	43.08	41.8	41.62	44.56	44.09	45.29	42.26	43.28	42.03	42.8	44.38	45.2	45.32	44.38	43.6	45.89	44.41	44.24	44.44	46.8	45.64	46.45	45.67	43.78	45.14
B1_G6	Thermoplasmata	metagenome	43.21	41.32	44.68	44.71	41.62	42.05	41.4	42.12	42.39	43.24	43.63	44.78	42.47	44.15	43.23	44.88	43.64	43.52	43.37	45.96	41.44	43.43	41.9	41.77	41.11	43.77	44.04	44.49	41.44	42.57	41.14	41.72	44.99	45.59	45.97	44.34	41.58	44.43	43.9	41.23	43.45	44.87	44.44	44.64	44.54	43.05	43.54
B24_G2	Thermoplasmata	metagenome	45.95	42.42	42.74	43.85	42.14	44.25	42.62	42.97	43.65	44.9	44.38	45.32	43.6	43.41	45.9	46.66	45.25	44.14	44.66	46.24	41.89	44.14	45.2	42.14	41.81	44.79	45.37	45.94	44.35	44.22	42.36	44.18	45.45	45.13	45.83	46.1	44.18	46.65	45.6	45.58	43.85	47.98	46.22	46.86	46.6	43.79	43.85
GCA_002011355.1_ASM201135v1_genomic	Thermoplasmata	metagenome	45.03	42.7	43.6	45.26	41.92	43.55	41.71	42.98	43.57	45.17	44.6	45.83	44.2	43.82	45.64	46.29	45.29	44.51	44.71	46.89	43.11	44.07	43.61	41.86	42.49	44.92	45.48	45.22	44.63	44.85	42.67	44.05	44.57	46.91	46.08	44.57	42.54	45.53	45.58	44.32	44.09	46.72	45.28	45.81	45.69	42.83	45.76
B38_G15	Thermoplasmata	metagenome	45.65	41.5	44.15	44.58	42.27	44.29	41.41	42.67	42.88	44.17	43.53	45.02	43.31	43.83	45.29	46.65	45.32	43.43	44.6	45.84	42.33	43.75	43.46	42	41.96	43.97	44.67	45.73	44.11	45.12	43.2	44.57	44.55	45.82	45.71	44.61	42.44	46.05	45.78	43.74	43.93	47.04	45.63	46.33	46.27	43.65	45.71
B2_G2	Thermoplasmata	metagenome	44.45	41.52	42.05	42.78	40.28	43.84	42.48	41.51	41.51	42.3	42.73	43.54	42.12	42.28	43.41	44	43.1	43.99	43.41	44.54	41.15	42.56	42.7	38.59	40.11	42.98	42.77	44.46	46.77	41.78	40.6	40.87	42.39	44.8	44.79	43.44	42.28	44.17	43.56	45.77	42.24	45.06	43.67	43.58	43.96	42.65	44.61
B5_G1	Thermoplasmata	metagenome	44.37	40.56	41.18	42.86	41.1	41.87	40.27	41.06	41.4	41.64	42.63	44.05	42.8	43.66	43.97	43.63	44.01	43.37	42.92	44.04	41.77	43.49	42.82	39.16	40.43	43.62	42.64	44.85	42.31	43.61	41.72	42.18	43.55	45.73	45.05	44.58	41.94	45.65	44.08	42.62	43.98	45.82	44.63	44.43	44.94	42.9	45.6
B78_G9	Thermoplasmata	metagenome	45.01	41.32	42.74	44.23	41.07	41.96	41.4	42.77	43.05	43.35	43.16	43.36	43.69	43.72	44.53	45.08	44.39	43.78	43.55	44.26	42.49	43.24	42.94	40.44	41.04	42.97	43.13	45.32	42.01	43.41	41.56	42.7	44.02	44.27	44.52	43.75	42.22	45.19	44.54	44.58	42.78	45.36	44.27	44.63	44.6	43.1	45.08
ex4484_30	Thermoplasmata	metagenome	45.03	41.85	43.78	45.32	41.97	43.48	41.55	42.73	43.14	43.58	43.83	43.92	44.47	43.58	44.8	45.79	44.98	44.18	44.39	46.05	42.63	44.05	44.08	42.52	42.19	44.49	44.55	44.37	43.08	44.07	42.71	44.23	44.15	45.34	45.48	45.07	43.17	45.97	45.52	45.12	44.15	45.92	45.44	45.61	45.47	44.14	45.46
ex4484_162	Thermoplasmata	metagenome	44.68	42.22	43.97	43.43	41.11	42.89	41.41	42.37	42.97	44.41	44.78	44.5	44.52	43.74	45.87	48.02	47	43.86	43.9	46.11	44.55	44.33	43.8	42.5	42.3	45.08	45.84	46.09	45.34	44.78	43.56	45.22	45.67	45.61	46.09	45.92	43.24	45.24	45.08	44.18	44.71	46.64	46.49	46.55	47	44.29	46.41
B108_G9	Thermoplasmata	metagenome	46.17	42.91	43.96	43.77	42.47	42.7	43.05	44.13	44.69	43.61	45.68	45.91	44.73	44.07	45.32	47.25	46.82	44.88	43.95	45.57	43.67	45.03	43.12	42.18	42.49	44.61	45.48	46.11	46.76	45.77	43.75	45.15	46.11	47.55	47.21	47.2	44.24	45.94	45.62	43.56	44.85	46.67	47.03	47.27	47.39	44.82	45.03
B8_G13	Thermoplasmata	metagenome	45.81	42.38	44.29	43.3	42.35	43.05	42.95	43.51	44.13	45.07	45.04	45.58	44.13	44.14	45.83	46.83	46.61	43.86	44.69	44.92	43.15	44.45	44.02	42.5	42.84	44.81	45.78	47.07	44.84	45.19	42.83	44.64	44.92	45.64	46.35	46.08	43.64	46.24	45.69	45.62	44.28	46.18	46.62	46.48	46.99	44.83	46.06
GCA_000364885.1_GATC_genomic	Thermoplasmata	Single Cell	45.17	44.79	39.35	44.63	45.66	43.19	40.65	42.23	43.72	41.36	46.85	47.46	47.03	46.21	47.01	46.94	47.52	45.77	46.71	45.49	42.95	45.93	42.1	41.3	39.95	44.29	43.31	43.95	44.4	41.68	41.04	41.16	45.6	44.9	46.45	45.25	42.5	44.1	44.83	43.42	44.54	43.71	44.54	44.29	45.16	45.51	43.03
B44_G15	Thermoplasmata	metagenome	45.57	42.36	44.88	43.87	42.24	44.45	42.25	43.19	44.1	43.98	44.94	45.55	44.38	45.05	45.15	46.13	44.91	43.79	43.98	45.78	42.54	44.72	43.96	41.45	41.31	44.8	43.95	45.31	44.02	44.28	42.68	43.57	44.97	45.75	46.31	46.02	43.51	45.41	44.46	43.08	44.1	44.78	45.13	45.98	45.62	43.66	45.85
B15_G1	Thermoplasmata	metagenome	44.43	41.76	41.96	43.34	41.66	41.94	42.02	41.97	42.77	43.33	43.67	44.66	42.97	44.65	42.78	44.59	42.67	43.62	42.46	42.91	42.01	43.24	41.75	39.48	39.76	42.76	43.01	43.07	42.68	41.8	41.83	41.8	44.3	44.44	44.36	43.81	41.99	43.39	41.85	43.12	43.08	44	43.6	43.87	44.19	42.78	43.85
ex4572_165	Thermoplasmata	metagenome	44.39	40.77	40.95	42.94	41.22	41.59	41.38	41.18	42.08	41.45	42.92	43.27	41.85	42.76	41.74	43.79	42.28	42.72	41.68	42.48	41.31	42.08	40.8	39.61	39.25	42.49	42	42.1	42.39	41.78	41	41.99	43.69	43.53	43.48	42.23	40.94	43.05	41.43	42.85	42.54	43.6	42.91	43.29	43.6	42.4	42.15
GCA_001595805.1_ASM159580v1_genomic	Thermoplasmata	metagenome	43.65	42.04	43.16	42.95	41.78	43.06	41.33	41.93	42.94	42.91	43.41	44.38	43.46	43.88	43.79	44.46	42.45	42.36	42.53	42.65	41.64	43.19	40.89	40.67	40.41	42.32	42.97	43.56	42.97	42.19	41.33	42.67	44.43	45.61	45.04	43.48	42.07	43.95	42.77	45.1	42.35	43.43	44.66	44.98	44.77	43.12	42.32
GCA_001595865.1_ASM159586v1_genomic	Thermoplasmata	metagenome	45.02	40.3	42.28	42.5	40.61	42.14	41.67	41.67	42.65	44.03	42.58	44.99	43.12	44.17	42.75	45.75	43.21	43.22	42.81	44.48	41.81	43.83	42.05	41.77	41.06	43.85	42.85	44.53	41.96	42.01	41.73	43.13	44.47	44.88	45.76	43.39	42.86	44.19	42.64	40.41	44.14	45.38	45.49	46.13	46.24	43.34	43.07
B67_G1	Thermoplasmata	metagenome	44.71	40.55	42.9	44.14	42.23	42.56	42.19	42.99	42.75	43.29	45.06	44.65	42.92	44.98	43.49	46.3	43.8	43.24	43.71	45.15	43.54	45.32	42.06	40.9	40.95	44.86	43.39	43.46	42.16	43.59	40.65	42.77	43.52	44.56	44.92	43.17	41.04	43.97	43.66	44.6	42.79	44.32	44.33	45.96	44.89	43.12	44.23
B52_G16	Thermoplasmata	metagenome	67.05	42.97	44.94	43.56	43.08	43.15	42.85	44.01	43.96	44.73	44.87	47.38	43.54	45.03	44.43	46.5	45	44.67	44.61	44.68	43.09	45	41.9	40.8	41.34	43.96	43.22	44.97	43.38	45.14	42.52	43.46	43.91	44.96	45.12	43.17	42.09	45.35	43.61	45.42	42.87	44.44	44.94	45.85	45.91	43.51	45.02
B24_G9	Thermoplasmata	metagenome	44.97	41.53	43.76	46.89	41.89	42.54	41.96	42.41	43.4	43.71	44.77	44.55	44.12	44.53	44.42	45.55	44.1	42.89	43.26	44.66	42.51	44.84	41.95	41.9	41.77	43.18	43.27	44.67	43.35	43.38	41.6	43.29	43.96	45.41	45.48	43.68	41.9	44.6	43.68	45.42	43.68	44.56	44.92	45.57	45.39	43.78	45.6
ex4484_164	Thermoplasmata	metagenome	44.46	41.42	41.78	43.58	41.61	42.82	42.53	43	44.68	44.7	44.49	43.84	45.72	44.05	44.78	47.35	45.19	43.53	43.16	45.64	41.93	43.82	41.48	40.38	40.35	44.84	42.64	44.43	43.57	43.7	42.82	43.95	46.03	45.51	44.54	44.4	41.18	44.26	43.35	42.14	45.04	45.74	45.41	47.24	45.7	43.16	43.77
B82_G9	Thermoplasmata	metagenome	45.54	41.9	43.98	43.7	42.44	43.27	41.96	43.33	43.17	43.48	44.79	45.51	44.21	44.12	44.66	45.92	44.73	43.77	44.34	46	42.36	44.1	42.47	41.7	41.99	44.34	44.51	44.58	43.29	44.18	41.93	43.42	44.65	45.38	46.87	44.33	42.21	45.32	44.37	43.66	44.17	45.8	45.41	46.36	45.53	43.95	45.33
B58_G1	Thermoplasmata	metagenome	46.12	41.89	44.53	42.95	40.76	42.37	42.03	42.97	43.51	43.48	44.58	44.64	43.05	44.1	44.41	44.96	44.44	43.54	43.58	45.34	42.05	43.22	42.49	42.19	43.03	44.28	44.6	45.24	44.8	43.82	42.49	43.69	43.15	48.84	48.3	44.7	41.56	44.49	43.92	40.91	43.41	45.18	44.51	45.28	44.36	43.87	46.2
ex4484_225	Thermoplasmata	metagenome	45.55	41.41	42.11	45.1	40.35	43.16	40.61	41.75	43.48	42.72	43.27	43.15	42.91	40.87	43.58	43.3	42.74	42.24	43.32	43.92	41.81	43.32	40.67	39.94	40.33	42.95	42.6	42.58	51.5	52.25	48.61	47.88	44.61	44.97	45.18	42.23	42.45	44.91	42.16	42.51	43.42	43.67	43.7	43.26	43.36	42.97	42.11
GCA_001595945.1_ASM159594v1_genomic	Thermoplasmata	metagenome	44.53	41.41	42.36	42.43	41.1	42.42	41.19	41.78	42.35	41.41	42.12	44.52	42.26	43.83	42.9	44.62	42.25	42.74	43.05	43.58	41.33	43.56	40.51	39.71	40.07	42.54	42.45	43.07	41.58	41.35	40.89	41.05	43.43	43.88	43.86	42.09	41.35	43.16	42.09	41.19	42.49	43.38	43.77	43.76	44.25	43.04	43.66
B35_G1	Thermoplasmata	metagenome	43.74	41.81	44.81	43.37	41.04	42.62	42.35	43.52	44.13	43.92	44.55	44.21	45.14	43.99	45.43	46.06	45.1	44.57	44.85	46.56	43.25	43.98	43.06	41.02	40.61	44.19	44.19	46.45	44.53	44.29	41.93	43.61	44.96	46.34	46.2	43.37	45.12	44.99	43.99	41.55	43.43	44.77	44.54	46.04	45.48	44.36	45.16
B91_G9	Thermoplasmata	metagenome	45.13	41.49	43.38	43.09	40.49	43.27	43	43.29	43.6	43.82	44.68	44.43	44.06	44.63	44.96	45.99	43.97	43.73	42.89	44.42	41.93	44.37	42.45	41.09	41.36	44.16	44.66	45.64	42.45	42.76	42.31	42.6	43.93	44.49	45.04	44.73	42.95	45.16	43.72	44.15	43.33	44.55	44.4	44.67	44.85	43.91	45.61
B55_G2	Thermoplasmata	metagenome	44.14	41.92	45.48	42.28	41.09	42.76	42.19	44.11	42.69	44.18	44.57	44.76	43.16	44.65	50.37	51.47	46.29	43.59	43.95	45.85	42.06	43.94	44.23	41.95	42.35	45.51	51.2	46.46	44.8	44.6	42.13	43.21	52.23	46.06	45.45	45.42	43.59	44.43	44.77	43.05	44.37	45.73	46.49	46.72	46.42	43.89	45.39
B45_G17	Thermoplasmata	metagenome	43.76	42.51	45.79	43.71	41.42	43.7	42.03	42.72	43.32	43.89	44.63	44.73	43.73	44.68	46.56	47.25	43.96	43.58	43.59	44.23	41.68	43.85	43.26	41.09	41.79	43.9	45.12	45.78	44.25	43.42	42.36	43.25	44.76	45.68	45.7	44.82	43.86	44.06	44.55	45.44	45.09	46.65	45.87	47.12	46.41	44.34	43.92
B28_G1	Thermoplasmata	metagenome	45.96	42.24	44.84	45.46	42.92	47.76	42.44	43.41	43.29	45.91	45.63	45.29	45.82	45.59	44.81	46.54	46.72	44.16	44.47	45.17	43.33	44.47	45.23	42.64	42.44	45.24	45.59	46.79	45.13	44.52	42.43	44.41	46.29	45.84	46.09	45.78	43.59	45.85	45.98	45.62	44.38	47.69	45.59	46.09	45.97	44.46	46.42
B18_G2	Thermoplasmata	metagenome	44.16	41.57	44.32	43.64	41.88	42.87	42.67	42.99	42.84	43.93	44.66	44.55	43.35	44.54	46.24	47.03	46.09	43.76	43.85	45.4	42	43.63	43	41.91	42.03	46	45.68	46.2	43.99	44.26	42.26	43.62	45.01	44.04	45.11	45.84	43.37	44.6	45.7	44.3	42.57	45.96	45.48	45.61	45.75	44.28	45.56
B4_G16	Thermoplasmata	metagenome	46.04	41.62	44.01	44.47	43.71	43.16	43.55	43.56	42.93	44.83	44.64	43.98	45.47	44.93	46.24	48	45.74	44.1	44.36	45.82	42.53	44.59	44.52	42.25	42.21	45.6	44.98	47.58	42.42	43.52	41.56	43.06	45.66	45.23	45.68	46.65	43.22	45.74	46.1	41.47	43.23	46.94	45.85	46.65	46.71	44.2	45.03
B12_G9	Thermoplasmata	metagenome	45.65	41.04	44.37	42.76	41.48	43.02	41.92	43.3	43.25	43.97	43.71	45.13	43.16	44	44.34	45.39	44.88	43.31	42.66	44.91	41.81	43.17	42.5	41.66	41.46	43.99	45.19	45.42	43.37	43.83	42.03	44.25	44.4	45.57	45.45	44.07	41.94	44.68	45.54	40.47	44.25	46.62	46.8	46.75	47.25	42.55	43.95
B87_G9	Thermoplasmata	metagenome	42.1	40.21	42.66	42.37	39.9	41.17	40.19	41.34	41.53	43.97	43.14	42.42	41.89	43.04	43.97	44.79	44.09	43.44	42.72	43.73	41.48	42.85	43.91	42.35	42.37	45.06	45.02	45.3	41.38	41.64	40.17	42.12	42.51	43.61	44.45	45.56	41.78	44.08	44.34	42.42	42.51	43.67	44.15	44.35	44.19	41.85	43.85
GCA_000195915.1_ASM19591v1_genomic	Thermoplasmata	type material	41.46	39.44	41.8	40.97	38.3	39.07	39.64	40.41	41.75	41.88	42.09	41.9	41.83	41.39	41.62	42.15	42.27	42.67	41.11	42.31	41	40.8	42.64	40.7	41.04	42.32	41.61	42.77	40.22	41.49	39.88	41.37	42.19	42.42	42.7	42.22	41.74	42.24	42.41	41.17	41.67	43.72	42.83	42.25	42.46	41.11	42.84
GCA_000011185.1_ASM1118v1_genomic	Thermoplasmata	type material	41.78	39.19	42.69	41.04	38.68	39.51	40.27	40.36	40.71	41.66	42.42	42.02	41.9	40.95	41.83	41.74	42.59	42.64	41.16	41.99	41.39	40.87	42.52	40.8	41.25	41.97	41.78	42.95	40.44	41.31	39.77	41.55	42.02	42.59	43.01	42.99	41.04	42.08	42.23	39.85	41.69	42.94	42.7	42.53	42.49	41.25	43.53
GCA_000008265.1_ASM826v1_genomic	Thermoplasmata	type material	41.5	39.23	41.93	41.05	38.43	39.36	40.28	40.36	41.2	41.34	42.01	41.87	41	41.68	42.63	42.05	42.33	41.95	41.53	42.68	41.01	41.07	42.28	40.87	40.66	42.41	41.49	42.34	40.6	41.54	39.96	40.98	41.53	42.09	42.53	42.13	41	42.21	43.23	40.4	41.61	42.73	42.23	42.22	41.99	40.45	42.32
GCA_002078355.1_ASM207835v1_genomic	Thermoplasmata	type material	41.41	38.83	41.23	40.74	38.5	39.15	39.91	40.23	40.59	41.21	40.84	40.74	41.55	40.72	40.91	41.13	40.93	41.48	40.36	41.17	40.43	40.68	40.96	40.16	40.44	41.73	41.32	41.46	40.51	41.4	40.08	40.3	41.58	41.51	42.03	41.19	40.67	41.55	41.55	39.26	41.38	43.04	42.43	42.18	42.21	40.07	41.84
GCA_000949015.1_ASM94901v1_genomic	Thermoplasmata	representative genome (isolate)	41.85	39.47	42.93	41.2	39.18	39.53	39.91	40.6	41.3	41.33	41.83	41.16	41.24	40.31	42.09	42.28	41.86	42.04	40.73	41.78	40.5	40.7	41.68	40.53	40.86	42.16	41.46	42.3	40.86	41.06	40.53	41.58	41.86	42.38	42.52	41.2	41.2	41.85	42.27	39.35	41.35	43.43	42.63	42.37	42.43	40.51	42.05
GCA_001856845.1_amd_g-plasma_genomic	Thermoplasmata	metagenome	40.75	38.73	40.83	40.03	38.57	38.94	39.48	39.44	40.55	41.06	42.01	41.08	41.87	41.17	40.84	42.12	41.39	42.38	40.99	41.85	40.97	40.17	41.24	39.57	40.24	41.5	41.1	42.3	40.53	40.64	39.98	41.48	40.79	41.13	42.09	41.26	40.31	41.46	41.93	41.27	40.57	42.42	42.19	42.18	42.25	40.33	42.66
GCA_002204655.1_ASM220465v1_genomic	Thermoplasmata	metagenome	41.3	38.78	41.32	40.29	38.26	39.03	39.27	39.97	40.85	41.15	42.33	40.82	42.21	40.71	41.04	41.65	41.23	42.35	41.33	42.66	40.97	40.42	41.01	40.03	40.24	41.47	40.85	42.45	40.61	40.52	40.27	42.19	41.01	41.22	42.15	40.88	40.5	41.38	41.66	41.57	40.88	42.27	42.34	41.97	42.47	39.66	41.78
GCA_000447225.1_amd_a-plasma_genomic	Thermoplasmata	metagenome	40.82	39.08	40.95	39.96	38.62	39.09	39.13	39.63	40.66	40.73	41.63	41.1	41.25	41.41	40.79	41.39	41.28	41.48	41.04	41.26	40.53	40.45	40.84	39.42	40.04	41.9	41.06	42.26	39.59	40.36	40.14	40.96	40.64	41.99	41.99	41.26	40.08	41.14	41.42	42.79	41.16	42.22	41.68	41.97	41.79	40.59	41.93
B31_G17	Thermoplasmata	metagenome	44.6	40.95	45.01	43.42	40.99	42.23	41.17	42.91	42.71	44.05	43.55	43.18	42.61	44.08	43.57	45.05	43.96	44.3	43.21	45.61	42.62	43.13	41.66	41	41.92	43.2	45.31	45.28	42.47	43.32	42.03	42.42	43.16	45	44.32	43.44	42.79	45.43	44.17	39.82	42.68	44.65	44.16	44.52	44.11	42.65	43.96
B67_G9	Thermoplasmata	metagenome	44.05	41.46	43.67	42.45	41.07	41.58	40.6	42.54	41.3	42.68	44.08	42.91	43.14	43.84	43.31	44.67	43.98	43.71	43.02	44.35	42.15	42.89	42.5	40.14	40.86	42.9	42.25	44.25	40.82	41.87	40.57	40.62	42.51	42.63	43.32	43.94	42.21	43.28	41.89	43.17	42.08	43.64	43.21	43.61	44.01	42.05	44.19
ex4484_6	Thermoplasmata	metagenome	44.05	41.04	41.99	41.87	39.69	40.94	40.09	42.2	41.44	41.79	44.04	43.1	42.47	42.71	43.13	43.73	42.91	44.17	42.74	43.52	41.95	42.36	41.35	39.55	40.65	42.88	42.2	43.94	39.66	41.17	40.01	40.09	41.45	43.41	43.55	43.51	42.3	42.69	42.34	41.42	42.12	43.04	42.91	43.03	43.58	41.59	42.81
B44_G16	Thermoplasmata	metagenome	43.15	41.59	44.35	42.72	40.9	41.26	41.81	43.92	42.31	44.14	44.35	43.95	43.56	44.39	44.87	44.99	45.03	43.63	43.2	45.56	42.38	43.3	44.25	42.26	42.29	44.43	43.65	45.28	43.2	42.85	41.39	42.54	44.68	45.06	45.2	44.34	42.45	45.24	44.9	40.96	43.05	45.09	45.04	44.83	45.38	43.15	45.46
B23_G9	Thermoplasmata	metagenome	43.44	41.01	43.03	42.34	41.56	41.58	41.46	43.46	42.05	43.22	44.04	43.77	43.19	43.88	44.17	44.86	44.13	44.14	43	45.15	41.95	43.01	43.68	41.89	42.12	44.81	43.92	44.94	42.81	43.34	41.51	42.18	43.2	44.28	44.52	44.19	43.05	44.55	44.48	42.73	43.31	45.1	44.42	44.32	44.56	43.09	45.02
ex4484_36	Thermoplasmata	metagenome	43.4	41.41	43.94	42.64	42.28	40.88	42.19	44.2	42.92	42.29	43.85	43.78	43.21	42.46	44.79	44.48	45.16	42.13	41.71	43.73	42.4	42.43	42.3	40.84	41.33	43.59	43.24	44.71	41.91	42.68	41.53	42.44	43.1	44.77	44.81	43.67	42.99	44.42	43.67	41.92	44.09	45.45	44.36	44.16	44.55	42	45.5
B23_G1	Thermoplasmata	metagenome	43.76	41.25	43.22	42.68	41.74	41.48	41.96	43.88	42.52	43.59	44.23	44.79	44.02	44.31	44.46	44.96	44.47	43.84	43.17	45.57	42.43	43.2	43.88	42.36	42.41	45.09	43.62	45.19	42.39	42.8	41.58	42.49	43.36	44.47	44.81	44.62	43.24	45.13	44.82	42.32	43.6	45.34	44.98	44.74	45.2	43.44	45.36
B25_G2	Thermoplasmata	metagenome	44.11	41.35	42.56	42.1	41.18	42.08	42.05	43.31	42.44	44.02	44.03	44.28	43.31	44.04	44.21	44.51	45.11	44	43.65	45.65	43.11	43.32	44.2	42.11	42.87	44.94	44.76	45.27	44.04	42.71	41.75	42.02	44.23	44.34	44.37	44.27	42.5	44.31	44.27	41.7	42.66	44.74	44.02	43.96	44.31	42.93	45.71
B14_G15	Thermoplasmata	metagenome	44.14	41.77	44.77	43.18	43.1	41.63	43.02	43.73	42.32	44.61	44.63	44.05	43.24	44.72	44.61	45.19	45.98	44.34	43.32	45.44	42.5	43.89	44.09	43.08	43.09	45.36	44.11	45.3	43.4	43.54	42.02	43.39	44.13	45.51	45.33	44.75	42.2	46.05	44.73	42.75	44.13	45.26	45.26	44.07	45.13	43.3	44.68
GCA_000308215.1_ASM30821v1_genomic	Thermoplasmata	type material	42.85	40.28	41.77	41.64	40.63	41.21	40	41.78	41.58	41.52	43.11	42.37	43.26	41.64	43.18	43.84	43.14	42.81	42.59	44.14	42.05	43.74	42.01	40.27	40.14	42.42	42.16	43.78	41.28	41.14	41.04	41.83	43.19	43.61	43.91	42.87	41.9	43.09	42.87	43.08	42.86	44.09	44.35	44.55	44.58	42.25	43.91
GCA_000800805.1_ASM80080v1_genomic	Thermoplasmata	type material	43.03	40.16	42.72	41.37	38.93	41.11	40.28	41.69	41.85	41.13	43.01	42.34	42.92	43.02	42.57	42.83	43.1	43.03	42.42	43.94	41.36	42.65	41.36	39.77	40.15	42.34	42.36	43.05	40.95	41.04	40.45	41.32	42.75	42.56	43.11	42.02	40.65	41.69	41.64	41.44	41.78	43.4	42.85	43.3	42.89	41.42	42.58
GCA_001481295.1_ASM148129v1_genomic	Thermoplasmata	representative genome (isolate)	41.64	40.03	41.88	41.37	39.83	41.01	40.36	42.03	41.07	41.83	42.61	42.64	42.97	43	43.51	43.3	43.73	42.88	41.27	43.78	41.64	42.24	41.95	39.69	40.04	42.56	42.22	43.51	39.94	40.77	40.3	40.3	43.13	42.98	43.34	42.91	41.23	41.67	41.88	41.24	41.29	42.87	42.71	43.79	43.46	41.46	43.36
GCA_000300255.2_ASM30025v2_genomic	Thermoplasmata	representative genome (metagenome)	41.61	39.9	41.43	42.04	39.51	40.94	40.12	41.4	40.62	42.07	42.52	42.95	42.39	42.22	43.14	43.43	43.19	42.99	41.53	43.71	41.56	42.72	41.54	39.39	39.65	42.57	41.51	43.24	40.29	40.58	39.72	40.95	41.99	42.25	42.71	42.25	40.81	42.05	41.58	40.11	41.09	42.66	43.44	43.68	43.41	41.21	43.25
GCA_000350305.1_ASM35030v1_genomic	Thermoplasmata	representative genome (metagenome)	41.21	39.94	41.78	41.4	40.04	41.29	40.37	41.94	41.24	41.88	42.25	43.34	43.07	42.51	43.16	43.5	43.99	43.13	41.32	42.9	41.31	42.44	41.53	39.33	39.59	41.47	41.82	43.99	40.36	40.8	39.99	41.19	41.46	42.64	42.41	41.82	40.58	41.89	41.29	41.63	41.46	43.01	43.52	43.7	43.63	40.85	43.36
B47_G6	Thermoplasmata	metagenome	43.58	40.2	41.75	41.22	39.35	39.36	39.69	40.97	41.06	42.22	43.32	42.13	41.2	40.94	43.24	44.4	43.67	43.32	41.35	42.14	41.05	41.49	43.57	42.48	41.77	44.56	44.68	44.06	41.53	42.32	39.85	41.83	42.6	43.4	43.32	43.8	41.16	43.5	43.33	39.84	41.7	42.36	43.41	43.74	43.61	41.33	42.38
B1_G16	Thermoplasmata	metagenome	43.73	40.26	42.97	41.24	41.17	41.13	41.2	42.82	42.29	42.68	44.95	44.41	41.98	42.53	45.37	45.46	45.07	45.01	42.56	44.93	42.45	42.55	45.55	43.03	42.52	46.36	44.48	45.91	42.74	43.69	41.43	42.69	43.15	43.83	44.51	44.9	43.05	45.04	44.55	42.01	42.92	42.8	44.01	44.44	44.05	42.03	45.01
B39_G2	Methanomicrobia	metagenome	43.62	40.63	43.22	43.27	41.6	42.51	41.73	42.17	42.78	43.47	44.1	43.53	44.24	43.27	45.47	46.92	44.21	43.27	43.29	44.65	42.63	43.44	43.8	41.14	41.07	44.27	45.35	44.81	42.33	42.51	42.18	42.97	44.3	44.84	45.19	44.78	42.53	44.57	44.24	41.57	43.09	45.56	44.75	44.86	45.04	43.66	44.35
B22_G9	Methanomicrobia	metagenome	42.02	41.01	43.71	42.2	40.56	42.2	40.49	40.61	41.2	44.12	43.26	42.85	42.36	41.23	44.81	45.74	42.76	43.92	43.4	43.76	42.23	42.65	42.7	41.02	41.08	45.39	43.82	46.98	42.56	42.38	40.93	41.96	42.55	42.61	42.51	44.44	42.52	43.44	43.28	40.93	43.24	44.28	43.71	44.33	44.12	42.51	45.65
B48_G6	Methanomicrobia	metagenome	43.07	41.16	43.69	42.84	42.09	42.56	41.34	41.56	42.69	43.15	44.59	44.08	44.18	43.36	43.57	44.68	44.55	43.59	44.27	44.57	41.92	43.66	44.98	41.43	41.22	44.51	43.77	45.27	43.17	43.58	41.4	42.3	43.79	46.21	44.88	45.24	43.01	44.49	44.31	42.73	43.44	46.47	44.84	45.12	44.95	42.24	45.61
B64_G16	Methanomicrobia	metagenome	43.28	40.91	44.07	42.63	40.83	42.89	41.35	41.02	42.59	43.38	45.02	43.69	43.65	42.4	44.75	46.31	44.41	43.84	43.55	45.27	42.64	43.32	43.68	40.4	40.46	43.67	45.05	46.09	43.95	44.01	42.39	43.26	44.36	45.67	45.19	45.27	43.2	44.42	43.82	41.95	43.51	46.35	44.54	45.43	44.61	43.36	44.04
ex4572_4	Methanomicrobia	metagenome	42.02	39.25	41.87	41.36	39.38	41.51	39.93	40.64	40.18	43.29	43.28	42.09	42.92	42.42	42.28	43.86	42.4	42.56	41.58	43.62	40.89	41.94	42.88	39.91	40.54	42.35	42.12	44.67	41.51	42.29	41.76	40.81	43.33	44.21	44.8	43.53	42.13	43.22	42.9	42.62	42.49	44.57	43.21	43.67	43.54	42.05	44.06
B49_G1	Methanomicrobia	metagenome	44.84	41.35	44.52	42.05	41.63	43.91	41.78	42.56	42.5	43.71	43.05	43.55	41.85	43.09	46.25	45.14	44.36	45.96	44.9	43.87	41.9	43.59	41.43	40.9	41.04	43.22	43.66	43.97	43.85	43.68	44.3	43.51	44.25	43.24	44.03	44.51	41.67	43.3	44.35	41.5	42.03	46.38	43.56	43.68	43.4	41.74	44.21
GCA_001766815.1_ASM176681v1_genomic	Methanomicrobia	metagenome	43.49	40.19	41.93	42.43	41.18	42.52	40.13	41.81	41.95	42.13	43.71	43.99	42.33	43.04	43.92	47.41	44.55	42.98	43.53	43.8	42.18	43.45	42.15	41.12	40.84	43.38	44.19	43.52	42.58	42.86	42.75	42.3	43.69	44.64	45.15	44.27	41.46	43.16	43.62	41.18	42.77	45.05	44.38	44.41	44.74	42.36	42.58
GCA_001766825.1_ASM176682v1_genomic	Methanomicrobia	metagenome	43.36	40.92	44.2	42.37	39.78	42.63	40.29	42.37	42.39	42.96	43.78	43.5	43.27	42.87	44	46.41	43.57	43.29	43.58	44.62	42.61	43.38	42.62	41.58	41.92	44.39	43.94	44.48	43.89	43.53	42.74	42.8	43.45	44.73	45.35	44.27	41.88	44.16	43.97	40.76	43.18	45.29	44.52	45.11	44.57	42.9	43.71
GCA_001317315.1_ASM131731v1_genomic	Methanomicrobia	metagenome	43.76	41.73	43.07	42.66	41.54	41.67	41.51	40.89	42.74	43.07	43.38	44.15	43.31	43.97	44.03	45.13	44.39	43.12	44.46	44.83	42.9	44.1	41.8	40.8	40.43	43.11	42.11	43.83	43.21	42.8	42.19	42.81	44.23	44.84	45.35	44.79	43.67	43.54	43.25	43.62	43.16	44.7	44.55	44.22	44.33	43.93	44.29
GCA_000685155.1_ANME2D_V10_genomic	Methanomicrobia	representative genome (metagenome)	44.44	41.75	43.71	42.91	41.61	42.28	41.21	41.98	42.44	42.59	43.28	43.57	42.91	43.24	43.34	44.5	44.49	43.95	44	45.18	42.72	43.28	42	40.64	40.62	42.72	43.14	44.05	42.71	42.54	42	42.34	44.51	44.81	44.55	45.03	44.28	43.61	43.54	45.46	43.6	44.27	44.58	43.73	44.41	43.02	43.73
B25_G9	Methanomicrobia	metagenome	43.28	41.93	43.89	43.52	42.74	43.24	41.35	42.38	43.39	43.59	43.78	44.84	44.58	43.75	44.22	46.38	45.37	44.82	44.87	46.32	43.69	44.77	43.38	41.12	41.16	43.49	45.06	45.04	43.15	43.78	42.31	41.88	45.04	45.08	44.96	44.55	43.12	44.12	44.76	41.44	43.18	44.91	44.4	44.69	44.64	43.67	45.18
ex4572_44	Methanomicrobia	metagenome	42.67	41.81	43.63	42.27	40.88	43.05	40.92	41.15	42.53	42.09	44.29	43.42	44.21	42.95	43.22	44.04	44.19	43.87	43.63	45.9	42.53	43.78	42.09	40.52	39.7	44.33	42.73	43.73	42.03	42.97	41.26	41.48	43.81	43.67	44.28	44.26	42.79	42.95	43.24	42.66	42.7	44.94	43.88	44.82	44.49	43.44	44.89
ex4484_138	Methanomicrobia	metagenome	41.54	41.51	45.05	41.98	41.55	41.66	39.92	41.18	41.71	42.23	44.63	43.99	43.95	42.99	44.23	44.2	43.87	43.81	43.05	45.26	42.5	43.44	42.73	40.1	39.72	44.44	43.13	43.84	42.59	43.19	42.01	41.73	44.78	44.01	44.59	44.17	42.2	43.73	44.25	41.78	42.83	45.81	44.58	44.58	45.24	43.35	44.59
B25_G1	Methanomicrobia	metagenome	40.99	40.46	43.7	41.31	40.31	42.43	40.5	39.07	41.42	42.27	43.12	42.76	41.89	41.36	42.8	43.63	42.96	42.54	42.61	44.07	41.69	43.02	40.94	40.23	38.77	43.87	43.53	42.81	41.66	41.71	41.33	40.72	44.03	44.14	44.63	41.7	41.72	42.51	41.85	41.88	43.9	43.94	43.09	42.95	42.83	43.16	41.54
B65_G16	Methanomicrobia	metagenome	42.74	41.18	43.88	42.32	39.99	42.33	40.92	40.67	42.11	42.54	44.13	47.35	43.57	42.54	44.26	44.11	43.99	43.55	43.34	45.03	42.31	43.08	41.91	40.1	39.85	43.94	43.03	43.76	43.09	43.13	41.94	41.97	44.37	44.33	44.28	43.5	41.35	42.82	43.13	42.19	42.64	44.05	43.89	44.06	44.19	43.51	44.11
B9_G1	Methanomicrobia	metagenome	44.1	41.24	45.77	43.74	41.4	42.7	41.23	42.21	42.66	43.4	44.95	44.53	43.77	44.78	44.27	45.06	44.88	43.21	44.18	44.9	42.96	44.04	42.94	40.82	40.76	43.54	43.68	45.3	42.93	42.91	41.68	41.58	43.54	44.35	44.65	46.2	42.13	44.28	44.17	41.91	44.25	44.71	44.76	44.67	44.74	43.23	44.01
B131_G9	Methanomicrobia	metagenome	43.53	41.14	44.27	42.63	41.94	41.94	41.07	42.62	42.26	43.11	44.43	43.55	43.55	43.54	43.71	44.23	43.47	42.8	42.67	43.87	42.95	43.5	42.5	40.85	40.22	44.06	42.42	44.7	42.09	42.37	40.7	42.16	44	44.38	44.39	44.06	41.28	43.42	43.18	41.22	42.75	44.89	43.61	44.03	43.37	42.71	43.38
GCA_000969885.1_ASM96988v1_genomic	Methanomicrobia	type material	43.51	42.49	44.01	42.16	41.36	42.71	41.13	41.61	42.24	42.79	44.54	44.61	43.82	43.84	43.29	44.47	44.04	43.69	43.9	45.61	43.12	44.34	42.68	40.37	40.72	44.22	43.34	43.77	42.75	42.97	42.17	42.54	43.21	44.44	44.38	44.87	42.62	43.62	43.2	43.73	43.46	44.66	44.27	44.21	44.65	42.96	44.49
GCA_000970305.1_ASM97030v1_genomic	Methanomicrobia	representative genome (isolate)	43.56	42.42	43.62	41.99	41.05	42.46	41.33	41.08	42.26	41.93	44.48	44.27	43.61	43.46	43.08	44.11	44.05	43.99	43.95	45.39	42.97	43.76	42.03	40.14	40.29	43.56	42.74	43.45	42.52	42.6	41.73	43.01	42.84	43.85	44.06	44.69	42.43	43.44	43.23	42.98	43.33	44.45	44.14	44	44.2	42.96	44.19
GCA_001304615.1_ASM130461v1_genomic	Methanomicrobia	type material	43.78	42.73	43.7	42.2	40.78	42.48	41.04	41.9	41.98	42.53	44.13	44.45	43.55	43.99	43.57	44.27	44.13	43.73	44.05	45.64	43.01	44.25	42.07	40.41	40.68	43.99	43.01	43.39	42.84	42.85	42.26	42.35	42.9	44.17	44.51	44.4	42.35	43.75	43.21	43.18	43.36	44.75	44.01	43.99	44.03	42.86	44.21
GCA_000196655.1_ASM19665v1_genomic	Methanomicrobia	type material	43.1	41.18	42.8	41.97	40.33	42.26	40.73	41.4	42.51	42.43	44.02	43.56	42.71	42.9	43.79	44.52	44	43.72	43.86	45.26	42.08	43.3	41.11	40.2	40.22	43.09	43.05	43.28	42.31	42.35	41.47	42.65	43.08	43.94	43.83	43.95	41.16	43.6	42.96	41.76	42.64	44.31	43.95	44.16	44.19	42.13	44.05
GCA_001577565.1_ASM157756v1_genomic	Methanomicrobia	metagenome	43.47	41.8	43.76	42.12	41.23	42.39	41.34	40.46	41.82	42.64	43.3	44.34	43.36	43.14	44.28	45.1	43.91	43.74	43.18	44.28	42.13	43.47	41.19	40.57	40.25	43.59	42.48	43.05	42.15	42.57	41.78	42.49	42.99	43.03	43.4	43.36	41.67	43.19	43.2	42.07	43	44.3	43.55	43.54	43.78	42.52	43.86
GCA_000504205.1_ASM50420v1_genomic	Methanomicrobia	type material	42.83	41.05	42.87	41.59	40.31	41.71	41.35	41.15	42.27	42.39	43.31	43.64	42.96	42.58	42.76	44.02	43.31	43.43	42.66	44.34	42.29	43.11	41.13	39.56	39.7	42.47	42.06	42.8	42.45	42.47	41.08	41.78	42.84	43.51	43.54	43.78	41.04	43.3	42.52	42.37	42.76	43.56	43.78	43.58	44.13	41.91	43.37
GCA_002010075.1_ASM201007v1_genomic	Methanomicrobia	metagenome	44.04	41.72	44.82	42.89	40.7	42.26	42.2	43.06	42.69	44.86	45.28	44.1	43.15	44.14	45.02	45.27	45.07	44.38	43.91	44.97	42.37	43.09	43.81	42.14	42.33	45.14	44.88	45.49	43.75	43.11	42.63	42.74	44.3	45.29	44.76	45.88	42.2	44.47	44.71	43.06	43.2	46.02	45.05	45.15	45.23	42.83	45.03
B74_G9	Methanomicrobia	metagenome	43.69	41.7	43.41	42.7	41.17	42.29	43.12	44.17	42.25	44	45.34	44.24	43.33	43.52	47.43	48.81	43.98	44.12	43.92	44.97	42.67	43.63	44.6	41.52	42.29	44.66	44.74	46.1	43.72	43.44	42.46	42.81	50.17	44.8	44.15	45.68	42.32	44.53	44.28	43.28	42.93	45.53	44.78	45.22	45.53	43.18	46.58
GCA_000789255.1_ASM78925v1_genomic	Archaeoglobales	type material	43.96	41.57	43.41	42.38	41.26	42.36	41.53	43.13	43.71	44.39	44.31	43.42	43.68	43.95	45.17	45.11	45.09	43.45	42.97	44.6	42.52	43.74	43.42	42.15	41.95	43.57	47.55	45.18	42.39	44.09	41.99	43.29	44.5	45.13	45.18	44.59	42.83	44.33	44.75	41.4	43.25	45.12	44.83	45.2	45.33	43.35	44.17
GCA_000025505.1_ASM2550v1_genomic	Archaeoglobales	type material	45.27	41.43	43.54	42.8	42.11	43.11	41.36	43.12	44.03	44.9	45.37	43.6	43.67	43.71	45.64	46.33	45.68	44.58	44.47	44.56	42.56	43.99	44.5	42.39	42.51	44.63	47.9	46.01	43.25	45.06	43.37	43.8	45.35	45.87	46.09	45.76	43.2	44.6	45.51	42.35	43.2	45.98	45.94	45.56	45.89	42.95	44.79
ex4484_92	Archaeoglobales	metagenome	44.86	42.03	43.2	42.31	41.26	42.64	41.33	42.43	42.77	44.13	43.48	43.75	43.52	44.47	44.02	45.48	44.75	43.76	43.22	45.07	42.28	43.02	43.93	42.39	42.67	43.47	60.6	45.84	41.91	42.76	41.87	42.57	44.11	44.55	45.06	44.3	42.46	44.3	44.87	42.57	41.96	44.24	44.77	44.93	44.62	43.42	43.95
B50_G17	Archaeoglobales	metagenome	44.53	41.09	44.16	40.83	40.8	42.8	41.62	43.09	43.03	44.96	43.54	43.44	42.72	42.58	44.54	45.63	44.98	42.86	42.91	44.09	42.19	43.92	43.09	41.93	41.48	44.65	48.17	45.61	42.47	42.61	41.56	41.66	44.15	44.64	44.17	45.16	43.06	45.33	45.07	41.99	43.16	45.54	43.84	44.77	45.08	43.16	43.88
GCA_002011335.1_ASM201133v1_genomic	Archaeoglobales	metagenome	42.6	39.74	41.9	42.72	40.6	42.62	40.73	41.06	41.62	43.7	44.21	43.1	42.46	45.28	43.86	44.69	44.72	43.17	42.67	44.43	42.14	43.26	43.75	42.52	42	44.37	47.16	43.8	41.16	42.52	41.34	42.57	45.64	44.46	44.84	45.69	43.46	44.01	44.41	43.42	42.54	45.72	45.34	45.43	45.51	44.57	44.98
GCA_002010275.1_ASM201027v1_genomic	Archaeoglobales	metagenome	44.57	41.71	47.32	41.93	41.91	44.15	45.57	44.89	42.83	42.97	40.92	43.27	40.72	46.12	49.4	43.86	43.58	45.31	44.79	46.93	43.39	43.68	41.41	45.58	44.95	42.82	42.84	47.38	42.41	42.73	43.56	41.28	41.02	46.36	42.46	43.55	41.21	42.84	42.64	48.88	39.35	44.89	45.1	45.11	44.4	43.07	43.66
GCA_000008665.1_ASM866v1_genomic	Archaeoglobales	type material	44.31	41.75	44.01	42.71	41.08	43.42	41.71	43.59	43.44	44.15	44.66	43.68	43.11	44.64	45.48	45.23	45.23	44.14	43.9	44.61	43.28	44	44.24	42.25	42.71	44.07	50.02	46	42.03	43.47	44.01	43.03	44.73	45.57	45.53	46.73	43.08	44.66	45.39	43.97	43.57	46.42	45.93	46.2	46.2	43.33	45.03
B5_G16	Archaeoglobales	metagenome	44.98	41.65	44.38	43.07	41.23	43.6	41.27	42.45	43.31	44.43	45.07	44.49	43.15	44.33	45.36	45.59	45.28	43.77	43.32	44.7	42.28	43.47	43.72	41.68	41.94	45.64	48.66	45.94	42.48	44.07	42.91	43.08	44.66	45.64	45.08	46.49	42.91	44.94	45.05	43.71	42.93	45.66	46.31	45.85	46.06	43.78	46.02
B8_G15	Archaeoglobales	metagenome	44.43	41.27	43.28	42.57	41.36	43.8	41.74	42.99	43.33	43.61	45.09	44.19	42.7	44.52	44.88	44.59	44.73	43.82	43.14	44.78	41.93	43.54	44.32	41.95	42.08	44.61	49.51	47.33	42.24	43.79	41.95	43.19	45.05	45.48	45.44	45.53	43.73	44.81	44.64	44.16	43.11	45.76	45.71	46.03	45.61	44.25	45.27
GCA_000385565.1_ASM38556v1_genomic	Archaeoglobales	type material	43.58	41.96	44.29	42.6	41.66	42.98	41.88	43.28	43.06	43.84	44.16	43.9	43.19	43.72	44.85	45.18	44.19	43.53	43.37	44.41	42.11	43.1	43.83	41.65	41.86	43.77	48.26	45.52	42.19	43.23	41.97	43.91	44.34	44.75	44.64	44.98	42.23	44.43	44.53	41.3	43.07	45.55	44.73	45.11	44.94	44.12	43.93
GCA_002010195.1_ASM201019v1_genomic	Archaeoglobales	metagenome	43.63	41.2	44.15	42.26	41.49	42.99	41.21	43.15	43.66	43.82	43.81	43.5	42.62	43.59	44.37	45.09	44.6	43.68	43.09	44.23	41.89	42.2	42.78	41.59	41.59	43.95	47.27	45.9	42.6	43.14	41.37	43.05	44.55	45.36	44.82	44.56	42.2	44	45.06	43.01	42.92	45.46	44.91	44.65	44.91	43.42	44.64
GCA_002010165.1_ASM201016v1_genomic	Archaeoglobales	metagenome	43.13	40.15	42.15	42.22	40.57	43.01	39.69	41.78	41.3	43.4	42.49	43.7	42.11	42.52	43.43	43.7	43.61	42.96	43.08	44.01	41.37	42.42	43.69	41.74	41.8	43.37	46.52	45.2	42.19	43.03	42.83	41.97	43.91	43.81	44.08	45.53	41.85	43.31	44.37	42.4	41.14	45.81	43.74	45.03	43.95	42.72	43.23
GCA_002010115.1_ASM201011v1_genomic	Archaeoglobales	metagenome	44.24	42.25	42.46	43.57	40.38	42.81	42.65	43.79	42.34	43.68	44.58	42.18	41.91	40.94	44.13	45	44.2	42.48	43.1	43.98	41.25	44.02	42.41	40.9	40.42	43.33	43.78	43.31	40.84	43.42	41.6	42.07	42.41	44.77	43.7	44.8	41.76	44.09	42.38	41.44	41.74	44.24	44.85	44.05	44.58	42.13	43.23
B4_G15	Archaeoglobales	metagenome	44.4	41.63	43.48	42.63	41.84	42.49	42.2	43.6	42.84	44.63	43.63	43.77	42.59	44.48	44.25	44.17	43.09	43.15	43.13	44.02	42.5	42.89	44	41.64	42.59	43.59	47.85	45.39	42.18	44.04	42.86	42.79	43.32	44.85	44.54	45.3	42.05	44.44	45.39	41.96	42.51	44.84	44.96	44.9	45.43	42.75	45.29
GCA_000194625.1_ASM19462v1_genomic	Archaeoglobales	type material	44.63	41.97	43.71	43.18	41.16	43.65	41.36	43.15	43.37	44.21	44.34	43.78	43.55	43.93	45.12	45.48	45.05	44.33	43.74	44.8	42.6	43.81	44.09	42.54	42.9	44.58	48.51	46.21	42.82	43.78	43.08	42.9	44.97	45.52	45.63	45.49	43.79	44.89	44.98	42.88	43.57	46.84	45.95	45.66	46.03	43.61	44.88
B10_G2	Archaeoglobales	metagenome	45.16	42.62	44.82	43.47	41.57	44.12	41.71	43.06	43.38	45.22	44.94	45.06	43.76	43.86	45.08	46.62	44.43	44.14	44.12	46.04	42.68	43.99	44.18	42.71	42.46	45.03	47.73	47.2	43.2	44.76	43	43.06	44.76	45.5	45.83	45.64	43.47	45.51	45.1	43.29	44.05	46.64	46.18	46.09	46	44.03	46.07
B35_G2	Archaeoglobales	metagenome	43.54	40.92	43.39	41.58	39.96	42.53	40.65	42.31	42.48	44.15	43.56	43.27	42.85	44.46	44.44	44.86	45.33	43.81	42.42	43.12	42.45	43.7	44.06	42.77	42.89	45.51	46.85	45.57	42.77	42.65	41.03	43.08	45.74	43.69	44.91	48.25	43.21	44.74	45.04	40.93	43.01	46.8	45.3	45.74	45.18	43.56	45.73
GCA_000025285.1_ASM2528v1_genomic	Archaeoglobales	type material	45.36	41.82	43.94	42.38	40.75	43.75	41.31	43.24	43.16	44.91	44.47	43.94	43.48	44.52	45.94	46.09	45.16	44.05	43.82	44.47	42.06	43.4	44.55	42.95	42.84	44.15	48.98	46.11	43.05	43.76	42.24	43.15	44.17	45.04	45.42	45.12	42.93	44.63	45.22	43.68	43.46	45.72	45.9	45.7	45.8	43.51	45.51
B50_G1	Euryarchaeota	metagenome	45.23	42.6	43.97	42.12	42.26	42.97	42.9	41.79	42.72	43.98	45.5	44.29	43.83	43.66	44.37	44.84	44.97	43.89	44.33	46.05	43.61	44.8	43.45	40.79	40.99	43.61	44.47	46.31	43.13	44.2	43.21	42.36	45.35	45.27	44.63	45.32	43.14	45.07	45.38	44.64	43.55	46.71	44.93	45.92	45.31	44.2	44.27
GCA_002011115.1_ASM201111v1_genomic	Hydrothermarchaeota	metagenome	44.41	42.26	43.66	43.39	42.49	43.26	40.46	41.63	43.78	44.21	43.89	43.61	43.81	43.28	44.76	45.33	45.83	44.75	43.66	44.53	42.81	43.56	42.34	42.4	42.61	43.08	44.76	45.34	43.83	44.53	42.44	43.87	44.15	44.94	44.78	45.26	42.56	45.26	45.21	45.52	44.14	46.91	45.47	44.47	45.47	44.02	43.03
GCA_002010065.1_ASM201006v1_genomic	Hydrothermarchaeota	metagenome	43.55	41.77	42.22	41.09	41.49	42.38	40.16	40.98	42.48	44.04	42.67	43.7	42.38	42.44	44.55	44.16	44.65	44.35	42.47	43.05	43.22	42.78	42.04	41.82	41.74	42.73	43.54	44.37	42.42	44.26	42.3	42.42	43.78	44.82	44.77	44.35	42.04	43.77	44.72	42.78	43	44.18	43.39	43.44	43.72	42.93	41.44
B51_G15	Hydrothermarchaeota	metagenome	45.21	41.82	45.58	43.46	41.06	44.65	42.12	43.95	44.04	44.1	44.89	46.68	43.58	46.42	46.1	47.23	45.84	44.2	44.76	46.2	42.77	43.72	44.73	42.72	43.1	44.92	47.23	45.83	43.7	44.93	43	43.66	46.08	45.77	46.07	46.11	43.01	45.39	45.98	41.72	44.34	47.08	46.83	46.57	47.12	43.77	47.14
B60_G1	Hydrothermarchaeota	metagenome	44.68	42.74	44.47	43.57	41.98	44.13	41.84	44.08	43.77	44.7	45.04	45.77	44.04	46.51	46.99	48.07	47.3	44.97	45.85	47.42	43.06	45.17	43.89	43.22	43.09	45.25	48.29	46.81	44.37	45.82	43.02	44.55	46.07	45.5	46.5	46.59	44.79	46.37	46.24	41.84	44.37	46.89	47.33	47.18	47.5	44.96	46.15
GCA_002011125.1_ASM201112v1_genomic	Hydrothermarchaeota	metagenome	44.31	41.63	44.76	42.5	42.07	43.5	41.16	42.61	44.05	44.35	44.71	45.18	44.14	44.65	44.92	45.73	45.55	44.57	44.46	45.78	43.07	44.21	43.47	41.13	41.13	43.4	44.55	45.55	43.71	44	42.09	43.51	44.77	45.62	46.26	45.55	44.99	45.4	45.72	44.04	44.14	46.02	45.7	46.15	45.76	44.56	44.21
GCA_000215995.1_ASM21599v1_genomic	Thermococci	type material	44.58	42.62	44.15	43.81	41.7	42.57	42.04	42.77	43	43.55	44.62	43.93	42.92	44.03	44.59	45.14	45	44	43.92	44.61	42.58	44.18	46.01	43.67	43.88	44.55	45.85	46.73	43	43.52	42.38	43.59	44.43	45.43	45.15	45.34	43.04	44.81	45.28	43.98	43.91	45.81	45.76	45.83	45.75	44.26	45.04
GCA_000007305.1_ASM730v1_genomic	Thermococci	type material	44.99	42.67	44.31	43.07	41.36	42.58	41.93	43.27	42.73	44.66	45.07	44.09	43.32	44.69	44.96	45.7	45.5	43.76	43.89	44.94	42.79	44.22	46.09	43.84	43.86	44.97	46.35	46.55	43.34	44.02	42.58	43.46	44.45	44.88	44.95	45.11	43.37	45.48	45.07	44.73	43.73	46.25	45.44	45.36	45.52	44.2	45.65
GCA_000263735.1_ASM26373v1_genomic	Thermococci	representative genome (isolate)	44.13	42.37	44.5	43.12	41.16	42.52	41.22	42.6	42.75	43.27	44.69	43.99	42.77	44.4	44.71	45.64	45.41	43.47	43.78	44.76	42.52	44.12	46.31	43.56	43.91	44.96	46.32	46.26	43.63	43.84	42.67	43.57	44.77	45.08	45.08	45.23	43.28	45.53	45.47	45.42	43.81	45.63	45.28	44.99	45.56	44.07	45.38
GCA_000011105.1_ASM1110v1_genomic	Thermococci	type material	44.78	42.44	44.46	42.67	40.45	42.17	41.46	43.15	42.69	43.29	44.87	43.8	43.1	44.6	44.76	45.53	45.32	43.43	43.69	44.85	42.16	43.76	45.85	43.72	43.52	44.52	45.72	46.42	43.25	43.39	42.18	43.24	44.66	45.05	44.73	45.14	43.54	44.93	44.96	43.88	43.5	45.76	45.23	45.21	45.31	44.08	45.09
B21_G6	Thermococci	metagenome	43.37	42.04	44.7	42.45	40.25	42.31	41.47	43.31	42.2	43.48	44.08	44.62	43.26	44.61	43.65	45.25	45.88	43.69	44.11	45.35	41.7	43.49	45.26	42.94	43.21	45.09	47.8	46.71	43.61	43.83	41.61	43.53	44.21	45.59	45.16	45.33	43.57	45.01	45.84	43.35	42.56	45.73	44.86	44.67	44.73	43.64	46.13
B30_G9	Thermococci	metagenome	43.85	42.51	43.27	43.24	40.09	42.06	41.33	43.22	42.72	42.34	45.06	43.55	43.23	44.31	42.82	44.91	44.06	43.17	43.31	45.6	41.74	43.13	47.36	43.81	42.84	43.18	46.15	46.44	42.77	42.23	40.27	42.74	44.95	45.76	44.74	45.38	44.86	48.95	45.32	44.91	42.63	45.03	45.54	45.34	46.06	44.73	46.73
B50_G2	Thermococci	metagenome	44.14	42.05	43.88	43.55	39.88	41.04	41.07	42.45	43.12	43.24	45.4	43.83	42.35	45.24	44.31	45.16	45.55	43.46	43.27	44.97	42.7	43.16	46.52	43.96	43.54	44.67	46.64	47.15	46.37	43.12	40.83	42.93	44.42	44.43	45	44.66	42.21	44.73	45.46	43.93	42.83	45.33	44.87	44.61	44.94	44.1	45.6
GCA_000246985.3_ASM24698v3_genomic	Thermococci	type material	44.5	42.35	45.09	43.52	40.6	42.25	41.98	42.89	43.16	43.67	44.8	44.12	42.79	44.41	44.83	45.04	45.54	43	43.09	44.48	42.73	43.55	46.22	43.34	43.42	44.03	46.14	46.65	42.82	43.76	42.26	43.56	44.14	45.18	45	45.1	43.99	45.26	45.22	44.44	43.01	46.48	45.47	45.5	45.46	44.11	44.9
GCA_001317345.1_ASM131734v1_genomic	Thermococci	representative genome (isolate)	43.84	41.83	43.51	43.02	40.14	42.19	41.52	42.68	42.96	43.7	44.33	43.74	42.71	44.12	44.4	44.92	45.02	43.2	42.55	44.2	42.36	42.97	45.45	42.96	43.3	44.17	45.33	46.23	42.75	43.2	42.34	43.09	44.31	44.44	44.84	44.89	43.11	44.76	44.35	43.69	42.66	45.16	44.57	44.79	44.8	44.04	44.02
GCA_000022545.1_ASM2254v1_genomic	Thermococci	type material	43.82	42.09	43.49	43.27	39.83	41.88	41.52	41.97	42.53	43.4	43.7	43.08	42.7	43.7	44.14	44.51	44.94	42.87	42.81	44.12	42.27	42.59	45.59	42.69	43.05	43.92	45.58	45.82	42.49	42.97	42.2	43.18	44.55	44.31	44.77	44.52	43.22	44.5	44.56	43.33	42.59	45.06	44.84	45	45.04	43.87	44.07
B5_G13	Thermococci	metagenome	43.01	40.76	42.58	43.11	39.56	41.2	40.5	40.59	42.13	42.56	42.94	43.11	41.44	42.45	43.09	44.46	44.17	42.38	41.62	42.65	41.7	41.74	44.77	42.2	42.92	43.45	43.61	45.88	42.62	43.24	41.08	43.23	44.22	44.76	44.84	43.55	42.81	44.77	44.69	44.53	42.26	45.22	44.66	44.64	44.72	43.14	43.93
B93_G9	Thermococci	metagenome	44.05	41.35	43.74	42.23	41.27	41.7	41.71	42.52	42.39	44.11	44.23	43.54	43.15	43.51	43.88	44.17	45.37	42.5	42.83	43.69	41.97	42.57	46.32	43.35	43.84	43.78	44.97	46.15	42.65	42.49	41.06	43.34	45.2	44.82	45.23	44.85	43.54	44.61	45.1	43.9	42.6	46.2	44.67	44.65	44.83	44.14	45.73
B45_G15	Thermococci	metagenome	43.53	41.79	43.44	43.07	40.22	41.96	40.91	41.95	42.49	43.42	44.19	43.48	42.62	44.79	44.04	45.03	45.33	42.97	42.57	44.33	42.75	42.75	45.48	43.09	43.46	44.6	45.48	46.06	43.17	43.07	41.68	43.58	44.75	44.34	45.24	45.37	42.84	44.58	44.58	42.73	41.93	45.75	44.59	44.91	44.69	43.76	44.78
B44_G2	Thermococci	metagenome	43.99	41.84	43.58	43.22	40.29	41.38	40.95	41.8	42.21	43.63	43.72	43.57	42.57	44.5	44.26	44.29	45	43.26	42.62	44.9	42.04	42.59	46	43.1	43.19	44.07	45.7	46.4	42.64	43.31	41.91	43.39	45.05	44.39	45.19	44.56	43.06	44.6	44.68	43.67	43.42	45.54	44.91	44.77	44.79	44.3	44.89
B63_G1	Thermococci	metagenome	45.04	41.77	43.02	42.55	39.74	41.24	41.64	42.5	42.29	43.22	43.89	43.85	43.06	44.62	44.44	44.25	45.21	43.06	43.04	44.52	42.7	43.41	46.18	42.68	42.9	44.75	45.08	46.68	42.64	42.68	40.66	43.09	44.53	44.3	44.91	45.16	43.6	44.45	44.77	44.19	42.84	45.48	44.31	44.5	44.33	43.81	44.88
GCA_000966265.1_ASM96626v1_genomic	Thermococci	type material	43.76	42.18	44.38	42.83	40.22	41.59	41.6	42.1	42.73	43.95	44.27	43.94	43.16	43.82	43.87	44.68	44.46	43.49	43.2	44.19	42.85	43.37	44.61	42.58	42.98	44.41	46.49	46.49	42.64	43.25	41.56	42.61	44.38	45.3	44.74	44.86	43.32	44.65	44.37	43.95	43.06	45.23	45.2	45.4	45.48	43.48	44.72
GCA_000725425.1_ASM72542v1_genomic	Thermococci	type material	44.26	42.08	43.29	43.65	40.92	41.75	41.71	42.7	43.12	44.27	44.27	44.69	42.83	43.87	44.16	45.73	44.91	43.6	43.7	44.72	43.25	43.55	44.96	42.69	43.28	44.68	45.97	46.81	42.47	43.44	42.07	43.53	44.43	45.79	45.46	45.32	44.05	45.3	44.62	44.16	43.55	45.73	45.51	45.41	45.22	44.36	43.86
ex4484_273	Thermococci	metagenome	44.9	42.76	43.99	44.61	41.38	42.7	41.68	44.38	44.03	43.13	45.05	45.7	43.44	45.32	44.77	46.12	45.85	44.5	44.98	46.25	43.65	44.34	46.12	42.94	43.67	45.77	46.7	47.76	42.84	43.56	41.83	43.85	45.67	46.5	46.15	47.11	45.45	45.48	45.74	43.71	43.29	47.17	44.99	44.81	45.43	43.83	45.72
B89_G9	Thermococci	metagenome	44.18	42.24	43.84	42.97	40.94	42.18	41.3	43.39	43.23	43.16	44.51	44.58	42.91	44.91	43.48	44.65	44.87	43.25	43.9	45.18	42.38	43.69	46.15	42.84	43.21	44.5	47.27	46.84	42.64	43.85	42	42.54	45.42	46.15	45.91	45.65	44.19	45.04	44.49	43.19	43.1	46	45.08	44.83	45.41	43.6	44.92
B13_G1	Thermococci	metagenome	43.83	40.78	43.21	42.94	40.47	41.46	40.27	41.48	41.8	42.3	43.28	43.71	42.69	43.77	43.38	44.48	44.59	43.13	42.7	43.69	42.43	42.83	45.06	42.34	42.48	43.99	46.35	46.19	42.68	43.46	40.99	42.16	45.2	44.07	45.14	44.07	42.52	44.16	43.94	42.9	43.06	45.59	44.82	44.97	45.36	42.5	42.84
GCA_001418715.1_ASM141871v1_genomic	Thermococci	type material	43.68	41.99	43.57	43.25	40.58	41.93	41.62	42.88	42.28	43.33	44.58	43.79	43.09	44.12	44.4	45.2	44.94	43.49	43.14	44.7	42.43	43.73	45.49	42.82	43.18	44.41	45.84	46.51	42.73	43.23	41.62	43.06	43.82	45.14	45.05	45.22	43.61	44.73	44.53	44.33	43.26	44.27	44.8	44.97	44.92	43.11	44.67
GCA_000258515.1_TheZil1.0_genomic	Thermococci	type material	43.99	42.5	44.17	43.01	40.63	41.79	41.14	42.2	42.35	43.14	44.44	43.53	42.79	43.71	44.69	45.19	45.13	43.43	43.37	44.51	42.23	43.19	45.06	43.3	43.28	44.49	46.18	46.51	42.87	43.15	41.16	42.6	44.03	44.79	44.64	45.28	43	44.63	44.39	45.15	43	44.9	45.05	44.89	45.11	43.21	44.6
GCA_000009965.1_ASM996v1_genomic	Thermococci	type material	44.94	42.44	43.64	43.63	40.68	42.01	41.07	42.8	42.62	43.31	44.35	44.02	42.54	43.65	44.19	45.44	44.98	43.79	43.28	45.05	42.33	43.46	45.73	43.14	43.32	44.62	46.28	46.76	43.05	43.22	41.94	43.27	44.33	45.13	45.37	45.21	43.36	44.6	44.87	43.8	43.18	45.55	45.26	45.21	45.57	43.54	45.06
B3_G9	Thermococci	metagenome	46.18	41.47	43.92	44.13	43.54	43.03	43.02	43.74	43.81	44.47	45.84	45.58	43.82	44.34	44.78	45.16	45.3	44.23	44.62	46.24	42.86	45.13	42.85	42.75	42.95	44.32	43.83	45.26	44.87	44.56	44.58	45.43	45.55	46.22	46.07	46.07	42.92	45.38	44.86	45.12	43.22	45.67	45.9	47.24	46.39	44.21	44.19
ex4572_60	Thermococci	metagenome	46.48	41.82	45.04	44.37	43.78	43.6	43.36	44.49	45.45	45.01	45.48	46.29	44.87	44.26	44.5	45.86	45.52	44.08	44.41	45.47	43.2	45.58	44.57	42.61	42.65	44.36	45.17	46.41	45.3	44.75	44.06	46.23	46.02	46.73	46.69	47.21	43.99	46.21	44.88	45.86	43.82	46.1	46.59	47.04	46.77	44.49	44.71
B54_G1	Thermococci	metagenome	45.45	41.54	44.26	43.53	42.22	43.72	42.38	43.96	43.85	44.03	44.91	45.5	44.56	43.65	45.15	45.03	45.02	43.86	44.66	45.84	42.75	44.14	42.88	42.16	42.54	44.24	43.95	45.39	45.04	43.94	44.67	44.55	45.01	45.61	45.82	46.17	42.82	45.84	44.36	44.34	43.85	45.32	46.59	46.91	47.07	44.73	44.52
B48_G16	Thermococci	metagenome	45.49	42.01	45.8	43.42	43.8	43.48	43.34	44.3	43.88	44.86	45.58	45.7	44.54	43.59	45.16	45.49	45.35	44.36	44.46	46.21	43.36	44.21	43.41	42.58	42.85	43.89	44.5	45.65	45.29	44.66	44.05	44.7	44.42	45.73	45.86	45.55	42.81	45.84	44.71	44.91	43.77	45.43	45.81	46.63	46.33	44.32	44.87
B88_G9	Thermococci	metagenome	43.68	41.54	44.01	43.39	41.61	42.26	42.1	42.28	42.47	43.95	44.25	44.06	43.24	43.92	44.66	45.65	44.83	45.06	43.88	44.71	42.26	42.81	44.36	42.06	42.13	44.5	46.54	46.52	43.22	44.52	42.36	43.26	45.22	44.98	46.06	45.29	43.11	45.44	45.81	44.87	43.33	45.89	45.51	46.18	46.18	44.13	45.21
B61_G1	Thermococci	metagenome	43.79	41.83	43.89	42.9	41.84	41.84	42.17	42.41	42.59	43.91	44.15	44.24	43.02	44.24	45.63	47.36	45.2	44.48	44.17	45.14	42.65	43.52	43.94	42.85	42.37	44.75	46.83	47.37	42.21	43.75	42.48	42.91	46.67	45.12	46.09	45.51	42.33	45.23	45.96	45.24	42.99	45.75	45.69	49.19	45.93	43.45	45.24
GCA_001515215.1_metagenomics_assembly_genomic	Hadesarchaea	metagenome	44.18	41.59	42.98	42	41.2	42.91	41.13	42.56	42.79	43.95	43.39	43.51	43.41	43.19	46.07	45.29	44.68	43.61	43.73	44.31	42.11	43.65	43.91	42.49	42.45	45.14	46.28	46.91	42.74	43.23	41.98	43.01	44.13	45.64	45.6	45.64	45.15	44.44	45.34	46.28	43.21	46.15	44.72	45.08	45.34	43.9	44.85
GCA_001515185.1_DG-33_genomic	Hadesarchaea	metagenome	42.98	40.92	42.37	42.78	40.91	42.71	40.97	41.48	42.23	43.92	42.69	44.25	42.9	44.02	43.43	44.77	43.71	44.36	43.29	44.06	42.35	43.15	42.14	41.15	41.66	43.34	44.78	45.32	42.56	42.66	40.65	41.78	44.63	44.06	44.9	44.65	43.74	43.51	46.61	44.43	43.62	46.26	44.74	44.86	44.97	43.46	43.84
B75_G9	Hadesarchaea	metagenome	42.85	41.15	43.78	41.8	40.34	41.73	40.87	42.33	42.42	43.26	43.72	43.44	43.05	43.72	44.59	44.94	43.57	43.07	42.84	43.38	41.07	42.68	42.22	40.84	40.38	43.68	44.54	46.04	42.51	42.85	41.52	41.95	43.83	44	45.37	45.6	43.9	44.27	45.28	44.6	43.7	46.35	45.19	45.45	44.75	42.86	43.42
GCA_001515205.2_ASM151520v2_genomic	Hadesarchaea	metagenome	43.15	41.23	43.47	42	40.42	41.81	40.1	41.55	42.52	42.75	44.16	43.74	44.11	43.54	44.21	44.46	44.64	44.11	43.4	43.82	42.2	43.74	42.43	41.4	41.09	43.73	44.92	45.46	43.12	43.42	41.75	42.94	43.81	44.39	45.06	44.67	43.81	43.82	45.9	43.71	44.12	45.56	44.98	45.13	45.19	44.38	44.08
GCA_001940645.1_ASM194064v1_genomic	Asgard	metagenome	40.46	39.9	41.38	40.92	38.74	38.69	38.95	40.01	40.16	41.59	41.39	41.37	40.44	41.07	39.99	40.69	40.77	41.04	40.57	41.65	41.18	41.08	40.25	38.49	38.89	40.62	40.39	40.8	39.52	40.24	39.52	40.19	40.7	41.2	41.41	41.04	40.91	41.52	41.11	42.33	40.96	41.13	41.28	40.86	41.15	41.04	41.56
B33_G2	Asgard	metagenome	42.55	40.35	41.99	43.87	40.54	40.71	39.71	40.94	40.7	43.3	42.64	42.09	41.43	43.05	55.73	55.85	58.29	41.69	43.28	42.67	40.25	41.14	40.75	38.95	40.01	41.34	43.47	43.66	41.29	44.33	40.4	41.47	42.93	42.84	43.12	42.13	40.42	41.71	42.44	40.86	41.22	43.97	42.4	42.35	42.95	43.01	42.28
B5_G9	Asgard	metagenome	41.17	39.52	40.64	44.04	38.34	39.78	38.71	40.81	40.42	39.79	40.95	42.58	41.7	42.07	41.56	42.28	42.22	41.54	41.07	41.81	40.79	41.16	40.62	38.5	39.48	41.64	43.05	42.95	43.17	40.76	39.58	39.23	42.92	42.22	42.72	41.67	39.97	42.57	42.2	40.11	40.41	42.08	41.6	41.93	42.36	41.73	41.15
ex4484_83	Asgard	metagenome	41.57	40.09	41.27	44.12	39.88	39.85	39.25	41	39.87	41.31	41.8	41.68	40.41	41.38	41.85	42.73	42.67	41.43	41.35	42.07	40.46	40.87	40.8	39.57	40.54	41.77	42.53	42.95	40.09	42.02	40.42	41.31	42.08	42.47	43.13	41.68	41.23	41.98	41.8	42.12	40.5	43.22	42.27	42.08	42.23	42.31	42.26
B18_G1	Asgard	metagenome	42.18	41.53	42.35	44.52	39.82	40.49	40.29	41.84	40.91	41.51	42.42	42.31	41.75	42.1	42.58	42.7	42.58	42.07	42.14	42.53	40.75	41.74	41.33	39.63	40.58	41.95	43.06	43.05	40.99	41.99	40.67	41.23	42.73	42.91	43.29	41.96	41.98	42.62	42.08	42.75	40.79	43.58	42.97	42.48	43.39	42.81	42.62
GCA_001940725.1_ASM194072v1_genomic	Asgard	metagenome	41.74	39.4	40.51	42.8	38.53	39.33	39.43	39.06	40.22	38.68	40.23	41.08	40.14	39.36	39.88	41.12	40.49	40.77	40.42	41.96	42.05	41.12	39.46	39.25	38.85	40.18	40.42	41.2	40.42	40.36	38.52	39.86	40.17	40.94	41.26	41.01	40.51	40.96	40.61	43.46	40.21	42.31	41.14	40.81	40.73	40.56	42.94
GCA_001940755.1_ASM194075v1_genomic	Asgard	metagenome	41.12	40.33	42.15	54.96	39.94	40.02	40.09	41.53	40.13	40.39	42.84	41.96	41.86	40.51	41.97	42.33	42.76	42.97	41.64	43.15	41.5	42.62	42.32	40.32	40.42	41.97	41.02	42.7	40.8	41.5	40.78	40.71	41.01	41.83	42.96	42.42	41.77	42.39	40.65	43.28	40.75	44.18	42.76	42.51	42.9	42.13	42.14
GCA_001940655.1_ASM194065v1_genomic	Asgard	metagenome	40.71	38.18	40.6	39.1	37.78	40.51	38.78	39.21	40.65	39.95	40.45	41.36	41.25	41.53	40.62	40.85	40.56	40.4	40.57	41.46	40.46	41.66	39.73	38.86	39.09	40.84	39.51	40.64	40.12	40.16	38.88	39.35	41.26	41.52	41.98	40.95	38.77	41.35	40.09	42.59	40.1	40.6	41.71	42.04	42.31	41.12	40.08
B53_G9	Asgard	metagenome	40.09	38.84	41.38	43.01	38.78	40.04	39.12	39.88	39.9	39.28	40.7	40.96	40.97	39.88	39.63	40.7	39.98	41.51	40.22	41.08	40.94	41.71	39.63	39.11	39.57	40.74	38.34	41.06	39.54	40.4	39.61	40.02	41.08	41.18	41.26	40.2	40.92	40.51	39.73	42.26	40.5	40.67	40.83	41.01	40.98	40.6	40.71
GCA_000986845.1_ASM98684v1_genomic	Asgard	metagenome	41.74	40.05	40.45	41.06	39.74	39.97	40.43	40.74	40.54	41.19	42.21	41.1	41.28	41.07	41.1	41.33	41.24	41.22	41.38	41.84	40.41	42.19	41.27	39.43	39.31	40.2	39.99	40.91	40.2	40.66	39.84	40.31	41.01	41.79	41.81	41.75	40.08	41.35	41.15	40.74	41.26	42.33	41.71	42.25	41.78	41.33	41.54
B16_G1	Asgard	metagenome	45.75	41.88	44.74	43.94	43.53	42.31	41.74	42.95	42.01	43.53	44.45	44.9	44.33	42.95	43.17	44.84	44.22	42.86	43.46	44.87	42.36	43.76	44	43.26	43.1	44.98	43.45	45.55	43.38	42.72	41.27	42.58	45.23	46.78	45.72	44.98	43.13	45.46	43.64	43.13	43.71	44.4	44.82	47.15	45.28	45.11	45.44
B41_G1	Asgard	metagenome	41.82	40.06	41.67	42.85	41.07	41.34	39.88	41.16	41.49	41.33	42.6	42.26	41.77	42.49	44.7	43.81	42.89	42.11	40.97	42.17	41.09	41.28	41.71	40.12	40.29	42.25	42.2	43.34	41.62	41.58	40.21	40.63	43.68	42.22	42.36	43.23	42.15	42.53	43.99	45.24	42.24	44.12	44.54	44.06	44.08	41.81	42.56
B65_G9	Asgard	metagenome	42.32	40.7	42.53	43.03	41.1	41.06	40.06	41.6	40.8	41.41	42.9	41.7	41.51	41.7	44.07	43.38	43.38	42.25	40.93	42.29	41.18	41.42	42.27	40.14	40.27	42.14	42.25	43.18	41.63	40.94	40.42	40.41	43.37	41.89	42.59	43.54	41.86	42.73	43.56	46.47	42.55	44.26	43.87	43.81	43.8	42.4	42.71
GCA_001563325.1_ASM156332v1_genomic	Asgard	metagenome	43.09	40.73	42.59	42.98	41.02	40.08	39.73	42.5	41.56	41.29	42.09	42.06	41.72	41.24	42.4	42.35	41.99	41.94	41.24	42.13	40.94	41.96	41.27	39.58	39.57	41.44	42.03	42.33	41.95	41.11	40.33	41.06	42.74	42.15	43.14	42.21	42.25	42.28	43.14	42.02	42.21	43.02	43.1	43.22	43.05	42.15	42.42
B59_G1	Asgard	metagenome	42.62	39.87	42.05	42.78	41.04	41.25	40.39	43.04	41.27	42.07	42.3	42.17	41.98	41.05	42.95	43.26	42.7	43.94	41.86	42.59	41.38	41.52	40.79	40.05	39.68	41.66	42.51	43.12	43.56	41.67	41.26	41.55	43.58	42.97	43.37	42.56	41.31	44.48	42.55	44.17	41.62	43.31	43.14	43.02	42.74	42.24	42.38
B29_G2	Asgard	metagenome	42.62	40.3	41.33	43.02	40.77	40.18	40.61	42.31	41.71	41.95	42.11	42	42.45	41.41	42.65	43.03	42.98	43.34	41.06	41.9	41.39	41.21	41.33	39.93	39.68	41.81	42.41	43.32	42.53	41.22	40.95	40.76	42.35	42.46	43.35	42.46	41.4	42.39	42.58	43.9	41.86	42.79	42.86	42.67	42.42	42.55	42.99
GCA_001563465.1_ASM156346v1_genomic	Asgard	metagenome	41.53	40.41	42.62	41.4	39.8	39.53	40.06	41.85	42.24	41.98	43.15	42.76	41.79	40.98	43.17	42.48	43.22	41.86	41.89	43.25	41.71	42.23	41.6	40.15	39.83	41.74	42.06	43.64	41.35	41.97	39.87	40.89	42.82	42.8	44.44	42.39	40.32	42.48	44.22	42.64	42.79	43.72	43.43	43.86	43.27	42.46	43.13
GCA_001563335.1_ASM156333v1_genomic	Asgard	metagenome	41.55	40.2	41	42.42	39.67	40.42	39.76	41.52	41.19	41.01	41.84	41.24	40.77	40.36	42.12	42.43	41.76	41.18	40.51	42.15	40.84	40.95	40.5	38.96	39.09	41.34	41.72	42.55	40.95	40.59	40.1	40.62	42.47	42.13	43.08	42.06	41.64	41.9	42.14	43.21	42.37	43.22	42.56	42.43	42.44	41.58	42.12
GCA_001940705.1_ASM194070v1_genomic	Asgard	metagenome	41.94	40.31	42.46	42.47	40.38	40.08	40.34	41.8	41.91	40.64	42.31	41.28	41.46	40.94	42.16	42.78	41.74	42.28	41.22	42.77	41.05	41.52	40.68	39.68	39.41	41.37	42.31	42.66	42.1	40.61	40.45	41.17	42.71	42.79	43.64	42.42	41.94	41.71	42.9	43.47	42.39	43.26	42.65	42.27	42.64	42.3	42.92
B10_G17	Korarchaeota	metagenome	42.84	39.7	42.36	40.95	39.8	41.14	40.49	40.66	40.67	41.13	41.55	41.9	41.38	40.45	42.51	42.11	42.28	42.24	41.91	43	40.89	42.07	42.51	42.06	42.22	42.05	44.64	44.78	40.68	41.24	40.34	42.55	43.4	43.22	43.77	42.78	43.28	43.26	42.79	44.03	41.87	45.58	43.49	44	43.49	41.97	44.38
B14_G2	Korarchaeota	metagenome	42.66	40.14	43.12	40.68	39.62	41.14	40.04	40.7	40.6	41.71	42.14	42.41	41.45	40.49	43.45	43.51	42.63	42.08	42.17	42.79	40.89	42.04	42.75	41.35	41.62	42.36	44.97	44.61	41.13	41.81	40.26	42.15	43.2	43.51	43.33	42.97	43.06	44.01	42.73	44.49	42.15	45.67	44.13	44.66	43.81	41.74	43.33
B35_G17	Korarchaeota	metagenome	42.32	39.97	41.62	41.51	40.3	40.39	39.33	41.35	40.26	41.87	42.95	41.91	42.07	41.41	43.56	44.09	43.4	42.29	42.11	44.17	40.69	42.5	44.26	40.95	41.43	43.44	42.58	44.67	41.86	42.57	40.93	42.14	41.57	42.92	44.02	43.63	43.2	43.72	43.59	44.96	42.82	44.45	44.08	44.95	44.37	41.79	45.35
B81_G16	Korarchaeota	metagenome	43.67	40.03	42.73	40.83	38.98	40.01	39.08	41.78	41.56	41.86	42.68	41.79	43.76	41.34	43.03	42.55	42.51	43.01	41.72	42.97	39.89	40.73	44.4	41.56	41.69	42.88	43.37	44.39	41.73	42.87	40.83	41.51	41.56	42.32	42.23	43.85	41.12	42.44	42.37	42.31	42.07	44.37	43.05	48.54	43.04	40.92	43.54
GCA_000019605.1_ASM1960v1_genomic	Korarchaeota	representative genome (isolate)	42.11	38.87	41.5	41.09	40.06	40.94	39.51	40.53	40.45	41.57	42.4	40.88	40.36	41.52	42.04	42.06	41.66	41.86	41.17	42.58	40.22	41.7	43.54	42.31	42.27	42.44	43.82	44.22	40.52	41.18	40.01	41.49	41.25	42.35	42.82	43.26	41.86	43.06	42.97	43.42	41.69	43.02	42.54	42.71	42.45	41.29	43.39
B68_G1	Korarchaeota	metagenome	42.84	40.55	41.53	43.79	41.22	40.76	41.67	42.01	41.38	42.65	44.23	42.6	42.91	41	43.13	43.7	43.83	43.71	43.39	44.64	41.31	43.71	44.16	42.52	42.32	44.02	45.01	44.68	42.55	42.83	42.17	43.08	43.21	43.1	43.65	44.27	43.11	43.71	43.72	45.03	41.93	45.46	44.48	47.82	44.7	43.04	45.21
B41_G2	Korarchaeota	metagenome	41.56	39.24	41.7	41.03	40.63	40.95	41.61	41.62	40.98	42.41	42.03	42.42	41.83	42.09	43.37	44.62	43.03	42.71	42.3	43.17	41.52	42.56	42.77	40.33	40.82	43.49	43.59	45.49	42.23	42.25	40.06	41.22	41.08	42.4	42.86	43.96	42.71	44.23	44.03	44.52	43.57	44.55	44.46	44.81	43.99	42.59	43.54
B51_G1	Korarchaeota	metagenome	42.42	39.52	42.6	41.76	41.15	41.61	40.5	41.86	41.14	42.24	42.73	41.86	40.98	42.89	44.71	44.73	44.59	42.54	42.96	44.01	41.04	41.79	42.94	41.19	41.48	42.61	44.11	45.6	42.31	42.48	39.9	41.67	41.87	42.67	43.51	43.47	43.54	44.21	44.62	44.14	42.49	44.49	44.29	44.68	44.25	42.54	43.58
B15_G15	Korarchaeota	metagenome	42.62	39.53	41.92	41.92	40.02	41.09	40.24	41.9	41.19	41.81	42.71	41.73	41.33	42.9	42.87	44.87	43.3	43.18	41.72	42.43	40.98	41.39	42.93	41.5	41.59	42.64	43.53	45.81	42.01	42.27	39.93	41.61	41.4	42.31	43.26	43.22	43.08	43.4	43.3	43.31	42.01	44.65	44.12	44.18	43.85	42.25	42.92
B8_G17	Korarchaeota	metagenome	42.75	39.43	42.54	40.88	39.97	40.46	39.91	42.07	41.26	42.05	42.86	42.38	41.87	42.41	43.62	44.11	42.67	42.44	40.34	42.09	40.45	41.22	42.46	40.08	40.58	42.79	43.83	46.3	41.55	41.97	41.01	41.81	42.61	43.56	43.64	44.68	43.22	44.45	43.59	44.37	42.65	46.33	44.31	44.15	43.84	41.84	43.47
B85_G9	Korarchaeota	metagenome	42.27	40.77	42.92	40.49	39.49	40.45	39.6	41.53	41.46	41.45	44.02	41.73	41.4	41.75	44.85	43.45	44.37	43.45	43.07	43.71	41.27	42.34	44.28	41.18	41.93	43.7	43.99	45.03	41.27	41.53	41.87	41.92	42.67	43.28	43.32	45.33	43.29	44.43	44.37	44.96	42.18	44.34	44.74	44.99	44.23	43.1	44.02
B113_G9	GB-AP2	metagenome	43.14	40.4	41.68	41.53	42.21	40.32	39.52	41.33	40.77	42.66	42.35	42.85	40.28	43.74	49.43	48.45	43.77	41.95	43.13	43.72	40.48	41.6	42.4	42.68	43.02	41.62	44.44	44.08	40.81	42.73	39.96	43.17	49.89	42.33	43.04	42.56	41.58	43.6	43.41	45.5	40.61	43.57	43.55	44.25	44.16	43.85	43.9
B56_G1	GB-AP2	metagenome	43.01	39.78	42.49	42.16	39.39	40.82	39.21	40.87	41.25	42.55	43.02	42.99	41.73	42.17	44.46	44.69	44.08	42.8	42.28	43.09	40.37	42	42.76	41.8	42.38	42.49	45.99	44.48	42.03	41.75	40.23	42.78	42.34	43.34	43.92	43.61	41.23	43.68	43.38	41.55	41.83	44.12	44.32	44.56	44.56	42.93	44.52
B49_G2	GB-AP2	metagenome	43.13	39.57	42.15	42.04	39.79	40.62	39.41	40.81	41.52	42.54	42.93	42.9	41.59	42.79	44.13	46.19	44.18	42.84	42.25	43.55	40.94	42.39	43.13	42.41	42.55	43.17	46.09	45.06	41.33	41.62	40.01	43.02	43.56	43.43	43.74	43.86	41.35	43.78	43.77	40.93	41.8	44.23	44.34	44.95	44.54	42.85	43.6
ex4484_217_2	Desulfurococcales	metagenome	42.53	40.88	43.4	41.8	42.23	41.76	41.2	42.28	42	43.16	43.78	42.53	43.5	42.9	44.49	43.8	43.65	42.28	42.34	43.04	41.04	41.67	45.37	42.55	43.02	43.62	44.94	45.16	42.05	42.67	41.54	41.85	43.32	43.69	43.98	44.53	41.73	43.9	44.15	43.43	42.15	45.73	44.24	44.79	44	42.96	44.92
B21_G1	Desulfurococcales	metagenome	42.43	41.24	41.53	43.2	40.95	40.3	41.62	42.71	41.77	43.08	43.6	41.75	42.29	43.4	44.14	44.17	43.54	43.1	42.86	43.3	40.93	42.15	45.1	43.6	43.53	43.56	46.1	44.46	42.65	42.76	41.03	41.69	45.84	43.45	44.07	43.58	41.33	44.14	45.41	42.91	42.56	45.88	44.55	45.85	44.5	43.87	45.3
ex4484_217_3	Desulfurococcales	metagenome	41.71	39.32	39.24	42.35	40.5	40.02	39.7	39.34	40.27	41.35	41.32	41.1	41.2	41.44	41.8	43.4	42.95	42.81	41.37	41.79	41.55	42.3	43.41	42.4	42.08	42.2	46.09	42.65	41.37	41.79	39.67	40.38	43.33	41.69	42.32	42.43	40.47	42.76	45.3	41.17	41.44	45.04	43.73	43.94	43.95	42.16	41.74
B23_G2	Desulfurococcales	metagenome	42.6	39.66	42.84	42.29	41.67	40.48	40.09	40.99	41.1	43.92	42.06	42.19	41.88	42.12	42.89	43.1	43.03	42.62	42.02	42.52	39.6	40.49	44.64	41.8	41.78	42.76	45.81	44.36	40.71	42.35	40.61	42.15	43.87	42.84	43.3	43.28	40.99	43.31	43.5	44.33	41.39	43.97	43.37	43.19	43.32	42.04	44.16
ex4484_217_1	Desulfurococcales	metagenome	41.81	38.9	42.05	42.76	40.49	40.7	40.37	41.22	41.04	43.24	43.06	40.98	41.82	41.94	43.72	43.84	43.14	42.38	42.02	42.2	41.03	41.15	44.58	42.58	42.71	42.98	46.73	44.58	42	42.19	40.24	41.98	43.53	43.52	43.12	43.87	40.16	43.85	44.36	41.3	41.74	44.46	43.74	43.82	43.66	42.29	42.82
B61_G16	Desulfurococcales	metagenome	42.57	39.85	42.98	41.19	40.07	40.3	39.62	41.14	40.67	41.78	42.67	41.9	42.88	43.93	43.8	44.67	43.39	43.06	41.55	43.66	40.71	41.15	45.2	41.76	41.97	44.37	44.61	44.97	41.28	42.26	39.98	41.63	43.22	42.41	42.56	43.71	41.46	42.54	43.96	42.74	40.94	43.33	43.53	45.27	43.67	42.54	43.27
B50_G16	Desulfurococcales	metagenome	43.06	39.83	42.33	41.19	38	41.17	40.64	41.81	41.12	42.51	42.71	41.7	43.38	41.7	44	42.8	43.12	41.51	40.64	42.92	41.03	42.03	44.02	41.44	42.16	43.05	46.18	44.59	41.62	41.83	39.11	41.04	43.26	41.83	42.42	42.41	41.81	42.47	43.31	41.95	40.79	43.03	42.2	41.98	42.61	41.97	44.71
ex4484_58	Desulfurococcales	metagenome	42.31	39.55	40.97	40.97	38.52	40.49	40.21	41.46	40.48	42.52	42.66	41.35	41.96	42.17	43.38	42.89	43.32	42	41.31	43.34	40.5	41.79	44.61	42.61	42.42	43.6	45.09	44.33	40.92	41.29	40.05	40.92	42.53	42.28	43.19	43.25	41.67	42.91	43.33	40.77	41.07	42.98	42.76	42.86	43.12	42.26	43.85
GCA_000015945.1_ASM1594v1_genomic	Desulfurococcales	type material	43.21	40.43	42.22	40.99	39.99	40.39	40.25	41.86	41.85	42.33	42.67	42.18	41.93	42.59	43.97	43.98	43.52	42.53	41.99	44.15	41.5	41.58	45.63	42.9	43.33	43.45	43.75	44.97	42.1	41.63	40.69	41.87	42.92	42.28	43.59	43.19	41.83	43.35	44.36	43.97	41.4	43.83	43.16	43.49	43.26	42.54	44.54
B105_G9	Desulfurococcales	metagenome	43.97	39.77	43.12	40.86	39.16	40.49	40.05	41.76	42.51	42.89	43.8	43.06	42.24	43.41	44.78	43.44	44.77	43.17	42.7	44.87	41.24	41.49	46.19	44.52	45.03	45.01	46.52	45.22	41.86	41.7	40.53	41.57	43.69	43.71	43.87	43.92	42.4	44.1	45.89	43.16	41.51	42.51	43.07	43.93	43.86	43.23	45.66
GCA_000092185.1_ASM9218v1_genomic	Desulfurococcales	type material	41.99	39.76	42.28	41.49	38.86	39.7	39.51	40.85	41.11	42.26	41.98	40.73	40.92	41.91	42.56	42.01	41.86	42.17	41.26	42.93	40.78	41.08	44.32	42.36	42.39	41.9	43.16	43.89	40.63	40.77	39.14	40.46	41.72	41.88	43.04	42.07	41.63	42.38	43.37	41.72	41.42	43.32	42.5	42.61	42.66	41.57	42.23
GCA_000020905.1_ASM2090v1_genomic	Desulfurococcales	type material	41.87	39.34	41.9	40.8	39.58	39.57	39.51	40.85	40.64	42.63	41.92	40.81	40.66	41.72	41.89	41.71	42.1	41.68	40.94	41.8	40.34	40.73	44.07	42.29	42.65	42.12	43.54	44.5	41.02	40.83	39.54	41.56	41.62	41.77	42.13	41.62	41.31	42.46	43.41	42.24	41.1	42.77	42.61	42.89	42.78	41.81	42.63
GCA_000264495.1_ASM26449v1_genomic	Desulfurococcales	type material	42.03	39.75	41.96	40.44	38.7	39.31	40.4	41.11	40.18	42.19	41.92	40.27	41	41.9	42.83	42.33	42.52	41.41	41.64	42.73	40.48	41	43.87	42.11	42.31	42.43	43.43	44.3	40.43	41.03	40.23	40.54	42.31	41.43	42.28	42.28	41.49	42.77	43.3	42.35	41.33	42.57	42.36	42.63	42.45	41.67	42.6
GCA_000011125.1_ASM1112v1_genomic	Desulfurococcales	type material	41.62	39.23	41.55	40.32	38.82	38.99	38.81	40.18	39.94	41.34	41.86	39.55	40.78	41.18	42.59	43.09	42.69	41.34	40.45	42.46	40.88	41.01	43.93	41.54	41.63	42.06	43.59	43.67	40.46	41.06	38.75	40.92	41.33	41.58	41.93	41.91	41.22	42.09	43.07	43.51	41.23	41.91	42.06	42.44	41.96	41.47	43.68
GCA_001412615.1_ASM141261v1_genomic	Desulfurococcales	type material	41.32	39.7	42.47	41.35	39.32	40.17	40.07	40.05	40.53	42.14	42.24	41.51	42.37	42.37	43.77	43.35	42.97	41.97	41.64	43.96	41.39	41.73	44.87	42.19	42.27	43.16	44.95	44.43	40.7	41.54	39.71	40.37	42.62	42.11	42.3	42.77	41.23	42.78	42.99	41.86	41.87	43.62	43.27	43.23	43.35	41.68	44.1
GCA_000015145.1_ASM1514v1_genomic	Desulfurococcales	type material	42.67	39.72	42.84	41.9	39.62	39.8	40.35	40.3	41.04	42.77	42.43	42.03	42.33	42.15	44.01	43.79	43.48	41.83	41.81	44.15	41.35	41.78	44.89	42.29	42.65	43.36	43.98	44.94	40.24	42.08	39.97	41.1	42.25	43.13	43.2	42.37	42.12	42.67	43.28	42.58	41.79	43.93	42.88	42.9	42.95	42.35	44.52
GCA_000223395.1_ASM22339v1_genomic	Desulfurococcales	type material	43.39	40.23	42.45	41.65	39.86	40.4	40.48	41.21	40.59	42.67	43	41.64	41.89	44.17	44.59	44.38	44.11	42.48	42.45	44.24	40.91	41.99	44.64	42.81	42.99	43.35	45.08	45.43	40.89	42.04	40.09	41.45	42.44	42.45	43.15	43.09	41.92	43.19	43.75	41.89	42.05	43.61	43.59	43.88	43.43	41.77	44.43
GCA_000022385.1_ASM2238v1_genomic	Sulfolobales	representative genome (isolate)	41.38	38.95	41.81	40.59	38.8	39.99	40.26	39.8	41.2	41.55	41.91	40.57	40.82	41.85	41.62	42.34	42.08	41.36	40.42	41.33	40.25	40.85	43.38	44.76	43.91	41.85	42.15	43.13	40.35	41.08	39.81	41.31	41.09	41.92	41.92	41.64	40.81	42.43	41.59	42.6	40.19	42.54	42.69	43.16	42.61	40.67	42.26
GCA_000632495.1_AciCop1.0_genomic	Sulfolobales	representative genome (isolate)	40.77	38.57	40.67	40.21	39.17	39.61	39.35	39.91	41.03	42	41.81	40.19	40.67	41.02	41.23	41.94	41.09	40.44	40.44	41.45	39.97	40.13	42.81	41.97	41.99	41.38	42.28	42.73	39.75	41.07	39.59	40.52	41.13	41.41	41.52	41.45	40.28	41.97	41.77	42.85	40.06	42.87	42.12	42.38	41.93	40.46	41.54
GCA_000243315.1_ASM24331v1_genomic	Sulfolobales	representative genome (isolate)	40	38.11	41.43	39.8	39.73	39.37	39.65	39.7	40.45	40.72	41.35	39.71	41.13	40.21	41.43	41.41	40.88	40.68	40.13	41.95	40.4	40.46	43.22	42.08	42.56	41.67	42.24	43.11	40.26	40.53	39.33	40.47	41.06	41.65	41.8	41.79	40.25	41.52	41.99	42.43	40.11	42.28	41.74	42.17	41.62	40.38	42.8
GCA_000204925.1_ASM20492v1_genomic	Sulfolobales	type material	40.27	38.64	40.83	40.02	38.94	39.56	39.42	38.96	40.99	41.36	40.83	40.49	40.84	40.42	41.33	41.76	41.15	41.35	40.59	41.89	40.36	40.23	42.43	41.94	42.63	41.67	41.92	42.77	39.9	40.71	39.8	40.3	41.47	41.55	41.66	41.4	40.1	42.06	41.77	41.38	39.79	42.93	41.47	41.65	41.29	40.34	42.17
GCA_001316085.1_ASM131608v1_genomic	Sulfolobales	representative genome (isolate)	39.73	38.44	41.26	39.79	38.41	39.26	39.32	39.55	40.14	41.42	41.07	40.43	40.06	41.24	41.24	40.75	40.96	39.4	39.23	40.93	39.54	40.07	41.32	41.56	41.62	41.87	42.31	42.65	40.11	41.1	38.87	41.38	41.12	41.13	41.31	41.2	40.81	41.96	41.38	42.23	40.29	41.68	41.69	42.33	41.99	39.98	41.06
B12_G17	Desulfurococcales	metagenome	42.93	39.91	43.65	43.02	40.4	40.49	40.27	40.76	41.78	42.19	42.33	42.02	44.08	41.49	43.74	44.45	42.75	41.91	41.6	43.08	41.4	41.61	44.44	42.03	42.26	42.95	44	44.35	41.74	41.65	39.85	41.13	43.42	42.5	42.11	42.75	41.2	43.41	43.56	43.09	41.62	42.55	42.93	43.52	42.3	42.25	43.77
GCA_000145985.1_ASM14598v1_genomic	Desulfurococcales	type material	41.58	39.74	41.31	40.8	39.36	40.57	38.71	40.25	40.81	41.96	42.12	41.55	41.77	41.15	42.7	42.48	42.7	40.79	41.02	42.29	40.62	41.14	43.76	42.02	41.76	42.23	43.35	42.69	40.5	41.2	39.61	41.13	42.2	41.4	41.93	42.07	41.32	42.42	42.95	41.33	40.69	43.29	42.48	42.59	42.13	41.01	42.62
B82_G16	Desulfurococcales	metagenome	42.56	39.82	42.57	42.01	39.28	41.99	38.58	41.04	41.46	42.95	43.18	40.84	41.81	43.15	44.53	44.48	43.87	42.97	41.42	43.14	41.02	42.42	45.23	42.62	42.89	42.84	44.64	44.37	41.3	41.31	39.16	41.62	44.7	42.74	43.23	44.67	42.42	43.01	44.42	43.24	42.34	44.3	43.27	43.86	43.46	42	45.02
B45_G16	Desulfurococcales	metagenome	42.62	39.33	43.08	40.15	38.84	39.75	39.42	41.11	40.85	42.46	42.84	41.19	43.07	42.96	43.63	43.48	43.69	42.52	41.51	42.15	41.22	41.61	44.81	42.75	42.92	42.96	43.69	44.23	41.3	41.27	39.73	40.46	42.67	42.23	43.01	43.48	41.21	42.87	44.25	42.49	40.62	43.13	43.27	43.18	43.12	41.61	45.31
B41_G17	Desulfurococcales	metagenome	42.13	40.25	43.46	40.4	39.84	40.26	40.11	40.03	40.22	42.52	42.25	40.71	42.13	41.9	44.1	44.13	43.83	41.14	41.3	42.94	39.88	40.83	44	41.58	41.96	42.55	44.08	44.13	40.22	41.67	38.66	40.54	43.18	42.11	43.5	42.12	41.71	43.02	43.71	41.96	41.2	42.99	43.17	43.77	43.34	41.74	42.27
ex4484_42	Desulfurococcales	metagenome	42.2	39.47	43.06	40.79	39.47	39.75	40.2	41.07	39.82	42.87	41.57	40.87	41.72	41.66	43.52	43.04	42.06	41.09	40.56	42.1	40.57	40.76	43.82	41.8	42.2	42.33	45.17	43.94	40.68	41.1	38.9	40.95	42.95	41.28	42.5	42.54	41.13	42.12	42.79	43.55	41.14	43.32	42.62	43.11	42.73	42.03	44.08
B49_G17	Desulfurococcales	metagenome	42.18	40.04	42.84	41.84	40.24	40.07	40.12	41.26	40.77	44.44	43.94	41.97	43.94	42.98	44.96	45.57	44.1	44.02	43.12	44.12	41.99	42.03	45.08	41.73	42.44	43.06	45.9	45.19	41.37	42.07	40.52	41.57	43	42.87	43.87	44.96	41.83	43.18	44.27	45.91	41.03	43.6	43.57	44.16	43.84	42.86	46.23
ex4484_204	Desulfurococcales	metagenome	41.13	39.3	42.01	39.92	38.55	40.11	40.22	40.45	40.72	42.19	42.12	40.21	41.64	41.69	43.17	42.34	42.22	42	41.72	43.33	39.75	41.02	44.29	39.88	40.99	43.18	43.56	45.27	39.12	40.37	39.23	39.76	42.04	41.43	42.86	43.36	41.18	41.36	44.15	45.99	40.73	42.46	42.97	43.76	42.86	41.19	44.43
B69_G9	Desulfurococcales	metagenome	43.09	39.75	41.76	41.69	41.83	40.26	39.8	41.63	39.34	42.9	41.8	41.55	41.57	40.71	42.91	42.27	43.04	41.23	41.12	42.44	41.23	41.32	44.23	41.59	42.59	42.57	44	44.82	40.58	41.02	38.47	40.25	42.73	41.21	43.18	42.48	42.15	42.42	44.75	40.94	41.37	43.36	42.89	43.03	43.01	42.08	44.34
B83_G16	Desulfurococcales	metagenome	43.09	40.28	42.63	41.64	39.61	40.48	40.42	40.41	40.14	44.21	44.44	41.75	43.48	42.2	44.5	44.33	43.54	42.41	42.75	43.5	41.17	41.45	44.73	42.17	42.19	42.95	44.63	45.48	42.56	42.43	39.72	41.12	43.03	42.61	43.02	44.23	41.72	43.75	43.51	44.05	41.37	44.71	43.72	44.01	43.86	42.06	44.89
B10_G16	Verstraetearchaeota	metagenome	43.27	41.01	42.04	42.65	40.54	41.27	40.3	41.36	42.03	42.53	42.99	43.3	44.06	43.4	44.37	44.61	44.75	44	43.65	44.13	41.67	43.05	44.49	41.75	42.59	44.02	44.31	45.68	42.01	42.25	41.08	42.74	43.53	43.97	44.52	44.18	43.18	44.67	44.91	43.27	42.47	45.37	44.16	44.84	44.3	44.23	44.09
B29_G17	Verstraetearchaeota	metagenome	44.37	40.42	43.75	43.77	42.96	41.31	41.37	42.95	42.6	43.89	43.84	42.66	43.07	43.37	45.24	45.32	44.16	44.67	44.32	45.44	41.77	43.36	44.1	42.02	42.17	44.34	45.41	46.74	42.71	43.34	41.64	42.79	45.57	43.69	44.59	44.69	44.54	45.38	45.35	44.93	43.43	45.56	45.46	46.1	46.11	43.37	44.84
B20_G2	Verstraetearchaeota	metagenome	43.75	40.75	42.88	42.85	41.21	41.71	40.79	41.7	41.85	42.77	44.01	42.98	42.5	44.02	44.16	45.39	44.77	42.83	43.15	44.13	41.79	44.45	45.04	42.02	42.39	44.13	45.84	47.71	41.89	42.46	41.42	42.1	44.41	43.64	44.55	44.61	44.1	45.49	45.54	46.94	42.97	44.54	45.18	45.55	45.16	44.6	44.64
B59_G16	Verstraetearchaeota	metagenome	44.18	40.08	41.68	43.12	38.58	41.84	40.19	40.74	42.48	44.08	44.79	44.52	43.78	45.96	45.59	46.51	45.84	45.72	44.12	45.95	42.7	44.57	44.45	41.91	42.3	45.08	45.26	47.24	42.26	43.27	40.82	42.34	44.56	43.35	44.11	44.61	44.95	45.52	45.37	44.73	42.46	45.16	44.66	45.21	45	43.25	46.16
B30_G17	Verstraetearchaeota	metagenome	45.44	43.24	43.16	44.95	43.58	42.52	41.49	43.79	44.16	46.03	46.04	45.43	45.36	44.35	47.07	46.89	47.44	45.88	45.18	47.74	44.02	45.04	46.43	44.32	45.02	45.69	47.46	48.75	42.58	45.41	41.85	43.7	44.15	47.63	46.52	46.72	45.89	48.29	47.47	44.96	45.54	47.34	48.22	48.35	48.27	45.54	47.43
GCA_001717015.1_ASM171701v1_genomic	Verstraetearchaeota	metagenome	41.84	39.68	42.09	41.64	40.35	41.3	39.68	40.94	41.63	43.45	42.45	42.13	41.05	43.35	43.22	43.64	43.39	42.36	42.49	43.38	41.33	42.64	42.51	41.53	41.38	42.86	42.14	44.64	41.31	42.01	40.19	41.98	42.36	43.37	43.85	43.04	43.18	43.34	44.1	44.08	42.17	42.7	43.33	44.2	43.49	42.6	44.79
GCA_001717085.1_ASM171708v1_genomic	Verstraetearchaeota	metagenome	45.04	41.43	44.82	45.08	42.59	40.62	42.28	43.85	42.25	45.39	42.78	44.9	43.09	45.46	44.55	45.44	46.3	43.41	44.08	45.19	42.71	45.33	44.5	43.29	43.82	44.57	43.39	47.31	44.31	44.4	42.25	42.72	44.91	45.81	44.91	45.84	45.93	43.78	45.43	45.73	43.94	44.7	44.63	46.18	45.62	43.77	46.24
GCA_001717005.1_ASM171700v1_genomic	Verstraetearchaeota	metagenome	41.87	39.21	42.24	41.9	38.94	40.4	39.23	40.39	41.15	41.73	43.08	41.68	41.3	41.66	42.9	42.07	42.2	41.85	41.79	42.07	41.01	42.02	40.97	40.35	40.41	41.57	41.61	43.49	40.49	40.86	40.66	41.53	41.79	42.8	42.67	42.98	42.03	41.88	42.72	42.57	41.95	42.66	42.65	43.3	43.04	41.92	43.08
GCA_001717035.1_ASM171703v1_genomic	Verstraetearchaeota	metagenome	41.79	39.7	42.48	41.71	39.55	40.38	39.36	40.37	41.06	41.27	43.14	41.68	41.51	41.6	43.14	42.68	42.07	42.29	41.79	42.36	40.96	42.17	41.13	40.28	40.21	41.8	41.78	43.67	40.88	40.88	40.52	41.89	41.6	42.88	42.77	42.87	42.2	42.23	42.78	42.82	42.14	42.25	42.78	43	43.09	42.01	42.72
GCA_001717025.1_ASM171702v1_genomic	Verstraetearchaeota	metagenome	41.78	39.08	41.75	41.46	39.12	39.97	39.49	40.67	40.71	40.91	42.71	41.25	41.38	41.13	42.42	42.95	42.7	42.33	41.48	42.23	41.06	42.01	41.38	40.48	40.67	42.33	41.96	43.74	40.51	41.06	41.41	41.03	41.61	42.6	42.42	43.07	41.18	42.24	42.68	41.83	41.77	42.53	43.08	43.45	43.36	42.13	43.29
B66_G16	Verstraetearchaeota	metagenome	43.01	40.4	42.52	41.25	39.72	40.86	39.98	41.54	41.36	42.71	43.23	42.35	42.12	42.36	44.37	44.48	44.17	42.53	42.41	43.55	41.21	42.56	44.04	41.63	42.13	43.23	45.39	45.21	41.1	42.59	40.43	42.89	42.93	43.68	44.25	43.53	42.83	44.17	44.32	43.31	42.77	43.96	45.05	45.62	45.17	43.05	43.68
B34_G17	Verstraetearchaeota	metagenome	42.66	40.31	42.47	41.67	40.2	40.59	39.84	42.17	41.59	42.54	43.32	42.36	41.95	42.61	44.61	44.23	44.26	42.56	42.43	42.88	40.86	41.96	43.85	42.21	42.88	43.06	45.03	45.25	40.5	42.09	40.53	42.38	42.91	43.74	44.1	43.62	42.71	44.13	45.14	41.62	42.44	44.1	44.7	45.22	45.03	42.99	43.9
B75_G16	Thermoproteales	metagenome	42.53	40.39	43.36	41.92	40.11	40.79	40.22	41.93	41.08	42.04	42.27	42.22	40.79	43.51	44.08	44.14	43.41	41.75	41.96	43.23	40.77	42.88	43.71	42.07	42.35	42.32	44.15	43.82	41.86	41.05	40.71	42.05	42.25	42.29	42.35	43.28	41.76	43.25	43.24	43.11	42.04	43.16	43.24	43.67	43.87	42.95	43.28
B19_G17	Thermoproteales	metagenome	42.59	39.02	43.1	41.15	39.18	40.89	39.17	41.5	41.89	43.4	43.37	42.89	41.86	43.69	44.19	42.83	43.78	42.81	42.3	43.26	41.75	42.74	44.33	41.59	41.99	43.84	43.78	45.24	41.31	42.33	41.05	41.85	42.15	43.25	43.06	44.26	42.53	44.09	44.37	40.66	42.26	44.33	44.66	44.65	45	42.92	44.53
B46_G2	Thermoproteales	metagenome	42.67	39.39	41.93	41.27	39.44	41.1	39.29	41.35	41.43	42.83	43.35	42.46	41.46	43.34	44.26	44.12	44.21	42.56	42.15	42.96	41.48	42.66	44.59	41.17	41.43	43.91	45.32	45.65	41.03	42.41	40.35	41.93	42.08	43.17	43.27	43.77	41.99	43.74	44.38	40.92	42.12	44.01	44.22	44.7	44.37	42.93	43.12
B33_G17	Thermoproteales	metagenome	41.92	40.12	42.25	40.61	39.75	40.95	39.49	41.74	41.3	43.38	43.16	42.44	41.19	43.1	42.83	43.42	42.96	43.56	41.9	43.19	41.36	43.05	44.02	41.36	42.21	44.25	46.32	45.75	41.14	41.42	40.63	41.73	42.25	42.99	43.49	44.61	42.91	44.07	43.79	44.8	42.89	44.58	43.71	44.75	44.46	42.95	43.44
B51_G2	Thermoproteales	metagenome	41.53	39.42	43.8	41.43	39.59	39.64	41.03	43.33	40.51	43.59	42.55	42.2	41.46	42.94	52.37	47.19	44.23	43.32	41.56	43.59	40.37	43.67	43.01	40.72	41.02	44.74	49.33	45.9	40.79	41.45	39.76	40.14	47.73	42.15	42.02	43.95	41.85	42.28	43.39	42.41	42.34	42.11	43.41	45.29	43.64	41.84	43.16
B40_G2	Thermoproteales	metagenome	42.41	39.11	42.08	41.37	40.14	40.53	39.4	42.18	40.78	42.23	43.01	42.24	41.55	42.49	44	43.79	43.42	42.55	42.59	43.43	41.45	42.52	43.96	41.39	41.52	43.73	44.25	45.35	41.53	41.73	40.2	41.65	42.18	43.03	43.28	43.85	42.95	43.23	43.66	46.1	42.2	44.12	44.05	44.9	44.41	42.6	43.23
B39_G17	Thermoproteales	metagenome	42.8	39.62	43.06	41.66	40.67	41.21	39.91	42.51	40.68	42.85	43.28	43.12	42.19	43.83	45.31	45.03	44.45	42.89	43.04	43.78	41.43	42.98	43.03	41.45	41.11	43.8	44.18	45.03	41.16	42.11	40.55	42.23	42.9	43.37	43.81	44.21	43.51	43.57	44.21	44.35	42.48	44.71	44.45	44.78	44.8	43.4	41.68
B16_G15	Thermoproteales	metagenome	42.39	39.93	43.53	40.2	40.65	41.55	39.62	39.89	41.2	42.7	42.83	42.03	42.83	40.7	43.6	43.73	43.5	42.67	42.97	43.57	40.58	42.72	43.89	41.28	41.45	43.6	45.45	44.55	39.94	41.67	39.59	41.19	43.38	43.55	43.78	43.65	45	44	44.94	45.6	42.48	44.45	43.69	44.55	43.96	41.91	44.12
B12_G16	Thermoproteales	metagenome	42.88	40.58	44.62	41.4	41.1	41.32	39.89	40.74	41.35	42.76	43.36	42.33	42.09	41.8	44.16	44.98	44.37	42.87	43.03	44.48	41.39	43.28	44.22	42.02	42.09	43.9	45	45.25	41.04	42.18	40.16	41.86	43.8	43.34	43.53	44.05	44.62	43.86	45.11	43.84	42.48	44.7	44.31	44.87	44.57	42.5	44.53
B28_G15	Thermoproteales	metagenome	42.54	40.65	43.13	42.27	40.99	41.08	40.53	41.27	42.23	43.24	43.5	43.03	42.36	43.01	44.52	44.44	44.14	43.21	43.09	43.76	41.12	43	43.88	42.09	42.41	43.9	45.72	45.77	41.04	42.07	40.91	42.12	44.11	44.11	44.17	43.68	42.64	44.4	44.79	43.85	42.7	45.55	45.01	45.12	44.77	43.36	45.34
B3_G16	Thermoproteales	metagenome	42.92	40.58	43.06	42.13	40.97	40.9	40.26	41.15	42.32	43.35	43.75	43.1	42.46	42.96	44.84	44.75	44.83	43.35	42.8	43.84	41.15	43.29	44.15	42.29	42.41	44.08	45.84	45.59	41.26	41.85	41.05	41.95	44.76	43.57	44.04	44.02	42.79	44.79	44.94	44.83	42.93	46.18	45.24	45.59	45.07	43.01	45.9
B15_G16	Thermoproteales	metagenome	42.7	40.12	42.95	41.15	39.56	40.16	39.92	40.93	40.65	42.39	43.08	41.44	41.55	42.13	43.05	43.64	43.6	41.93	41.93	42.93	41.01	42.05	43.84	42.34	42.48	43.71	44.2	44.34	41.1	41.43	40.36	41.68	42.69	42.58	42.95	43.21	43.35	43.37	43.76	42.96	40.6	43.94	43.35	43.77	43.39	41.65	43.37
GCA_000193375.1_ASM19337v1_genomic	Thermoproteales	representative genome (isolate)	40.91	38.8	40.42	40.36	39.43	39.05	38.74	39.22	40.37	41	42.33	40.4	40.51	40.35	42.02	42.17	41.58	40.95	41.01	41.4	40.56	41.22	43.12	41.82	41.76	41.88	42.5	42.95	39.27	40.07	39.07	40.17	41.47	41.7	41.4	42.57	41.16	41.74	41.84	41.17	40.07	42.26	42.07	42.03	41.86	40.03	43.26
GCA_000016385.1_ASM1638v1_genomic	Thermoproteales	type material	40.96	38.05	40.23	40.03	39.61	39.31	38.71	38.71	39.78	39.91	42.31	40.05	40.81	40.23	42.05	42.06	42.09	41.18	40.84	41.19	40.3	40.68	43.34	41.02	41.25	41.85	42.9	43.58	39.87	40.27	39.07	40.62	41.31	41.47	41.72	42.09	40.36	42.15	41.94	40.08	40.19	42.7	41.79	42.25	41.84	40.52	42.31
GCA_000007225.1_ASM722v1_genomic	Thermoproteales	type material	41.18	38.79	41.13	40.15	39.58	39.58	38.51	39.16	39.87	40.81	41.92	40.67	40.34	40.01	42.38	41.95	41.9	41.29	40.34	40.86	40.33	41.06	43.5	41.2	41.6	41.42	42.64	43.46	39.84	40.88	39.32	41.44	41.42	41.03	41.84	42.17	40.59	42.67	41.98	40.05	40.31	43.06	42	42.27	41.92	40.75	43.49
GCA_001515805.1_ASM151580v1_genomic	Thermoproteales	metagenome	40.76	38.15	40.37	38.69	40.15	39.08	38.01	39.3	38.63	42.23	41.39	40.32	40.09	40.13	41.87	41.89	40.82	41.47	40.99	40.56	39.95	41.12	42.64	42.07	42.76	41.91	42.59	43.02	39.58	39.45	39.5	40.46	39.99	40.92	40.36	41.22	39.19	41.23	41.97	40.8	40.05	41.58	41.56	42.09	41.71	39.66	41.75
GCA_000018305.1_ASM1830v1_genomic	Thermoproteales	type material	40.08	38.47	40.02	39.4	39.09	38.89	38.04	37.83	39.76	41	41.24	40.16	39.85	40.22	42.18	42.26	41.14	41.46	40.51	41.26	39.67	40.75	43	42.56	43	41.65	42.23	42.53	39.41	39.32	39.26	40.1	40.75	40.82	41.43	41.27	40.21	41.01	41.66	41.42	40.15	41.61	41.14	41.71	41.46	39.85	42.56
GCA_001516585.1_ASM151658v1_genomic	Thermoproteales	metagenome	39.42	38.43	41.04	39.13	38.82	38.32	37.95	38.68	40.04	40.32	41.02	40.16	39.82	39.76	41.39	41.53	41.21	41.41	40.21	41.05	39.54	39.96	42.26	41.92	42.26	40.64	41.76	41.7	39.11	39.54	38.47	39.13	40.63	41.17	41.36	41.49	40.94	41.09	41.57	41.07	40.3	41.78	41.52	41.77	41.52	39.87	41.73
GCA_001315925.1_ASM131592v1_genomic	Thermoproteales	type material	42.62	39.84	42.79	39.78	39.2	40.43	39.61	39.23	40.71	41.33	41.44	43.86	41.86	44.11	41.89	43.08	43.2	42.32	43.62	45.11	41.11	42.29	44.51	42.45	43.36	44.07	44.17	43.22	40.2	42.62	38.35	40.41	44.68	42.78	42.35	42.99	41.92	42.34	44.82	47.6	42.03	42.68	42.5	42.7	42.65	41.84	45.19
ex4572_64	Thermoproteales	metagenome	40.69	39.14	39.36	39.83	38.89	40.01	38.6	38.51	40.25	41.93	41.92	41.85	41.65	40.97	42.88	42.35	42.37	42.33	41.35	41.84	40.66	41.32	43.81	42.64	42.6	40.7	42.15	43.77	39.45	40.69	38.36	40.66	43.83	42.78	43.63	43.44	39.43	42.18	42.33	44.55	39.53	40.38	42.02	42.6	42.06	40.64	44.25
GCA_001748385.1_ASM174838v1_genomic	Thermoproteales	type material	40.12	38.41	40.42	39.34	38.95	39.34	39.43	39.24	39.95	40.62	41.59	40.18	40.34	39.83	41.69	42.34	41.03	40.72	40.58	40.66	40.25	40.5	43.23	42.13	42.3	41.47	41.55	42.59	39.28	40.35	38.81	40.77	41.27	41.41	41.37	41.73	41.9	41.53	41.61	40.81	40.5	42.36	41.92	42.27	41.87	40.7	43.51
GCA_001316005.1_ASM131600v1_genomic	Thermoproteales	type material	42.34	40.33	42.56	40.62	40.47	39.94	40.25	40.97	41.98	42.47	43.25	41.77	41.71	40.35	43.09	43.41	41.46	42.51	41.41	42.73	41.05	41.08	45.81	44.16	45.86	43.24	43.3	44.39	41.12	40.82	40.81	40.75	42.93	42.82	42.07	42.96	42.02	43.47	42.85	42.24	40.49	43.84	43.27	44.04	43.77	41.88	45.98
GCA_001316245.1_ASM131624v1_genomic	Thermoproteales	type material	40.69	39.18	42.03	39.51	38.22	39.4	38.1	39.12	40.7	40.45	42.46	40.37	41.9	40.96	42.09	42.56	41.53	40.85	40.7	41.99	40.34	40.78	44.07	42.8	43.55	41.91	41.45	44.16	38.67	40.14	39.34	40.77	42.34	42.22	42.04	42.14	40.26	42.43	42.38	41.06	40.61	41.86	43.25	43.43	43.33	41.56	44.06
ex4484_15	Thermoproteales	metagenome	42.25	38.72	42.28	40.05	39.79	40.5	38.93	40.45	41.1	42.69	42.32	40.5	40.2	42.25	42.64	43.77	42.27	42.48	41.65	42.17	40.32	40.92	43.66	41.16	41.02	41.83	44	45.4	41.99	40.67	40.57	40.89	42.24	43.12	42.9	43.03	43.02	42.59	43.35	44.74	41.14	43.96	44.33	43.93	44.19	42.54	43.62
B8_G1	Thermoproteales	metagenome	42.67	40	42.91	40.85	39.37	40.66	41.03	40.62	41.61	43.26	41.89	43.07	41.96	43.99	42.5	44.94	42.6	42.4	42.32	44.92	40.59	42.32	43.15	42.43	42.05	42.05	42.82	44.67	41.32	41.92	40.76	41.22	44.65	41.91	42.51	43.75	42.01	43.89	43.9	42.39	41.65	44.19	44.13	44.39	44.42	42.64	44.09
B20_G17	Thermoproteales	metagenome	42.84	40.29	42.03	41.98	39.53	40.15	39.81	41.02	41.56	42.85	42.37	42.53	41.97	43.83	43.28	44.95	43.15	42.38	41.85	44.45	40.34	42.4	43.3	42.07	41.98	42.83	43.8	44.33	40.78	41.61	39.52	40.95	44.09	41.85	43.03	43.41	41.86	43.25	43.14	42.91	41.38	44.04	43.66	44.16	43.6	41.29	43.05
B67_G16	Thermoproteales	metagenome	41.9	40.07	43.91	41.7	40.11	40.89	39.72	40.34	40.87	41.61	42.75	41.66	42.79	42.4	43.7	43.91	43.05	42.31	41.57	42.68	40.67	41.02	43	41.95	41.86	42.82	44.08	44.51	41.8	42.63	41.13	42.08	44.46	43.01	43.9	43.11	42.57	43.55	43.54	43.93	41.86	44.15	43.99	44.63	44.23	42.05	43.74
B36_G2	Thermoproteales	metagenome	42.75	39.82	44.13	41.44	39.61	41.08	40.19	40.94	41.45	42.39	42.9	41.72	41.66	42.25	43.58	44.21	43.48	42.34	41.98	42.69	40.79	42.08	43.81	42.53	42.48	43.14	45.78	44.7	42.27	42.54	41	41.67	44.42	42.73	43.52	43.89	43.07	43.79	43.43	43.26	41.82	44.18	44.05	43.89	43.81	42.45	43.27
B14_G17	Thermoproteales	metagenome	42.46	40.23	43.48	41.77	40.96	40.7	40.15	40.16	41.34	42.75	43.15	42.23	42.47	43	43.93	44.95	43.74	43.27	42.77	43.26	41.35	42.75	43.62	42.58	42.37	43.35	44.64	45.14	41.21	41.76	40.27	41.32	44.4	42.92	43.82	44.66	43.11	43.76	43.87	44.86	42.23	44.47	44.07	43.99	43.77	43.11	44.04
B36_G1	Thermoproteales	metagenome	43.13	40.87	43.99	40.14	39.91	40.61	39.76	39.98	42.02	42.49	43.64	42.03	41.3	41.24	42.31	42.54	43.16	43.61	42.62	44.2	39.41	40.72	44.19	41.1	41.04	42.58	45.51	45.5	40.8	42.86	40.28	41.96	47.31	43.67	44.63	42.49	41.77	43.61	44.33	44.86	41.62	43.31	43.85	45.01	44.2	42.2	45.04
B57_G2	Thermoproteales	metagenome	42.7	40.2	41.69	40.09	39.87	40.81	39.47	41.33	41.35	43.46	42.7	43.07	42.23	41.65	42.91	43.55	44.03	42.12	41.83	42.6	39.74	41.99	44.46	45.07	43.93	41.56	44.91	43.86	42.97	40.75	39.88	41.92	43.07	43.55	42.57	43.51	42.5	43.24	43.41	42.04	39.97	43.7	41.98	42.9	42.74	41.04	44.33
B53_G1	Thermoproteales	metagenome	42.25	39.67	42.66	41.21	40.65	41.04	39.67	41.28	41.47	43.22	42.17	42.09	40.15	41.01	47.74	47.03	43.88	42.77	41.82	43.49	40.31	41.73	43.38	43.87	43.73	42.51	43.82	44.63	43.68	42.29	41.22	41.07	49.07	43.24	42.13	43.53	41.92	44.38	41.96	43.38	40.64	43.09	42.35	42.93	42.87	42.84	44.8
B9_G17	Thermoproteales	metagenome	42.89	40.47	43.08	41.21	39.99	41.5	40.52	41.3	41.24	42.36	43.45	42.87	42.91	43.37	44.03	44.52	43.4	42.93	42.42	44.01	41.84	43.21	43.8	43.56	43.13	43.68	43.96	45.09	43.12	43.14	41.15	42.39	43.41	43.22	43.27	42.26	43.78	43.71	43.38	41.93	41.84	44.64	43.77	44.55	43.58	42.69	43.84
ex4484_79	Thermoproteales	metagenome	42.55	40.69	42.74	41.41	39.64	40.46	40.34	40.47	41.45	42.8	42.84	43.12	42.84	42.44	43.17	43.49	43.81	42.22	42.71	44.39	41.3	43.22	44.17	43.37	43.5	42.37	42.85	44.45	41.95	42.24	41.11	41.91	45.02	43.06	43.09	43.79	42.9	43.2	43.25	41.99	41.94	45.15	43.49	43.7	43.43	42.97	43.7
B132_G9	Thermoproteales	metagenome	41.45	39.33	40.93	41.08	38.55	41.15	40.3	40.94	40.89	41.75	44.94	42.41	40.24	43.58	44	42.85	43.18	42.54	43.52	43.17	41.37	42.21	44.6	43.18	43.15	41.59	43.55	43.87	41.44	41.69	40.24	42.21	45.15	41.88	42.88	43.18	42.86	43.09	43.29	41.53	41.4	43.71	43.51	43.7	43.52	41.72	43.67
B69_G16	Thermoproteales	metagenome	41.73	40.6	43.44	41.72	40.01	40.52	39.65	41.19	40.96	41.68	43.02	42.67	42.89	43.09	44.2	45.53	42.78	42.85	42.83	43.85	40.45	42.29	44.02	43.24	43.21	42.57	45.18	45.3	41.65	41.84	40.94	42.91	45.73	43.31	43.99	43.87	43.16	44.04	43.86	42.86	41.74	43.78	43.68	43.86	43.58	42.74	42.97
B47_G2	Thermoproteales	metagenome	44.33	41.58	44.01	41.88	40.78	41.53	39.61	41.14	40.61	42.88	43.64	43.83	42.78	44.51	44.62	47.35	44.09	43.31	42.88	44.12	41.87	43.91	44.02	43.73	43.21	42.17	44.76	46.35	41.09	42.5	39.81	42.43	46.51	44.02	43.42	44.55	42.1	44.42	44.3	41.84	43.31	44.66	44.92	44.36	43.99	42.51	42.71
B44_G9	Thermoproteales	metagenome	40.96	39.78	41.36	41.33	39.03	40.41	38.84	38.87	40.27	41.8	41.92	42.02	42.44	40.95	42.71	47.03	43.86	41.78	41.43	42.66	40.52	40.61	43.45	41.93	41.85	42.19	43.76	45.23	40.95	41.28	40.58	41.69	45.99	42.74	43.77	42.59	43.23	43.45	43.56	44.18	41.34	44.09	44.08	44.58	43.74	42.33	43.13
ex4484_82	Thermoproteales	metagenome	44.35	40.91	42.19	42.12	40.77	41.22	39.91	40.98	41.61	41.73	43.22	42.94	42.68	43.05	43.96	46.13	44.57	42.04	42.96	44.08	41.28	43.2	43.8	43.13	43.04	43.12	44.59	45.83	42.42	42.47	41.33	42.85	44.81	43.59	44.13	43.4	42.69	44.56	44.46	45.12	43.08	46.18	44.66	44.03	45.66	43.67	42.73
B43_G2	Thermoproteales	metagenome	42.87	40.34	41.64	41.17	39.63	41.03	40.03	40.85	40.89	42.32	43.15	42.93	42.39	41.9	43.76	46.05	42.64	41.69	42.18	43.37	41.49	42.11	44.05	42.94	43.05	42.45	43.27	44.92	42.4	42.1	40.23	42.97	45.09	43.75	43.98	44.05	42.15	43.66	43.15	43.78	41.9	44.7	43.94	43.78	44.1	42.42	41.59
B22_G17	Thermoproteales	metagenome	42.36	40.37	42.15	40.84	40.14	41.29	39.5	40.7	41.41	41.91	43.12	43.69	42.84	41.69	42.55	44.52	44.04	41.49	43.02	43.6	41.75	42.66	44.18	42.83	43.42	42.73	43.24	45.55	41.04	42.45	41.12	41.44	46.11	43.15	43.18	42.52	45.03	44.1	43.71	43.83	43.46	46.29	44.39	44.79	43.99	41.98	41.8
B18_G17	Thermoproteales	metagenome	42.07	40.99	43.2	41.2	40.28	40.76	39.48	41.07	41.06	41.04	42.98	42.52	43.52	43.49	42.51	44.54	43.21	43.87	41.62	43.57	40.69	42.94	44.27	42.28	42.91	42.37	44.49	46.16	40.37	41.89	40.51	40.67	45.66	42.67	43.21	43.42	43.31	43.07	44.38	40.93	40.95	42.54	43.09	43.23	43.46	41.43	43.72
B17_G9	Thermoproteales	metagenome	42.58	39.18	41.85	40.51	39.87	40.19	39.04	40.48	40.07	42.06	42.2	41.7	41.3	43.94	44.37	43.9	42.65	43.8	42.59	42.75	40.73	42.63	44.78	42.72	42.59	43.98	44.58	45.01	41.43	40.81	39.18	40.53	43.65	41.22	42.36	42.4	41.84	42.74	43.26	40.56	40.39	42.53	42.64	42.85	42.69	41.78	42.84
B1_G17	Thermoproteales	metagenome	41.83	40.08	40.79	40.42	39.45	40.21	38.91	41.19	40.12	41.61	41.73	41	40.44	42.56	42.9	43.43	42.79	42.1	41.51	42.78	40.5	40.26	43.91	42.05	41.64	41.73	44.3	44.25	39.54	41.17	39.99	41.3	43.51	42.31	43.11	42.64	40.76	42.69	42.51	40.62	41.25	43.74	42.79	42.89	42.98	41.41	43.13
B17_G15	Thermoproteales	metagenome	42.23	40.37	42.44	41.49	39.72	40.56	39.46	40.85	40.38	41.26	43.02	42.24	41.77	43.27	43.67	44.09	43.21	42.41	42.19	44.09	41.51	41.67	44.63	42.29	42.15	42.84	44.3	45.67	40.33	41.94	40.7	41.34	43.51	41.73	42.21	43.33	41.4	42.85	43.8	41.36	41.45	43.49	43.79	43.6	43.57	42.04	43.16
B34_G16	Thermoproteales	metagenome	41.9	40.18	41.57	41.21	39.94	40.53	39.39	40.59	40.74	41.92	43.21	42.09	41.99	43.6	43.73	43.91	43.19	42.99	42.89	44.13	41.89	42.23	44.93	42.37	42.38	42.53	43.99	45.4	40.83	41.65	40.97	41.57	43.96	42.2	42.67	43.8	41.01	43.17	44.08	41.24	41.94	43.57	43.93	44.71	43.9	42.16	42.72
ex4484_131	Thermoproteales	metagenome	41.26	40.38	41.85	40.77	38.67	41.11	39.4	42.57	40.49	41.76	43.43	41.67	40.77	43.67	43.24	44.36	42.74	42.54	42.62	43.16	41.61	41.11	45.64	43.8	43.01	42.23	43.76	45.69	40.37	41.56	40.44	41.43	45.46	42.62	42.91	44.67	40.38	43.64	43.22	39.87	41.72	44.09	43.66	43.07	43.65	42.41	45.7
B16_G17	Thermoproteales	metagenome	41.78	39.92	44.72	40.18	38.58	40.23	38.86	41.09	40.07	41.92	42.7	42.08	42.53	44	43.28	45.19	43.27	41.63	42.32	42.5	41.78	43.03	44.38	42.15	42.15	42.42	43.57	44.67	41.25	42.16	40.9	41.9	44.05	41.67	42.19	44.25	40.84	42.28	43.87	42.42	41.56	44.6	43.36	43.47	42.88	41.56	42.92
B48_G2	Thermoproteales	metagenome	40.92	38.31	39.24	40.88	37.1	38.94	38.3	39.75	39.19	40.98	41.08	41.35	40.27	42.1	47.1	46.54	41.78	41.31	41.36	43.01	40.32	41.04	41.74	40.63	40.58	41.38	47.21	43.33	40.19	41.42	38.84	40.13	46.47	41	41.84	41.67	39.9	41.65	41.51	39.79	41.46	43.33	43.07	43.69	43.23	40.35	41.89
GCA_000446015.1_ASM44601v1_genomic	Thermoproteales	representative genome (isolate)	42.39	40.27	42.14	41.24	40	40.41	39.61	40.76	41.35	42.07	43.3	41.88	41.7	42.13	42.66	43.08	42.98	41.95	41.79	43.41	40.75	41.52	44.7	42.5	43.05	42.83	43.36	44.63	40.27	42.25	40.41	42	43.53	42.58	43.15	43.29	42.43	43.31	43.06	43.62	42.31	43.97	43.78	43.83	43.86	42.68	43.67
GCF_000813245.1_ASM81324v1_genomic	Thermoproteales	type material	42.4	40.35	41.87	41.28	39.97	40.44	39.7	40.69	41.4	42.07	43.08	41.69	41.93	42.1	42.72	43.19	43.06	41.93	41.87	43.37	40.87	41.54	44.86	42.73	43.28	42.78	43.51	44.68	40.28	42	40.37	42.03	43.57	42.61	43.08	43.12	42.51	43.16	43.05	43.55	42.28	43.8	43.74	43.75	43.8	42.6	43.84
GCA_000015225.1_ASM1522v1_genomic	Thermoproteales	representative genome (isolate)	42.51	40.14	42.02	40.62	39.58	39.97	40.1	40.4	41.61	42.12	43.35	41.98	41.9	42.23	42.38	42.82	42.55	42.67	42.59	44.09	41.22	41.72	45.22	42.84	43.01	42.69	43.46	44.17	40.3	41.83	40.26	41.11	42.99	42.16	42.78	43.53	42.3	43.44	43.15	44.5	41.81	44.1	43.59	43.77	43.65	42.08	44.36
B80_G9	Thermoproteales	metagenome	42.04	40.7	41.51	40.99	38.62	40.62	39.57	40.79	41.84	42.21	42.88	43.02	41.94	42.87	44.45	44.15	43.51	42.04	42.48	43.85	41.51	42.5	44.65	43.55	43.12	43.54	43.88	44.5	41.53	41.53	40.71	41.17	45.14	43.64	44.04	43.77	40.76	44.1	44.24	43.52	41.81	43.13	43.81	45.16	43.78	42.8	45.21
B3_G17	Thermoproteales	metagenome	41.65	39.37	43	40.4	41.68	40.73	38.58	40.14	41.39	42.75	43.53	43.33	40.93	43.34	44.63	44.37	44.48	43.2	41.97	42.83	41.4	42.83	44.99	42.27	41.81	41.79	43.15	43.78	42.97	42.79	41.04	42	43.79	42.9	42.48	44.13	41.69	42.61	43.86	42.56	42.37	44.25	44.91	44.48	43.97	41.93	43.48
B40_G17	Thermoproteales	metagenome	42.61	39.53	42.46	40.75	39.92	40.41	40.54	40	40.07	42	42.5	42.02	41.08	41.35	43.45	44.57	43.16	41.76	42.15	43.13	40.8	42.01	44.81	42.81	42.69	42.68	44	44.66	40.93	41.5	39.58	41.24	42.87	42.3	42.78	43.87	42.95	42.86	44.13	43.49	42.04	44.71	43.12	43.02	42.8	41.84	43.83
B22_G16	Thermoproteales	metagenome	42.93	40.07	42.03	41.55	41.47	40.98	40.6	41.58	41.23	41.74	42.54	42.2	42.7	42.4	44.19	45.49	43.73	41.91	42.03	43	41.12	42.34	44.74	42.32	42.35	43.32	44.97	44.99	41.19	41.54	40.95	42.04	44.02	43.24	43.78	42.95	43.49	44.25	43.73	42.09	41.62	44.14	44.41	44.35	44.44	42.46	44.58
B15_G2	Thermoproteales	metagenome	42.51	39.69	42.62	41.63	40.2	40.2	39.83	40.54	41.82	41.41	43.33	41.75	43.17	42.8	44.04	43.99	43.27	42.02	41.61	42.44	41.29	41.79	44.42	42.22	42.2	43.29	45.82	44.51	40.53	41.47	40.89	42.03	44.81	43.24	43.73	43.3	43.14	43.92	42.88	43.55	41.45	44.08	44.01	43.8	43.65	42.76	43.63
B4_G17	Thermoproteales	metagenome	42.49	40.04	43.05	41.74	40.88	41.02	40.2	40.8	41.99	41.89	42.88	42.07	43	42.78	44.55	44.6	43.82	42.64	42.35	43.61	41.29	42.08	45.08	42.8	42.68	43.34	44.76	44.76	40.61	41.65	40.66	42.43	44.33	43.19	43.45	43.32	43.56	43.83	43.32	42.96	41.79	44.56	44.65	44.33	44.03	42.83	44.49
B85_G16	Geothermarchaeota	metagenome	42.12	39.14	40.93	40.55	39.69	40.7	39.7	41.12	41.95	42.15	42.35	41.35	41.08	41.93	42.67	43.47	44.51	41.65	42.36	44.33	40.83	42.02	42.4	41.99	42.11	43.52	46.2	44.67	41.96	41.5	39.73	43.45	42.32	43.96	44.83	43.78	42.91	43.81	43.92	42.75	41.51	44.55	43.63	43.89	44.11	41.31	43.99
GCA_002011075.1_ASM201107v1_genomic	Geothermarchaeota	metagenome	40.95	38.96	40.65	40.88	39.13	39.59	39.14	39.44	39.76	41.98	41.04	41.05	40.46	40.14	41.55	42	41.41	40.89	39.76	41.53	39.39	40.28	41.84	40.37	40.8	40.74	43.75	43.2	41.02	41.41	39.54	41.75	41.12	42.21	42.86	41.68	40.53	42.64	42.1	41.87	41.26	42.81	42.5	42.74	42.44	40.68	43.26
GCA_002011085.1_ASM201108v1_genomic	Geothermarchaeota	metagenome	41.23	38.85	41.29	40.97	38.8	40.45	38.63	40.51	40.67	42.34	41.74	41.16	40.61	40.23	42.91	42.88	43.21	40.62	41.48	41.55	39.75	41.83	42.03	40.54	40.62	41.61	42.43	43.92	41.59	40.85	39.22	41.53	40.8	41.39	42.62	42.63	41.5	42.91	42.54	40.48	41.73	43.34	42.59	43.09	42.42	41.32	43.85
B109_G9	Geothermarchaeota	metagenome	42.22	38.95	42.61	41.49	37.86	40.33	39.82	40.52	40.25	42.82	42.84	41.42	41.3	41.64	45.78	44.11	42.65	40.96	41.08	41.66	39.95	41.28	44.2	42.29	43.06	41.77	42.64	44.22	41.07	41.69	38.57	41.86	42.27	42.19	43.38	42.46	41.25	42.82	42	42.95	40.73	44.64	42.77	43.64	42.72	40.9	44.84
B21_G17	Geothermarchaeota	metagenome	40.69	38.84	41.73	41.08	39.2	39.46	39.35	39.82	40.02	41.32	41.11	40.99	41.35	39.08	41.78	41.91	41.5	39.8	40.1	41.05	38.96	39.72	43.2	41.67	41.83	40.68	42.74	43.3	41.57	41.95	39.16	41.38	42	42.38	43.7	41.9	39.74	42.51	42.63	42.61	40.57	44.33	42.64	42.74	42.81	40.55	42.59
B106_G9	Thaumarchaeota	metagenome	43.38	39.23	41.85	42.59	37.97	40.49	39.46	40.01	41.48	42	41.89	42.31	40.91	41.43	44.49	42.51	42.58	41.52	41.24	43.55	40.58	41.15	43.75	41.85	41.66	42.61	45.39	44.22	46.47	47.06	44.69	47.44	45.05	43.5	44.26	43.95	42.25	44.73	45.17	44.84	42.44	43.14	43.33	43.27	43.48	41.96	44.3
B25_G17	Thaumarchaeota	metagenome	42.24	40.33	42.79	40.07	39.47	42.14	37.92	41.27	41.44	41.68	42.01	42.09	41.55	41.84	43.47	44.96	44.11	41.74	40.89	42.26	40.53	40.52	43.19	41.2	41.79	42.56	45.08	44.27	42.6	41.99	41.13	41.84	42.58	42.75	43.21	42.83	40.66	43.42	43.62	43.03	42.8	43.05	44.03	43.76	43.31	41.93	43.21
B47_G17	Thaumarchaeota	metagenome	41.53	39.77	40.37	41.07	38.69	41.33	38.23	40.38	39.87	41.84	40.65	41.45	41.82	41.33	43.2	44.37	42.48	40.68	41.07	42.17	39.9	40.62	41.7	41.21	40.95	42.7	48.37	45.14	41.33	41.59	40.44	40.49	42.14	42.63	43.06	43.19	42.35	42.73	43.91	43.77	41.92	42.75	43.52	46.86	43.37	41.71	43.41
B54_G2	Thaumarchaeota	metagenome	41.67	39.97	41.09	40.55	38.35	40.63	39.73	40.88	40.03	42.52	41.74	42.24	41.27	41.55	47.07	44.67	43.12	40.87	41.63	42.82	39.93	41.36	42.6	41.54	41.28	42.51	46.57	44.17	41.98	42.43	40.08	41.21	42.41	43.59	43.13	43.6	42.46	42.44	43.99	43.41	42.26	43.18	43.12	43.47	43.01	41.74	43.07
B27_G1	Thaumarchaeota	metagenome	41.69	40.35	41.26	41.58	38.41	41	39.03	41.05	40.5	41.32	41.86	42.72	40.9	42.11	43.45	44.5	42.87	42.03	41.12	42.95	41.15	41.86	43.02	41.39	41.45	42.34	47.44	44.98	41.78	41.96	40.64	42.25	42.07	43.58	44.08	43.99	41.69	43.53	44.41	44.1	42.96	44.31	43.46	43.51	43.56	42.13	43.45
B99_G9	Thaumarchaeota	metagenome	41.94	39.77	42.68	42.57	39.34	41.16	39.85	41.81	41.33	41.18	42.14	42.37	40.93	41.43	43.3	44.36	42.98	41.35	41.32	43.02	40.69	41.8	43.17	41.93	42.2	42.21	46.99	44.56	41.67	41.81	40.68	42.7	42.49	43.35	44.08	44.21	41.97	43.4	42.86	43.39	42.72	44.41	43.8	43.52	43.55	41.7	44.12
ex4484_121	Thaumarchaeota	metagenome	42.51	40.71	42.02	42.18	41.05	40.32	40.17	41.58	40.61	40.85	40.8	41.8	40	40.54	42.04	43.72	42.39	41.31	41.43	43.01	39.64	40.94	42.92	41.92	41.94	41.42	43.86	44.31	41.8	41.99	40.13	42.42	42.58	43.23	43.3	42.93	41.59	43.34	43.52	43.01	41.69	42.1	43.35	43.83	43.11	41.85	42.3
B6_G16	Thaumarchaeota	metagenome	42.58	39.65	41.63	41.88	39.07	41.43	38.5	41	39.83	41.6	41.61	41.48	40.98	41.71	42.43	44.3	43.96	41.81	40.73	42.24	40	41.51	44.08	42.17	41.71	42.17	45.55	45.19	41.94	42.45	40.25	41.88	43.29	44.22	43.91	44.26	42.05	44.67	43.75	42.09	41.7	43.64	44.28	45.35	44.29	41.87	44.55
B77_G16	Thaumarchaeota	metagenome	42.29	41.01	41.51	41.25	38.96	40.48	38.75	40.24	40.83	40.84	41.46	41.83	41.22	39.91	43.21	42.36	41.4	41.43	42.04	42.69	40.66	40.45	43.14	41.5	41.4	42.03	45.67	44.37	41.5	41.77	41.27	41.73	42.28	44	43.39	42.26	40.35	43.51	42.14	44.04	41.28	42.31	43.15	43.46	43.47	41.48	42.14
B38_G17	Thaumarchaeota	metagenome	43.44	42.32	42.36	42.94	39.34	41.36	40.31	41.85	41.27	41.42	41.77	42.49	41.77	41.51	48.98	49.95	43.49	41.4	40.9	42.6	40.75	42.26	42.48	40.84	40.85	41.82	45.85	43.96	41.94	42.44	41.52	42.59	49.72	43.89	44.26	43.22	42.18	43.84	42.85	42.77	42.14	43.46	43.53	44.27	43.52	42.19	44.09
GCA_000405925.1_ASM40592v1_genomic	Thaumarchaeota	Single Cell	42.72	37.22	41.55	40.59	39.53	38.12	43.84	48.95	41.26	40.61	41.29	41.15	36.58	41.78	39.59	42.83	43.17	40.2	41.65	40.5	41.59	41.85	43.07	41.82	42.38	40.88	40.22	42.53	40.29	37.23	38.57	40.07	37.63	39.2	39.52	39.84	37.4	41.05	39.99	39.7	36.71	46.31	43.12	43.29	42.57	40.41	38.42
GCA_000405905.1_ASM40590v1_genomic	Thaumarchaeota	Single Cell	42.12	40.54	40.96	40.67	38.7	39.96	41.03	42.42	39.89	41.88	42.59	40.94	41.03	41.82	42.57	41.71	43.57	42.53	41.67	44.09	40.98	41.84	43.14	42.53	43.07	43.11	42.97	43.76	40.62	40.98	39.33	41.18	40.96	42.26	42.14	43.48	41.44	42.77	43.15	41.99	41.08	43.25	42.95	42.95	42.21	40.97	43.83
GCA_000380685.1_ASM38068v1_genomic	Thaumarchaeota	Single Cell	40.85	38.45	39.73	39.1	38.34	38.35	40.52	40.57	38.66	41.04	41.86	40.39	40.38	40.64	42.45	41.32	43.14	41.7	40.26	42.68	40.13	41.14	42.26	39.92	41.08	41.32	41.61	44.84	39.88	42.31	39.58	41.03	41.4	42.74	42.29	43.23	40.01	42.21	42.3	45.68	41.45	41.86	42.44	43.14	42.32	41.43	41.81
GCA_000402915.1_ASM40291v1_genomic	Thaumarchaeota	Single Cell	40.9	38.32	40.11	39.57	38.92	39.65	39.86	39.83	38.94	40.97	41.65	41.11	40.1	41.12	41.02	41.45	42.3	41.24	41.2	42.84	40.28	40.45	42.08	40.13	41.06	42.12	44.21	44.13	39.77	40.47	39.95	39.88	40.99	41.28	41.19	42.44	41.01	42.13	43.2	42.42	40.65	42.58	41.85	42	41.44	41.84	42.26
GCA_000405765.1_ASM40576v1_genomic	Thaumarchaeota	Single Cell	41.33	38.37	39.62	40.75	38.84	40.2	41.61	38.6	36.72	38.86	40.03	39.79	40.13	39.22	41.4	41.4	42.06	40.07	40.62	42.82	39.69	40.04	42.13	39.46	40.34	41.5	44.02	43.57	41.79	39.62	39.74	40.38	43.02	40.41	41.44	42.71	42.51	41	42.85	47.77	39.1	40.06	41.74	41.28	41.11	40.68	41.88
GCA_000398565.1_ASM39856v1_genomic	Thaumarchaeota	Single Cell	41.99	39	40.66	40.24	39.64	39.88	40.69	41.76	41.48	42.03	42.19	42.19	40.91	44.18	41.28	43.4	42.68	40.8	40.57	42.48	39.64	40.84	43.7	41.81	42.24	42.29	41.58	44.42	39.11	41.13	38.98	41.21	41.38	41.86	43.76	43.08	43.25	43.05	43.83	43.19	40.47	44.2	43.1	42.25	42.59	41.8	43.25
B27_G9	GB-AP1	metagenome	41.14	40.05	41.97	41.24	40.03	41.42	39.42	40.61	41.61	41.57	41.8	41.8	41.55	41.3	43.83	42.91	43.6	42.34	40.31	42.21	41.23	41.41	42.32	40.38	40.89	42.02	41.94	43.93	40.84	42.04	39.87	42.16	41.26	42.35	43.29	43.47	40.5	43.97	43.14	41.11	41.76	45.44	43.75	44.28	43.41	43.63	43.77
B48_G17	GB-AP1	metagenome	42.4	38.62	41.37	40.98	38.1	41.39	39.83	40.32	40.4	41.87	41.52	40.95	41.34	41.43	42.66	42.25	42.33	41.56	41.63	43.88	40.24	41.25	42.47	41.11	41.67	42.04	45.12	44.48	40.38	40.56	39.15	40.97	41.46	41.5	42.12	42.87	41.12	42.68	43.41	40.53	40.88	44.04	41.88	42.05	42.27	41.14	42.03
B1_G12	Bathyarchaeota	metagenome	42.5	40.37	42.36	41.3	40.1	41.86	40.24	40.79	42.31	42.12	42.11	42.26	41.65	43.83	42.96	43.51	42.58	42.21	41.94	42.77	42.14	41.7	42.05	39.4	39.85	42.09	42.92	43.06	41.52	41.84	40.53	41.42	42.7	42.44	43.92	43.15	40.95	42.46	41.95	42.77	41.32	45.31	43.16	42.85	43.3	42.46	44.1
B2_G12	Bathyarchaeota	metagenome	42.21	39.33	41.53	42.68	40.1	41.32	40.54	39.88	41.01	40.86	41.74	41.36	41.44	41.26	42.82	42.82	42.38	42.21	40.93	42.94	40.63	41.83	41.68	38.85	39.39	41.64	42.53	43.61	42.01	40.56	40.15	41.34	42.96	41.93	42.82	43.99	41.16	42.12	42.23	41.26	41.55	44.27	43.01	43.15	43.16	42.02	41.75
GCA_001775995.1_ASM177599v1_genomic	Bathyarchaeota	metagenome	43.6	39.29	40.61	42.63	41.32	41	40.71	40.95	41.32	40.86	43.09	42.52	42.57	42.29	42.43	43.76	42.78	42.92	42.18	43.29	40.71	42.23	42.28	39.65	39.71	41.38	42.46	43.95	40.61	41.98	40.23	41.84	42.09	42.64	43.69	43.56	43.42	42.68	42.9	44.15	42.1	45.66	43.18	43.91	43.33	42.55	43.74
GCA_001775955.1_ASM177595v1_genomic	Bathyarchaeota	metagenome	41.45	39.13	39.65	40.7	39.08	41.63	39.93	39.26	41.97	41.74	41.87	41.4	42.06	42.01	42.47	43.86	41.4	41.75	42.72	43.57	40.85	41.96	40.63	40.12	40.32	41.62	41.31	43.11	40.79	40.67	40.06	40.95	42.04	41.5	42.73	41.99	40.75	42.15	41.85	43.52	41.51	42.85	42.8	43.01	42.86	42.12	42.34
B56_G2	Bathyarchaeota	metagenome	45	40.94	42.08	42.54	40.91	42.18	41.29	42.04	41.6	43.27	44.04	43.38	41.6	43.89	42.3	43.88	43.99	43.57	42.48	44.2	40.87	42.66	42.96	41.25	41.51	43.97	46.3	45.9	43.03	42.72	41.09	42.46	44.66	43.79	44.39	44.94	41.8	44.45	45.18	43.85	43.31	45.32	45.04	44.88	44.55	44.33	45.76
B23_G17	Bathyarchaeota	metagenome	43.25	39.92	40.48	42.32	40.24	42.81	40.57	41.63	42.57	42.87	43.95	43.44	43.28	42.39	44.28	45.05	44.92	43.91	43.39	44.4	41.1	43	43.52	42.52	43.07	43.63	45.43	45.49	43.36	43.88	40.89	43.77	44.4	45.12	45.6	44.57	42.61	44.8	44.95	42.93	43.4	45.88	45.53	46.18	45.6	44.73	45.2
B55_G16	Bathyarchaeota	metagenome	43.91	40.11	42.31	41.29	39.83	41.9	41.58	41.05	42.02	41.59	43.87	43.95	41.4	43.72	44.36	44.83	44.43	43.16	42.69	41.61	40.91	42.49	43.67	41.62	42.11	43.54	44.76	45.64	42.9	42.02	41.69	42.63	42.68	44.45	43.6	45.17	42.88	44.06	44.72	43.11	42.78	44.07	44.97	45.91	44.86	43.7	43.63
ex4484_218	Bathyarchaeota	metagenome	41.98	40.31	40.94	41.38	39.98	42.32	39.96	40.14	41.12	41.22	41.9	43	42.31	42.8	43.92	45.11	43.82	43.39	43.36	43.94	40.29	41.08	43.12	42.49	42.91	43.5	44.73	44.57	42.53	42.53	41.4	42.12	43.59	44.97	45.29	43.29	42.09	43.32	43.71	42.4	43.16	44.49	44.12	44.83	44.34	43.6	43.01
B76_G16	Bathyarchaeota	metagenome	42.77	39.91	42.44	41.98	40.51	41.47	40.43	40.25	41.78	42.87	42.94	43.04	42.38	42.22	44.26	44.38	44.3	43.06	41.67	43.74	40.87	42.41	43.51	40.8	40.84	43.29	46.67	45.4	41.9	42.79	40.99	42.09	44.3	44.58	45.23	43.75	42.4	43.82	44.54	44.15	42.77	44.56	44.4	44.9	44.34	42.92	44.08
B24_G17	Bathyarchaeota	metagenome	42.55	41.46	42.08	42.57	40.47	41.13	41.11	42	42.27	42.2	42.66	42	42.54	42.62	44	45.73	44.34	43	42.33	43.8	41.15	41.78	43.47	42.54	42.47	42.83	44.18	45.75	42.21	41.83	40.23	41.53	42.29	43.53	44.73	44.53	42.21	44.57	45.72	44.44	43.18	46.32	44.74	44.87	45.41	42.61	43.29
B19_G2	Bathyarchaeota	metagenome	42.63	40.93	42.96	41.77	40.1	41.81	40.84	41.94	43.03	42.14	43.56	42.99	43.09	42.43	44.72	45.43	44.54	43.71	42.62	44.38	40.95	42.13	43.3	41.86	42.07	43.11	44.45	45.89	42.3	42.46	41.08	42.97	42.43	43.67	44.82	45.56	42.57	44.36	45.46	44.03	42.69	45.7	44.56	45.01	45.09	43.29	45.05
GCA_001593855.1_ASM159385v1_genomic	Bathyarchaeota	metagenome	42.39	39.76	41.76	41.44	40.52	41.4	39.52	41.63	41.8	41.35	42.59	42.02	41.35	42.34	44.48	44.24	43.45	42.57	42.58	43.28	40.33	41.7	42.05	41.32	41.34	42.56	44.3	45.08	41.48	41.57	40.75	41.3	42.17	43.01	43.63	44.35	43.03	43.55	44.5	43.44	42.63	44.42	44.32	44.87	44.78	42.99	41.76
B35_G15	Bathyarchaeota	metagenome	42.83	39.85	41.73	41.91	39.44	41.71	40.39	41.69	41.88	42.24	42.6	41.99	41.83	42.49	44.14	44.26	43.2	42.28	42.02	43.15	40.76	42.47	42.34	40.68	41.26	43.68	44.31	45.41	42.05	41.96	40.64	41.83	42.71	42.98	43.34	44.99	41.86	43.85	44.45	42.86	42.53	44.85	44.18	45.14	44.46	42.56	42.81
B26_G17	Bathyarchaeota	metagenome	43.17	40.1	42.27	41.7	39.78	42.2	40.49	41.48	42.56	41.96	43.11	42.38	42.3	42.52	44.95	45.26	44.24	42.28	43.14	44.3	41.01	42.51	42.74	41.71	41.66	43.56	44.42	46.06	42.81	42.15	40.81	42.11	42.33	43.34	43.86	44.76	43.29	44.04	45.02	45.04	43.73	44.85	44.28	44.35	43.89	43.2	44.82
B23_G15	Bathyarchaeota	metagenome	42.96	40.65	44.17	41.98	40.43	41.58	40.35	41.49	42.3	44.23	45.47	44.34	43.56	42.33	45.29	46.05	45.52	44.47	42.46	44.55	42.35	43.67	44.26	41.7	41.65	44.38	44.8	46.76	42.33	43.02	41.62	42.34	44.09	44.14	45.08	45.79	43.17	44.42	44.48	43.86	44.25	44.27	44.37	44.76	44.52	43.29	43.31
GCA_001593875.1_ASM159387v1_genomic	Bathyarchaeota	metagenome	44.24	41.07	42.82	43.44	40.55	42.11	40.76	43.21	42.29	44.22	43.16	43.67	43.67	41.53	45.25	46.73	45.86	43.38	43.13	45.32	41.34	43.18	43.81	42.62	42.54	43.14	44.57	46.42	42.1	43.07	41	42.08	42.86	43.56	43.88	43.57	42.47	44.42	43.79	44.22	44.01	43.7	45.11	44.9	44.55	42.81	43.98
B33_G1	Bathyarchaeota	metagenome	42.09	39.43	42.14	42.01	39.18	41.1	40.08	41.38	40.12	42.59	43.42	43.78	43.26	42.95	50.33	47.96	44.61	43.78	42.8	43.48	42.12	42.97	43.34	41.1	40.92	43.96	46.35	45.89	45.27	45.86	43	43.4	48.6	43.19	43.69	43.19	41.6	43.82	44.62	41.84	44.63	43.06	45.56	45.19	45.02	42.96	44.04
B49_G15	Bathyarchaeota	metagenome	41.65	39.81	42.55	41.75	39.38	40.35	40.99	42.61	40.7	42.57	41.52	44.52	42.49	42.53	44.03	44.62	44.76	41.9	43.06	44.07	40.8	42.31	42.17	39.83	39.61	43.54	42.72	46.21	41.55	42.03	41.84	40.35	42.38	42.51	44.64	45.15	41.93	43.63	43.17	41.84	42.6	45.54	44.29	44.6	44.17	42.18	44.53
B46_G15	Bathyarchaeota	metagenome	42.92	39.94	41.51	41.88	40.84	41.31	40.17	41.68	41.03	41.31	43.59	42.17	41.49	42.6	42.75	43.67	43.04	42.74	41.64	42.49	40.67	43.03	40.89	40.02	40.18	42.7	43.42	43.93	41.95	41.33	39.88	41.25	42.93	43.17	43.71	43.43	42.21	43.19	43.36	43.75	42.67	43.25	43.36	43.61	43.51	41.78	44.01
GCA_001273415.1_ASM127341v1_genomic	Bathyarchaeota	metagenome	42.21	39.75	41.37	41.75	40.06	40.08	39.21	41.01	40.85	41.38	43.1	41.95	41.85	41.6	42.3	43.17	42.98	42.12	40.04	41.04	40.51	41.94	40.86	39.29	39.4	41.51	42	43.84	40.88	40.5	39.29	40.36	42.23	42.59	43.65	43.86	41.71	43.01	43.01	44.62	42.39	42.89	42.81	43.04	42.77	42.25	43.19
GCA_001577155.1_ASM157715v1_genomic	Bathyarchaeota	metagenome	43.32	40.65	42.69	41.93	39.63	41.11	40.58	41.27	41.95	42.55	41.41	41.69	41.84	39.41	42.32	42.64	42.05	41.91	40.83	42.26	40.54	41.41	40.4	39.3	39.23	41.65	41.48	42.66	40.43	41.35	39.64	40.61	42.43	42.65	43.53	42.79	42.02	41.94	42.19	41.97	43.12	43.41	42.52	42.84	42.38	42.3	42.6
B6_G12	Bathyarchaeota	metagenome	43.92	40	40.04	41.66	40.47	40.54	39.55	41.16	42.59	41.67	41.01	41.54	42.41	40.2	42.59	43.13	41.75	41.06	41.32	42.65	39.55	40.92	41.59	39.3	38.88	41.38	42.54	43.6	41.97	41.86	40.85	41.61	42.28	43.08	43.88	43.41	41.01	42.33	42.57	43.72	41.7	44.58	43.06	42.65	42.75	43.09	43.77
B56_G16	Bathyarchaeota	metagenome	42.29	40.27	40.61	40.97	39.4	40.66	40.31	41.79	41.71	41.86	40.87	41.22	40.53	40.67	41.63	42.77	42.32	41.67	40.8	41.94	40.52	41.19	41.04	38.84	39.97	42.05	41.25	42.44	41.12	40.68	40.05	40.79	41.68	42.2	42.79	42.64	40.94	42	41.26	43.87	41.18	42.23	41.76	41.3	43.52	41.52	43.34
ex4572_36	Bathyarchaeota	metagenome	42.12	41.73	43.36	41.79	39.56	41.19	40.97	42.89	44.05	44.34	42.5	42.53	41.72	41.08	42.28	42.63	43.71	42.45	42.84	43.85	41.64	41.64	41.98	39.33	39.91	41.85	41.33	42.99	42.64	42.46	40.63	40.19	42.36	42.47	42.05	43.68	41.17	42.32	43.07	46.9	43.2	43.13	42.61	42.77	42.45	42.34	42.21
GCA_001776015.1_ASM177601v1_genomic	Bathyarchaeota	metagenome	43.12	40.07	41.54	40.95	40.49	41.76	41.11	41.34	41.54	42.32	42.48	41.04	40.95	40.32	41.41	42.85	42.64	42.51	40.75	42.46	41.04	41.43	41.35	38.93	39.28	41.5	42.8	42.72	40.34	40.87	40.07	40.91	41.54	41.9	43.13	43	41.29	41.69	42.96	42.61	42.09	43.46	43.08	43.26	43.06	42.47	43.24
B29_G1	Bathyarchaeota	metagenome	41.7	40.13	42.76	42.44	41.05	42.62	40.37	41.83	42.08	42.81	44.12	43.36	42.86	43.76	44.63	44.87	44.38	42.54	42.82	43.94	40.9	42.93	42.9	41.59	41.43	43.68	44.77	45.9	42.61	43.24	40.69	42.58	43.2	45.29	44.65	44.45	41.79	45.49	45.11	42.23	43.07	44.87	44.85	45.71	44.97	43.37	44.9
B59_G2	Bathyarchaeota	metagenome	43.36	39.68	42.23	41.42	38.87	41.21	40.62	41.29	42.58	43.36	43.95	42.74	42.5	43.81	43.64	44.92	43.71	42.97	41.78	43.31	40.85	42.79	43.02	40.93	41.17	43.33	45.71	45.57	42	42.44	40.8	42.58	41.59	43.85	44.62	45.08	42.38	44.43	44.44	44.39	43.12	44.81	44.58	45.14	44.86	42.75	44.01
ex4484_231	Bathyarchaeota	metagenome	43.03	41.3	43.64	42.19	41.18	42.42	41.38	42.82	42.32	43.47	43.55	44.25	42.97	44.97	44.81	46.62	44.41	42.79	43.45	44.02	42.08	43.27	44.51	41.97	42.62	42.72	44.66	47.37	43.33	43.8	42.18	43.24	44.15	44.2	45.07	44.82	42.08	44.48	45.17	42.17	42.89	47.04	46.09	45.84	46.05	43.14	45
ex4484_207	Bathyarchaeota	metagenome	43.41	42.54	42.55	43.22	41.92	42.67	40.96	42.73	43.62	42.95	44.79	43.13	44.05	42.6	45.54	44.71	44.35	44.44	44	45.72	41.56	42.83	44.14	42.71	42.72	43.23	54.5	45.79	42.29	42.99	41.41	42.66	43.48	45.23	45.28	44.77	42.1	45.99	45.25	45.78	42.94	44.73	43.83	43.73	44.28	42.91	46.3
B71_G16	Bathyarchaeota	metagenome	43	40.72	42.25	43.07	39.95	41.89	40.3	42.25	41.96	43.38	44.59	43.24	43.39	42.49	47.81	46.51	43.38	42.89	42.88	44.66	41.74	43.37	43.74	42.14	41.58	43.98	47.06	45.77	41.88	42.94	41.39	42.2	43.88	44.48	44.82	44.44	42.45	45.29	44.98	43.12	42.69	45.73	44.9	45.44	45.29	43.63	45.2
B1_G2	Bathyarchaeota	metagenome	40.45	39.95	42.06	42.26	41.26	41.07	40.17	42.69	41.91	44.45	43.65	42.71	43.17	42.78	46.02	45.96	42.61	42.9	42.53	44.95	40.53	42.47	43.07	41.87	41.63	42.93	58.92	43.98	41.65	42.37	41.23	41.75	42.65	43.33	44.14	43.39	40.14	44.76	43.38	42.22	42.08	43.93	43.67	43.94	44.05	44.16	42.88
B37_G15	Bathyarchaeota	metagenome	43.75	40.86	43.2	42.49	42.49	43.22	40.6	42.67	42.94	44.34	43.98	43.84	42.68	43.67	45.1	44.38	44.25	42.95	43.56	44.32	40.95	41.47	43.79	42.1	41.76	44.84	44.7	47.01	41.94	42.89	42.13	42.74	42.96	44.8	44.53	45.01	42.78	44.93	45.22	41.31	42.02	46.26	44.15	44.69	44.25	43.1	44.84
B53_G15	Bathyarchaeota	metagenome	43.03	39.93	41.46	41.71	40.63	42.15	40.98	42.14	43.78	43.36	43.64	44.17	42.2	44.67	46.08	44.14	43.74	42.64	41.81	42.29	41.47	42.84	43.07	42.96	41.24	43.3	44.28	45.19	41.35	43.11	41.44	41.54	42.45	44.44	44.69	43.78	42.29	43.8	43.32	43.56	41.8	45.25	44.24	44.27	44.39	43.3	44.88
B57_G1	Bathyarchaeota	metagenome	42.09	39.85	42.19	41.9	40.76	42.32	39.4	42.45	42.21	42.52	43.28	44.45	43.09	42.88	43.92	44.53	44.21	41.3	43.36	43.67	41.49	42.79	42.57	42.35	41.74	42.9	46.29	45.88	42.55	43.58	41.28	42.44	44.09	44.03	45.06	44.13	42.91	44.27	44.12	44.06	42.63	45.4	44.46	44.85	45.33	42.6	44.18
GCA_001593845.1_ASM159384v1_genomic	Bathyarchaeota	metagenome	42.07	39.83	42.39	42.33	41.14	41.67	40.59	41.5	41.59	41.82	42.99	42.72	42.01	42.56	44.3	44.5	43.93	42.91	41.74	44.28	42.25	43.16	42.65	40.56	40.57	43.41	45.81	44.99	41.19	41.4	41.14	41.87	43	43.52	44.54	44.4	42.21	44.24	44.34	43.67	43.07	45.45	44.67	45.15	44.58	43.36	44.44
B17_G17	Bathyarchaeota	metagenome	43.62	40.64	43.49	41.92	41.94	41.87	39.55	42.28	42.25	43.17	44.61	44.01	43.71	44.16	44.99	46.15	44.83	42.97	42.71	45.17	42.49	42.61	44.63	42.56	42.37	44.62	46.41	46.36	42.39	42.45	41.15	42.44	43.12	45	45.68	45.95	42.93	44.88	45.35	45.55	43.26	45.6	45.37	45.83	45.34	43.64	45.75
B64_G1	Bathyarchaeota	metagenome	43.61	40.66	44.59	42.07	42.41	42.79	41.25	42.82	41.35	44.64	43.26	43.4	42.44	44.13	48.96	47.79	44.71	43.79	41.23	43.02	41.78	43.08	42.37	40.43	40.81	44.06	47.13	46.37	42.76	42.55	42.23	42.18	44.08	44.37	44.09	44.97	42.71	45.17	45.16	43.05	44.16	46.91	45.02	45.09	44.57	44.28	45.74
ex4484_40	Bathyarchaeota	metagenome	42.32	40.31	44.24	42.98	41.62	43.02	40.59	41.91	41.61	43.55	42.29	43.17	42.41	44.08	44.35	45.83	45.53	42.89	42.85	43.29	42.19	42.88	43.73	41.71	41.68	43.92	46.5	45.63	42.02	42.92	41.34	42.57	43.85	44.09	45	45.72	43.1	45.33	46.11	44.3	43.23	46.5	45.03	45.69	45.03	44.11	45.76
GCA_001593925.1_ASM159392v1_genomic	Bathyarchaeota	metagenome	42.98	40.55	43.18	42.25	40.91	41.94	40.92	42.44	41.83	42.71	42.59	43.36	42.72	43.33	45.57	45.41	44.83	43.24	43.31	44.5	41.79	43.12	43.05	40.97	41.46	43.49	46.73	46.86	41.65	42.61	41.6	42.28	43.43	43.64	44.39	45.28	43.45	44.31	44.99	43.56	43.34	46.13	44.71	45.15	44.45	44.01	45.41
B32_G9	Bathyarchaeota	metagenome	44.94	42.08	42.28	44.1	42.8	43.11	41.18	43.69	43.77	44.19	43.86	45.1	43.6	43.72	44.85	45.75	44.45	43.83	44.22	45.59	41.74	43.31	43.76	41.92	41.46	44.6	46.64	47.28	43.39	42.98	42.26	44.49	44.36	44.88	45.14	44.69	44.06	45.31	45.36	44.12	43.32	44.78	45.31	45.96	45.97	44.72	45.28
GCA_001273385.1_ASM127338v1_genomic	Bathyarchaeota	metagenome	42.47	40.46	40.88	41.55	40.72	42.96	40.86	41.77	43.6	42.17	43.02	43.82	42.63	43.15	43.24	43.2	42.37	42.44	42.02	43.11	41.19	42.29	41.06	39.52	40.37	42.7	43.42	43.44	40.96	41.94	40.66	42.41	42.32	42.9	43.34	43.27	41.5	43.61	42.45	41.99	42.5	44.43	43.76	43.89	43.65	42.54	42.16
GCA_001774235.1_ASM177423v1_genomic	Bathyarchaeota	metagenome	43.57	40.2	41.44	42.4	40.66	42.07	40.36	41.34	42.76	42.25	43.16	43.2	42.69	43.31	44.42	44.98	44.62	42.94	43.36	43.55	41.04	42.13	42.48	40.59	40.99	42.24	43.18	44.67	41.92	41.72	40.69	42	42.83	42.79	43.36	43.48	41.99	43.03	44.32	42.54	43.43	45.67	44.23	44.21	44.51	43.63	42.65
ex4484_81	Bathyarchaeota	metagenome	43.44	41.99	41.94	42.82	41.51	42.48	40.74	42.81	41.8	41.67	42.23	44.51	43.41	42.31	45.01	44.93	42.96	42.23	42.21	43.35	40.8	41.37	43.76	44.09	43.3	43.45	43.93	45.92	42.53	41.6	40.14	41.57	43.29	43.75	43.49	45.16	42.52	43.92	43.98	44.48	42.7	44.98	44.7	44.46	44.45	44.37	43.93
B1_G13	Bathyarchaeota	metagenome	44.16	41.06	42.38	43.11	42.18	41.91	41.03	42.6	42.67	43.7	44.04	44.42	43.45	43.73	43.72	44.12	44.63	43.01	43.32	44.81	41.63	43.43	42.81	41.26	41.62	42.95	45.67	46.35	44.07	42.45	41.01	42.79	42.98	43.98	44.06	44.61	41.98	45.75	44.93	44.14	43.92	45.49	44.66	45.38	44.68	44.2	44.38
B34_G9	Bathyarchaeota	metagenome	44.37	41.11	41.99	42.27	42.3	42.48	40.64	42.47	42.55	43.07	43.64	43.96	43.82	43.27	45.11	46.39	44.5	44.39	42.97	44.84	41.9	42.23	42.86	41.13	41.06	43.59	46.37	46.53	52.07	42.1	41.72	43.08	43.64	43.87	43.92	44.56	43.4	45.55	45.2	44.79	44.34	44.82	45.2	45.75	45.08	44.16	44.21
B38_G1	Bathyarchaeota	metagenome	43.41	40.47	42.46	43.3	41.7	41.89	39.88	44.15	42.23	43.69	42.02	44.74	42.91	43.23	42.62	45.03	44.16	42.7	42.12	43.39	40.63	41.21	41.21	41.68	42.04	43.23	45.36	46.33	42.33	42.61	41.18	43.08	43.76	44.35	45.28	45.37	41.24	45.08	44.73	43.93	43.06	45.72	45.54	45.92	45.45	44.06	45.69
B27_G2	Bathyarchaeota	metagenome	45.08	42.25	42.33	43.1	43.72	41.77	41.51	43.48	43.76	43.66	43.72	44.82	43.47	43.86	44.49	45.59	44.94	43.48	43.54	45.3	42.24	43.94	43.45	41.78	41.97	43.78	45.88	47.27	43.01	42.23	42.05	43.37	44.07	44.02	44.5	45.25	43.27	45.61	45.05	44.77	43.39	45.72	45.5	46.18	45.38	43.62	44.91
GCA_002010925.1_ASM201092v1_genomic	Bathyarchaeota	metagenome	43.3	40.93	41.42	41.65	41.65	41.28	40.62	41.25	42.61	43.17	42.84	43.68	43.03	44.56	44.67	45.54	45.5	42.39	43.01	44.39	41.55	42.76	42.69	41.94	42.83	44.3	46.74	45.67	42.09	41.46	41.29	41.63	43.12	43.74	44.2	44.49	43.3	43.85	45.18	42.75	43.29	44.73	44.7	45.12	44.51	44.14	43.11
B26_G15	Bathyarchaeota	metagenome	43.55	41.89	42.85	42.67	42.49	42.02	40.77	42.01	42.52	42.44	44.35	44.11	43.63	44.96	45.36	46.51	45.46	43.36	43.71	44.79	41.95	43.36	42.68	42.66	43.27	43.9	45.29	46.09	41.89	42.11	41.64	42.18	44.24	44.11	44.59	44.97	43.5	44.61	45.73	44.41	44.34	45.98	44.19	44.86	44.55	44.73	43.52
B95_G9	Bathyarchaeota	metagenome	43.99	41.04	43.16	43.71	41.81	42.12	41.44	42.24	42.09	43.41	43.55	43.73	43.21	44.11	44.61	45.38	44.54	43.01	43.35	44.5	41.67	43.01	42.52	40.88	41.53	43.39	45.04	46.46	42.02	42.81	41.33	42.3	44.39	44.16	44.9	44.04	43.06	43.63	44.78	44.72	43.61	45.16	44.47	44.83	44.48	44.07	44.45
B58_G16	Bathyarchaeota	metagenome	43.13	40.89	42.43	44.95	41.86	44.06	43.34	42.79	43.22	44.6	43.56	43.94	44.34	44.01	45.91	47.31	46.19	43.05	43.85	43.71	42.81	44.26	42.9	42.07	42.62	44.57	46.19	47.86	42.76	42.81	42.33	44.07	43.7	43.88	44.97	45.35	43.27	45.04	46.43	43.29	44.55	46.08	45.2	46.13	45.7	44.35	45.53
B31_G2	Bathyarchaeota	metagenome	44.14	41.53	42.08	42.77	42.04	42.23	41.26	42.77	42.88	42.95	43.25	43.67	43.28	42.95	44.86	46.56	44.48	42.85	43.51	43.44	41.54	42.53	44.04	42.57	42.63	43.91	49.1	46.1	43.35	43	41.74	43.11	43.46	43.56	44.46	44.79	42.33	44.27	44.55	44.27	43.37	45.26	44.41	45.78	45.06	44.4	44.91
GCA_001399805.1_ASM139980v1_genomic	Bathyarchaeota	metagenome	42.96	40.12	42	42.88	39.87	41.02	39.62	40.39	41.14	42.35	42.93	41.7	42.39	43.2	43.53	43.82	42.65	42.39	41.84	43.11	40.65	41.55	41.34	40.52	40.22	42.28	43.61	44.18	41.3	41.89	40.83	40.48	42.78	43.04	42.92	43.47	41.83	43.72	43.32	42.21	42.58	44.29	43.82	44.08	43.96	43.07	43.05
B1_G15	Bathyarchaeota	metagenome	44.36	40.61	42.48	43.06	41.78	42.48	41.26	41.49	43.07	42.41	43.69	43.71	44.14	43.04	44.99	44.74	44.89	43.2	42.97	43.97	40.63	41.76	42.35	41.34	40.79	43.24	45.12	45.49	42.19	42.46	41.18	42.35	42.23	44.29	44.19	44.32	42.47	43.47	45.69	44.61	43.66	44.75	44.9	45.19	45.13	43.77	43.63
GCA_001399795.1_ASM139979v1_genomic	Bathyarchaeota	metagenome	42.18	39.81	40.98	42.47	40.06	41.53	40.93	41.79	41.61	42.28	42.64	42.1	42.44	43.11	44.25	43.87	43.37	42.38	41.54	42.45	40.94	41.56	41.86	40.9	40.76	42.15	43.69	44.72	41.06	41.91	40.66	41.22	42.21	43.18	43.3	43.83	41.48	43.6	43.12	41.28	42.35	44.32	43.4	43.53	43.37	42.81	42.05
GCA_001273345.1_ASM127334v1_genomic	Bathyarchaeota	metagenome	42.11	41.37	41.48	41.98	40.66	42.02	40.48	41.4	41.38	39.57	41.31	41.74	41.46	42.32	43.63	42.66	42.87	39.99	40.53	41.56	40.71	40.67	40.08	39.55	39.24	41.38	41.67	42.6	40.67	40	40.08	41.2	41.93	43.02	43.98	42.56	41.75	41.99	42.97	41.41	42.8	44.09	42.98	42.94	43.28	42.88	40.91
B24_G1	Bathyarchaeota	metagenome	43.12	40.85	42.73	41.86	38.52	40.69	40.63	41.72	40.98	41.66	42.45	42.06	42.54	43.13	43.9	44.15	44.1	42.82	41.72	43.3	40.53	42.73	43.32	41.16	40.18	43.03	43.92	44.32	41.22	42.67	40.63	40.6	43.2	42.85	42.97	42.75	42.53	43.31	44.13	42.55	43.68	44.76	43.41	43.77	43.09	43.03	41.12
B13_G2	Bathyarchaeota	metagenome	41.88	41.92	41.89	40.48	38.87	40.54	40.96	42.02	42.03	42.06	42.93	42.03	42.41	41.48	44	44.45	43.22	42.58	42.23	44.28	41.16	42.31	44.21	41.97	41.79	42.72	43.36	44.46	40.99	41.24	39.88	41.16	41.56	42.08	42.75	43.69	42.55	43.39	43.87	43.01	42.41	44.24	42.62	43.91	42.91	42.82	43.63
B42_G17	Bathyarchaeota	metagenome	42.68	39.85	43.37	42.66	39.74	41.88	39.8	41.47	41.23	42.55	43.1	42.11	42.23	42.81	43.7	42.64	43.71	42.73	43.13	44.15	40.83	41.47	44.39	43.1	42.5	43.45	43.25	46.31	40.95	41.6	40.49	41.96	43.53	42.76	43.3	43.92	43.19	43.38	45.27	42.77	42.98	44.86	44	44.35	43.87	42.45	43.11
B46_G17	Bathyarchaeota	metagenome	41.59	40.3	41.57	41.32	38.95	39.39	39.85	40.25	40.29	41.59	43.07	41.73	41.1	41.66	43.17	43.88	42.94	41.08	42.14	43.67	40.08	42.11	44.08	43.2	42.25	42.15	44.11	44.22	41.11	40.92	39.93	41.77	43.47	42.64	43.05	44.13	42.35	43.04	44.46	40.88	42.82	44.81	42.51	43.2	42.9	41.81	43
ex4484_135	Bathyarchaeota	metagenome	42.23	40.45	42.92	40.94	39.07	40.59	41.01	41.34	42	42.65	43.45	42.4	41.91	41.89	44	43.78	43.65	42.62	42.65	44.45	40.56	43.01	44.84	41.96	42	43.72	44.7	45.5	41.27	42.04	40.6	42.22	43.21	42.8	43.73	46.12	43.95	43.48	44.67	44.64	42.52	44.17	43.68	44.32	43.79	42.9	44.53
GCA_001593865.1_ASM159386v1_genomic	Bathyarchaeota	metagenome	42.79	39.69	41.55	41.39	40.08	40.74	39.94	41.15	40.87	41.84	42.07	41.02	42.41	41.22	43.56	43.99	42.91	41.18	41.76	42.74	40.4	41.38	43.15	41.56	42.09	42.39	44.06	45.08	41.5	41.34	40.4	41.5	42.4	42.83	43.68	44.51	41.32	43	43.75	42.9	41.96	44.44	43.28	44.11	43.27	42.85	44.55
B27_G17	Bathyarchaeota	metagenome	42.8	39.94	41.32	41.61	40.18	40.62	39.78	41.29	41.01	41.92	42.2	41.48	42.66	41.37	43.84	44.12	43.46	41.6	41.91	43.62	41	41.99	43.71	42.1	42.65	42.98	44.77	45.32	41.31	41.5	40.52	41.72	42.84	43.07	43.89	44.59	41.43	43.14	43.79	43.58	42	44.7	43.43	44.4	43.52	42.66	44.81
B27_G16	Bathyarchaeota	metagenome	43.72	40.48	41.64	42.04	39.21	40.1	40.17	41.69	41.98	41.89	42.48	41.85	41.74	42.1	43.39	43.89	42.3	41.5	41.88	41.86	40.94	40.8	43.93	42.57	42.32	43.19	44.41	47.02	42.19	41.44	41.85	41.72	41.99	43.48	44.87	45.27	41.02	43.54	43.65	43.04	42.52	44.7	44.42	44.49	43.99	42.27	45.74
B36_G4	Tenericutes	metagenome	38.92	39.17	40.57	37.92	35.73	40.19	37.71	40.15	39.23	42.32	39.56	40.17	38.83	40.51	42.12	40.09	40.13	40.5	42.82	43.63	41.05	43.55	35.62	37.95	36.67	37.04	39.26	38.68	43.88	38.88	37.17	39.33	42.65	39.25	40.07	38.92	40.25	38.8	38.52	33	36.88	42.12	40.57	40.79	41.45	39.36	39.57
GCA_001179805.1_Cand._Hepatoplasma_crinochetorum_Ps_genomic	Tenericutes	partial_	39.22	37.63	38.96	39.15	35.75	39.6	37.71	38.15	37.91	38.47	41.16	40.57	41.03	39.73	39.07	38.8	39.04	40.54	42.37	45.43	40.1	42.13	36.08	35.5	35.81	37.52	38.12	36.44	43.36	39.81	37.12	35.71	37.62	36.46	36.98	34.42	35.33	40.32	35.6	34.9	39.36	40.75	36.46	36.52	36.06	36.38	37.16
GCA_000582535.1_ASM58253v1_genomic	Tenericutes	low gene count_	39.38	38.19	39.41	38.04	35.16	39.56	36.89	37.02	38.22	37.6	42.36	42.24	41.15	39.73	38.64	39.02	40.21	40.61	40.84	44.31	41.36	43.45	35.6	36.48	36.06	35.71	38.35	36.42	43.42	41.54	39.31	36.25	37.76	38.23	37.71	35.59	34.69	39.24	36.7	35.8	39.96	39.63	36.01	36.03	35.87	36.54	37.17
GCA_000999115.1_ASM99911v1_genomic	CPR	metagenome	40.16	40.49	40.59	40.82	38.63	40.25	40.7	37.97	39.75	39.53	39.65	41.18	40.01	39.66	37.08	39.91	39.31	42.07	41.25	41.51	41.37	40.39	35.42	38.05	36.76	38.91	41.23	39.48	40.1	39.03	39.36	40.03	39.82	37.56	39.07	37.58	39.58	39.91	37.98	45.6	39.05	40.18	38.7	38.3	37.74	39.75	42.47
B4_G12	CPR	metagenome	41.88	40.79	43.19	42.61	39.95	42.77	41.95	40.65	41.94	38.32	44.16	41.03	42.54	44.43	40.73	43.64	42.58	42.71	42.56	44.16	43.88	44.91	38.92	39.34	39.53	42.5	39.93	43.78	45.22	43.94	41.02	42.01	41.84	41.44	43.92	39.56	39.57	44.17	40.62	35.03	44.06	45.7	43.24	45.66	42.24	43.65	42.64
GCA_001792115.1_ASM179211v1_genomic	CPR	metagenome	40.93	41.97	40.42	40.43	38.73	40.54	40.01	39.39	39.29	38.29	40.01	42.19	39.25	42.17	41.03	39.47	40.12	41.1	39.99	40.72	40.36	41.94	35.63	36.51	35.88	39.93	41.68	41.15	40.38	40.76	38.74	38.74	38.5	39.16	39.6	38.56	38.8	41.24	40.86	40.72	39.94	43.1	40.19	39.48	40.78	42.42	39.62
GCA_001793755.1_ASM179375v1_genomic	CPR	metagenome	41.95	41.19	39.68	39.68	37.41	40.93	41.71	39.42	39.98	39.66	40.78	40.45	39.25	39.68	40.19	39.28	41.17	40.09	41.57	41.18	40.27	40.57	35.54	38.96	40.3	40.7	41.21	42.56	40.95	37.31	37.76	38.29	40.46	40.68	42.01	40.09	39.72	40.7	41.23	41.06	40.24	43.4	41.74	41.41	40.3	38.63	42.08
B61_G2	CPR	metagenome	40.54	40.6	46.61	40.15	39.04	40.83	39.94	40.25	41	43.07	42.9	41.33	41.2	40.09	39.98	43.26	41.77	42.37	41.87	42.71	40.87	41.96	39.75	37.21	37.94	42.64	42.55	41.57	42.47	46.1	43.66	40.84	40.73	43.56	40.28	41.47	39.64	44.44	44.27	43.55	41.13	49.59	41.42	41.62	41.52	45.8	44.38
GCA_001790905.1_ASM179090v1_genomic	CPR	metagenome	40.6	41.84	43.09	40.49	37.58	40.49	40.83	40.05	41.08	42.19	40.99	40.28	40	39.39	37.66	39.08	38.98	41.41	39.74	40.47	40.72	39.83	35.45	37.47	39.22	40.49	41.28	39.29	41.08	39.2	38.19	41.1	38.78	39.56	40.35	41.18	37.52	40.74	41.37	44.35	39.93	40.54	39.59	38.76	38.2	40.36	45.41
GCA_000989305.1_ASM98930v1_genomic	CPR	metagenome	40.84	41.07	43.56	40.76	39.18	40.99	41.37	39.27	40.38	38.63	41.43	41.02	42.88	40.14	40.18	38.42	37.7	41.01	41.02	42.06	41.97	42.37	36.35	36.8	38.17	42.06	41.59	38.38	40.15	38.77	39.81	38.01	39.55	39.79	39.26	40.02	37.89	40.4	42	43.13	40.81	40.25	39.89	40.65	38.25	40.88	43.41
GCA_001790895.1_ASM179089v1_genomic	CPR	metagenome	41.69	41.85	39.22	38.16	37.2	41.36	40.25	36.94	38.89	35.75	39.21	41.61	39.28	42	39.23	40.05	37.08	41.08	39.92	39.24	40.28	37.55	39.12	38.3	40.17	40.35	44.36	40.97	42.46	40.43	43.14	40.71	41.35	41.56	40.23	49.8	38.4	39.17	43.62	39.35	39.31	44.96	40.41	38.32	39.51	44.58	41.66
GCA_001772255.1_ASM177225v1_genomic	CPR	metagenome	39.38	41.53	44.18	40.89	39.77	41.13	40.5	40.2	41.08	40.45	43.48	43.06	40.81	42.93	42.53	43.21	43.6	44.1	42.47	45.12	43.03	41.42	38.91	35.03	35.12	40.72	40.1	40.21	43.87	39.45	40.31	37.38	39.57	37.83	39.58	38.96	39.19	41.02	41.17	39.83	38.82	40.94	39.14	38.65	38.57	41.63	44.4
B79_G16	CPR	metagenome	40.33	40.46	38.46	41.6	42.79	42.24	40.36	39.74	40.06	39.79	41.4	40.35	40.61	41.18	41.4	44.08	41.15	42.34	41.67	44.63	40.63	40.85	37.66	38.27	37.01	41.79	39.64	40.42	42.82	38.51	39.65	39.72	42.45	43.27	43.05	41.3	39.57	43.23	40.93	49.51	37.4	41.9	38.68	53.33	53.64	41.82	41.76
GCA_001771185.1_ASM177118v1_genomic	CPR	metagenome	40.46	41.76	41.02	41.55	40.22	41.11	40.01	42.36	41.85	40.71	44.75	42.28	40.29	40.69	42.33	44.52	43.2	44.2	43.1	44.73	43.84	42.14	37.64	39.08	37.82	43.66	38.05	39.91	43.21	39.46	40.11	41.08	39.42	43.15	43.72	41.09	39.78	43.17	40.05	38.85	39.11	41.98	41.79	39.43	39.69	40.31	43.73
GCA_001771215.1_ASM177121v1_genomic	CPR	metagenome	40.46	41.76	41.02	41.55	40.22	41.11	40.01	42.36	41.85	40.71	44.75	42.28	40.29	40.69	42.33	44.52	43.2	44.2	43.1	44.73	43.84	42.14	37.64	39.08	37.82	43.66	38.05	39.91	43.21	39.46	40.11	41.08	39.42	43.15	43.72	41.09	39.78	43.17	40.05	38.85	39.11	41.98	41.79	39.43	39.69	40.31	43.73
GCA_000992375.1_ASM99237v1_genomic	CPR	metagenome	43.52	40.17	40.58	41.29	38.86	41.49	41.89	41.1	41.01	40.92	42.86	43.23	41.58	41.54	41.13	42.16	41.39	42.44	42.65	44.35	41.04	43.24	38.98	36.12	37.34	41.68	41.8	41.32	41.1	40.96	40.28	38.73	40.68	42.94	42.98	41.09	38.49	41.76	40.64	40.5	40.91	42.62	41.05	38.88	40.68	41.82	43.26
B7_G4	CPR	metagenome	47.5	44.01	44.24	43.11	41.9	41.93	42.44	42.8	43.46	41.95	41.57	44.45	40.92	41.61	44.29	45.12	42.83	41.56	42	42.69	41.02	42.33	37.26	37.71	37.94	41.9	42.38	41.23	42.31	43.28	43.95	38.51	41	43.18	43.26	42.14	38.75	42.98	40.94	45.98	43.64	42.89	42.42	42.5	42.41	43.71	41.54
GCA_000999715.1_ASM99971v1_genomic	CPR	metagenome	41.98	40.57	44.05	42.59	38.42	42.07	41.42	39.99	41.53	40.51	44.29	43.3	41.02	44.08	40.96	41.91	41.39	44.53	42.53	43.4	43.14	43.25	38.28	38.37	39.05	42.76	39.75	40.88	41.94	41.43	40.16	39.69	44.02	44.68	43.26	40.44	40.04	44.23	39.79	41.92	42.31	43.21	40.93	41.83	41.32	41.24	39.71
B31_G16	CPR	metagenome	44.42	40.94	45.4	43.5	40.59	43.5	42.17	41.23	43.61	43.67	42.95	43.19	41.52	43.67	43.21	41.85	43.81	43.32	42.85	43.75	40.86	41.06	38.75	40.41	40.32	41.51	41.3	41.98	44.35	46.23	42.94	43.19	42.93	43.98	44.62	39.64	39.06	43.62	40.14	50	42.38	43.84	41.41	40.91	41.89	42.07	44.26
GCA_001819145.1_ASM181914v1_genomic	CPR	metagenome	46.55	41.04	42.44	45.76	42.92	45.04	42.06	39	43.9	39.33	45.76	44.68	42.76	44.67	42.68	45.12	45.09	44.33	45.15	46.55	42.22	45.95	37.62	39.33	38.43	42.66	41.56	42.36	46.82	43.09	39.84	41.53	41.71	42.97	43.51	42.03	41.98	43.9	43.92	45.5	44.82	43.19	44.99	46.37	44.66	41.92	44.3
GCA_001821455.1_ASM182145v1_genomic	CPR	metagenome	45.94	41.92	41.19	44.56	42.33	42.77	41.2	40.74	46.06	40.9	44.31	44.45	41.16	44.35	43.8	43.4	43.98	43.8	43.44	44.59	41.27	42.43	36.48	41.78	41.15	40.89	40.49	42.58	44.37	41.8	40.31	42.82	42.58	42.45	44.38	41.45	40.73	43.22	42.67	44.37	42.37	44.83	43.08	41.57	41.93	44.12	43.34
GCA_001819195.1_ASM181919v1_genomic	CPR	metagenome	44.61	43.32	40.99	45.52	39.93	42.41	43.1	42.62	44.85	41.93	45.81	42.83	43.42	45.88	43.96	44.46	45.34	42.98	44.74	44.01	41.02	43.57	37.45	37.1	36.43	40.47	40.79	41.58	46.87	41.61	41.83	41.47	44.46	43.91	41.56	40.79	43.31	45.77	40.82	42	41.65	48.5	44.02	41.94	41.99	44.16	39.37
GCA_001302425.1_ASM130242v1_genomic	Aerophobetes	metagenome	40.96	37.7	41.77	42.55	36.79	44.75	38.14	39.67	40.24	38.26	43	44.31	42.67	41.63	41.14	42.77	43.01	41.27	41.67	43.44	42.48	43.53	36.99	38.12	37.36	39.21	41.64	40.71	44.95	40.51	38.02	39.72	43.4	41.31	41.14	41.18	39.04	40.28	39.86	35.5	41.72	45.14	41.12	40.41	41.53	40.43	39.01
B47_G16	Aerophobetes	metagenome	42.99	39.28	44.11	42.13	41.27	45.91	39.59	41.29	40.82	39.21	44.55	43.68	41.16	42.75	43.21	43.76	43.7	42.63	43.76	44.42	42.21	43.75	39.03	39.32	39.2	40.62	42.64	41.58	45.95	40.81	41.95	41.3	43.36	42.91	42.82	41.3	40.41	44.15	41.52	46.97	42.42	44.53	42.63	43.53	43.25	40.46	39.71
B7_G13	Aerophobetes	metagenome	44.08	40.93	47.03	42.69	39.41	47.06	40.38	37.87	42	39.16	45.88	44.65	41.65	44.78	41.65	42.23	43.38	45.14	43.53	44.29	42.43	45.41	36.26	38.48	42.23	39.01	40.71	42.34	45.44	42.12	38.18	42.47	44.15	42.77	42.36	41.81	40.18	44.89	41.38	53.03	42.08	43.58	41.03	41.03	40.6	39.67	42.29
B3_G15	Aerophobetes	metagenome	40.75	39.88	43.47	42.31	38.05	44.89	38.47	40.22	40.4	39.5	44.4	42.71	41.63	41.64	41.73	43.11	42.42	42.59	41.97	43.22	41.45	42.81	39.84	38.54	39.28	40.2	42.28	41.16	45.39	44.77	39.94	40.73	42.88	41.78	42.75	42.84	39.31	45.12	42.49	46.15	42.47	46.86	44.38	44.57	45.76	42.03	40.94
B19_G9	Aerophobetes	metagenome	42.07	39.59	43.32	41.18	39.87	45.01	38.24	38.54	42.75	42.06	45.63	44.15	40.16	41.35	43.26	42.75	42.48	41.17	42.24	42.77	41.86	44.84	40.12	38.99	39.49	41.1	40.59	41.96	43.39	42.79	38.59	41	42.15	43.03	43.82	41.23	39.01	44.78	40.77	43.26	42.41	46.45	42.83	42.87	42.74	39.44	38.85
GCA_002010355.1_ASM201035v1_genomic	Acetothermia	metagenome	43.65	39.65	42.07	43.15	40.94	43.96	41.34	42.47	40.79	42.66	42.67	42.78	39.86	42.46	42.36	43.12	42.75	40.6	41.3	41.3	40.97	40.93	39.11	39.25	39.82	43.48	42.69	44.58	43.07	40.3	39.29	41.37	41.3	41.63	41.51	41.91	43.28	43.24	41.55	45.32	41.09	42.86	41.96	42.19	42.53	41.68	43.35
GCA_002010365.1_ASM201036v1_genomic	Acetothermia	metagenome	40.09	38.58	41.69	41.13	38.1	45.38	43.19	41.43	39.91	44.01	42.14	39.87	40.8	40.77	41.36	42.46	40.93	40.92	41.3	40.46	41.96	42.21	37.73	37.92	38.43	41.57	41.3	43.93	42.63	39.02	40.32	42.24	39.6	39.89	40.58	42.2	40.91	43.13	43.4	40.23	40.01	42.88	40.6	40.82	40.94	40.85	42.88
B32_G1	Acetothermia	metagenome	40.29	38.79	40.79	41.06	42.82	43.38	41.09	42.75	39.1	40.9	41.38	41.17	40.81	39.39	40.01	41.86	40.66	39.95	41.87	43.27	40.32	40.81	35.24	38.44	38.33	39.56	40.85	41.59	41.67	38.83	37.75	40.6	38.36	39.02	40.52	39.48	38.97	42.79	41.99	39.12	42.17	43.45	40.55	41.2	40.87	41.43	40.57
B20_G15	Acetothermia	metagenome	42.29	39.94	41.25	42.02	42.32	43.94	41.77	42.73	38.57	41.44	42.95	41.51	40.04	39.84	38.62	42.07	43.17	41.81	42.83	45.03	41.88	42.97	35.49	39	38.66	38.86	39.83	42.27	41.56	37.8	40.39	40.78	40.88	40.99	41.67	42.91	43.99	43.6	40.93	46.51	41.22	43.91	40.95	40.55	41.25	41.1	39.81
GCA_002011435.1_ASM201143v1_genomic	Acetothermia	metagenome	42.55	38.58	39.89	41.59	40.1	43.9	39.99	42.59	40.02	41.52	43.13	41.87	39.93	40.62	41.46	42.51	43.35	39.59	41.36	42.44	40.48	41.56	36.93	38.5	39.13	41.36	40.23	43.73	43.36	39.21	39	40.81	40.64	40.67	40.68	41.51	42.45	42.09	42.07	41.05	41.71	42.56	40.97	40.71	41.52	40.71	43.21
GCA_002010385.1_ASM201038v1_genomic	Acetothermia	metagenome	43.09	39.87	40.58	42.19	40.78	44.17	41.41	42.99	40.08	40.47	43.64	41.36	39.64	40.6	40.73	42.45	42.39	39.72	41.13	43.22	40.51	41.67	37.84	39.05	39.36	41.81	40.62	43.82	44.05	38.75	40.06	41.29	40.43	40.36	40.48	41.54	43.07	42.82	40.73	41.86	41.93	41.98	40.9	40.67	41.69	40.84	42.42
GCA_002479455.1_ASM247945v1_genomic	Acetothermia		40.95	39.31	38.09	41.39	39.81	42.29	39.69	40.1	39.52	41.7	41.79	40.47	39.52	40.3	40.33	41.91	40.79	39.32	40.19	40.31	40.91	40.88	38.23	37.52	37.64	40.07	38.69	42	42.66	39.54	37.29	40.81	39.01	38.38	39.5	40.24	39.81	42.64	39.35	42.89	40.21	40.14	39.82	39.44	39.57	40.8	41.83
GCA_002403185.1_ASM240318v1_genomic	Acetothermia		40.96	40.92	38.27	41.87	40.04	42.37	42.16	41.42	38.43	40.09	43	40.92	39.93	43.04	40.29	40.63	41.15	41.62	40.09	39.85	42.1	41.82	40.92	39.02	39.29	39.48	39.55	40.8	43.47	39.2	38.61	41.59	40.03	40.17	40.24	40.79	40.75	42.83	40.09	41.66	41.72	39.72	40.25	40.69	40.21	41.87	42.39
GCA_002011365.1_ASM201136v1_genomic	Acetothermia	metagenome	44.53	41.74	46.26	41.46	37	42.98	40.81	42.56	41.05	41.64	42.56	39.67	39.41	40.08	39.22	40.1	39.91	41.5	40.76	41.34	43.11	41.57	39.13	38.4	37.83	43.73	40.69	42.81	40.77	41.81	42.9	39.96	42.23	40.14	39.35	46.52	39.99	43.64	40.65	41.2	42.31	43.52	41.03	40.26	39.93	42.47	41.91
B84_G9	Acetothermia	metagenome	41.19	39.6	39.95	41.23	40.16	43.05	39.97	40.86	40.2	43.16	42.19	42.04	40.26	40.4	39.91	41.72	40.52	41.31	40.86	43.01	41.89	41.72	39.9	38.69	38.88	41.44	39.89	43.81	44.15	40.71	41.06	41.61	39.53	40.88	41.56	41.59	39.75	45	42.14	43.1	41.57	42.28	41.31	41.54	41.5	41.32	45.33
ex4484_10	Acetothermia	metagenome	42.88	40.65	43.24	40.35	43.38	43.66	41.26	43.05	40.44	40.17	45.68	44.25	40.58	44.29	41.74	42.74	40.38	40.66	40.53	41.55	43.17	44.45	40.34	38.77	40.74	43.92	41.5	44.06	41.69	39.62	40.53	42.16	42.31	43.35	44.13	43.07	43.59	44.25	42.61	51.08	41.14	44.05	41.82	41.31	42.57	40.29	44.16
B2_G16	Acetothermia	metagenome	43.21	40.27	42.12	43.29	41.9	43.33	41.16	40.16	40.66	40.35	43.32	42.72	41.22	40.75	39.69	43.27	40.95	40.21	42.64	41.15	42.13	43.92	37.61	39.65	39.2	42.06	41.63	42.94	43.49	40.09	39.4	41.96	43.05	43.15	43.36	44.93	43.62	44.24	43.3	44.42	42.41	43.19	41.8	41.53	41.92	42.79	42.91
B11_G13	Acetothermia	metagenome	42.83	40.35	41.69	43.91	40.15	42.62	40.68	42.6	41.08	45.18	45.25	44.21	42.78	44.73	43.33	43.35	42.99	40.22	43.2	43.15	42.45	42.95	39.48	39.12	41.64	43.49	41.04	44.75	42.71	39.73	41.21	43.03	43	42.54	46.08	43.07	35.54	43.67	37.04	34.07	39.96	44.14	43.02	43.82	45.15	41.36	48.52
B10_G1	Acetothermia	metagenome	42.78	40.74	44.03	42.48	39.68	42.27	39.44	39.78	40.07	40.44	44.18	41.95	42.8	40.57	43.16	43.39	45.04	41.43	43.07	43.25	41.07	44.2	39.21	38.67	40.18	41.74	41.24	42.59	44.5	41.38	40.37	40.89	42.26	41.51	42.53	41.88	41.98	41.31	40.74	43.4	41.64	45.21	41.79	42.69	42.32	42.76	41.92
B3_G13	Thermotoga	metagenome	40.77	39.45	41.97	40.2	37.35	43.26	38.96	40.35	41.36	36.84	43.23	42.3	39.54	38.87	44.27	41.89	40.73	41.08	41.96	41.25	41.17	43.05	38.04	39	39.32	38.56	41.36	39.48	45.6	40.08	39.5	40.99	42.38	43.19	41.24	38.69	37.73	44.35	39.26	37.92	40.64	43.39	40.21	39.17	40.53	39.42	40.88
B21_G9	Thermotoga	metagenome	42.59	39.69	42.99	40.35	39.54	43.36	38.19	40.45	39.25	38.14	43.12	42.97	41.15	40.91	41.69	45.67	42.83	42.18	42.08	41.79	42.06	40.61	40.8	37.22	39.76	40.53	39.6	41	43.77	39.8	40.16	39.69	39.04	44.25	41.77	39.76	40.01	42.47	42.46	36.57	39.33	44.43	42.01	40.83	42.13	39.36	42.3
B14_G6	Thermotoga	metagenome	43.27	40.2	42.62	43.11	39.03	43.68	41.3	41.97	41.25	41.27	43.95	43.94	42.85	43.08	41.71	42.97	42.95	42.68	42.35	44.18	41.38	43.08	44.2	41.63	42.24	42.99	43.73	45.24	44.54	41.19	41.11	42.12	42.32	45.2	45.2	43.55	41.68	44.39	43.92	43.48	42.48	46.08	43.78	44.17	43.87	42.28	44.59
B16_G2	Thermotoga	metagenome	44.51	40.87	45.23	41.68	38.68	44.09	42.46	41.42	41.55	41.17	43.76	43.79	42.45	43.78	41.56	42.84	42.62	42.52	42.87	45.24	42.77	43.63	42.84	42.26	43.11	41.43	42.17	43.86	45.85	40.22	41.45	43.47	42.54	45.44	42.86	42.36	40.41	43.37	42.37	39.57	42.18	44.84	42.36	42.2	42.24	40.68	48.12
ex4484_232	Thermotoga	metagenome	43.74	38.23	41.02	41.94	36.08	42.92	42.09	39.75	39.07	38.5	42.29	41.64	39.92	38.47	38.56	40.02	40.9	40.67	41.51	43.19	42.14	41.63	41.9	41.71	42.16	40.24	40.66	42.15	44.99	38.73	40.35	40.02	40.62	44.02	42	39.79	37.7	41.92	40.95	44.17	40.09	43.44	41.15	41.01	41.56	38.91	41.82
B6_G1	Thermotoga	metagenome	44.29	40.88	38.57	41.14	37.11	43.15	41.3	39.7	40.38	40.29	43.95	41.98	38.97	43.27	40.71	43.64	41.54	41.75	42.48	44.46	42.39	44.44	39.81	38.53	39.84	39.03	41.31	40.87	46.43	38.59	40.64	41.01	40.54	41.77	40.03	42.73	41.68	42.85	40.1	41.23	42.27	43.43	42.62	43.58	41.94	41.81	42.63
B96_G9	Thermotoga	metagenome	43.05	38.88	43.37	41.42	37.2	43.28	40.92	40.3	40.6	39.88	42.97	41.19	42.13	40.24	39.63	41.55	40.96	41.48	42.4	44.74	41	42.72	40.4	39.67	39.71	39.15	40.57	41.27	45.16	38.86	37.67	40.76	44.13	42.81	41.8	40.73	38.42	42.23	40.07	42.95	41.69	43.24	40.88	41.75	43.32	39.55	41.38
GCA_000018945.1_ASM1894v1_genomic	Thermotoga	type material	41.6	38.27	41.13	41.36	38.15	44.36	42.15	40.89	40.35	38.47	43.81	43.28	41.17	39.73	41.11	41.94	41.81	42.04	40.94	42.77	42.36	41.86	40.55	40.03	41.3	39.7	42.1	40.84	45.56	40.97	40.3	40.01	42.32	41.99	40.86	39.38	40.15	42.01	39.79	40.3	40.78	43.4	40.54	39.9	41.71	39.61	43.69
GCA_000008545.1_ASM854v1_genomic	Thermotoga	type material	41.62	38.9	40.28	41.39	38.31	44.25	41.92	40.69	40.53	38.5	43.27	43.38	41.22	39.51	40.78	41.1	41.41	41.79	41.52	41.58	42.32	42.07	40.29	39.08	40.61	39.14	41.92	41.4	44.6	41.45	40.69	40.53	42.29	42.43	40.97	40.31	38.87	42.29	40.11	40.31	41.32	42.27	40.72	40.35	41.29	39.18	42.9
GCA_000016785.1_ASM1678v1_genomic	Thermotoga	type material	41.14	39.2	41.02	41.61	38.2	44.45	42.22	40.32	40.32	39.03	43.08	43.63	41.14	39.74	41.89	41.71	41.77	42.09	42.1	42.25	42.29	42	40.3	39.73	40.83	39.52	41.38	41.26	44.72	40.87	39.98	39.34	43.31	42.46	40.94	39.89	38.78	42.3	40.43	39.3	41.25	43.16	40.78	40.43	40.87	39.4	43.6
GCA_000016905.1_ASM1690v1_genomic	Thermotoga	type material	42	41.02	39.85	41.32	37.54	43.83	40.35	40.85	40.09	41.01	42.58	43.45	40.54	42.09	39.74	41.81	42.2	41.83	41.82	42.26	42.27	42.85	39.46	37.5	38.52	40.22	41.66	40.47	44.64	39.91	38.69	39.97	42.15	40.92	41.04	38.68	38.71	40.39	38.97	45.82	39.84	43.12	40.51	40.05	40.3	40.93	42.4
GCA_000767275.3_ASM76727v3_genomic	Thermotoga	representative genome (isolate)	43	39.8	39.95	41.7	39.56	43.92	40.75	39.57	40.78	39.4	42.97	43.08	41.6	41.5	40.44	41.84	41.3	41.66	42.59	45.05	43.2	41.83	38.82	37.64	38.49	41.11	41.24	40.87	45.36	40.57	40.2	40.91	41.51	41.8	41.86	39.12	39.62	41.79	39.24	41.39	40.95	43.49	40.21	39.18	40.09	40.4	44.78
B37_G4	Thermotoga	metagenome	39.82	38.34	41.32	42.11	42.43	42.77	41.24	43.83	40.46	37.36	42.83	41.92	40.92	42.37	40.83	42.56	41.06	41.1	39.58	42.38	41.67	42.02	36.99	36.55	38.43	43.01	38.23	42.7	43.93	40.13	39.57	40.36	40.18	43.7	43.22	42.49	41.41	40.76	40.46	40.67	42.3	41.56	39.47	39.46	39.22	40.42	43.54
B6_G13	Thermotoga	metagenome	39.74	38.52	37.15	40.7	40.24	42.09	39.85	40.57	38.76	36.49	41.33	40.65	40.45	39.03	37.88	40.94	41	39.94	41.25	41.63	40.9	40.62	36.99	37.6	38.41	40.61	39.08	40.63	43.87	39.45	38.29	39.92	40.75	41.91	41.25	39.37	38.08	40.14	38.52	35.95	40.59	42.97	38.31	38.78	40.41	40.13	41.2
B104_G9	Thermotoga	metagenome	43.5	41.22	42.46	41.87	38.49	42.92	40.63	43.61	40.51	42.74	44.27	42.51	42.21	41.19	43.32	42.89	42.5	40.86	41.09	43.56	43.58	43.94	41.57	40.33	41.85	44.65	42.03	43.25	45.55	41.11	42.89	41.66	41.6	45.31	44.59	44.84	41.71	44.55	43.15	40.17	42.14	41.48	41.67	40.72	41.8	43.86	42.73
GCA_000816145.1_ASM81614v1_genomic	Thermotoga	type material	41.92	40.44	41.78	40.75	42.16	42.92	41.16	40.64	40	40.63	42.99	43.03	41.85	39.67	39.72	41.91	42.39	41.14	41.81	44.17	41.35	42.37	39.95	37.28	39.12	40.01	40.56	41.2	45.33	39.86	39.73	40.08	40.42	41.93	41.65	40.59	39.59	41.78	41.15	43.33	41.55	44.01	41.83	41.61	42.86	41.28	42.08
GCA_000217815.1_ASM21781v1_genomic	Thermotoga	type material	42.32	39.88	41.61	40.72	39.51	43.94	39.7	41.98	39.26	40.08	43.96	43.13	41.67	40.31	40.45	41.23	42.82	41.26	41.01	42.24	42.07	42.21	39.82	37.72	38.82	40.22	40.61	41.97	44.42	39.24	39.39	40.41	39.78	42.4	41.01	41.63	38.82	42.57	40.41	41.61	41.83	43.73	41.17	41.69	42.38	41.56	41.98
GCA_000018605.1_ASM1860v1_genomic	Thermotoga	type material	41.98	39.84	39.88	41.99	40.58	43.31	41.3	37.57	39.21	38.19	42.35	41.97	41.23	42.07	42.04	42.28	41.11	40.52	40.84	42.15	41.57	42.13	39.1	38.45	39.71	40.17	41.31	41.12	44.87	41.83	39.19	41.16	41.99	41.75	40.99	40.23	38.18	42.3	39.89	39.12	40.76	43.2	41.29	40.94	41.36	40.71	40.63
ex4572_148	Thermotoga	metagenome	42.42	41.26	39.14	41.53	39.8	42.71	41.63	39.86	39.7	41.52	42.46	42.35	39.33	38.47	38.25	42.96	40.63	41.45	42.27	43.07	41.33	42.98	39.33	37.78	38.06	42.8	40.64	43.25	42.47	39	39.86	38.07	38.56	42.15	41.58	40.36	37.54	39.45	38.93	42.24	40.98	42.25	38.08	37.99	38.83	41.97	43.2
GCA_000255135.1_ASM25513v1_genomic	Thermotoga	type material	40.99	39.6	42.95	41.61	40.89	43.21	40.87	39.42	39.32	41.5	41.59	42.93	40.73	41.23	40.54	43.84	42.41	42.08	41.83	42.26	41.56	41.44	39.21	38.19	40.11	41.04	41.25	42.82	45.13	39.71	39.84	39.23	40.81	40.83	41.05	38.99	38.31	41.26	39.19	38.5	40.29	42.42	40.47	39.73	41.05	39.63	43.7
GCA_000147715.3_ASM14771v3_genomic	Thermotoga	type material	41.84	40.23	40.16	41.03	38.34	41.57	39.62	40	39.43	37.99	41.46	42.18	40.65	40.96	38.53	39.87	41.62	42.65	40.56	41.21	42.03	42.95	38.71	38.98	39.64	38.75	39.98	41.22	43.2	40.2	39.59	39.76	41.25	42.2	40.98	39.73	41.66	40.37	39.87	42.82	39.16	40.89	39.04	38.74	41.29	39.94	42.27
B22_G6	Thermotoga	metagenome	41.8	39.69	41.47	40.34	36.54	42.68	39.46	41.27	40.94	38.41	41.42	41.74	40.64	40.74	40.13	41.19	43.17	41.48	41	42.02	40.51	42.81	39.34	37.35	39.04	39.29	42.1	40.84	44.37	39.87	39.76	37.67	41.24	42.52	40.8	39.7	39	39.59	38.83	44.45	40.74	41.3	39.55	39.69	40.15	40.5	40.57
GCA_001027025.1_ASM102702v1_genomic	Thermotoga	type material	41.8	39.68	40.9	41.19	37.89	42.73	39.99	39.52	40.25	38.41	41.89	42.43	41.08	41.02	41.05	40.9	41.65	42.42	41.39	41.93	41.56	43.22	39.34	38.07	38.24	40.55	40.51	40.01	44.38	40.44	39.7	37.81	40.71	42.16	39.99	40.43	39.73	39.87	39.6	44.85	39.93	41.22	39.2	38.67	39.58	40.64	39.84
B41_G15	Thermotoga	metagenome	39.87	39.81	41.18	40.42	36.8	44.21	39.64	42.17	40.9	39.84	43.12	43.73	40.72	39.97	42.39	43.28	44.14	41.63	40.96	43.15	41.01	41.8	36.44	39.8	40.7	40.97	43.67	43.02	44.27	42.03	39.14	42.94	41.18	42.09	42.18	40.19	38.86	43.87	43.28	40.49	43.69	43.28	42.81	42.48	42.39	42.27	41.15
B22_G15	Caldiserica	metagenome	41.97	41.14	45.29	42.4	40.87	45.38	40.19	39.5	42.07	40.75	44.56	43.23	41.4	43.04	42.42	43.93	42.49	43.02	43.39	42.73	41.87	43.18	41.95	39.68	41.74	40.48	43.24	43.8	44.39	42.76	41.96	42.72	40.22	44.42	43.25	39.33	40.86	44.28	42.05	47.8	44.2	45	42.94	41.74	43.04	42.37	41.59
B58_G2	Caldiserica	metagenome	38.43	40.53	41.96	41.59	41.27	45.42	39.75	38.55	40.72	39.68	44.5	44.33	41.72	41.4	40.67	44.11	43.16	43.79	42.83	44.18	43.67	42.87	40.14	40.47	39.72	40.66	41.63	42.96	45.48	41.2	42.91	44.45	43.15	44.07	45	38.16	40.4	43.93	40.55	34.63	42.56	45.66	41.58	41.75	41.9	41.05	41.88
B21_G15	Caldiserica	metagenome	43.39	42.01	44.91	41.91	40.47	45.8	38.49	42.57	43.76	40.31	44.22	43.5	40.95	43.55	45.06	45.07	45.96	42.39	44.53	45.61	43.52	44.79	38.88	39.1	38.28	41.93	43.33	42.65	45.52	43.68	41.56	43.21	42.67	42.16	41.63	42.01	39.34	45.01	42.09	43	43.75	45.24	42.95	42.19	42.91	42.2	39.77
GCA_000284335.1_ASM28433v1_genomic	Caldiserica	type material	41.35	39.25	40.84	42.17	40.11	43.4	40.14	40.48	40.38	41.54	44.14	42.14	40.97	42.4	42.06	42.79	41.79	42.69	41.66	42.37	40.9	44.23	39.25	40.01	39.87	38.81	42.22	41.24	42.87	41.01	40.92	41.5	40.34	41.95	41.6	40.21	39.17	43.52	41.15	39.93	41.35	43.11	41.76	41.27	41.42	42.5	41.47
GCA_001871575.1_ASM187157v1_genomic	Caldiserica	metagenome	42.24	38.17	43.44	40.25	39.03	43.08	39.27	41.34	40.03	40.14	43.35	42.31	40.76	41.23	40.47	42.3	40.34	41.39	41.15	41.94	42.3	43.22	36.33	37.72	38.99	39.37	42	40.35	44.53	41.52	39.07	40.94	39.89	42.64	42.03	38.85	39.96	43.58	40.86	46.66	41.03	42.99	43.18	42.17	43.23	42.28	40.88
B38_G4	Caldiserica	metagenome	40.92	36.73	45.29	40.08	38.46	42.29	39.72	41.94	38.89	38.08	43.42	42.5	39.88	41.81	41.13	43.21	40.44	41.33	41.88	41.32	40.37	43.16	39.45	37.15	36.68	40.4	40.61	40.41	44.17	41.82	41.63	42.85	41.97	42.19	40.3	37.6	39.08	43.97	41.19	40.85	41.22	43.91	43.65	45.02	43.77	40.31	40.94
GCA_002299965.1_ASM229996v1_genomic	Caldiserica		43.79	38.65	40.72	41.06	41.5	42.65	40.83	38.16	39.35	38.34	44.1	42.69	40.05	42.19	40.19	43.11	40.75	42.85	42.34	43.22	41.93	42.15	38.42	36.43	37.06	39.81	38.61	40.94	44.4	40.14	38.92	42.37	40.8	40.94	41.86	38.66	39.87	41.46	41.27	49.02	41.58	43.7	42.07	42.06	41.36	41.07	39.58
B10_G13	TA06	metagenome	44.94	42.7	44.43	42.24	39.61	43.04	42.39	40.76	39.68	39.88	43.78	44.66	41.34	42.07	43.17	41.54	40.38	41.88	41.44	42.71	41.74	43.11	35.7	37.36	37	40.82	41.2	42.06	42.89	41.9	41.91	38.38	41.45	42.99	43.29	39.47	40.67	42.19	40.11	45.5	42.45	46.97	41.34	41.47	40.45	43.08	39.49
B35_G9	TA06	metagenome	42.7	41.37	42.24	42.12	41.88	43.22	42.12	45.48	40.33	41.01	42.76	43.34	40.86	41.2	41.74	41.55	40.46	42.39	42.49	43.15	41.18	42.77	38.63	37.09	38.45	40.94	40.59	40.77	43.76	39.16	39.83	38.47	42.37	43.44	43.52	40.58	38.4	41.42	38.74	43.74	39.56	43.93	41.15	40.59	41.61	40.29	43.8
ex4484_274	TA06	metagenome	41.15	40.23	42.39	41.23	41.41	43.3	42.67	45.58	42.16	41.2	43.88	45.24	41.66	44.65	41.65	42.49	40.54	41.87	42.48	43.99	41.59	44.52	43.05	38.1	39.36	41.94	41.04	42.21	43.75	38.52	38.87	38.3	42	45.06	44.88	39.63	37.9	42.63	40.19	40.85	40.14	43.25	42.42	40.34	42.44	40.1	45.86
GCA_001508335.1_ASM150833v1_genomic	TA06	metagenome	41.93	40.98	40.51	41.32	41.5	43.17	40.05	42.68	41.41	38.33	43.44	44.15	41.75	44.11	40.93	42.39	41.75	42.58	41.79	43.63	40.77	43.31	38.95	38.81	40.53	40.79	40.95	41.17	43.78	40.68	41.37	40.35	41.8	42.02	41.59	40.16	39.62	43.15	39.1	47.48	41.48	42.84	41.46	41.54	41.74	41.9	42.88
GCA_001508575.1_ASM150857v1_genomic	TA06	metagenome	42.75	41.2	40.57	41.93	42.44	43.25	39.82	41.2	41.33	38.18	43.7	44.42	43.52	44.12	41.73	42.64	41.14	42.39	41.66	43.99	41.36	42.84	38.61	38.34	40.43	40.79	40.16	41.71	43.23	40.94	41.71	40.5	41.39	41.85	41.64	40.46	39.24	43.2	39.42	47.44	41.98	43.17	41.73	41.73	41.74	41.98	42.65
B10_G15	BP2	metagenome	42.93	40.76	41.59	42.69	38.68	44.83	38.71	40.52	40.08	39.27	44.71	44.65	41.53	41.43	45.69	43.5	46.16	42.89	43.08	42.67	41.65	42.99	39.66	39.31	40.19	44.1	40.81	43.87	44.81	41.18	41.31	41	41.74	42.04	42.09	42.35	40.46	43.67	40.49	47.57	41.06	45.19	41.94	40.77	41.71	41.25	43.18
B11_G1	BP2	metagenome	43.74	40.36	39.53	42.38	42.93	46.06	41.33	44.3	40.11	42.36	44.14	44.63	40.65	42.41	45.06	45.27	42.81	43.78	44.12	43.1	43.25	44.58	40.98	37.53	38.8	44.58	43.34	44.23	46.39	38.7	40.3	38.84	43.51	41.16	42.58	42.09	39.48	44.56	38.91	35.88	38.72	45.06	41.99	41.74	41.02	41.84	36.19
B5_G17	BP2	metagenome	42.89	39.93	40.41	41.93	38.95	44.67	38.76	40.23	39.02	40.17	44.96	43.68	40.38	41.39	46.83	45.3	44.23	44.7	43.3	43.32	41.66	42.54	39.13	39.18	38.99	42.16	40.31	44.56	44.53	42.17	39.74	42.25	42.62	42.26	43.04	43.51	37.61	43.94	39.11	38.6	40.93	47.04	40.97	40.85	41.98	40.33	41.83
B54_G16	BP2	metagenome	45.54	40.96	39.27	42.05	40.65	45.25	38.95	42.29	40.37	38.56	43.03	43.05	41.18	43.14	42.32	44.77	43.32	42.75	43.37	45.65	43.18	43.42	37.62	37.35	37.24	42.83	40.13	41.49	45.35	41.5	38.7	42.71	42.22	43.12	41.89	40.93	40.26	45.42	40.06	44.73	41.68	44.1	42.46	41.04	41.62	40.63	43.92
B12_G15	BP2	metagenome	43.04	42.3	44.05	41.56	42.26	44.74	39.89	41.98	40.2	39.27	43.1	42.42	42.72	43.57	44.08	43.55	42.18	43.36	42.74	45.31	41.64	42.29	40.72	38.35	39.94	42.57	40.67	40.29	44.33	42.54	42.29	43.98	41.95	42.72	41.34	42.16	40.83	44.12	39.49	44.18	40.94	43.85	41.66	40.6	40.65	40.97	44.56
GCA_002011635.1_ASM201163v1_genomic	Hydrothermae	metagenome	44.42	43.55	39.6	40.65	39.2	45.71	42.55	40.58	39.22	39.92	41.93	43.1	38.93	43.86	39.31	42.34	43.14	42.42	42.64	42.37	40.2	42.52	40.59	42.32	43.95	43.7	42.21	41.27	42.71	39.72	39.82	42.34	42.1	41.03	41.85	43.25	43.18	43.63	42.6	47.7	44.49	46.55	43.6	43.81	42.02	46.26	43.28
GCA_002010635.1_ASM201063v1_genomic	Hydrothermae	metagenome	42.47	40.08	40.89	40.89	38.91	45	40.5	41.33	39.16	39.11	41.55	44.09	40.22	41.74	41.99	43.93	41.7	41.87	40.02	40.96	40.67	43.54	40.48	40.48	39.45	42.31	42.16	41.28	44.14	41.16	40.1	41.36	41.8	40.04	41.36	42.9	40.27	43.05	39.41	41.33	40.42	44.06	41.9	41.32	41.65	41.6	40.16
B15_G9	Hydrothermae	metagenome	41.98	39.69	39.66	41.75	40.88	46.28	36.17	39.61	40.07	39.66	43.07	41.53	41.59	42.95	40.87	42.21	42.85	42.25	41.13	42.04	41.72	43.08	39.85	39.5	40	42.5	41.51	42.16	44.98	41.52	38.16	42.02	40.46	41.28	41.95	42.55	40.09	41.84	40.44	40.44	41.38	42.55	41.79	40.27	41.78	41.49	43.84
ex4484_147_removed	Hydrothermae	metagenome	43.35	39.51	38.08	40.38	43.56	46.1	36.74	42.91	40.49	37.48	42.8	41.8	41.5	40.2	41.27	40.74	42	39.26	41.13	40.99	42.64	43.4	38.66	37.68	39.69	43.33	42.69	40.36	42.93	39.68	41.89	44.44	41.78	43.11	44.93	42.25	41.35	43.17	42.01	47.12	40.88	45.04	41.03	40.54	42.01	40.45	42.48
B86_G9	Hydrothermae	metagenome	41.39	40.86	40.68	41.08	40.89	47.04	38.32	40.88	41.05	40.21	43.46	41.63	40.64	42.69	42.19	44.24	42.68	41.93	41.75	42.98	42.28	44.49	39.16	37.04	38.02	44.06	40.74	40.78	43.7	41.76	40.6	42.84	42.1	43.11	42.16	40.58	42.41	42.2	42.05	46.75	43.6	42.81	41.06	40.17	41.35	41.5	45.45
B12_G1	Hydrothermae	metagenome	42.23	39.31	40.95	40.94	42.91	46.04	38.51	39.53	39.92	38.61	43.99	41.85	41.66	42.34	41.13	42.67	43	41.01	42.49	43.48	43.8	45.43	39.8	37.25	39.27	41	41.75	42.56	43.38	41.34	41.83	42.58	42.59	43.99	43.77	43.39	41.36	41.97	43.69	42.88	42.26	45.69	42.89	41.41	43.21	40.16	44.17
B29_G16	Hydrothermae	metagenome	41.72	39.43	43.05	42.43	40.4	46.05	38.4	39.28	41.28	42.64	43.19	44.47	41.81	42.08	42.32	44.45	43.67	41.53	43.07	43.66	42.05	43.21	38.47	37.6	39.44	41.54	41.42	43.66	44.3	45.72	40.56	41.43	40.11	41.48	41.1	41.09	39.56	42.79	42.29	45.88	42.5	44.91	40.94	41.06	41.63	40.35	41.42
B36_G15	Stahlbacteria (WOR-3)	metagenome	41.88	40.27	42.41	42.19	42.18	44.62	38.6	41.34	41.02	39.34	42.74	42.73	41.21	43.4	42.55	43.72	41.59	41.69	42.31	42.22	41.07	42.75	40.17	39.23	39.71	41.2	41.62	42.29	43.88	41.92	41.73	42.68	42.59	42.89	43.98	43.26	39.83	42.46	41.44	40.49	41.78	43.39	41.71	40.82	41.14	41.68	43.39
ex4484_100	Stahlbacteria (WOR-3)	metagenome	42.45	41.26	43.45	42.77	44.84	44.26	38.34	41.89	42.24	37.33	42.91	42.48	41.69	42.67	42.72	42.25	41.12	42.79	40.78	43.51	42.94	43.31	38.71	37.16	39.93	39.82	39.97	41.34	43.76	41.99	40.42	44.9	42.88	42.78	43.24	43.09	39.74	44.54	42.26	41.65	42.04	45.85	42.51	42.34	42.24	42.47	45.41
GCA_001771735.1_ASM177173v1_genomic	Stahlbacteria (WOR-3)	metagenome	44.29	40.66	40.06	42.43	37.49	43.38	41.39	39.63	40.93	41.41	42.75	43.51	42.07	40.23	41.27	44.89	41.8	42.53	42.92	42.65	41.29	43.62	39.95	37.27	37.19	42.8	39.98	40.57	43.73	40.28	39.25	42.39	41.73	41.73	41.65	43.01	39.63	41.86	39.26	38.12	40.61	43.25	41.88	42.89	42.47	44.22	41.22
GCA_001303805.1_ASM130380v1_genomic	Stahlbacteria (WOR-3)	metagenome	44.07	40.63	42.02	42.94	41.85	43.92	40.28	41.63	41.93	39.7	43.64	43.99	40.79	44.04	41.95	43.79	40.48	42.11	42.91	45.15	43.06	44.45	39.31	36.75	38.55	40.54	41.46	41.7	44.05	42.94	40.26	41.33	42.07	42.58	42.56	40.86	40.11	42.36	40.42	41.5	42.66	43.95	42.08	42.07	42.56	40.42	38.95
GCA_001303785.1_ASM130378v1_genomic	Stahlbacteria (WOR-3)	metagenome	43.96	41.56	40.26	42.16	39.29	43.86	38.58	41.1	41.94	39.91	43	44.12	41.73	40.91	41.94	42.69	41.39	42.01	40.57	41.99	41.13	43.16	38.3	37.75	38.48	40.33	40.18	41.02	43.83	40.44	40.08	41.76	40.97	42.01	42.44	40.95	40.89	42.35	40.28	45	42.69	43.81	41.53	40.98	41.18	41.88	40.79
GCA_001304255.1_ASM130425v1_genomic	Stahlbacteria (WOR-3)	metagenome	39.38	41.54	44.02	42.17	42.63	43.8	39.4	38.56	40.74	41.23	41.65	42.61	42.18	40.82	41.28	40.69	40.54	41.38	45.17	44.46	42.63	43.73	39.59	35.09	37.67	39.48	41.66	39.49	43.25	46.74	39.64	39.45	42.77	40.26	41.28	42.11	41.98	42.06	39.75	43.2	43.75	44.77	40.25	40.43	41.52	43.13	41.92
B33_G9	Calescamantes	metagenome	42.98	38.9	43.38	41.74	38.59	45.76	38.81	40.16	40.4	37.76	44.98	45.76	42.27	42.24	44.34	44.67	43.96	43.33	44.16	44.2	41.77	45.33	39.46	42.22	41.43	41.26	40.51	41.55	45.85	41.07	41.39	43.89	42.85	43.58	44.63	42.65	38.95	42.52	39.76	34.98	41.93	46.54	41.98	42.15	42.12	39.61	43.58
B48_G9	Omnitrophica (WOR-2)	metagenome	43.18	39.76	42.87	41.77	40.08	45.84	38.51	40.26	41.17	38.16	43.31	44.14	40.58	42.3	43.22	42.55	42.72	41.85	42.84	42.13	43.75	44.97	37.76	39.03	37.59	40.38	41.08	40.84	43.96	42.35	39.79	42.72	44.94	43.35	42.44	41.75	40.52	42.48	39.97	39.8	41.75	44.67	41.52	41.72	42.85	41.27	41.5
GCA_001871865.1_ASM187186v1_genomic	Omnitrophica (WOR-2)	metagenome	41.16	38.73	44.34	41.5	39.34	44.24	38.25	39.42	42.27	40.44	42.58	43.74	41.33	40.17	42.21	43.98	42.14	41.7	41.34	43.07	41.11	42.47	39.95	36.63	37.69	41.28	40.55	41.49	46.62	40.99	40.32	39.86	44.24	43.48	41.19	38.86	38.8	43.18	40.31	39.7	41.76	43.72	40.45	40.15	40.62	41.78	41.29
GCA_001873045.1_ASM187304v1_genomic	Omnitrophica (WOR-2)	metagenome	42.55	37.77	42.97	40.68	37.29	44.03	38.69	45.04	41.4	37.39	44	44.31	41.07	41.8	43.06	42.74	42.26	40.89	41.66	43.76	42.42	45.23	36.18	38.19	39.21	40.53	40.01	40.76	46.39	43.24	40.24	41.34	43.68	40.34	41.88	40.24	38.26	41.77	40.18	38.37	42.26	47.62	42.53	42.87	41.81	40.95	39.24
GCA_001804045.1_ASM180404v1_genomic	Omnitrophica (WOR-2)	metagenome	44.16	40.76	38.42	42.12	38.97	43.98	40.3	41.55	40.35	40.09	44.22	43.99	42.35	42.42	43.33	43.44	42.83	41.8	42.53	41.32	42.91	43.31	37.09	39.47	38.58	41.61	39.44	39.94	44.75	40.53	39.01	41.11	44.06	41.66	41.91	40.33	37.83	43.52	40.07	40.78	40	42.44	41.49	42.63	42.67	40.29	41.49
GCA_000954095.1_ASM95409v1_genomic	Omnitrophica (WOR-2)	Single Cell	42.95	41.7	42.27	41.74	40.21	44.12	40.71	42.51	40.9	39.04	42.9	44.08	42.25	42.25	41.22	42.62	41.5	42.63	42.77	43.67	42.43	44.4	36.62	39.34	38.51	41.45	40.38	42.05	45.53	39.31	40.79	38.31	44.2	40.38	41.71	39.59	40.07	43.59	38.65	44.04	41.28	43.77	40.76	41.81	41.06	40.26	39.28
B134_G9	Omnitrophica (WOR-2)	metagenome	41.81	40.78	39.55	41.56	39.91	44.32	38.98	40.17	40.18	40.05	43.31	43.26	42.4	40.73	43.78	43.6	44.73	42.84	42.22	43.47	43.25	43.76	36.59	37.43	37.18	41	39.11	40.55	45.51	39.75	42.23	41.37	44.91	41.76	43	42.47	40.56	44.09	39.79	39.98	41.57	44.65	41.86	46.91	42.46	41.99	38.09
GCA_001803975.1_ASM180397v1_genomic	Omnitrophica (WOR-2)	metagenome	40.75	39.71	41.32	42.92	40.21	45.07	39.58	41.81	41.48	38.93	44.22	44.23	41.79	42.14	43.15	45.74	44.4	43.98	43.98	45.21	43.73	43.64	37.16	39.43	38.57	40.57	40.98	39.12	45.66	42.59	42.21	42.78	45.59	42.91	42.7	40.9	39.55	43.55	41.23	45.91	42.35	46.99	43.15	42.99	43.61	42.63	41.02
GCA_001871815.1_ASM187181v1_genomic	Omnitrophica (WOR-2)	metagenome	42.29	40.95	43.87	43.78	42.3	45.07	40.8	42.64	41.16	37.79	43.62	44	41.81	43.81	43.89	46.33	44.31	44.94	44.72	44.36	43.36	43.93	36.45	39.57	38.54	39.56	41.5	40.64	46.48	42.16	41.64	42.99	45.5	42.86	42.44	40.74	41.36	43.43	41.2	43.86	40.8	44.94	41.88	41.18	42.6	43.1	41.73
GCA_001874025.1_ASM187402v1_genomic	Omnitrophica (WOR-2)	metagenome	40.14	38.16	38.91	42.53	35.94	43.41	40.87	39.85	39.83	37.85	42.41	42.1	40.11	42.67	41.35	43.57	44.47	40.84	39.75	41	42.07	41.66	37.06	37.74	38.47	38.7	40.52	40.6	45.51	43.23	40.6	38.08	43.09	39.73	38.64	38.52	38.27	40.95	38.75	42.88	40.81	45.77	40.67	41.84	41.99	41.96	37.42
GCA_001872105.1_ASM187210v1_genomic	Omnitrophica (WOR-2)	metagenome	43.62	39.7	35.95	42.71	38.51	42.96	38.08	35.75	40.01	38.35	42.4	41.55	39.98	45.24	42.95	44.67	41.28	40.35	40.66	42.09	42.58	42.19	36.62	36.28	36.21	39.84	40.1	41.28	43.67	40.83	39.7	37.96	42.94	39.54	39.22	41.79	36.92	42.38	39.81	44.82	40.27	44.65	40.52	40.57	40.73	42.52	38.23
B26_G9	Omnitrophica (WOR-2)	metagenome	41.42	39.83	43.31	43.3	41.25	44.18	40.09	40.04	39.3	40.79	44.26	43.99	39.44	42.24	41.61	44.58	43.12	42.29	40.98	43.4	41.86	44.73	35.59	36.51	36.25	39.65	39.86	39.74	46.74	39.24	41.4	37.49	44.07	40.52	40.35	40.18	37.77	42.2	39.54	41.9	41.12	46.66	40.93	39.96	42.3	39.83	40.11
GCA_001804485.1_ASM180448v1_genomic	Omnitrophica (WOR-2)	metagenome	41.58	38.5	37.54	40.71	38.78	43.38	39.67	40.03	39.2	35.23	42.15	42.09	38.77	40.19	42.74	43.12	40.88	42.82	41.24	41.8	43.13	42.82	38.59	41.77	40.45	39.38	40.16	40.63	44.83	40.24	39.81	39.1	42.75	38.97	40.71	40.36	40.15	42.68	41.99	48.2	41.2	43.13	41.07	39.93	41.6	40.92	44.08
GCA_001805945.1_ASM180594v1_genomic	Omnitrophica (WOR-2)	metagenome	39.58	40.42	40.88	41.75	39.01	43.03	38.71	40.85	41.13	37.91	42.56	43.39	41.18	41.56	40.87	43.82	40.81	40.31	40.34	41.08	41.77	42.12	35.53	36.34	37.3	38.12	38.75	39.34	44.82	39.51	39.78	38.69	45.3	40.99	40.73	39.2	37.21	40.54	40.18	41.83	42.07	42.68	40.6	40.73	41.75	42.22	39.88
B70_G16	Omnitrophica (WOR-2)	metagenome	41.66	40.97	40.47	42.84	40.25	44.82	40.45	40.8	42.37	42.11	43.52	44.2	42.43	43.71	45.04	46.31	44.14	43.36	43.67	43.89	42.42	43.73	37.44	40.36	39.39	42.09	41.35	40.77	45.46	42.02	38.83	41.8	45.56	41.86	42.19	40.93	39.13	43.19	40.23	39.13	43.28	44.77	42.29	41.66	42.49	41.01	43.03
GCA_001805465.1_ASM180546v1_genomic	Omnitrophica (WOR-2)	metagenome	43.75	40.06	42.18	44.66	40.36	45.18	39.84	41.42	41.05	41.38	44.67	43.77	42.6	43.9	43.56	44.04	43.73	42.86	43.32	43.92	42.89	44.16	35.74	38.7	38.24	41.24	41.31	40.6	45.93	41.25	39.81	41.86	45.2	42.51	43.62	42.19	38.25	42.5	41.03	42.34	43.48	45.68	42.63	42.96	43.22	42.9	43.18
GCA_001805895.1_ASM180589v1_genomic	Omnitrophica (WOR-2)	metagenome	44.57	40.13	40.49	43.19	40.89	44.89	38.34	47.16	40.9	37.36	41.34	41.04	39.1	41.8	44.9	47.2	48.54	40.69	42.43	40.66	41.62	42.21	34.45	37.5	37.99	40.55	40.31	41.43	46.11	38.32	36.35	40.69	43.53	40.56	39.99	38.49	40.13	42.29	39.82	45.24	42.32	43.61	41.47	40.75	41.19	41.64	41.23
GCA_001304135.1_ASM130413v1_genomic	Omnitrophica (WOR-2)	metagenome	43.43	41.05	40.67	42.66	40.93	45.23	40.22	41.02	42.16	40.27	43.51	44.05	43.24	45.16	45.03	45.13	44.64	42.71	43.26	44.72	42.11	44.19	36.16	37.45	36.96	41	39.76	42.03	46.03	40.7	39.36	42.27	44.5	40.93	42.6	41.47	40.61	42.44	41.04	44.8	42.93	45.56	41.86	42.32	41.86	41.23	39.83
GCA_000405945.1_ASM40594v1_genomic	Omnitrophica (WOR-2)	Single Cell	43.03	40.27	41.52	41.15	41.46	43.97	41.9	41.83	40.8	38.96	43.14	45.3	42.47	41.05	42.89	42.7	42.71	41.68	40.66	43.34	43.45	43.43	37.63	39.82	40.11	41.98	41.15	40.09	45.19	39.37	41.68	39.86	43.16	42.38	41.03	40.99	38.45	43.67	39.58	41.54	42.01	45.64	41.21	40.91	41.48	41.45	38.99
GCA_001805325.1_ASM180532v1_genomic	Omnitrophica (WOR-2)	metagenome	45.43	39.73	40.97	41.14	38.65	43.28	40.76	43.07	41.38	38.82	42.03	43.72	41.76	42.11	42.45	43.2	42.37	41.46	42.22	44.19	42.6	43.32	35.77	35.89	36.75	39	40.63	41.11	46.4	38.86	40.58	38.12	43.68	40.06	40.61	42.7	39.05	43.05	40.56	51.86	40.69	44.17	42.01	42.08	43.25	40.5	39
GCA_001804025.1_ASM180402v1_genomic	Omnitrophica (WOR-2)	metagenome	41.98	40.17	40.95	41.58	37.54	42.52	41.63	44.5	39.85	38	40.46	41.95	41.94	41.12	42.13	43.89	42.27	42.6	41.9	43.62	43.13	43.51	35.68	39.11	39.02	38.25	40.63	37.86	45.48	36.93	36.89	37.38	44.16	40.25	39.09	41.14	38.82	38.94	39.16	39.06	40.52	42.15	38.49	38.88	39.17	39.78	37.21
GCA_001804345.1_ASM180434v1_genomic	Omnitrophica (WOR-2)	metagenome	43.29	41.12	40.21	41.57	41.38	42.73	40.63	41.8	40.29	39.1	42.49	42.48	41.12	41.26	43.09	44.63	42.47	43.04	43.29	43.2	43.25	43.56	34.45	38.05	37.64	39.8	38.52	41.47	46.14	40.26	40.15	37.2	44.31	42.3	39.45	38.42	38.69	42.29	40.12	39.06	40.59	43.69	40.03	41.3	40.45	40.95	39.31
B17_G2	Omnitrophica (WOR-2)	metagenome	41.93	40.4	43.17	43.14	43.43	45.8	37.94	39.75	41.68	39.43	43.37	45.19	41	44.99	42.54	45.18	43.51	43.02	43.8	45.08	42.52	44.11	35.52	36.78	39.02	41.2	42.26	41.97	45.03	43.57	39.53	40.36	46.04	42.02	43.45	42.55	38.23	43.6	41.35	45.5	42.92	44.35	42	42.12	42.3	40.54	41.18
ex4484_213	Omnitrophica (WOR-2)	metagenome	44.07	41.99	46.98	43.43	39.38	45.54	38.44	38.05	42.5	41.3	45.06	46.62	43.48	44.51	44.75	45.64	44.37	44.22	44.49	46.05	43.52	44.61	35.53	40.93	39.01	41.02	42.1	42.94	45.86	42.33	40.75	40.38	50.28	42.49	42.94	39.41	39.87	44.09	45.51	44.16	44.56	46.71	43	43.19	43.41	40.33	41.79
B11_G16	Omnitrophica (WOR-2)	metagenome	42.26	39.15	43.55	41.79	40.61	44.77	40.19	39.34	40.57	37.28	42.53	42.5	41.97	44.08	42.61	45.73	42.5	46.9	42	42.54	41.95	43.15	37.17	36.67	36.83	41.04	40.67	41.09	44.87	43.24	39.21	39.67	43.93	40.01	42.18	42.39	38.92	42.76	41.39	36.45	43.55	50.61	42.43	42.15	42.98	40.69	39.78
B32_G15	Omnitrophica (WOR-2)	metagenome	42.9	39.58	42.11	41.39	40.43	44.97	39.92	39.44	41.17	37.81	43.12	42.49	41.94	45.12	43.03	44.8	42.76	46.57	42.48	43.34	42.25	43.73	36.86	37.36	37.7	41.36	40.32	41.45	44.62	41.58	38.42	40.36	43.85	39.91	41.9	42.47	39.86	42.86	41.34	36.48	43.68	51.4	41.82	41.92	42.1	41.71	40.34
B98_G9	Omnitrophica (WOR-2)	metagenome	43.45	38.98	43.82	41.33	39.56	44.57	39.77	41.83	40.61	38.1	43.01	43.22	41.55	43.48	42.83	45.72	40.77	48.49	42.67	45.09	42.94	43.13	38.58	36.53	36.86	40.98	41.89	42	44.85	42.94	39.75	39.57	42.96	40.24	41.94	40.81	40.32	44.51	42.17	36.9	43.81	45.08	41.96	41.11	43.44	40.68	39.46
ex4484_171	Omnitrophica (WOR-2)	metagenome	43.57	39.22	44.05	41.98	42.48	43.96	40.29	41.01	41.78	38.78	46.29	44.57	45.15	42.01	44.11	46.9	42.34	42.26	41.07	42.54	42.57	43.97	35.86	37.43	37.04	40.27	39.73	41.19	46.57	42.5	41.87	41.04	45.47	42.69	43.85	42.23	38.79	42.48	40.95	37.6	42.1	47.95	41.59	42.39	41.96	41.47	40.57
B13_G9	Omnitrophica (WOR-2)	metagenome	42.69	39	45.15	41.73	38.78	44.32	39.02	40.09	39.44	38.45	44.01	43.28	41.24	43.21	41.97	45.05	44.81	43.89	42.21	44.23	41.26	42.16	36.23	36.97	37.45	41.23	39.87	40.74	45.79	46.27	41.25	41.16	46.39	41.11	40.74	39.6	39.26	42.16	39.54	38.13	41.03	47.86	43.15	41.46	41.68	40.87	41.19
B7_G16	Omnitrophica (WOR-2)	metagenome	43.43	39.7	48.37	41.89	38.72	44.08	39.54	40.06	39.48	39.1	45.08	43.17	41.31	43.1	42.72	45.12	43.16	44.49	42.15	42.95	42.44	42.84	36.28	37.12	37.2	42.04	41.74	40.84	45.46	45.57	40.82	40.49	45.23	41.37	41.13	41.13	39.51	43.27	40.34	36.02	41.2	46.93	41.02	41.09	42.3	40.73	40.87
B19_G15	Omnitrophica (WOR-2)	metagenome	43.16	38.12	43.23	42.17	38.49	42.93	39.32	42.33	37.94	39.42	43.34	44.14	39.07	38.41	40.28	46.64	43.64	41.89	41.97	42.8	41.36	44.04	34	35	36.72	41.05	41.42	40.96	42.18	39.98	40.51	40.54	41.8	37.34	38.17	39.38	38.41	42.32	39.95	40.8	39.92	48.68	40.8	41.11	41.73	40.47	39.26
B18_G15	Omnitrophica (WOR-2)	metagenome	45.1	39.88	44.87	43.8	42.33	45.24	39.4	39.66	40.11	40.19	43.61	43.58	41.79	43.06	41.48	46.38	44.33	45.48	44.18	45.29	42.72	43.43	39	36.44	36.51	42.71	41.03	43.65	45.78	44.46	42.83	39.85	53.42	43.27	45.2	40.78	41.96	43.24	43.93	44.85	43.86	47.6	43.63	43.95	44.52	40.89	44.14
ex4484_70_1_v2	Omnitrophica (WOR-2)	metagenome	42.65	39.83	44.52	44.83	42.24	44.58	38.17	40.34	40.73	38.18	44.54	44.09	40.58	42.33	42.31	47.15	42.59	43.34	42.5	43.06	41.82	41.61	36.86	35.34	35.06	40.78	40.71	43.17	43.81	42.73	38.23	42.34	48.14	41.15	41.97	40.16	39.83	44.81	41.57	44.47	41.99	42.89	42.24	42.84	42.77	38.13	41.03
ex4484_70_2_v2	Omnitrophica (WOR-2)	metagenome	43.21	39.21	46.63	44.54	40.22	44.04	39.59	39.71	39.99	40.67	42.54	41.67	40.58	42.53	43.26	47.01	43	43.56	42.93	43.35	41.17	42.66	37.66	36.67	37.24	41.92	42.14	40.19	48.59	46.78	46.11	44.47	45.95	42.09	41.85	41.09	38.51	44.08	40.65	42.42	40.77	42.82	42.84	41.9	42.99	40.8	42.49
B24_G15	Omnitrophica (WOR-2)	metagenome	44.81	41.45	43.04	43.59	39.46	45.43	38.85	40.28	41.98	38.15	45.14	44.46	42.35	41.87	43.88	45.25	45.99	43.63	44.69	43.99	43.16	45.97	36.58	37.74	38.07	40.54	40.37	39.86	47.64	39.89	40.77	42.57	45.08	43.2	43.13	41.75	39.06	43.3	39.53	43.63	43.71	46.85	43.6	43.49	44.19	41.95	41.81
ex4484_49	Omnitrophica (WOR-2)	metagenome	44.83	41.88	44.44	43.09	40.07	44.77	36.88	42.06	42.1	39.76	43.98	43.54	40.98	42.35	44.11	45.3	44	42.27	43.48	43.92	42.69	44.92	36.32	37.4	36.93	39.59	40.28	38.8	45.57	42.68	40.68	41.45	44.27	42.91	43.83	42.53	37.81	43.3	40.18	41.73	41.7	48.03	43.58	43.6	45.21	42.14	42.18
B51_G9	Chlamydiae	metagenome	40.87	38.35	39.3	42.11	38.64	42.76	41.28	41.34	41.7	39.11	42.31	44.16	41.57	42.14	40.64	43.57	42.21	40.77	41.8	41.81	41.46	42.41	37.29	33.45	36.91	39.63	37.2	39.37	44.36	38.87	37.46	38.71	42.49	40.35	39.83	42.32	37.96	41.96	39.61	43.83	38.99	43.29	40.76	40.68	42.02	38.02	41.14
GCA_000092785.1_ASM9278v1_genomic	Chlamydiae	type material	40.01	37.72	38.9	39.5	36.77	41.54	39.24	38.12	37.95	38.81	41.08	43.06	39.07	40.55	38	41.31	39.55	40.79	40.41	41.26	41.61	42.22	36.48	37.06	37.4	37.63	35.12	38.36	43.96	38.26	38.72	36.75	39.43	38.76	39.39	39.32	37.45	39.89	38.39	43.3	39.31	39.87	39.37	40.19	39.55	38.7	38.61
GCA_000750955.1_CS_CRIB18-1_genomic	Chlamydiae	type material	40.68	38.16	37.98	39.72	37.24	41.18	39.93	37.63	37.8	39.18	41.91	41.72	40.07	40.74	37.11	40.88	40.47	40.76	41.66	43.61	41.08	42.9	36.65	37.25	38.28	39.88	39.79	40.11	43.77	39.03	38	38.71	39.35	38.66	39.35	37.72	38.12	41.51	36.14	39.25	39.54	39.8	39.16	40.02	38.93	39.28	38.31
GCA_002401865.1_ASM240186v1_genomic	Chlamydiae		39.74	37.25	38.51	37.43	38.23	40.12	39.57	37.47	36.08	35.54	37.9	40.76	39.63	35.51	36.76	40.09	37.95	38.62	38.19	39.19	39.46	40.8	34.26	34.98	35.14	36.37	37.07	36.43	43.84	36.73	35.75	34.8	37.24	36.34	34.37	38.46	34.59	37.33	37.34	39.37	39.47	39.24	38.08	36.63	37.3	35.42	36.39
GCA_000237205.1_ASM23720v1_genomic	Chlamydiae	type material	38.95	37.12	40.2	39.5	38.59	40.17	39.89	38.27	36.52	37.04	40.57	39.99	38.49	38.59	37.37	39.53	40.07	40.69	39.13	40.02	39.86	42.65	34.97	37.7	36.89	37.79	38.59	39.47	43.43	40.51	37.77	37.24	38.15	39.1	37.9	35.79	38.04	39.37	38.71	37.46	39.44	41.8	37.98	38.03	37.16	38.2	38.37
B17_G4	Verrucomicrobia	metagenome	43.31	37.96	37.14	40.55	38.05	41.5	41.87	39.85	41.13	38.29	40.74	43.38	39.89	40.83	40.47	42.6	38.46	40.56	40.15	40.39	42.53	40.79	37.28	36.54	36.2	37.73	36.15	41.04	44.06	35.04	36.1	35.66	42.25	39.35	38.95	42.83	38.27	40.26	36.97	38.1	39.41	38.56	39.76	38.67	39.75	40.2	39.23
B70_G9	Verrucomicrobia	metagenome	40.5	39.77	39.22	39.68	40.13	42.66	36.55	39.83	40.03	39.55	41.88	42.62	40.97	42.76	41.98	43.38	44.53	40.43	42.17	39.32	41.97	42.12	37.89	37.5	38.12	40.16	39.62	41.87	44.78	38.98	39.05	37.61	41.75	39.6	40.73	40.84	38.15	42.9	38.41	44.57	39.92	42.83	40.54	40.5	41.64	39.61	38.78
B12_G4	Verrucomicrobia	metagenome	39.63	39.33	44.45	39.3	37.97	41.18	40.95	39.09	38.78	35.84	41.6	41.95	39.52	39.5	36.94	42.66	40.1	41.25	40.59	41.66	42.18	43.41	37.92	36.31	38.15	39.22	37.38	37.66	42.27	38.75	40.83	37.88	40.76	39.49	39.25	40.27	36.03	40.36	37.39	38.04	39.69	39.74	38.95	39.2	39.33	38.5	40.28
GCA_000242935.3_ASM24293v3_genomic	Verrucomicrobia	representative genome (isolate)	39.64	38.98	38.91	40.46	36.39	41.36	40.93	39.91	38.75	37.97	42.51	41.03	40.33	40.87	37.08	41.38	40.55	40.86	41.58	40.89	42.78	42.65	35.08	37.28	38.01	39.53	39.24	39.28	42.92	39.33	38.25	36.33	40.75	40.81	40.18	38.85	36.16	40.84	37.28	39.76	40.13	39.96	39.07	39.32	38.66	39.03	40.05
GCA_000171235.2_ASM17123v2_genomic	Verrucomicrobia	type material	40.59	40.17	39.28	40.47	36.48	41.65	40.27	39.17	38.21	36.79	42.28	41.07	40.22	38.79	36.54	41.28	39.84	40.94	40.95	41.3	42.11	42.07	34.65	35.21	37.05	38.64	39.27	39	41.77	38.79	38.09	36.55	41.68	40.09	40.03	38.85	36.18	39.46	38.21	41.1	39.35	39.24	37.93	38.94	38.35	38.44	40.86
GCA_000019965.1_ASM1996v1_genomic	Verrucomicrobia	type material	40.26	38.63	40.31	40.04	36.77	41.04	40.68	39.57	39.13	39.56	41.73	41.83	38.2	42.26	39.37	41.72	40.5	42.53	40.47	41.37	42.03	42.72	36.41	35.11	36.75	39.18	38.5	38.33	43.47	38.19	38.02	37.27	41.04	38.92	39.02	39.96	35.65	40.14	38.24	42.4	38.97	40.23	39.62	39.67	38.99	39.45	41.51
GCA_000255655.1_ASM25565v1_genomic	Planctomycetes	type material	39.34	39.01	37.32	40.44	37.68	40.91	39.72	41.62	37.86	36.94	41.96	40.88	40	40.75	39.8	39.96	39.69	40.52	41.98	41.78	42.12	41.99	36.3	35.53	36.05	38.46	38.02	39.08	43.02	38.67	38.33	38.16	39.57	39.27	38.3	37.34	37.09	40.79	36.42	38.58	39.36	42.3	39.01	38.75	40.13	37.9	39.98
GCA_001707835.1_ASM170783v1_genomic	Planctomycetes	representative genome (isolate)	39.86	39.36	38.54	41.03	36.72	41.66	40.93	40.92	37.99	38.1	41.87	41.52	39.72	40.36	39.48	40.69	39.01	41.25	41.97	41.62	41.72	42.18	35.59	34.74	35.65	38.82	37.52	38.29	42.91	39.33	39.2	38.05	40.28	38.88	38.28	38.08	35.63	41	36.49	38.16	39.19	41.31	38.62	38.17	38.91	38.26	42.36
GCA_000181475.1_ASM18147v1_genomic	Planctomycetes	type material	39.14	38.4	39.4	39.83	37.61	41.62	40.18	39.45	38.27	36.69	41.67	40.58	39.2	41.85	38.94	40.75	38.36	41.55	40.25	40.19	41.26	40.46	35.94	35.91	35.91	38.2	39.65	39.16	43.53	38.94	37.87	36.68	40.2	38.74	38.29	38.08	36.17	40.45	37.16	36.85	39.19	40.58	39.61	39.42	39.76	37.68	41.38
GCA_000165715.3_ASM16571v3_genomic	Planctomycetes	type material	38.34	38.58	40.97	39.85	36.21	41.24	40.15	37.47	38.22	37.7	43.2	41.04	39.24	41.95	39.72	40.36	39.35	43.76	42.81	42.75	42.32	42.77	36.06	35.67	37.05	37.83	38.38	39.74	43.09	39.23	38.96	36.63	41.35	39.03	38.1	37.8	35.61	40.55	35.72	38.36	38.81	40.76	39.4	38.99	39.92	39.04	41.02
GCA_000186345.1_ASM18634v1_genomic	Planctomycetes	type material	40.53	38.24	39.96	40.84	36.73	41.4	41.52	42.25	38.94	38	41.55	41.23	39.47	41.59	40.27	40.57	40.79	42	41.3	40.82	42.41	43.51	38.52	38.96	38.24	37.61	37.43	39.72	43.59	40.18	38.3	39.31	40.62	37.88	38.43	38.39	36.72	41.28	37.41	37.81	41.04	41.37	41.4	41.51	41.54	39.22	42.03
GCA_000255705.1_ASM25570v1_genomic	Planctomycetes	type material	40.8	39.65	40.78	40.34	37.13	41.4	39.23	41.76	38.48	36.32	40.5	41.69	38.12	42.09	37.88	39.73	39.92	39.96	40.94	40.83	41.41	41.62	36.44	37.87	37.22	38.18	38.46	38.52	42.14	36.28	38	37.83	41.28	39.92	40.62	38.59	37.52	41.02	36.95	40.14	40.71	41.23	40.23	40.05	40.08	38.74	39.97
GCA_000171775.1_ASM17177v1_genomic	Planctomycetes	type material	39.58	38.74	37.09	39.87	38.53	40.83	40.13	39.71	40.05	35	41.74	41.68	39.39	39.85	38.53	40.06	39.44	39.45	40.13	40.87	41.06	41.88	36.83	34.85	35.85	38.25	37.34	39.14	42.83	36.41	37.77	39.45	39.79	39.48	40.15	38.86	37.65	40.05	37.59	35.7	39.34	40.81	38.78	38.74	39.7	38.1	39.19
ex4572_13	Planctomycetes	metagenome	38.78	39.42	41	41.51	38.19	42.56	39.04	41.8	40.02	39.71	42.86	42.97	42.78	41.75	42.02	44.89	43.07	41.64	43.15	41.59	41.68	43.02	40.39	36.83	38.48	40.24	39.14	38.93	44.38	39.8	42.19	38.56	40.99	41.17	39.26	39.44	35.78	41.39	41.38	43.06	40.32	43.03	41.87	40.34	41.8	39.92	42.92
B6_G2	Planctomycetes	metagenome	38.38	37.66	40.59	42.21	39.19	42.2	39.59	40.94	41.32	40.14	41.77	41.97	39.74	36.44	39.94	46.9	41.54	42.25	42.79	42.98	40.62	43.27	40.13	36.4	36.98	42.86	37.32	39.13	41.21	39.91	41.06	35.96	39.58	43.08	41.95	38.7	35.77	40.42	39.07	41.32	38.78	44.11	40.67	40.1	40.73	38.63	38.1
B26_G1	Planctomycetes	metagenome	37.58	39.41	43.21	41.76	37.18	42.92	41.83	43.14	40.49	40	43.43	43.31	41.3	41.64	40.74	46.31	42.21	42.7	42.91	40.7	41.96	43.96	40.7	36.84	39.31	41.23	38.88	40.94	45.42	42.79	41.26	40.99	40.65	42.3	39.9	39.31	38.88	40.27	41.5	44.5	39.89	43.89	40.2	39.27	39.71	39.85	42.67
B26_G16	Planctomycetes	metagenome	39.76	40.39	40.4	40.83	39.39	42.36	39.41	41.12	41.42	39.27	41.98	43.23	44.17	43.64	41.74	42.64	41.82	43.28	45.02	43.2	41.28	44.19	38.21	35.83	37.71	37.99	38.79	38.6	44.15	38.17	38.3	38.79	43.68	40.46	41.78	40.07	36.89	40.34	39.91	39.05	40.99	41.7	40.63	40.3	41.88	38.41	40.69
B28_G16	Planctomycetes	metagenome	40.2	37.84	40.96	42.5	36.65	43.17	38.18	41.19	40.49	36.79	43.06	44.09	42	42.16	39.75	42.73	43.28	42.96	43.43	41.88	40.66	43.32	38.37	37.59	37.75	39.14	37.75	40.62	43.93	43.01	40.33	39.06	41.98	41.18	40.11	40.03	37.77	41.24	40.69	38	40.98	41.55	40.45	41.65	41.78	38.23	37.8
B140_G9	Planctomycetes	metagenome	40.87	42.02	47.01	42.23	40.67	43.46	40.95	44.44	41.94	39.4	46.51	43.46	43.09	44.05	41.91	44.17	42.78	43.46	44.09	45.36	42.14	44.8	39.09	38.91	39.14	41.34	41.78	42.12	45.55	42.56	41.12	42.14	42.5	41.62	43.49	43.35	36.06	45.67	43.79	42.2	40.94	47.22	43.24	42.75	42.53	44.88	45.2
B1_G9	Planctomycetes	metagenome	42.87	41	39.2	41.37	39.62	42.33	39.96	42.77	39.64	37.27	43.75	41.85	40.42	41.37	41.05	43.38	40.81	41.28	40.8	41.15	41.45	43.38	36.86	41.88	39.58	40.92	37.35	39.95	43.37	40.41	38.55	40.09	41.36	40.28	40.56	40.36	35.5	42.35	39.2	44.3	39.33	40.98	39.88	38.39	39.87	39.36	39.3
ex4484_123	Planctomycetes	metagenome	41.37	40.32	40.84	39.3	43.4	42.34	35.96	38.52	39.19	37.07	43.51	43.39	42.24	38.57	37.59	41.53	41.8	43.29	42.93	42.45	40.82	42.22	36.4	35.79	36.96	40.94	35.47	38.52	41.47	39.87	40.5	36.29	41.87	39.83	38.35	39.53	36.08	41.39	36.01	39	38.74	43.15	40.32	39.47	39.67	41.49	42.5
GCA_000284115.1_ASM28411v1_genomic	Planctomycetes	type material	39.03	36.54	38.77	39.92	38.59	40.04	39.33	39.09	39.14	36.3	40.65	39.17	39.37	37.59	42.29	41.12	38.67	40.12	40.07	39.96	40.74	39.68	35.14	34.96	35.25	35.42	37.49	36.51	42.04	38.66	38.28	35.95	38.95	38.28	39.42	37.54	34.52	39.16	36.67	41.2	39.27	38.9	38.29	37.52	37.94	36.87	37.46
GCA_002168105.1_ASM216810v1_genomic	Planctomycetes		40.34	36.68	37.88	39.45	36.71	39.8	38.31	38.73	37.34	36.54	41.87	40.73	40.59	39.69	40.27	40.92	42.56	41.32	42.16	42.27	41.03	41.7	35.9	36.91	36.76	37.86	36.54	38.65	41.61	38.11	37.22	39.53	39.97	38.08	37.33	38.7	38.61	41.09	39.94	38.3	39.42	41.63	40.5	39.6	39.66	38.25	42.18
B15_G4	Planctomycetes	metagenome	39.6	37.34	36.93	38.41	38.27	40.21	38.21	36.92	39.79	37.76	42.52	41.87	40.26	42.95	40.94	42.91	41.3	40.69	40.44	41.91	41.21	43.13	38.13	35.93	36.64	37.12	38.58	38.08	43.33	37.61	37.62	42.61	39.96	39.55	39.01	39.08	37.27	40.65	37.45	40.07	40.1	41.77	38.6	38.95	39.13	37.89	39.05
B129_G9	Planctomycetes	metagenome	42.55	38.66	40.09	40.96	37.9	42.53	38.99	40.21	40.21	39.8	42.91	44	41.2	43.28	40.38	43.08	42.69	43.55	42.69	42.89	41.52	43.67	37.59	38.06	38.77	40.8	39.11	41.39	44.56	39.75	40.1	40.85	41.72	40.77	40.67	40.83	39.93	42.23	38.82	51.32	41.87	43.52	42.59	42.47	41.9	42.16	40.05
GCA_000786775.1_ASM78677v1_genomic	Planctomycetes	metagenome	45.23	41.24	39.91	40.52	40.94	43.33	41.44	40.51	41.24	40.03	44.4	45.54	42.05	43.23	42.63	44.35	42.71	43.27	40.74	41.6	42.23	43.7	37.87	39.8	38.92	41.2	39.95	39.14	45.37	39.41	39.55	40.41	42.04	41.46	43.61	41.54	39.57	40.27	40.11	38.47	41.85	42.01	41.43	40.63	40.63	40.77	41.1
GCA_000315095.1_KustCH1_genomic	Planctomycetes	metagenome	43.7	40.42	39.66	40.98	39.71	43.24	38.77	39.08	41.11	38.38	43.6	41.61	41.48	43.05	41.64	42.49	42.39	42.4	41	42.03	41.8	41.93	36.14	36.95	37.08	39.79	39.36	39.76	46.9	39.44	38.66	39.89	44.28	41.43	42.77	41.69	40.56	40.39	38.58	41.43	41.1	43.25	41.47	42.58	41.67	40.77	40.68
GCA_000296795.1_ASM29679v1_genomic	Planctomycetes	representative genome (metagenome)	43.09	40.52	42.47	41.73	39.99	44.05	41.56	41.23	41.15	38.41	44.33	44.94	42.31	43.08	42.21	44.05	44.08	42.93	42.07	42.55	43	44.5	38.52	38.88	39.37	40.62	40.5	40.03	46.15	39.78	39.3	40.61	42.9	42.2	41.93	41.53	41.83	41.93	39.19	38.23	41.3	42.92	42.18	42.65	41.89	41.93	39.94
GCA_000949635.1_ASM94963v1_genomic	Planctomycetes	representative genome (metagenome)	44.62	40.58	41.56	41.58	39.87	44.08	40.3	40.97	41.97	38.86	43.77	44.04	41.58	42.76	42.8	43.87	44.44	42.94	41.94	42.75	43	44.28	39.09	39.79	38.72	40.56	41.07	41.51	46.24	39.87	39.15	39.72	43.09	42.13	42.95	42.09	40.97	42.48	39.92	39.43	41.47	42.66	43.05	44.01	43.32	42.01	40.76
B143_G9	Planctomycetes	metagenome	41.9	39.55	38.82	39.57	38.7	42.17	40.48	43.69	40.86	38	44.02	41.19	41.82	41.02	43.53	41.45	44.97	40.82	41.96	45.67	42.25	43.61	42.99	39.35	41.29	40.26	42.11	41.56	44.14	40.2	40.05	44.49	39.29	39.98	40.43	42.6	39.73	43.62	39.67	39.5	40.9	45.52	42.44	44.58	44.34	40.91	43.45
B2_G15	Planctomycetes	metagenome	42.3	39.86	37.93	40.14	38.49	42.63	37.07	39.5	40.33	37.18	41.96	41.03	41.97	42.33	41.46	42.78	42.99	39.5	40.95	41.52	41.27	41.77	36.78	37.36	36.68	39.75	39.68	39.93	43.59	38.72	39.51	40.96	41.52	40.52	40.51	38.38	39.04	42.23	42.31	41.97	41.82	44.15	42.2	41.75	42.02	40.94	39.36
B2_G17	Planctomycetes	metagenome	40.94	40.11	37.59	40.39	37.63	42.68	36.91	39.46	40.59	36.34	42.8	41.68	39.23	41.48	38.5	39.88	39.28	41.28	42.35	41.93	42.65	43.64	37.58	37.4	36.04	40.39	38.68	40.07	42.08	39.23	41.07	40.15	41.49	40.62	39.92	41.08	41.15	41.55	40.61	43.98	41.42	44.47	41.57	40.74	41.86	40.59	38.18
GCA_000173615.1_ASM17361v1_genomic	Aquificae	type material	41.43	38.17	43.5	42.76	38.83	45.84	41.21	39	39.81	39.88	42.84	40.32	40.31	40.65	39.33	42.66	40.42	41.01	42.13	42.54	40.86	42.78	37.2	38.17	38.34	38.27	39.39	41.44	45.11	39.59	40.07	40.72	41.92	41.31	41.39	39.35	40.39	41.31	39.1	43.5	40.59	40.23	40.7	39.57	42.5	40.07	38.84
GCA_000021565.1_ASM2156v1_genomic	Aquificae	type material	40.75	38.01	41.94	41.79	40.99	45.73	39.75	39.65	40.01	39.86	43.69	42.62	39.97	43.19	40.61	43.36	43.17	40.95	41.37	42.13	41.37	41.81	38.41	39.29	40.42	40.09	39.73	40.81	44.94	42.43	39.66	40.24	41.99	41.03	41.79	41.15	39.06	41.91	40.31	42.03	40.45	42.71	41.34	41.41	42.98	39.65	40.66
GCA_000171895.1_ASM17189v1_genomic	Aquificae	representative genome (isolate)	40.07	37.94	40.69	41.46	38.83	45.18	40.28	39.69	40.05	38.31	42.35	41.47	39.43	43.11	42.34	42.73	42.58	41.39	41.36	41.29	41.08	42.01	38.11	38.48	39.18	38.09	40.54	40.71	44.78	40.34	39.61	39.99	41.6	39.95	39.76	41.81	38.02	41.26	39.58	42.16	40.52	42.26	40.04	40.47	40.47	39.45	40.54
GCA_000008625.1_ASM862v1_genomic	Aquificae	type material	41.19	38.34	40.28	41.4	39.99	46.4	39.66	40.04	39.2	40.12	42.86	40.82	39.86	43.26	40.64	42.86	43.03	41.88	42.3	42.84	41.1	43.01	39.46	39.35	39.63	38.59	40.52	41.11	44.9	41.54	39.29	40.63	41.12	41.15	40.67	42.27	39.49	41.98	39.48	42.65	40.5	42.15	40.64	40.71	41.33	40.16	42.88
GCA_000010785.1_ASM1078v1_genomic	Aquificae	type material	40.11	38.68	39.85	40.92	39.4	45.75	38.84	38.72	38.85	40.11	41.49	42.12	38.89	42.37	41.13	41.85	41.55	41.4	43.44	42.53	41.21	42.24	37.63	39.48	39.48	37.75	41.46	41.02	44.76	40.43	38.46	40.64	41.38	40.3	40.06	40.45	39.09	41.92	39.65	42.22	39.87	42.69	40.78	41.08	40.83	39.6	41.6
GCA_000020785.1_ASM2078v1_genomic	Aquificae	representative genome (isolate)	43.03	39.68	40.34	42.03	40.57	44.33	39.77	40.01	39.06	38.25	41.9	41.61	39.82	42.74	41.53	41.96	41.72	40.65	41.73	42.6	40.75	42.23	37.2	40.45	40.48	38.25	37.81	40.23	44.25	40.13	38.61	39.83	40.7	42.26	41	39.83	37.69	40.34	39.9	44.62	41.09	42.45	42.1	42.59	42.19	40.17	39.39
GCA_000185805.1_ASM18580v1_genomic	Aquificae	type material	40.52	38.65	39.19	41.92	40.42	46.48	40.93	39.91	39.8	39.49	43.81	41.74	41.44	42.91	40.57	42.82	42.37	41.84	42.57	41.72	42.24	42.83	38.25	39.14	39.53	41.38	40.62	40.94	46.22	40.79	40.81	40.69	42.93	41.05	41.05	38.98	38.99	42.1	40.78	48.02	40.97	43.98	41.8	41.97	42.08	40.85	42.58
GCA_000191045.1_ASM19104v1_genomic	Aquificae	type material	39.5	39.29	38.98	42.9	38.37	47.39	39.99	40.12	40.09	40.31	43.46	41.71	40.72	41.49	42	43.57	42.27	41.42	42.25	41.21	41.72	42.81	38.07	40.02	40.08	40.94	40.26	40.76	47.12	40.52	39.96	41.14	42.95	41.45	41.38	40.08	38.91	42.1	39.81	42.76	41.39	44.62	41.29	42.19	41.95	39.17	41.46
B14_G1	Aquificae	metagenome	42.79	38.76	40.56	42.34	43.38	46.05	38.72	42.41	40.98	40.21	44.04	43.36	40.24	43.09	42.01	43.56	43.08	41.11	40.71	41.5	41.72	44.52	39.64	38.89	38.3	42.03	41.38	42.32	44.42	42.43	40.34	41.15	44.42	43.75	43.99	42.43	39.28	44.51	41.25	42.7	41.34	44.91	44.03	44.17	44.27	41.15	42.57
B11_G2	Aquificae	metagenome	42.21	38.87	41.82	42.43	40.51	47.01	39.34	40.95	41.16	38.95	44.97	42.22	42.9	45.97	38.17	42.99	41.66	41.93	41.47	43.16	43	45.52	39.86	40.3	39.63	42.15	39.76	42.72	46.86	43.6	40.35	40.3	44.62	42.87	42.27	40.54	35.85	43.07	40.26	46.2	42.58	47.94	42.03	42.81	42.74	42.43	40.79
B102_G9	Aquificae	metagenome	41.76	37.69	40.94	41.11	39.11	46.41	39.5	40.23	39.51	38.42	43.72	42.98	43.14	41.6	40.62	42.96	41.14	42.13	41.42	44.59	42.73	44.09	35	41	39.11	41.38	39.37	43.64	46.1	44.94	42.03	43.25	43.75	43.92	43.62	39.07	38.52	41.79	42.23	42.23	41.4	47.05	42.94	42.41	41.83	41.39	39.46
GCA_001293545.1_ASM129354v1_genomic	Chloroflexi	type material	42.27	41.34	41.69	41.33	38.87	43.6	42.38	40.03	39.24	40.32	43.83	42.8	41.12	43.67	40.36	41.62	41.65	42.22	41.66	43.73	43.54	44.47	37.69	39.62	39.03	40.53	39.85	41.48	42.88	39.31	39.01	39.73	41.5	40.51	41.88	39.79	40.04	43.57	40.55	47.04	41.94	42.5	40.85	40.69	41	40.77	44.63
ex4572_5_2_removed	Chloroflexi	metagenome	41.78	39.55	41.19	41.52	35.45	41.42	41.25	44.35	38.37	38.48	40.99	42.78	38.68	40.94	41.59	39.54	40.86	39.57	41.26	41.9	39.88	42.44	38.94	38.9	36.96	37.07	40.13	41.31	42.27	39.01	40.42	39.37	40.02	39.15	41.09	38.48	40.09	39.55	41.21	40.45	43.45	40.57	40.6	40.26	38.35	39	38.72
B139_G9	Chloroflexi	metagenome	40.4	38.88	42.15	41.33	42.41	42.55	43.02	38.85	37.05	35.87	40.75	40.08	38.95	40.95	39.97	40.35	41.04	41.64	39	38.89	41	41.49	39.88	39.05	39.23	39.35	41.43	43.89	43.84	40.74	44.96	38.17	39.69	42.06	41.31	37.96	41.35	39.6	41.01	39.9	40.77	42.52	40.54	40.08	39.41	40.3	41.37
ex4484_236_removed	Chloroflexi	metagenome	41.49	41.69	41.21	41.01	38.59	41.47	42.29	42.09	39.3	37.87	43.19	40.58	39.23	43.76	41.04	41.34	40.23	41.12	39.88	41.09	42.09	44.21	37.8	39.11	38.1	40.24	39.08	38.91	42.29	39.53	40.43	40.83	39.06	40.19	41.33	39.13	41.19	41.42	42.76	45.04	43.05	43.39	41.28	41.79	39.98	40.16	45.7
B27_G4	Chloroflexi	metagenome	40.65	39.66	40.98	42.14	35.81	41.85	39.65	39.38	39.44	39.77	42.09	40.92	40.13	40.38	40.53	40.76	40.93	41.94	40.63	41.65	42.03	41.77	38.44	38.25	38.27	39.64	40.5	39.51	43.22	39.52	39.7	38.61	40.61	41.01	40.42	39.99	39.11	40.33	40.17	43.53	41.73	44.06	41.23	40.88	41.36	41.22	39.93
B20_G4	Chloroflexi	metagenome	41.31	40.15	39.25	41.47	36.93	41.77	41.07	39.75	41.31	38.29	41.61	41.22	40.44	40.9	39.94	40.52	39.3	41.42	40.68	43.47	41.17	42.27	38.52	37.48	37.48	39.33	41.24	41.1	43.4	41.09	39.71	41.17	39.85	39.55	41.25	40.13	40.75	39.65	42.88	42.93	41.68	42.44	40.44	39.88	42.11	39.88	41.16
ex4572_5_1_removed	Chloroflexi	metagenome	41.84	40.78	43.68	41.63	38.06	41.1	41.52	39.83	39.56	40.68	42.25	41.44	40.65	43.13	41.73	41.08	38.86	41.13	40.69	41.74	41.35	42.36	37.29	36.2	35.81	43.06	39.84	40.63	43	39.89	41.89	37.89	40.88	37.52	39.58	40.73	36.63	39.55	37.44	38.42	39.33	41	39.43	39.39	41.48	40.54	43.38
B10_G9	Chloroflexi	metagenome	39.98	40.41	42.32	41.42	37.93	41.91	40.28	40.92	39.3	39.71	41.91	42.25	40.21	41.56	39.98	41.14	39.56	40.81	40.31	41.32	41.55	41.65	39.46	38.96	37.63	40.25	40.25	40.71	42.63	40.3	39.61	39.1	40.36	39.82	41.46	41.35	39.53	40.56	39.76	42.96	40.8	43.08	40.47	40.42	41.24	39.6	41.22
GCA_000199675.1_ASM19967v1_genomic	Chloroflexi	type material	42.6	40.59	41.04	41.86	37.98	42.62	41.17	39.44	39.75	39.74	41.53	41.74	40.5	39.61	41.34	40.52	39.57	42.03	40.16	40.64	42.59	42.65	38.47	39.37	38.75	39.34	39.87	40.91	44.33	39.09	39.15	39.41	41.01	39.86	40.31	40.57	40.7	41.91	40.82	43.6	42.04	42.78	41.03	40.54	41.12	40.14	41.42
GCA_001306145.1_ASM130614v1_genomic	Chloroflexi	type material	40.62	39.59	40.31	41.7	38.57	42.29	40.96	40.94	38.75	39.61	41.63	42.59	40.3	40.31	40.95	40.17	39.12	40.86	40.59	41.77	43.04	43.1	38.25	39.31	39.11	39.64	39.55	41.89	43.6	39.2	38.07	39.31	41.56	40.23	40.98	40.3	40.4	41.52	40.8	45.14	43	42.69	41.01	40.66	40.97	40.91	42.28
B46_G1	Chloroflexi	metagenome	43.27	40.66	42.34	43.34	41.32	42.82	39.09	41.47	39.6	37.73	42.56	40.96	40.42	42.03	41.84	42.78	43.14	42.06	40.7	41.53	40.99	41.46	39.33	40.62	41.45	40.9	39.77	42.61	44.88	40.36	38.92	41.5	41.19	42.8	43.49	41.64	40.42	42.96	41.97	42.6	41.59	43.69	43	42.8	42.88	41.83	39.61
B127_G9	Chloroflexi	metagenome	40.89	40.35	41.47	41.69	41.8	42.4	41.78	43.46	39.98	38.41	42.21	41.16	39.69	40.55	38.46	44.07	39.54	40.42	40.15	43.13	42.2	41.24	40.66	40.87	39.42	41.55	40.12	42	44.65	39.07	37.31	39.71	42.08	44.34	42.5	39.2	45.12	39.29	39.74	38.12	41.88	41.1	40	39.08	41.61	42.31	41.84
B115_G9	Chloroflexi	metagenome	40.93	39.37	39.63	40.83	36.28	42.25	38.03	37.26	37	38.08	41.17	40.82	39.32	41.3	39.57	44.04	40.38	39.47	41.54	41.57	40.38	41.46	38.47	36.62	38.87	39.7	40.63	42.16	44.56	38.92	38.83	38.1	39.4	40.54	40.48	39.55	39.84	40.19	39.21	42.3	42.22	40.62	40.15	40.52	39.83	39.54	41.17
B30_G15	Chloroflexi	metagenome	41.77	40.3	44.32	41.12	36.84	43.19	39.52	37.82	39.68	39.57	43.63	42.74	41.49	40.17	40.19	40.39	40.92	42.28	41.71	42.2	41.34	43.29	37.67	38.45	37.39	38.94	40.31	39.89	43.99	39.83	38.17	39.05	40.18	41.75	41.2	40.01	40.99	41.92	39.07	39.1	41.36	44.02	40.58	40.93	41.46	40.92	38.18
B31_G1	Chloroflexi	metagenome	44.09	41.08	46.28	41.83	38.77	43.13	40.75	41.43	40.81	42.38	43.64	41.99	40.78	42.63	42.2	41.75	42.84	42.04	41.94	42.75	42.58	43.52	39.33	39.03	38.77	40.3	40.67	42.52	43.73	41.96	39.4	40.32	41.38	42.58	42.96	43.81	40.86	41.71	41.68	40.05	42.5	44.12	41.94	42.06	42.12	41.31	40.48
ex4572_32_2_removed	Chloroflexi	metagenome	40.71	40.42	41.78	41.48	37.52	41.66	39.92	40.07	39.14	39.13	42.09	42.45	39.14	41.96	40.72	40.36	39.91	41.35	40.9	42.28	40.65	41.52	39.28	38.64	38.59	39.56	41.49	40.99	44.54	39.63	38.78	38.82	42.48	39.67	41.62	40.65	39.83	39.15	40.54	47.16	40.82	42.46	40.45	40.31	41.05	37.77	39.12
B30_G2	Chloroflexi	metagenome	41.47	40.13	41.27	40.83	38.13	41.85	39.21	39.37	39.02	38.39	41.93	41.53	39.92	40.78	45.23	42.37	39.5	40.51	40.56	41.91	41.13	42.16	38.75	38.19	37.51	40.3	41.01	39.97	43.7	39.31	39.67	39.3	45.15	39.98	41.4	43.8	38.84	40.29	39.85	44.2	41.14	42.67	40.75	41.92	42.41	38.8	38.65
B4_G1	Chloroflexi	metagenome	40.73	40.55	40.71	40.65	37.68	41.34	38.41	39.35	38.52	38.85	41.76	41.15	39.89	40.83	41.12	40.52	39.41	40.92	40.72	42.37	40.8	42.2	38.77	38.95	38.61	39.57	40.32	39.71	43.36	38.33	39.39	38.08	42.06	40.04	41.01	39.61	38.89	39.92	39.44	44.81	40.35	41.96	40.47	40.85	40.72	38.38	38.42
B63_G16	Chloroflexi	metagenome	38.52	40.09	42.59	41.06	36.79	42.25	39.68	36.54	39.06	39.98	41.55	40.5	40.17	39.51	40.62	41.91	39.35	41.63	40.88	40.69	39.11	41.4	38.4	39.66	38.88	38.26	41.12	41.31	43.68	37.52	36.89	39.16	39.76	42.28	42.35	39.32	40.16	41.12	39.14	38.7	40.99	44.06	39.44	39.43	40.89	38.32	39.45
ex4572_32_1_removed	Chloroflexi	metagenome	43.05	40.6	42.02	41.93	37.84	42.12	40.96	37.49	39.7	40.51	42.98	43.71	41.23	43.33	40.95	42.67	42.18	41.96	40.83	41.6	41.2	42.52	37.71	38.97	38.1	39.43	40.87	41.81	43.25	39.98	38.41	40.48	40.96	42.36	41.99	43.2	39.47	41.48	41.28	42.8	40.73	42.77	41.07	40.83	40.17	41.93	40.93
ex4572_78_2	Chloroflexi	metagenome	41.92	39.99	38.75	40.65	35.96	41.83	41.89	40.54	38.39	38.34	42.37	42.95	42.2	42.49	41.46	40.91	43.2	41	41.05	42.91	41.52	42.41	37.17	34.78	37.21	38.5	42.38	40.93	42.85	37.52	39.23	37.67	40.09	38.45	38.95	39.76	41.08	41.46	36.95	43.37	39.46	41.88	40.35	39.63	41.04	41.39	41.77
GCA_000281175.1_ASM28117v1_genomic	Chloroflexi	type material	40.49	40.24	41.99	40.42	38.04	42.37	41.51	39.18	39.47	39.59	43.72	42.14	39.86	41.32	40.41	40.67	40.71	41.39	41.01	42.17	42.36	41.77	37.9	39.74	39.91	38.63	39.69	40.53	43.46	40.41	40.26	39.63	39.51	40	41.48	40.01	41.11	41.99	40.68	40.99	41.88	42.63	41.77	41.27	40.83	39.4	41.86
B37_G1	Chloroflexi	metagenome	41.74	40.73	42.98	40.96	39.13	43.46	39.79	39.13	41.14	39.72	43.56	43.94	42.01	42.89	41.43	42.81	42.51	42.89	42.45	43.15	41.75	44.04	37.83	38.97	39.18	39.93	40.76	42.35	44.8	41.22	40.01	42.44	41.79	43.86	44.47	42.79	40.75	41.71	41.8	41.7	42.75	44.71	40.94	42.02	41.79	41.41	40.56
GCA_000024985.1_ASM2498v1_genomic	Chloroflexi	type material	41.49	39.75	42.94	40.08	38.64	42.73	41.93	38.75	39.39	39.5	44.16	43.21	41.49	42.89	40.66	41.57	40.76	42.56	41.84	43.42	43.2	43.05	37.71	38.72	38.71	40.5	41.33	40.99	43.31	40.01	39.05	39.85	40.45	39.59	41.2	40.4	39.84	41.44	39.99	40.76	41.12	42.28	39.78	39.8	40.37	40.37	41.92
GCA_000021685.1_ASM2168v1_genomic	Chloroflexi	type material	41.63	39.8	40.59	40.37	38.17	42.8	41.29	38.66	39.53	40.16	43.47	42.7	40.53	42.46	40.19	40.84	41.37	42.36	41.68	43.74	43.3	42.77	37.56	38.14	38.7	42.13	40.26	40.99	43.36	40.64	39.14	38.78	40.23	40.14	40.82	39.05	39.57	41.35	38.17	40.61	41.82	42.62	40.45	40.32	40.65	41.08	40.35
GCA_001306135.1_ASM130613v1_genomic	Chloroflexi	type material	39.75	38.41	39.01	39.16	38.45	42.22	41.09	38.21	38.95	36.96	41.48	41.58	39.53	40.46	37.9	40.32	41.73	40.49	40.92	40.79	41.79	42.58	37.14	38.05	38.84	39.68	38.26	42.26	42.25	38.88	38.28	38.51	40.07	39.09	40.7	40.33	38.91	40.26	40.27	37.83	42.23	41.52	39.82	39.57	40.25	40.5	41.67
GCA_000516515.1_ASM51651v1_genomic	Chloroflexi	representative genome (isolate)	40.94	39.32	40.74	40.38	37.55	42.6	39.52	37.77	40.13	39.16	43.68	42.03	41.03	41.54	41.92	41.42	41.4	41.58	42	42.72	43	42.43	36.04	36.32	36.5	38.54	38.7	41.47	42.7	39.86	40.4	39.44	40	40.69	41.4	40.29	38.25	41.25	39.38	41.95	42.35	41.44	40.37	39.77	39.55	40.9	42.36
GCA_000152145.1_ASM15214v1_genomic	Chloroflexi	type material	41.99	39	38.99	40.33	37.18	42.23	39.06	38.56	38.91	38.99	42.56	40.99	38.88	41.06	39.13	40.63	41.72	42.39	42.54	43.56	42.31	43.3	36.38	37.61	38.72	39.3	40.19	40.83	42.43	38.42	38.88	38.54	39.1	39.91	40.52	38.98	38.2	40.81	40.13	41.02	40.82	41.67	40.18	39.9	39.73	39.91	39.82
B9_G11	Chloroflexi	metagenome	38.8	37.85	41.77	39.35	35.75	41.59	37.55	38.64	37.44	42.6	42.29	40.5	38.37	40.96	38.51	42.34	40.19	40.3	39.19	41.9	42.86	43.67	37.71	39.02	39.56	37.69	40.03	40.25	42.66	38.03	37.08	40.01	40.34	37.71	40.61	37.31	38.36	42.57	39.22	42.45	40.6	42.58	41.24	42.21	40.52	40.8	39.78
GCA_001466665.1_ASM146666v1_genomic	Chloroflexi	type material	41.37	39.22	40.89	39.9	39.76	44.3	39.6	38.34	40.37	40.48	42.76	43.31	41.27	40.41	38.97	40.52	40.99	41.98	40.96	43.12	41.73	43.04	37.29	38.02	37.92	40.36	40.4	40.16	44.51	40.04	38.53	40.96	41.97	43.06	42.1	40.81	39.1	41.3	40.05	48.32	41.18	43.45	41.18	41.22	40.55	41.72	40.15
GCA_000143165.1_ASM14316v1_genomic	Chloroflexi	type material	41.15	40.86	40.99	40.74	38.83	44.27	41.27	40.06	41.18	41.13	43.93	43.09	41.48	39.49	39.12	40.72	40.43	42.32	41.32	42.16	41.75	42.91	36.82	39.07	38.05	41.34	39.92	41.21	45.09	40.61	39.15	40.39	41.96	42.17	41.9	41.36	40.52	41.75	38.72	43.88	41.01	43.94	40.58	40.81	41.33	41.02	41.56
GCA_001795275.1_ASM179527v1_genomic	Chloroflexi	metagenome	44.21	37.63	37.37	42.15	39.11	43.98	39.89	39.1	39.23	37.72	42.39	43.1	45.14	44.37	41.66	43.64	41.5	41.08	40.27	44.17	42.16	40.52	41.32	38.45	38.99	42.64	42.09	42.82	46.29	43.48	44.07	44.46	39.14	39.18	40.39	39.34	38.21	42.81	38.09	41.9	39.57	42.22	40.06	40.98	40.94	39.62	40.75
B68_G16	Chloroflexi	metagenome	42.19	40.18	41.13	42.28	40.81	44.29	42.6	41.97	41.94	39.69	42.57	44.12	41.94	43.93	41	42.09	42.53	44.39	42.21	41.34	42.22	42.37	41.09	38.96	39.59	40.94	41.04	41.6	43.98	41.35	40.35	39.12	40.68	42.11	41.98	41.68	38.79	43.96	40.82	43.8	42.54	43.42	41.46	48.42	42.85	40.31	38.41
B7_G12	Chloroflexi	metagenome	43.54	40.81	41.64	41.39	39.36	45.06	38.86	39.55	41.96	35.7	44.49	41.99	41.81	43.87	41.27	41.55	41.36	43.43	42.6	46.05	43.77	42.91	39.69	39.05	39.87	38.56	39.38	43.14	47.17	37.77	38.24	39.17	41.71	42.93	42.47	40.06	40.83	42.34	39.37	33.65	44.33	44.47	42.41	42.21	41.8	40.79	45.06
B5_G12	Chloroflexi	metagenome	39.75	39.6	42.51	41.31	39.88	42.4	42.32	39.99	40.81	39.38	43.66	41.89	41.35	42.09	40.71	42.54	40.36	41.48	42.65	42.14	40.52	40.81	40.21	38.52	38.44	42.08	39.69	39.51	44.97	38.17	38.62	39.14	41.28	40.13	40.97	39.94	39.92	42.32	40.55	55.65	41.97	42.87	41.53	40.97	41.1	41.77	42.37
B51_G16	Chloroflexi	metagenome	40.1	40.04	41.89	42.08	38.75	44.23	39.6	39.71	40.61	36.77	44.2	42.02	40.26	42.24	40.31	40.93	42.23	42.31	41.9	42.98	41.78	42.11	38.25	38.73	38.06	41.87	40.42	41.6	44.36	41.23	38.76	39.62	45.22	42.34	42.51	41.42	38.96	42.51	40.14	45.6	41.7	44.22	42.07	42.54	41.93	39.73	39.85
B9_G15	Chloroflexi	metagenome	40.67	39.54	42.3	41.87	38.89	44.4	39.72	39.77	42.06	39.7	44.17	42.78	40.72	41.94	41.13	41.56	42.22	42.44	41.84	43.27	42.18	42.25	39.04	41.32	39.99	41.45	39.83	41.9	45.02	40.91	38.7	39.65	40.6	42.08	42.34	40.87	38.81	42.62	40.07	42.94	41.4	44.19	41.53	42.69	42.34	40.83	40.72
B43_G15	Chloroflexi	metagenome	43.24	41.28	42.09	41.35	39.55	44.62	40.06	40.15	40.32	37.89	42.8	43.86	42.9	42.47	40.01	42.32	41.51	42.16	42.16	42.07	40.74	44.84	38.89	40.68	40.14	42.07	40.94	41.49	45.63	39.95	42.67	41.89	42.08	42.65	43.12	44.84	40.52	43.05	41.99	47.03	42.76	44.24	44.01	43.87	43.33	41.23	39.78
GCA_000178855.1_ASM17885v1_genomic	Chloroflexi	type material	40.19	40.18	39.64	39.55	39.13	42.05	41.21	40.3	38.72	37.44	41.79	41.57	40.08	41.07	40.49	40.99	39.11	41.09	40.92	42.3	41.72	42.52	36.8	36.44	37.55	39.81	37.78	39.61	42.21	38.66	39.22	39.28	38.73	39.19	39.66	39.07	38.82	40.88	38.67	41.12	40.57	40.21	39.3	40.02	40.34	40.47	41.01
GCA_000702505.1_ASM70250v1_genomic	Chloroflexi	type material	39.9	38.49	40.34	39.7	37.58	42.02	41.85	41.95	38.14	38.9	42.94	42.59	39.26	41.22	40.39	42.17	39.92	41.07	40.66	43.05	42.11	43.32	38.37	37.88	38.95	41.12	37.78	41.32	43.01	39.9	38.42	39.18	38.87	39.41	39.59	41.2	39.53	41.29	37.85	41.73	41.73	41.82	39.51	39.53	40.1	40.2	43.74
B3_G11	Actinobacteria	metagenome	39.5	40.76	39.83	38.61	36.95	41.06	40.49	38.59	37.73	41.09	40.19	41.32	37.63	39.95	37.12	40.33	41.83	41.75	39.7	41.88	40.83	41.01	38.56	38.01	37.38	38.71	36.46	39.47	42.73	40.56	39.2	38.93	36.67	38.3	38.7	40.8	40.23	39.44	40.94	44.95	39.39	41.41	38.47	38.55	38.92	39.38	44.07
GCA_001023575.1_ASM102357v1_genomic	Actinobacteria	metagenome	40.52	39.45	40.32	39.3	37.88	41.62	40.49	40.67	39.55	39.15	41.23	40.62	39.67	40.58	37.82	39.82	38.52	41.55	40.02	43.02	41.75	41.5	36.07	37.13	38.06	39.69	39.66	40.63	43.44	39.66	38.5	37.78	40.17	39.49	38.95	38	38.54	40.04	40.56	41.9	39.95	41.62	39.52	40.22	39.46	39.92	41.85
GCA_000745905.1_ASM74590v1_genomic	Actinobacteria	type material	39.47	38.38	40.42	39.47	36.79	40.83	39.02	38.58	37.73	39.34	40.92	41.61	41.43	38.43	39.84	40.27	40.44	40.66	40.26	42.02	41.08	42.3	38.11	40.08	40.14	38.87	37.69	39.41	41.07	38.34	36.81	38.69	39.34	40.43	37.83	38.98	37.66	40.52	40.42	37.25	39.56	41.24	38.93	38.64	38.96	38.56	42.54
GCA_000949295.1_ASM94929v1_genomic	Actinobacteria	type material	38.37	37.78	40.21	38.41	37.07	41.3	41.08	39.88	37.71	39.4	41.51	41.58	39.65	38.73	39.01	41.44	39.86	40.65	39.94	41.61	41.2	41.28	36.78	38.06	38.79	40.11	37.79	40.27	41.51	39.27	37.64	37.78	38.77	39.05	38.59	37.98	37.77	39.51	38.79	43.45	39.11	39.93	38.38	37.93	38.09	39.06	42.48
B28_G4	Actinobacteria	metagenome	40.68	38.36	44.02	39.27	37.68	40.1	40.7	40.11	37.48	42.48	39.95	41.3	39.65	42.74	39.73	41.59	39.61	40.33	38.9	41.49	41.59	42.23	35.5	40.03	38.42	38.59	37.91	37.89	42.15	38.57	40.35	36.51	40.47	38.62	39.31	36.74	36.73	36.54	37.78	38.46	39.29	40.97	37.21	38.93	36.87	37.21	39.74
GCA_000350145.1_ASM35014v1_genomic	Actinobacteria	type material	39.03	38.34	38.89	38.68	36.21	39.78	40.16	38.56	38.91	38.64	40.79	40.34	39.32	41.55	37.84	39.63	39.55	40.74	38.83	42.35	40.67	42.19	37.52	39.07	38.01	37.66	38.19	38.68	41.86	37.87	38.37	38.51	39.04	39.02	37.32	40.76	36.4	40.13	36.72	38	37.52	41.17	39.68	38.83	39.72	38.77	41.56
GCA_000299415.1_ASM29941v1_genomic	Actinobacteria	type material	39.92	38.58	41.44	38.34	35.4	40.06	39.41	37.66	39.27	38.54	41.86	40.28	39.57	40.95	38.24	39.81	38.99	39.96	39.65	41.86	41.45	42.98	37.58	38.39	39.35	39.83	38.47	40.9	42.34	40.37	38.95	36.87	38.04	39.71	39.17	36.8	36.04	39.53	37.21	37.23	38.07	42.15	38.89	39.55	39.27	39.54	42.41
GCA_001025035.1_ASM102503v1_genomic	Actinobacteria	metagenome	42.48	38.76	41.52	38.98	37.67	40.9	40.19	38.39	39.02	40.01	41	40.43	39.8	38.29	38.26	39.82	39.19	40.15	39.75	42.48	42.21	42.26	35.56	39.59	37.85	39.58	38.6	40.73	42.36	38.34	39.02	36.65	39.51	40.1	38.83	39.13	36.64	40.7	36.84	35.67	38.35	41.23	38.64	38.56	39.19	37.86	42.07
GCA_000401015.1_WGA-4C_genomic	Poribacteria	Single Cell	41.44	38.79	35.58	40.84	33.03	41.94	40.87	42.6	42.32	38.9	43.48	43.8	39.06	40.17	40.93	39.12	44.26	40.25	40.76	43.94	42.58	43.26	39.1	41.33	42.75	40.08	39.58	43.13	47.26	38.7	38.06	42.38	39.11	44.26	41.24	38.96	39.01	42.44	41.22	38.23	43.09	44.94	40.7	40.98	40.9	40.89	39.84
GCA_000406005.1_ASM40600v1_genomic	Poribacteria	Single Cell	41.23	39.15	46.02	40.01	39.17	42.66	42.86	37.69	38.3	39.47	42.05	41.21	39.1	40.67	38.57	42.52	41.26	41.32	41.53	42.84	42.05	42.25	36.69	36.71	37.57	38.98	38.61	39.88	45.39	38.93	38.83	40.47	40.86	40.55	40.57	38.77	38.13	40.89	36.42	37.08	40.17	39.42	40.5	40.1	40.45	39.72	44.13
GCA_002238625.1_ASM223862v1_genomic	Poribacteria	metagenome	41.36	39.18	40.89	40.28	38.46	42.65	42.31	38.63	39.15	38.45	41.41	41.06	38.81	38.82	39.03	41.83	41.51	40.59	41.19	43.76	41.28	42.82	37.38	36.99	38.11	39.88	39.06	39.69	45.18	39.25	38.12	39.82	40.85	40.38	40.75	39.05	38.74	41.94	38.83	42.32	40.6	40.14	41.27	40.27	40.62	39.74	42.62
B28_G17	Poribacteria	metagenome	42.16	39.13	40.25	41.82	39.71	46.24	38.55	37.93	41.05	40.98	44.49	42.71	41.92	41.01	42.98	44.41	43.58	41.62	43.61	42.91	42.29	44.25	40.47	37.1	37.93	39.56	40.68	41.1	45.55	40.17	38.62	39.95	44.05	42.25	43.09	44.55	38.63	43.63	41.35	47.07	41.51	44.54	42.25	43.9	42.35	40.58	41.23
B130_G9	Coatesbacteria	metagenome	40.14	38.62	41.74	41.01	37.47	43.57	37.37	39.77	40.68	38.95	43.24	41.85	41.74	40.12	42.11	41.31	41.33	42.12	41.29	42.62	42.85	43.65	39.41	35.72	38.88	39.49	38.39	40.49	47.02	41.99	41.35	40.75	42.7	40.85	40.94	41.12	40.17	43.21	39.39	45.59	41.38	43.19	42.95	42.57	44.79	40.63	41.65
ex4484_99	Coatesbacteria	metagenome	42.39	41.01	36.4	38.65	42.11	43.64	39.22	43.39	41.97	37.6	40.5	39.65	40.53	41.47	40.28	42.06	42.55	41.07	41.16	39.96	39.65	41.23	41.84	39.6	40.93	40.21	41.21	38.27	46.09	41.39	40.73	39.87	43.74	40.55	41.95	41.15	41.34	40.29	40.9	45.4	40.75	40.94	40.88	41.02	41.91	40.48	43.76
B28_G9	Coatesbacteria	metagenome	41.47	40.4	40.11	39.8	38.17	43.52	38.13	39.49	40.72	40.22	43.43	42.83	41	41.29	41.48	43.08	43.14	42.91	42.15	44.36	42.07	42.66	39.63	36.8	38.36	39.5	40.77	39.46	44.08	43.04	40.96	40.71	43.12	40.89	42.45	42.74	38.1	42.16	38.87	49.67	40.46	42.67	41.32	41.06	42.7	40.82	42.37
B19_G1	Coatesbacteria	metagenome	42.07	41.71	38.44	39.02	38.77	43.96	38.37	40.26	41.53	40.82	43.1	41.92	40.61	39.91	41.25	42.3	42.29	43	43.11	44.05	42.14	42.4	40.16	37.82	39.28	41.27	41.57	39.33	43.22	40.76	39.38	40.97	42.72	41.21	42.58	41.45	40.91	42.04	40.17	47.62	40.42	43.69	41.53	41.08	42.4	41.64	43.69
B26_G2	Coatesbacteria	metagenome	42.87	42.09	40.48	39.67	37.28	43.76	37.98	41.72	41.48	40.86	43.05	42.88	41.1	41.47	40.89	42.76	43.02	43.34	42.58	43.85	42.08	42.98	40.51	37.38	38.54	40.98	42.14	39.28	43.46	42.4	40.38	41.29	43.46	41.59	42.94	41.76	40.5	42.73	40.22	46.72	40.93	44.32	41.46	41.76	42.37	42.03	42.61
GCA_001774505.1_ASM177450v1_genomic	Coatesbacteria	metagenome	40.7	42.27	39.29	40.45	41.89	43.09	39.99	40.71	40.37	40.48	41.88	42.2	41.36	42.34	43.01	43.46	42.45	42.08	41.54	43.13	42.96	44.38	38.38	37.96	38.52	41.29	40.76	39.74	43.92	39.88	40.19	41.02	43.5	41.14	41.22	43.94	40.15	42.18	39.74	42.98	41.48	44.4	40.86	39.47	39.99	40.9	40.18
GCA_002010685.1_ASM201068v1_genomic	Aminicenantes	metagenome	44.27	38.99	43.23	42.89	40.9	44.92	38.74	40.1	42.2	40.67	43.52	44.11	42.87	44.02	42.96	44.03	44.88	42.65	42.9	44.28	41.83	43.3	39.38	38.96	38.99	42.42	42.17	41.81	45.11	43.05	41.24	41.63	43.46	43.46	44.31	41.82	41.49	43.72	42.36	47.84	42.28	45.96	43.6	42.46	44.27	42.65	40.98
B17_G1	Aminicenantes	metagenome	43.2	39.7	40.41	43.33	38.42	44.13	38.13	40.41	41.21	42.12	42.09	43.2	43.94	41.77	42.11	43.1	42.41	42.83	41.04	42.9	40.46	42.14	38.82	39.35	39.06	41.79	41.45	41.08	44.26	41.95	41.49	40.95	40.96	41.6	42.47	40.87	39.86	40.4	43.02	44.45	40.54	41.49	40.88	41.17	42.16	41.77	41.68
ex4484_214_removed	Aminicenantes	metagenome	43.33	40.1	44.08	42.32	39.09	44.23	40.8	39.7	40.17	40.69	43.06	43.18	42.61	42.45	43.18	45.1	45.68	43.4	41.86	42.61	41.81	42.02	38.83	39.1	40.04	39.66	41.19	42.31	43.73	40.38	39.36	40.5	42.8	42.32	42.61	41.77	39.45	39.72	43.11	46.84	41.89	44.25	41.63	40.51	41.27	41.94	42.15
B42_G15	Aminicenantes	metagenome	44.46	40.42	45.83	43.24	40.13	44.54	39.86	42.29	41.96	39.11	43.41	44.33	41.24	42.51	41.93	44.86	44	44.42	43.37	44.15	41.28	42.97	39.63	40.46	40.59	42.68	41.15	40.9	45.1	40.18	39.57	43	41.34	43.02	43.96	42.09	37.72	42.88	43.15	40.32	42.77	44.75	42.32	43.33	43.03	41.49	41.96
B43_G16	Aminicenantes	metagenome	43.6	40.12	43.68	41.9	39.45	44.52	38.87	42.35	41.3	41.29	43.5	43.31	41.46	42.64	41.95	43.32	43.45	42.87	41.38	42.5	42.11	42.25	41.55	40.44	40.34	42.38	40.2	42.25	44.6	41.56	39.66	41.89	41.75	42.23	42.65	41.14	38.62	41.88	42.02	44.48	42.4	44.01	43.06	41.64	44.42	41.94	41.53
GCA_000402595.1_ASM40259v1_genomic	Aminicenantes	Single Cell	43.96	39.79	41.63	41.03	41.4	43.91	39.6	43.17	43.11	40.02	42.4	44.45	41.49	42.71	42.02	42.88	43.22	42.03	41.65	42.5	42.28	43.57	37.52	40.2	40.03	39.99	39.38	40.67	45.62	40.55	41.31	42.21	41.75	41.95	42.66	42.36	40.29	42.38	41.97	43.21	42.08	44.39	42.27	42.12	44.31	43.36	38.01
GCA_001775755.1_ASM177575v1_genomic	Aminicenantes	metagenome	41.89	40.05	43.56	39.85	39.1	42.72	36.71	40.06	40.04	40.48	41.85	41.67	40.7	41.47	41.58	43.24	43.48	41.04	40.24	42.74	42.56	43.86	39.26	40.4	39.02	40.55	41.72	43.17	44.94	39.52	40.2	40.46	41.23	41.21	42.09	40.99	40.64	41.73	41.99	43.85	41.69	44.56	43.11	42.07	42.78	43	38.93
GCA_001775715.1_ASM177571v1_genomic	Aminicenantes	metagenome	41.86	38.79	42.25	39.69	37.74	42.93	37.42	39.67	40.6	39.66	42.12	42.18	41.85	39.99	41.66	40.46	41.45	40.95	39.98	41.81	41.77	42.2	38.67	40.2	39.49	41.23	41.44	42.82	44.67	39.22	39.93	39.51	40.8	40.45	42.17	40.03	41.98	40.82	41.19	47.3	41.11	42.96	41.24	40.11	41.42	41.84	40
GCA_001773895.1_ASM177389v1_genomic	Aminicenantes	metagenome	41.89	40.33	41.89	40.63	38.84	43.41	39.23	40.37	41.58	40.07	42.39	42.93	40.01	41.84	42.26	43.42	42.73	40.74	39.86	41.89	41.75	42.71	38.19	37.88	38.55	40.14	39.51	41.32	45.2	38.69	40.02	39.74	41.32	40.67	42.02	41.68	39.01	40.65	41.84	45.01	41.72	44.9	41.56	41.26	41.34	41.56	41.82
GCA_001773915.1_ASM177391v1_genomic	Aminicenantes	metagenome	42.96	39.68	40.91	41.01	42.54	43.59	38.99	39.15	41.34	38.83	43.17	41.95	40.91	42.11	42.11	42.26	44.28	39.85	41.32	43.26	41.8	42.22	37.31	37.08	37.58	40.37	39.14	40.36	44.77	39.72	40.9	40.22	40.94	41.51	42.42	40.7	40.32	41.57	41.35	45.9	42.85	44.72	41.22	41.23	41.54	40.86	39.88
B50_G9	Acidobacteria	metagenome	40.84	38.98	39.84	39.97	37.7	42.9	41.11	40.03	39.03	37.69	43.64	42.99	40.32	40.15	39.75	41.3	43.74	42.09	41.94	43.92	42.19	41.2	37.88	36.72	37.71	41.94	38.78	42.62	44.72	38.98	39.52	37.65	40.96	42.16	39.92	40.87	38.96	41.04	37.58	50.84	40.72	44.76	41.14	41.21	41.29	40.49	40.87
B18_G6	Acidobacteria	metagenome	40.52	39	40.85	39.08	36.81	42	40.37	40.38	38.17	38.67	42.31	42.7	40.83	38.27	42.42	42.85	42.66	41.05	41.38	43.43	41.48	40.27	37.64	37.44	38.75	38.53	37.18	40.73	44.53	39.55	38.79	39.95	39.89	43.23	41.28	40.92	40.9	41.22	38.81	47.93	41.56	42.16	40.91	41.29	40.41	38.99	41.51
GCA_000687145.1_TheAqu1.0_genomic	Acidobacteria	type material	41.94	40.32	40.54	41.61	38.18	43.48	42.86	42.71	40.08	37.69	42.93	42.53	40.98	41.85	42.76	42.99	43.65	42.64	41.07	42.28	44.73	44.26	39.98	40.79	40.75	42.57	39.56	40.91	44.84	39.91	39.98	38.04	40.91	41.46	41.57	39.95	39.45	42.14	39.56	46.62	42.18	44.11	40.91	40.91	41.05	41.24	39.19
B25_G6	Acidobacteria	metagenome	41.43	39.34	43.92	40.08	36.89	40.77	39.82	39.37	38.86	38.58	42.1	41.61	39.68	40.82	39.71	42.23	38.93	41.32	39.98	42.4	41.19	42.84	36.67	37.07	37.66	38.47	39.19	38.79	43.03	37.18	38.54	39.54	40.32	40.59	39.92	37.81	41.11	40.89	37.55	41.49	41.78	43.92	40.12	40.79	40.4	38.17	39.5
B107_G9	Acidobacteria	metagenome	41.1	40.34	39.76	40.08	37.69	41.13	38.91	42.58	38.91	37.88	42.57	40.02	39.28	39.36	37.85	41.47	40.41	42.34	41.18	41.43	41.41	42.59	38.43	38.42	38.74	40.24	38.36	39.7	43.98	38.25	38.88	39.44	40.04	41.92	43.13	38.7	41.8	40.48	40	40.62	41.39	44.3	40.34	39.63	41.11	39.15	41.09
GCA_000428885.1_ASM42888v1_genomic	Acidobacteria	type material	41.78	37.75	38.63	40.11	39.28	41.4	39.77	38.88	40.19	37.84	42.92	42.74	41.98	40.88	40.58	42.77	42.39	40.54	41.1	42.78	42.94	43.03	37.2	36.62	36.62	40.94	38.08	38.9	43.75	39.67	38.01	37.75	40.53	38.63	39.91	39.41	38.51	41.57	37.82	38.95	39.87	41.39	40.08	38.65	41.62	39.98	40.49
GCA_000022565.1_ASM2256v1_genomic	Acidobacteria	type material	40.76	40.43	39.88	40.26	37.87	42.46	39.48	39.85	39.79	37.63	43.3	41.94	40.68	41.8	38.57	43.07	43.13	42.19	40.24	42.49	41.95	43.2	38.31	37.1	37.12	38.04	40.2	38.68	45.04	38.14	38.82	39.3	40.07	40.09	39.44	38.89	37.63	42.36	38.21	42.27	42.06	41.55	40.73	40.36	40.92	41	40.88
GCA_000702445.1_ASM70244v1_genomic	Acidobacteria	type material	42.45	41.49	41.65	39.89	38.14	42.34	40.43	38.71	39.62	38.3	41.04	42.05	39.54	41.99	39.64	41.64	41.71	40.94	40.49	41.53	41.84	42.3	37.49	36.82	37.23	38.61	38.18	40.47	44.55	38.87	36.88	39.62	40.37	39.07	41.31	39.12	37.14	40.37	37.46	40.24	43.18	40.53	40.8	40.05	39.82	39.34	39.47
GCA_000820845.2_K22_genomic	Acidobacteria	type material	40.07	39.31	39.86	40.35	40.47	43.22	39.86	40.9	39.77	39.87	43.04	42.61	41.41	42.48	41.43	42.7	43.35	42.32	42.67	44.6	43.41	44.08	36.47	38.41	37.95	41.49	40.23	40.93	45.35	39.45	39.37	39.7	41.05	40.34	38.9	39.58	38.46	41.11	39.3	40.72	42.19	42.38	41.29	41.26	41.89	40.98	39.27
GCA_000226295.1_ASM22629v1_genomic	Acidobacteria	type material	40.28	39.52	39.84	41.18	39.48	42.91	39.71	39.53	38.77	37.49	42.97	42.68	40.72	41.77	40.78	43.2	42.03	42.88	41.04	43.18	42.73	43.79	37.82	38.14	37.78	38.75	38.72	40.14	44.21	37.93	39.88	37.71	40.19	38.38	38.32	39.16	37.11	41.52	38	45.47	40.71	40.84	40.15	39.64	41.45	40.27	40.27
GCA_000525675.1_ASM52567v1_genomic	Epsilonproteobacteria	representative genome (isolate)	41.62	40.02	41.77	39.01	37.24	41.58	40.5	40.47	37.75	38	42.3	41.75	39.05	40.75	36.25	40.39	39.68	40.18	39.54	41.82	41.77	43.21	34.6	36.35	37.38	39.14	38.2	38.99	43.78	38.32	36.23	37.76	41.12	38.44	39.53	39.88	35.66	41.19	35.19	36.8	39.99	39.62	38.67	37.88	39.01	37.36	38.39
GCA_000813345.1_ASM81334v1_genomic	Epsilonproteobacteria	representative genome (isolate)	40.17	40.89	39.71	39.94	38.92	42.48	40.21	38.75	37.98	39.99	41.06	39.98	39.43	42.13	37.56	40.51	39.78	40.09	40.1	40.67	41.03	41.62	35.17	35.78	35.43	36.66	37.16	39.66	42.93	39.32	38.83	39	39.05	40.38	39.52	36.96	35.68	39.58	38.59	47.4	39.22	40.78	39.44	39.24	39.7	38.01	37.81
GCA_000568815.1_ASM56881v1_genomic	Epsilonproteobacteria	type material	40.5	40.31	40.07	40.76	39.21	42.29	41.21	39.27	38.4	39.45	41.44	40.5	39.44	41.3	39.27	40.18	39.61	41.01	39.47	40.02	41.49	42.17	35.79	37.24	36.41	36.67	37.91	38.84	43.18	38.94	39.07	37.81	39.43	39.63	38.6	38.04	35.54	39.95	39.3	36.68	39	40.09	39.28	39.72	40.1	39.16	37.98
ex4484_4_removed	Epsilonproteobacteria	metagenome	41.93	40.08	40.81	40.32	38.52	43.21	41.95	39.12	41.28	38.58	43.3	42.51	42.07	44.79	40.13	40.38	40.57	40.94	40.97	42.01	41.84	44.02	39.67	41.53	41.35	39.51	39.28	40.58	44.06	40.94	40.02	40.6	39.23	41.44	42.09	39.92	39.7	42.91	40.58	38.35	40.47	41.96	41.33	42.14	41.65	39.47	41.47
GCA_000183725.1_ASM18372v1_genomic	Epsilonproteobacteria	type material	40.44	39.03	38.67	39.48	39.58	41.66	39.82	38.21	38.27	39.61	41.44	41.68	40.24	42.67	40.68	41.8	41.17	40.53	39.72	40.94	40.6	42.16	39.18	37.61	37.2	36.86	39.66	38.79	42.15	38.67	39.52	39.71	39.65	39.58	40.51	37.83	35.24	40.96	38.81	37.15	39.43	41.21	38.34	39.47	39.05	37.31	38.26
ex4484_230_removed	Epsilonproteobacteria	metagenome	37.91	39.48	40	39.83	35.08	42.45	39.36	38.67	39.2	40.54	42.54	40.34	39.91	41.63	40.6	39.95	40.37	40.09	39.67	40.48	41.02	42.85	37.81	36.01	36.46	37.05	39.73	39.52	43.53	39.16	39.51	39.71	38.56	39.64	40.46	39.04	36.67	41	38.41	35.2	39.07	41.69	38.21	38.41	39.59	38.57	37.37
B66_G9	Epsilonproteobacteria	metagenome	40.66	40.21	41.18	40.02	37.27	41.91	39.94	39.49	39.29	39.7	43.75	42.58	41.51	41.37	40.85	41.31	38.2	43.82	42.48	43.97	40.68	43.66	38.55	38.41	37.73	37.58	39.73	40.11	42.61	40.2	41.63	38.4	39.49	40.12	40.72	37.95	35.83	39.57	38.21	38.47	38.8	40.43	39.56	40.66	39.64	37.3	38.39
B63_G9	Epsilonproteobacteria	metagenome	38.25	39.72	41.21	39.51	41.2	40.88	41.65	38.33	37.47	37.9	40.45	40.35	39.49	42.14	37.68	42.46	37.73	39.73	37.99	38.82	39.46	40.87	39.4	38.59	39.58	34.03	37.06	39.39	40.63	37.94	37.42	40.54	37.97	39.3	38.94	35.6	35.28	39.76	37.59	36.73	37.01	38.41	37.16	37.58	37.37	36.45	37.24
GCA_000935065.1_ASM93506v1_genomic	Epsilonproteobacteria	representative genome (isolate)	40.65	39.31	39.12	39.6	37.95	41.45	40.23	39.58	39.1	38.84	42.17	41.74	40.16	42.56	39.62	41.12	40.41	41.03	40.63	41.43	40.93	41.24	36.28	36.77	36.42	37.92	37.46	40.39	42.44	40.3	39.38	37.28	38.93	39.55	39.75	38.27	36.24	41.1	38.99	38.5	39.2	39.86	38.8	39.26	39.07	38.81	39.63
GCA_000092245.1_ASM9224v1_genomic	Epsilonproteobacteria	type material	39.21	38.84	40.02	40.09	37.39	41.57	39.77	40.69	38.66	38.09	41.45	40.65	39.87	41.32	39.07	41.79	39.91	40.46	39.08	40.05	40.23	41.17	35.57	34.84	36.04	36.29	38.76	39.28	41.97	38.49	39.29	38.75	38.2	40.31	40.63	38.03	36.01	40.65	37.4	36.3	37.84	39.97	38.08	38.6	39.08	38.77	38.36
B24_G6	Epsilonproteobacteria	metagenome	38.95	39.27	38.13	39.68	37.56	40.85	38.35	39.73	38.72	39.09	40.06	39.73	39.84	39.43	37.84	40.42	39.61	38.63	38.24	39.84	40.06	40.42	35.21	35.88	34.91	37.36	38.34	39.69	43.02	36.9	37.21	37.58	38.44	37.29	38.17	38.06	35.03	40.02	37.32	33.2	38.12	41.02	37.71	37.9	38.12	37.99	37.72
ex4484_166_removed	Epsilonproteobacteria	metagenome	37.2	37.67	37.17	40.08	36.96	41.99	38.2	40.72	38.15	40.43	40.24	41.17	38.18	38.7	37.97	41.23	38.97	40.47	39.81	40.28	39.05	40.16	35.52	36.15	35.8	38.39	37.94	38.51	43.43	37.26	37.27	38.89	38.04	39.07	40.41	38.08	34.37	39.76	38.33	31.7	38.9	41.55	37.84	38.76	38.76	36.29	37.38
B135_G9	Epsilonproteobacteria	metagenome	40.77	36.73	38.44	40.19	38.88	41.85	40.01	37.9	42.54	38.12	41.11	38.45	38.08	38.26	37.07	41.95	38.73	40.37	39.31	39.58	41.62	41.94	37.47	38.78	37.84	43.01	35.88	36.4	42.62	37.28	37.28	35.56	39.89	39.13	41.31	39.39	34.99	39.66	40.67	0	38.79	39.23	37.96	37.86	39.13	37.21	39.38
ex4484_20	Epsilonproteobacteria	metagenome	43.77	40.28	43.35	39.24	36.84	41.65	42.76	38.92	38.63	39.3	41.99	41.91	39.41	38.73	38.4	40.01	37.9	40.39	39.43	39.18	39.58	42.44	34.84	36.04	35.06	38.66	39.97	38.63	42.91	39.39	39.98	38.2	39.18	38.41	37.32	39.26	35.4	42.2	37.59	40.6	37.09	42.37	39.01	40.41	38.87	36.53	36.64
B6_G4	Epsilonproteobacteria	metagenome	41.53	41.13	38.97	38.87	39.03	41.22	40.48	40.81	41.7	40.9	40.57	41	38.59	40.17	38.84	42.33	39.36	40.86	39.14	40.65	41.05	41.71	35.96	40.29	38.95	34.52	38.39	40.24	44.38	39.65	37.69	38.07	39.08	39.05	40.61	37.26	34.36	40.79	40.31	40.2	38.98	42.89	39.88	38.29	39.18	37.09	44.05
B14_G4	Epsilonproteobacteria	metagenome	40.53	38.97	39.12	39.36	39.74	41.16	40.73	41.39	41.04	41.51	42.05	41.44	39.08	39.42	38.15	41.51	39.78	41.02	40.53	42.07	41.26	45.02	37.35	37.56	38.31	37.92	39.51	38.85	43.23	40.72	37.91	36.89	39.71	39.49	41.23	38.49	36.07	42.33	38.68	33.2	40.26	41.07	38.65	37.33	37.65	37.68	42.61
ex4484_65	Epsilonproteobacteria	metagenome	39.88	38.68	39.99	39.94	36.81	42.52	40.08	39.5	39.29	40.91	42.11	42.13	38.29	40.47	37.79	41.85	37.38	41.29	40.9	41.19	41.01	43.42	35.62	36.37	36.37	37.73	39.76	38.21	43.11	38.18	37.49	39.37	38.57	39.51	39.41	40.54	35.59	42.04	40.64	35.5	39.99	42.88	40.07	39.16	40.27	36.89	38.7
B11_G4	Epsilonproteobacteria	metagenome	40.75	37.9	39.58	39.12	39.3	41.84	40.46	38.44	38.68	39.39	39.83	41.51	40.29	43.43	39.06	40.65	40.57	39.95	39.95	42.48	40.95	41.13	36.84	35.63	37.35	39.51	37.74	38.09	42.13	38.45	36.98	37.95	39.38	37.03	37.14	37.1	37.02	40.09	38.36	36.95	39.07	40.19	38.19	38.81	40.05	38.74	37.68
B35_G6	Epsilonproteobacteria	metagenome	39.76	37.97	39.01	38.94	38.17	41.57	40.08	38.28	39.09	38.84	40.01	41.52	40.12	41.02	39.07	40.49	40.69	40.37	39.74	42.33	40.31	40.82	36.69	35.31	37.64	39.34	38.46	38.27	41.97	38.26	36.43	37.81	39.7	37.98	38.48	37.02	36.85	40.23	37.99	36.95	38.93	40.19	37.66	38.81	39.27	39.3	38.57
B136_G9	Gammaproteobacteria	metagenome	36.92	39.03	37.41	40.1	35.78	42.37	39.95	39.78	37.94	38.9	41.85	38.66	39.93	42.16	37.99	43.18	40.4	40.94	38.7	39.76	41.88	41.08	36.84	36.71	36.42	37.8	38.76	39.69	43.51	38.3	39.85	37.74	41.1	39.96	38.96	38.17	38.59	41.68	36.5	42.75	38.14	41.39	38.35	36.89	40.01	38.99	42.45
B15_G6	Gammaproteobacteria	metagenome	38.95	38.93	38.41	40.65	38.89	42.04	39.47	39.63	39.84	38.37	42.64	40.71	39.32	41.83	38.74	44.02	39.74	40.95	39.67	41.7	42.54	42.77	37.26	35.87	36.08	38.17	40.09	41.32	43.52	38.52	40.21	37.8	41.59	38.98	39.94	39.68	38.66	41.8	38.26	34.7	39.29	42.25	39.73	38.98	40.43	38.65	40.03
B29_G4	Gammaproteobacteria	metagenome	37.56	38.35	38.42	39.92	39.27	41.59	40.25	39.26	39.39	38.06	42.68	41.78	38.62	40.32	37.93	42.99	40.78	40.56	39.81	41.21	42.14	42.65	36.04	36.59	36.18	39.04	38.48	39.23	43.96	37.79	37.12	37.27	40.85	39	39.15	39.81	38.64	40.7	38.92	32.5	39.67	43.41	38.68	39.28	39.98	40.3	41.07
B45_G6	Gammaproteobacteria	metagenome	40.6	38.65	37.12	39.01	37.79	42.58	38.59	41.48	39.84	36.86	41.41	40.93	38.91	39.93	36.91	38.11	39.86	42.1	40.35	42.35	42.07	41.42	40.52	36.05	37.03	37.97	38.53	37.92	44.18	38.59	37.02	37.4	39.88	41.1	39.92	39.57	36.43	39.45	39.19	41	39.2	43.96	37.17	37.27	37.59	37.49	40.83
GCA_000421465.1_ASM42146v1_genomic	Gammaproteobacteria	type material	40.95	38.86	38.51	40.56	40.4	43.25	40.94	41.45	38.91	39.85	41.55	41.47	39.42	41.25	40.17	41.89	40.55	40.6	40.4	41.47	42.94	42.46	37.91	39.02	38.38	40.74	39.55	40	46.15	40.24	40.01	39.86	40.8	40.78	41.46	38.17	38.26	40.85	38.32	40.1	40.34	44.67	39.6	39.84	38.97	38.62	41.24
GCA_000427385.1_ASM42738v1_genomic	Gammaproteobacteria	representative genome (metagenome)	41.55	38.8	40.61	40.67	39.27	43.27	42.5	40.93	41.3	38.32	42.76	42.46	41.02	40.18	39.24	41.5	40.65	42.46	40.6	41.95	42.22	42.08	37.45	39.09	39.4	39.55	39.05	40.05	45.03	40.85	40.11	39.97	41.15	41.06	41.15	41.19	38.28	40.39	39.13	40.02	40.52	42.47	40.33	40.16	39.74	39.4	39.5
B19_G6	Gammaproteobacteria	metagenome	40.71	38.17	39.44	39.59	39.87	42.23	42.3	39.28	40.02	38.38	42.22	40.94	40.37	40.56	37.53	41.34	39.28	41.7	40.71	41.1	41.78	42.28	38.11	37.06	37.03	38.87	39.13	39.46	44.82	41.43	39.71	39.27	40.06	39.74	38.77	38	37.04	40.52	37.81	41.2	39.37	41.09	38.83	38.82	38.09	38.65	43.13
B33_G4	Gammaproteobacteria	metagenome	41.75	38.56	37.52	39.16	39.06	42.11	41.96	41.06	40.16	39.3	40.95	40.51	38.89	40.48	37.17	41.06	39.89	40.26	40.64	39.66	41.68	41.2	37.48	38.07	37.01	40.11	37.81	39.77	44.77	39.83	39.33	39.55	39.78	40.65	39.15	38.29	36.61	42.07	37.65	31.6	36.91	41.64	40.3	39.75	38.99	38.4	41.77
B23_G4	Gammaproteobacteria	metagenome	39.52	38.62	39.04	39.31	37.77	42.01	37.95	38.49	38.61	36.63	40.2	40.46	39.22	41.22	38.45	41.18	41.48	40.13	39.09	40.02	41.53	41.81	38.55	37.04	38.69	37.51	38.58	37.44	45	38.4	37.07	38.05	39.02	38.66	38.5	37.56	35.39	39.48	36.36	41.05	40.06	41.66	40.12	39.77	38.78	38.05	37.65
GCA_000968535.1_ASM96853v1_genomic	Gammaproteobacteria	type material	43.22	38.74	39.84	40.87	38.85	42.49	41.24	41.22	40.03	38.78	42.18	41.04	39.3	41.55	41.18	40.96	40.76	42.36	39.75	39.34	41.97	42.63	37.4	37.06	37.65	39.3	39.9	39.04	44.55	39.28	39.65	38.47	41.2	40.43	41.3	38.58	38.04	40.56	38.8	44.74	40.06	42.03	40.72	40.43	39.97	39.49	41.5
GCA_000383855.1_ASM38385v1_genomic	Gammaproteobacteria	type material	40.57	38.03	39.17	39.77	37.98	42.45	39.52	41.12	40.2	39.38	41.48	41.77	39.94	41.7	39.06	41.61	41.77	40.64	40.74	41.21	42.38	41.85	37.45	37.47	38.01	39.82	39.27	38.67	43.88	40.94	38.42	38.58	40.2	39.88	39.64	40.02	37.09	41.63	37.9	39.25	40.38	42.05	40.27	40.6	39.15	38.73	41.68
GCA_000496735.2_MKO1_genomic	Gammaproteobacteria	type material	40.36	36.94	40.36	40.6	38.14	42.51	40.71	40.85	39.49	40.67	41.53	41.84	39.58	40.97	38.87	41.73	41.66	42.02	40.92	41.2	41.92	42.16	35.98	37.08	36.56	38.7	39.11	39.21	44.31	39.65	40	38.84	40.67	40.28	41.33	39.33	36.63	40.97	38.9	36.47	40.55	41.63	40.67	41.28	39.95	38.95	41.73
GCA_000214665.1_ASM21466v1_genomic	Gammaproteobacteria	representative genome (isolate)	40.42	38.69	39.35	40.53	38.64	42.22	40.48	39.46	38.49	40.74	40.62	41.3	40.14	41.33	37.96	41.16	40.53	41.4	39.82	40.45	41.99	42.89	36.21	38.27	37.77	39.24	37.02	38.17	43.89	39.58	38.16	38.75	40.34	40.4	39.38	38.26	37.36	40.94	37.48	40.91	39.29	42.08	39.66	39.59	39.14	38.09	40.11
GCA_000733935.1_ASM73393v1_genomic	Gammaproteobacteria	type material	41.05	38.31	40.13	40.83	38.14	42.56	39.59	39.99	38.68	39.53	41.71	41.14	40.01	41.09	39.93	40.51	40	40.64	41	41.75	42.43	40.66	36.69	37.1	37.76	39.43	40.23	39.31	44.28	39.69	40.2	39.32	40.53	38.53	39.04	40.05	38.6	40.84	37.13	44.38	40.23	41.12	39.71	39.85	39.6	40.08	39.81
B4_G11	Gammaproteobacteria	metagenome	41.01	39.19	39.69	40.76	38.13	42.37	41.65	43.92	38.38	38	41.25	41.56	39.84	40.89	40.36	42.15	40.3	39.42	38.71	40.91	41.77	41.75	37.97	36.22	35.71	39.39	39.49	39.18	45.25	40.31	38.24	37.39	41.33	40.47	39.95	39.08	37.62	39.85	39.66	39.82	39.33	40.99	39.24	39.69	39.47	38.36	38.04
GCA_000015585.1_ASM1558v1_genomic	Gammaproteobacteria	type material	41.26	38.52	38.06	39.23	36.29	42.63	38.91	39.06	38.78	39.1	41.97	40.02	38.52	38.74	38.85	41.13	40.64	40.52	40.54	42.23	42.25	42.19	37.83	37.57	36.47	38.57	38.94	39.65	44.38	39.47	39.69	37.49	39.69	40.6	40.15	38.22	37.34	40.29	38.17	39.65	39.28	41.85	40.06	39.34	40.02	37.58	40
GCA_000153205.1_ASM15320v1_genomic	Gammaproteobacteria	type material	40.64	38.01	39.12	39.59	37.62	42.74	40.58	40.98	38.54	38.93	41.81	40.53	40.64	41.04	41.04	41.54	42.22	41.36	39.52	41.32	42.45	41.1	38.06	38.61	38.86	38.64	39.78	40.05	45.57	40.55	39.4	38.77	39.94	40.18	40.33	39.33	37.6	40.1	37.76	36.69	39.31	41.59	40.44	41.32	40.32	38.35	39.34
GCA_000319575.2_ASM31957v2_genomic	Gammaproteobacteria	type material	40.29	37.25	37.77	39.09	36.01	42.25	39.33	42.03	39.82	38.72	42.73	41.13	38.55	41.18	38.98	39.35	40.26	40.23	40.08	41.66	42.64	41.62	38.12	37.43	36.6	39.11	38.86	39.35	45.37	40.14	38.91	37.21	40.58	40.63	40.22	38.46	35.77	40.28	37.31	37.92	39.64	40.96	38.93	38.99	38.67	39.03	41.14
B7_G11	Gammaproteobacteria	metagenome	38.38	36.78	37.04	38.53	35.35	41.77	39.77	39.3	38.45	38.86	39.92	39.7	39.46	40.22	40.48	42.67	40.56	38.74	40.87	39.57	40.44	40.7	36.78	36.86	35.86	37.94	38.29	37.31	44.9	36.4	39.02	37.36	39.93	40.95	41.03	36.54	37.12	41.03	38.9	32.4	37.23	41.19	39.63	38.01	38.5	38.74	41.7
B40_G6	Gammaproteobacteria	metagenome	40.13	39.06	38.22	40.1	38.6	42.65	39.73	42.49	38.6	40.28	42.03	41.91	39.39	40.01	37.86	42	40.02	39.84	41.3	40.44	42.16	40.75	37.1	35.81	36.39	40.53	38.43	39.26	44.47	38.34	38.01	38.23	41.03	41.1	39.97	39.87	37.26	39.82	37.95	40.28	39.37	41.7	38.65	38.21	37.59	39.27	40.58
B30_G4	Gammaproteobacteria	metagenome	39.52	38.46	38.1	40.34	36.24	42.3	39.69	41.73	37.17	40.29	41.76	41.73	38.39	39.58	37.34	42.26	40.29	41.09	39.72	39.83	41.67	42.19	36.23	34.61	34.32	40.07	38.59	36.58	45.1	39.59	36.99	37.38	40	40.62	39.39	38.05	36.27	40.64	37.58	36.48	40.02	42.09	38.29	37.27	37.49	38.43	39.33
GCA_000828835.1_ASM82883v1_genomic	Gammaproteobacteria	representative genome (multiisolate)	39.89	39.43	38.67	40.69	37.68	43.09	40.4	40.78	40.11	37.97	41.91	41.9	40.78	39.72	39.39	41.5	41.52	40.7	39.77	40.13	41.42	41.37	36.79	35.69	35.82	40.24	39.49	38.18	44.76	38.19	38.97	39.11	40.96	42.82	40.66	40.58	36.01	39.65	38.46	37.37	39.89	42.19	41.28	39.11	41.1	39.05	39.36
GCA_001723665.1_ASM172366v1_genomic	Gammaproteobacteria	representative genome (multiisolate)	40.69	40.05	39.84	40.56	37.77	42.34	39.4	40.08	40.6	39.36	41.46	42.4	40.46	40.96	40.42	40.45	41.2	41.11	41.1	42.48	41.53	43.09	37.02	36.92	37.44	37.66	39.28	38.71	44.99	38.05	39	39.35	42.79	42.43	40.45	39.95	36.19	41.91	35.65	44.45	39.89	42.05	40.2	39.87	40.1	39.9	40.13
B3_G6	Gammaproteobacteria	metagenome	41.11	38.1	38.39	41.15	38.92	42.25	40.56	40.65	39.58	38.37	40.95	40.87	39.75	39.37	39.68	40.31	41.1	40.27	38.35	39.35	41.86	40.56	37.12	35.29	35.88	38.41	37.22	36.92	43.9	40.89	40.44	38.07	42.18	40.94	39.84	37.93	36.18	38.79	39.29	40.12	39.49	41.77	38.98	38.26	38.66	39.54	38.74
B5_G6	Gammaproteobacteria	metagenome	41.62	41.06	40.23	41.48	36.55	42	40.95	42.22	39.91	37.95	42.66	42.62	39.43	40.72	39.05	41.16	39.23	41.9	40.18	40.47	41.48	42.7	37.32	35.69	36.4	37.99	37.89	38.2	44.4	39.78	39.34	39.11	41.27	41.2	40.35	39.18	36.87	40.48	37.67	43.18	39.66	42.86	40.78	39.6	40.19	39.64	39.67
B37_G9	Gammaproteobacteria	metagenome	42.11	40.67	38.73	41.28	37.06	42.27	41.65	40.75	39.36	36.74	42.62	42.34	40.27	41.21	38.58	40.47	38.9	41.83	40.08	40.88	41.76	42.45	36.27	35.67	36.31	38.94	37.15	38.11	44.42	39.23	39.1	38.87	41.03	40.79	40.41	39.28	37.47	40.42	38.1	43.14	40.59	43.11	40.59	39.5	40.48	39.3	40.61
B2_G13	Gammaproteobacteria	metagenome	42.46	40.66	41.3	41.29	37.52	42.34	41.33	40.06	41	38.4	42.97	43.05	40.73	41.46	39.6	41.23	39.23	41.57	40.73	40.91	41.2	42.71	37.51	35.08	36.01	39.23	36.91	38.48	44.12	39.59	39.68	39.43	40.96	41.43	41.04	39.85	37.81	40.38	38.97	45.19	40.95	42.26	40.19	39.62	40.21	38.92	39.85
ex4572_84_2	Gammaproteobacteria	metagenome	41.69	38.46	39.95	41.25	35.94	42.71	40.61	40.77	40.5	39.36	42.55	41.1	39.37	40.78	39.53	40.92	40.31	41.15	40.24	42.24	41.12	43.25	36.88	36.19	35.43	39.67	37.97	40.02	43.99	40.42	40.2	40.22	41.75	41.06	41.43	40.53	36.4	41.48	38.84	39.12	40.05	42.95	40.1	40.01	39.48	39.83	40.92
B38_G9	Gammaproteobacteria	metagenome	41.06	39.74	39.82	41.02	37.09	42.58	41.21	41.47	41.08	39.12	42.5	40.94	39.78	39.89	39.21	41.34	40.53	40.79	39.7	41.42	41.74	42.83	37.51	36.46	35.73	39.88	38.57	40.09	43.94	40.4	40.14	40	41.8	41.73	41.37	40.28	36.36	41.22	37.98	41.58	39.76	42.91	39.95	39.88	39.56	39.27	40.71
GCA_001640045.1_THIOM_genomic	Gammaproteobacteria	Single Cell	40.81	40.2	40.67	40.85	40.23	41.74	38.13	38.98	41.02	38.97	44.6	43.38	39.7	38.5	41.01	41.48	42.74	42.42	40.26	42.65	42.46	43.59	37.14	37.71	38.17	38.73	39.31	40	44.29	39.88	43.71	39.75	41.25	45.04	45.51	40.55	35.7	40.97	40.23	37.5	43.83	41.12	41.66	41.22	43.28	38.52	41.16
GCA_000785145.1_ASM78514v1_genomic	Gammaproteobacteria	Single Cell	40.09	39.42	39.38	40.87	40.23	43.37	39.96	37.15	40.57	36.23	42.06	42.72	39.22	39.69	39.66	42.16	40.03	42.74	40.44	41.36	41.58	42.47	38.92	37.28	37.84	39.01	39.22	40.26	44.82	39.65	39.66	39.59	41.45	41.05	40.98	39.57	37.31	40.47	38.6	42.17	40.04	41.07	40.07	39.11	40.5	39.45	41.28
B20_G6	Gammaproteobacteria	metagenome	40.71	39.42	39.62	40.69	38.69	42.7	39.72	38.3	39.68	36.66	41.61	42.17	39.6	40.7	38.34	41.41	40.39	41.98	40.12	41.43	41.51	42.27	37.23	37.76	37.4	37.76	38.94	37.96	44.57	39	38.72	39.49	41.35	40.65	40.75	40	37.13	40.01	36.89	43.96	39.87	40.96	39.25	39.05	39.12	38.92	38.32
B53_G2	Gammaproteobacteria	metagenome	39.42	39.26	38.41	40.36	37.99	42.28	39.3	38.92	38.81	36.3	41.17	40.24	39.41	41.26	38.64	41.65	40.23	40.79	38.95	39.79	40.9	41.56	37.63	37.56	36.81	38.01	38.8	37.9	44.75	38.35	38.25	39.44	40.79	40.58	39.92	40.77	37.65	39.58	37.84	44.91	39.41	40.73	39.69	38.46	39.41	38.25	38.1
B55_G1	Gammaproteobacteria	metagenome	40.79	39.09	39.29	40.97	38.68	42.67	39.79	38.29	39.67	37.15	41.97	41.87	39.06	40.75	38.4	41.36	40.13	41.89	40.23	41.6	41.54	42.58	36.52	37.73	36.96	37.36	39.18	37.86	44.76	38.92	38.9	39.41	41.68	40.6	40.76	40.72	37.85	39.88	37.42	45.2	40.46	40.52	39.05	38.91	39.34	38.38	38.61
GCA_000245015.1_ASM24501v1_genomic	Gammaproteobacteria	type material	41.66	38.47	38.51	40.14	37.13	43	43.08	41.71	40.73	37.96	42.58	42.21	39.75	42.07	38.12	42.31	42.53	40.66	39.85	41.69	41.89	42.47	35.24	37.96	38.01	38.2	38.2	38.85	45.67	40.77	39.39	37.49	40.33	40.92	40.6	40.14	35.74	40.61	38.21	43.29	39.65	41.57	40.51	39.68	39.62	39.62	41.31
GCA_002083935.1_ASM208393v1_genomic	Gammaproteobacteria	metagenome	40.71	40.26	38.56	41.6	37.82	43.62	39.6	40.05	38.43	37.05	43.02	43.01	38.69	40.53	38.42	42.09	43.84	40.97	40.87	40.98	42.59	42.92	37.1	36.98	36.09	37.83	40.27	38.79	46.78	41	39.84	39.71	40.78	43.35	41.62	39.16	36.31	40.4	38.4	40.22	40.21	42.22	40.44	40.69	39.49	40.54	40.04
B41_G6	Gammaproteobacteria	metagenome	41.88	38.44	37.96	42.15	38.69	42.19	41.39	38.21	40.23	38.66	42.24	42.19	41.08	38.91	37.9	43.28	38.96	43.74	40.89	42.99	41.47	40.97	38.45	34.77	36.44	40.17	38.61	38.52	43.22	40.98	38.82	36.71	42.16	42.91	42.49	38.95	37.34	41.9	38.52	40.9	40.76	43.02	40.3	38.68	39.51	38.56	42.83
GCF_000156355.1_ASM15635v1_genomic	Gammaproteobacteria	type material	39.35	38.33	37.71	39.86	38.2	42.53	40.68	38.62	37.81	37.78	41.39	39.87	38.94	40.92	37.5	40.67	41.3	41.12	39.38	41.36	42.28	42.09	36.73	36.44	38.23	38.26	39.7	39.26	44.17	38.56	37.19	36.78	40.39	40.19	40.12	38.18	35.24	40.5	36.96	37.36	40.62	39.92	39.1	38.21	38.62	38.58	39.87
GCF_000260985.4_ASM26098v3_genomic	Gammaproteobacteria	type material	40.64	37.73	37.92	40.06	39.02	42.23	41.01	38.69	39.47	38.08	41.75	40.56	40.38	40.85	37.63	41.55	41.51	41.23	39.42	40.99	42.2	42.7	35.86	38.47	38.17	39.85	39.1	39.6	45.13	39.05	39.27	37.31	40.78	40.45	39.99	36.8	36.05	39.69	37.2	37.23	39.72	40.79	38.1	38.24	38.02	39.59	39.36
B43_G6	Gammaproteobacteria	metagenome	41.31	37.7	39.12	40.21	38.35	42.43	37.98	38.83	38.37	39.6	40.85	41.21	39.08	40.32	38.95	42.05	40.6	41.88	39.59	41.56	42.06	41.4	35.7	36.53	37.05	38.47	37.8	39.41	43.66	38.85	36.8	38.67	40.76	41.77	41.85	36.91	38.05	40.86	40.1	34.4	39.4	40.21	40.83	41.1	39.75	38.21	38.67
B141_G9	Gammaproteobacteria	metagenome	39.32	37.29	38.19	40.11	36.29	42.55	38.89	35.26	38	39.57	40.87	39.2	37.34	41.03	38.48	41.73	35.48	42.07	38.2	38.45	39.7	40.15	35.79	37.31	38.59	40.41	38.19	38.48	43.63	39.58	36.79	38.16	40.9	41.41	40.24	36.82	37.6	37.32	35.59	37.53	40.06	43.9	39.54	38	39.22	38.47	38.2
B21_G2	Gammaproteobacteria	metagenome	39.89	37.7	39.15	40.58	38.92	42.21	38.44	37.09	38.53	38.17	40.34	40.1	38.04	39.55	38.16	41.06	40.72	41.68	39.39	40.38	41.32	39.63	38.36	37.45	39.21	40.26	38.2	40.36	43.64	40.61	37.65	37.95	40.1	42.14	41.76	37.68	37.56	39.7	40.29	37.27	38.35	41.98	40.31	39.52	39.32	38.46	39.34
B34_G4	Gammaproteobacteria	metagenome	40.79	36.44	39.1	40.23	39.4	41.86	37.37	35.76	37.64	38.37	39.5	39.86	38.92	40.09	38.23	41.93	39.95	41.06	39.89	39.95	40.62	39.89	34.65	35.45	36.32	38.8	37.41	38.23	43.7	38.37	35.94	38.8	41.04	40.75	39.84	35.78	36.09	39.79	39.26	0	38.57	41.63	40.01	39.75	38.63	37.16	35.7
B46_G6	Gammaproteobacteria	metagenome	42.83	37.66	39.9	40.22	35.88	42.75	37.31	39.83	38.87	47.9	40.79	39.67	38.51	37.39	39.02	40.93	39.85	38.91	39.39	40.25	41.65	41.67	35.5	36.54	37.4	43.88	38.39	40.13	44.72	39.22	40.65	40.14	41.42	39.73	39.68	36.78	38.37	40.27	38.18	38.1	38.83	43.18	41.06	40.45	41.08	38.33	40.38
ex4572_131	Gammaproteobacteria	metagenome	45.08	37.98	46.63	41.77	35.84	42.76	42.23	39.3	37.87	38.41	42.1	39.5	41.96	40.5	36.5	40.8	38.12	43.74	40.76	43.5	41.65	42.78	36.92	35.89	37.41	38.27	36.64	38.2	44.8	38.92	38.18	34.99	41.73	40.6	40.12	37.57	36.46	41.01	38.25	34.1	40.79	41.4	38.61	39.69	38.06	41.25	47.57
B32_G4	Gammaproteobacteria	metagenome	40.62	37.85	36.06	39.62	38.52	41.71	37.55	42.86	40.06	44.1	41.68	40.42	38.73	37.64	38.55	41.22	38.28	39.71	40.05	42.02	40.52	41.11	35.26	35.3	35.13	37.21	36.48	37.85	41.57	38.5	36.82	38.91	43.06	40.74	41.43	38.78	36.64	40.05	39.39	36.06	38.86	40.15	38.18	37.94	38.57	37.42	37.76
GCA_000981765.1_ASM98176v1_genomic	Gammaproteobacteria	type material	40.83	38.26	41.3	40.16	38.22	41.93	42.8	39.72	39.8	39.8	41.83	41.47	39.44	42.08	38.01	42.24	41.99	41.38	40.36	42.81	42.57	42.43	38.8	37.54	37.63	42.66	39.4	38.16	44.61	38.42	39.4	41.12	40.9	41.52	41.34	39.07	38.27	41.87	39.16	40.63	39.22	43.86	39.82	40.66	39.35	39.97	40.85
GCA_000744735.1_ASM74473v1_genomic	Gammaproteobacteria	type material	40.59	38.45	36.98	39.98	39.52	42.11	39.7	39.49	39.09	38.78	40.03	41.39	38.95	40.09	37.35	41.21	39.93	40.92	39.41	41.56	42.01	42.31	37.57	37.49	38.72	39.06	40.15	38.56	44.43	38.9	37.8	38.08	40.16	40.16	40.8	40.76	36.23	39.65	38.86	42.87	40.19	41.66	38.9	37.84	38.61	37.74	41.11
GCA_000511875.1_MOLA455_draft2_genomic	Gammaproteobacteria	representative genome (isolate)	40.38	38.42	37.95	40.96	40.55	42.38	41.55	42.24	39.35	40.08	40.84	42.93	39.58	40.74	36.2	41.99	40.8	41.12	40.22	41.97	42.36	42.19	38.36	39.21	38.52	38.52	39.63	38.3	44	38.67	39.02	38.51	41.11	39.32	39.86	41.32	36.58	40.35	36.29	35.48	40.15	43.74	40.4	40.98	40.69	38.71	40.74
GCA_001439295.1_ASM143929v1_genomic	Gammaproteobacteria	metagenome	39.51	39.02	37.5	40.2	38.95	42.24	41.51	43.5	38.56	40.6	40.11	42.52	38.18	39.65	35.68	40.92	41.53	39.98	40.57	40.58	41.31	41.38	39.18	36.79	36.83	38.95	38.82	38.41	45.11	36.97	38.17	38.73	40.49	41.32	41.86	38.29	35.47	38.84	37.77	31.45	40.43	47.39	38.36	38.68	39.21	38.42	43.67
B3_G4	Gammaproteobacteria	metagenome	42.03	37.41	39.22	39.16	38.24	42.49	37.66	40.72	37.72	37.5	41.78	41.91	39.52	40.94	36.88	42.55	42.41	43.22	39.15	41.53	41.77	42.52	38.61	36.6	36.47	39.5	39.89	38.51	43.56	38.7	38.15	38.12	40.04	40.78	40.71	39.88	35.62	41.01	39.05	37.65	39.82	45.28	40.5	40.21	40.02	38.37	37.97
B33_G6	Gammaproteobacteria	metagenome	42.25	38.41	36.91	39.48	40.28	42.56	38.99	39.49	39.34	37.73	41.14	41.85	39.38	40.85	38.69	42.36	41.68	41.3	39.42	41.26	40.83	42.39	40.03	36.89	37.75	39.91	38.88	38.69	43.49	39	38.62	39.36	41.14	40.67	39.77	40.68	35.84	40.16	39.59	39.38	39.3	44.07	40.73	41.22	41.39	38.51	39.48
B44_G6	Gammaproteobacteria	metagenome	40.69	37.94	38.53	38.65	35.42	41.68	38.34	45.03	39.89	36.63	42.47	41.41	42.09	39.56	40.18	43.57	41.11	40.73	40.18	42.43	42.78	41.38	38.83	40.3	39.23	38.35	39.49	37.28	42.75	40.38	40.57	37.72	37.69	40.45	40.54	36.29	34.33	40.56	36.05	39.8	40.61	41.59	37.74	38.95	38.11	41.21	40.35
GCA_000158175.1_ASM15817v1_genomic	Gammaproteobacteria	type material	39.66	38.57	36.56	39.26	39.77	42.18	39.43	38.3	37.64	38.46	40.82	41.85	40.72	39.89	38.96	43.19	39.78	39.77	38.54	40.08	41.84	42.25	36.34	34.66	35.03	37.73	37.89	38.7	43.46	39.91	40.71	37.58	40.52	40.53	40.1	39.61	35.86	40.28	38.48	38.83	38.94	41.15	39.52	39.36	38.84	38.54	38.23
GCA_000764025.1_ASM76402v1_genomic	Gammaproteobacteria	type material	38.83	38	38.08	39.83	39.3	42.58	38.71	39.22	38.57	39.59	41.49	42.3	41.23	38.82	38.4	41.98	41.24	41.85	40.31	40.87	42.46	42.73	37.46	35.42	35.94	38.48	38.48	37.64	44.5	40.61	41.47	38.83	40.44	40.98	39.51	39.86	36.54	40.28	37.1	42.6	39.51	41.4	38.27	38.06	38.93	38.83	39.05
GCA_000153125.2_ASM15312v2_genomic	Gammaproteobacteria	type material	37.69	37.58	38.13	40.5	37.64	42.1	39.32	39.9	38.35	38.88	41.01	42.16	38.88	39.44	37.77	40.92	39.41	39.81	39.98	41.03	41.51	41.45	37.06	34.96	35.5	37.97	40.06	38.32	44.09	42.49	40.24	38.07	40.04	41.39	40.51	38.56	35.52	40.25	38.32	38.53	39.41	41.81	39.2	39.17	38.32	38.31	40.12
GCA_001953075.1_ASM195307v1_genomic	Gammaproteobacteria	representative genome (isolate)	41.32	38.07	40.47	39.55	38.94	41.65	39.19	40.63	39.22	39.21	41.18	41.57	40.14	39.61	37.57	42.8	40.33	40.88	38.8	40.62	42.23	42.64	34.74	33.97	34.09	38.23	39	37.72	44.15	39.76	39.93	40.48	40.77	40.85	41.07	39.14	35.77	41.25	38.86	42.08	40.07	42.48	38.49	38.7	38.16	39.39	38.89
B35_G4	Gammaproteobacteria	metagenome	40.59	36.37	38.86	38.84	43.8	41.35	39.47	38.5	38.86	37.05	40.37	40.98	38.15	39.73	37.77	45.48	43.58	37.86	37.72	40.46	41.3	40.47	37.85	32.48	32.03	37.48	38.16	37.96	43.77	38.66	41.49	40.05	40.08	40.34	42.12	39.89	37.12	38.79	38.27	40.6	39.74	40.95	38.31	39.61	39.42	39.64	36.99
B36_G6	Gammaproteobacteria	metagenome	40.4	38.46	38.78	38.74	39.19	41.5	39.07	39.38	37.7	37.94	39.82	42.71	38.89	38.53	37.23	42.52	41.96	38.56	37.69	39.39	41.73	41.08	35.33	33.95	33.56	38.55	39.21	39.08	43.59	39.27	41.16	37.78	39.34	39.99	40.57	38.27	38.12	40.76	38.35	42.1	39.25	43	38.01	38.16	37.95	39.95	36.88
B26_G4	Gammaproteobacteria	metagenome	39.69	38.45	39.13	39.37	40.4	42.01	37.89	39.83	38.31	38.67	41.34	42.02	39.68	39.06	39.16	43.28	41.49	38.78	41.01	41.17	41.03	42.25	36.3	34.94	35.25	38.87	39.18	38.51	42.63	38.36	38.96	38.69	39.66	40.35	40.55	39.4	35.55	40.56	37.27	36.8	40.72	43.2	38.9	39.19	38.76	39.15	38.13
B37_G6	Gammaproteobacteria	metagenome	40.34	38.23	38.72	39.14	39.07	42.02	38.17	38.53	38.38	37.7	41.26	42.01	39.37	39.46	38.75	42.84	41.53	39.85	40.16	41.02	41.17	41.55	35.77	34.24	34.77	38.9	39.31	37.4	42.36	37.55	39.08	38.47	40.71	40.16	40.09	40.14	36.11	40.27	38.82	36.8	39.67	42.09	39.02	40.17	38.51	39.12	37.53
B23_G6	Gammaproteobacteria	metagenome	41.09	38.44	38.77	39.94	37.68	42.47	39.6	37.62	38.83	38.24	41.96	41.28	41.65	39.15	35.28	40.94	41.33	40.77	40.57	41.92	41.4	41.37	38.76	37.51	37.34	39.07	36.35	37.8	43.16	39.57	37.48	38.46	41.56	42.19	40.27	38.2	36.03	39.86	38.35	37.17	39.57	41.73	38.74	37.98	38.61	40.89	40.05
B25_G4	Gammaproteobacteria	metagenome	39.49	37.52	36.61	39.39	36.1	41.66	37.61	37.91	38.27	37.02	40.28	41.12	37.75	39.17	39.84	42.54	40.22	39.04	38.91	40.42	41.07	40.94	37.84	38.03	38.84	38.07	36.58	38.74	42.6	37.07	37.32	36.95	39.1	40.73	39.49	38.25	37.39	38.7	37.62	38.46	37.73	41.35	38.74	38.18	38.63	37.46	39.76
GCA_001677435.1_ASM167743v1_genomic	Gammaproteobacteria	type material	40.84	37.81	36.81	39.02	38.03	41.62	40.24	40.2	38.93	37.67	41.14	41.02	38.49	40.41	37.33	41.02	39.25	41.12	39.49	41.35	42.42	41.96	38.93	37.18	36.8	37.85	40.42	40.09	43.88	40.32	39.27	38.14	39.41	40.68	41.12	40.34	37.14	39.71	38.91	40.18	39.08	41.63	39.74	38.61	39.12	38.32	40.41
B32_G6	Gammaproteobacteria	metagenome	39.71	37.94	37.66	40.39	37.43	41.14	41.6	40.37	39.55	37.59	40.4	41.38	38.46	42.61	37.33	42.11	40.39	40.25	39.07	41.84	41.8	41.32	38.7	35.6	36.32	37.88	39.05	40.38	44.85	40.09	38.04	37.7	39.42	40.75	40.16	40.14	38.28	39.12	39.62	40.14	38.97	42.3	40.93	41.06	40.23	38.8	38.39
B19_G4	Gammaproteobacteria	metagenome	41.37	38.6	39.3	40.35	39.31	41.49	41.06	40.75	39.51	37.94	41.43	41.62	38.01	43.72	38.9	42.26	40.97	40.65	40.1	43.43	41.68	42.57	39.52	34.89	35.58	39.11	37.61	39.61	44.05	40.81	38.67	37.35	39.52	42.6	41.1	40.34	39.24	40.67	40.2	41.64	39.22	41.59	40.37	42.77	40.24	38.87	39.56
B5_G11	Gammaproteobacteria	metagenome	38.5	38.41	37.17	39.91	38.06	41.35	40.16	36.98	38.3	36.06	40.65	40.45	37.03	42.16	36.86	41.44	39.64	40.74	39.91	41.7	41.73	41.38	36.81	35.77	36.29	37.39	40.51	38.42	43.31	39.62	36.46	35.86	38.23	40.56	40.72	39.56	37.96	38.15	38.66	45.05	39.4	43.41	40.22	42.14	39.79	37.95	42.45
B31_G6	Gammaproteobacteria	metagenome	43.49	38.84	36.51	39.84	39.67	41.53	40.25	38.62	37.89	39.08	39.76	39.64	39.03	40.71	37.35	41.59	39.4	40.43	39.36	39.31	41.17	41.56	36.92	37.53	38.3	39.57	36.19	38.79	42.99	37.39	38.98	39	41.6	39.88	40.01	37.69	35.99	37.97	36.94	40	36.2	39.66	39.94	39.46	39.56	38.73	37.74
GCA_000419525.1_ASM41952v1_genomic	Gammaproteobacteria	type material	40.65	38.2	41.89	40.45	38.41	41.46	41.16	39.97	38.93	41.24	41.34	40.76	40.94	42.09	37.56	41.28	40.72	41.36	40.79	42.06	41.46	42.74	38.92	38.42	38.99	37.75	38.22	39.17	44.75	39.04	39.33	38.56	41.05	41.81	39.78	41.2	37.21	40.25	38.39	38.96	39.63	41.6	38.96	38.49	39.61	39.44	39.55
GCA_000380185.1_ASM38018v1_genomic	Gammaproteobacteria	type material	40.92	38.14	39.31	40.57	37.21	42.14	39.69	42.28	39.82	38.59	41.57	41.5	41.67	42.5	38.51	40.98	42.57	41.35	40.17	42.33	42.75	41.46	36.95	37.57	37.27	39.96	38.98	38.65	44.36	39.53	37.78	38.76	39.46	41.37	39.88	38.6	36.13	40.78	37.89	40.93	39.11	42.21	40.09	38.17	39.87	38.05	38.46
GCA_000371925.1_ASM37192v1_genomic	Gammaproteobacteria	type material	41.44	37.41	40.01	40.39	37.45	42.14	41.18	41.14	39.49	39.23	42.18	41.96	41.09	41.46	37.56	41.35	40.88	41.82	39.29	41.8	42.26	40.72	37.85	37.3	38.27	38.39	37.71	38.88	45.33	40.8	38.33	37.73	39.96	41.12	39.41	37.95	35.55	40.58	38.36	40.23	39.29	41.36	40.61	38.39	39.92	37.45	40.13
GCA_000260135.1_ASM26013v1_genomic	Gammaproteobacteria	type material	41.51	38.83	38.13	40.5	38.21	42.49	40.48	41.17	39.55	38.02	42.71	42.72	40.33	39.49	37.69	42.63	41.92	41.95	39.98	41.78	41.76	41.9	39.82	36.34	36.96	38.61	38.79	38.84	44.95	39.95	39.01	37.47	40.25	41.16	41.11	39.45	36.8	40.34	38.24	39.92	39.68	41.48	39.14	37.82	38.41	38.09	39.62
B64_G9	Deltaproteobacteria	metagenome	41.03	38.64	39.78	41.55	36.42	42.81	37.36	39.68	39.53	39.94	43.76	42.89	39.8	41.1	40.35	43.78	42.18	40.44	41.11	41.58	41.19	42.65	37.21	34.73	35.24	40.6	39.06	41.1	47.29	38.94	37.82	38.29	43.27	41.69	42.31	39.87	38.14	42.32	39.86	38.36	40.99	44.5	41.06	39.97	40.42	39.65	39.33
GCA_000170895.1_ASM17089v1_genomic	Deltaproteobacteria	type material	39.48	37.02	37.24	39.22	36.99	40.54	38.36	37.04	37.38	35.17	40.9	40.38	37.85	43.09	39	39.78	40.3	39.14	40.37	40.77	41.09	41.87	35.4	32.58	34.2	38.41	38.12	38.81	43.05	39.05	36.26	37.18	38.59	37.53	38.3	37.5	34.84	39.5	36.29	35.68	39.52	39.62	39.05	38.67	38.57	38.64	40.54
B10_G4	Deltaproteobacteria	metagenome	39.44	38.55	40.51	39.67	38.99	41.93	39.19	41.34	39.43	38.92	41.67	41.05	39.64	41.28	38.84	42.79	42.31	39.35	40.69	41.01	41.04	42.77	36.79	35.53	35.65	39.66	39.69	41.13	45.2	39.7	38.67	39.98	40.45	40.58	40.4	39.85	39.4	41.29	38.05	44.2	39.73	41.29	39.96	38.42	39.92	38.77	37.58
B2_G11	Deltaproteobacteria	metagenome	42.41	38.05	40	40.15	36.61	42.73	41.04	42.31	38.41	37.86	42.06	40.67	40.75	40.64	39.34	42.66	42.56	41.41	41.07	42.04	41.81	42.97	37.81	34.68	35.9	37.19	41.01	40.22	45.29	39	38.55	36.88	39.87	39.2	40.09	38.9	39.56	40.04	39.78	45.1	40.11	40.37	40.72	40.16	39.78	38.93	39.23
B9_G4	Deltaproteobacteria	metagenome	42.49	39.18	40.34	39.5	37.58	41.96	41.15	42.1	39.07	35.48	42.07	41.79	41.24	43.18	41.58	39.78	36.96	41.06	40.87	41.2	42.1	44.86	40.34	34.73	36.99	37.15	42.21	39.88	41.9	39.34	39.33	37.48	40.05	38.92	40.27	41.76	37.04	40.2	40.23	41.07	39.14	40.23	39.56	40.19	39.07	39.17	41.69
GCA_000737325.2_ASM73732v2_genomic	Deltaproteobacteria	type material	40.84	38.03	37.84	39.62	37.69	42.13	38.57	40.29	39.34	37.87	41.31	40.32	38.76	40.69	38.3	40.62	38.42	39.7	41.26	40.82	41.59	42.68	38.39	39.45	38.14	39.57	39.83	39.24	44.97	38.79	37.68	38.5	40	40.02	39.08	40.99	38.01	40.43	38.78	37.08	39.83	41.57	39.33	38.9	39.2	39.71	39.29
GCA_000067165.1_ASM6716v1_genomic	Deltaproteobacteria	representative genome (isolate)	40.48	38.31	39.52	38.91	38.05	41.33	39.06	37.25	39.74	38.15	41.64	42.07	38.91	40.89	38.49	42.63	41.3	40.01	41.02	41.34	41.88	43.09	36.41	35.97	36.19	38.24	37.54	38.87	43.98	38.11	38.77	39.85	39.24	38.82	40.27	41.85	37.94	40.3	37.65	41.5	39.99	39.22	38.63	38.3	39.59	38.47	39.62
GCA_000601485.1_Chondromyces_apiculatus_DSM_436_genome_assembly_genomic	Deltaproteobacteria	representative genome (isolate)	39.97	38.05	36.89	40.08	37.38	41.59	39.89	39.58	39.76	39.94	41.97	42.26	38.75	41.22	39.18	42.34	40.15	39.68	41.93	42.12	41.62	43.02	38.98	35.22	34.77	38.27	37.75	40.29	43.88	38.01	38.1	39.52	39.49	39.5	39.28	40.54	37.93	41.49	38.71	35.64	40.14	40.32	39.47	39.03	39.4	38.33	39.5
B1_G4	Deltaproteobacteria	metagenome	40.32	38.98	40.86	40.62	36.42	41.82	41.96	41.72	40.99	40.9	41.31	40.89	38.2	42.66	38.82	40.54	37.48	42.04	42	42.16	40.85	43.36	35.59	36.7	36.27	37.7	39.87	41.43	42.13	38.59	38.59	37.91	38.75	39.98	40.06	40.94	37.54	42.94	40.06	48.63	40.82	40.85	39.8	39.99	39.91	38.28	43.88
GCA_000022145.1_ASM2214v1_genomic	Deltaproteobacteria	type material	39.93	38.48	38.3	40.63	39.05	42.04	39.43	39.88	39.91	37.37	41.36	41.61	40.27	42.1	40.66	43	42.77	41.27	41.82	42.27	42.87	44.52	38.23	37.58	37.17	39.83	39.63	41.03	45.34	39.64	39.65	41.18	41.61	41.52	41.36	39.13	38.67	40.39	39.21	37.9	39.98	42.97	40.3	39.52	40.09	39.07	39.25
GCA_000012685.1_ASM1268v1_genomic	Deltaproteobacteria	representative genome (isolate)	40.83	38.76	39.82	41.25	39.32	42.59	39.68	42.31	39.01	38.24	40.32	41.49	40	41.18	40.61	42.72	41.04	41.2	41.32	42.28	42.76	44.42	38.62	39.38	39	40.11	40.4	40.58	45.56	38.93	39.59	40.25	41.41	38.98	39.45	39.69	38.97	41.2	38.89	37.87	41.28	43.78	40.7	40.12	39.64	39.2	38.1
GCA_001027285.1_ASM102728v1_genomic	Deltaproteobacteria	type material	39.89	38.25	40.58	40.38	41.55	42.52	40.02	41.42	39.9	38	40.78	41.59	39.19	41.2	38.95	42.29	40.72	39.82	40.8	41.93	42.13	44.32	35.78	37.37	36.54	40.05	39.03	39.35	45.13	38.56	38.98	39.02	41.31	40.41	40.07	39.24	38.13	41.2	37.97	38.38	42.13	42.78	40.95	41.25	40.26	38.59	38.69
GCA_001263175.1_ASM126317v1_genomic	Deltaproteobacteria	type material	40.22	38.5	39.74	40.28	40.01	43.62	39.8	41.52	39.37	37.26	42.8	41.87	40.22	41.93	39.58	41.92	39.73	41.19	40.91	41.74	42.59	44.1	38.26	38.03	37.99	41.25	38.89	39.11	46.08	40.49	39.62	41.08	40.78	39.66	40.57	40.2	38.83	41.05	38.58	40.4	41.41	42.47	39.52	39.26	39.92	39.64	38.32
GCA_000512235.1_ASM51223v1_genomic	Deltaproteobacteria	type material	45.27	41.54	40.08	41.15	40.18	45.74	41.04	41.24	41.47	40.25	43.53	42.68	41.28	41.11	42.72	43.3	42.95	42.47	42.53	43.19	41.76	44.53	38.58	37.91	39.06	41.04	40.47	41.45	47.4	40.91	39.43	40.6	43.11	41.96	42.36	41.04	41.91	42.09	39.94	46.4	41.36	44.62	42.79	42.1	42.67	42.71	42.43
B52_G9	Deltaproteobacteria	metagenome	43.01	39.14	41.01	41.99	39.4	46.06	38.56	39.28	39.15	39.08	44.81	43	44.22	39.57	41.15	42.49	42.73	44.69	44.18	45.86	41.66	42.43	36.59	37.19	35.68	41.24	39	41.36	47.53	40.84	39.89	41.35	46.27	42.51	41.46	39.73	36.85	42.56	39.58	40.5	41.7	47.07	42.06	42.21	42.78	40.95	39.13
B73_G16	Deltaproteobacteria	metagenome	40.02	37.42	41.08	41.27	37.05	46.71	38.55	39.71	40.17	40.33	44.44	42.23	40.13	40.43	42.38	43.39	45.49	43.54	41.34	41.69	41.53	41.86	37.77	41.31	38.99	41.74	42.37	46.96	47.47	40	39.23	38.87	42.16	40.97	41.01	42.05	39.08	41.97	40.64	44.63	41.11	46.12	42.38	42.11	42.64	40.26	41.54
B13_G15	Deltaproteobacteria	metagenome	42.37	38.38	40.37	41.63	38.51	47.18	39.54	39.46	42.58	39.86	44.88	42.76	43.13	44.38	41.65	44.57	43.71	44.25	44.13	44.57	41.99	44.74	36.36	39.14	37.96	41.9	39.85	42.63	48.23	41.22	39.74	41.5	44.51	42.8	43.45	41.15	39.28	42.16	40.74	44.9	42.08	46.06	41.99	41.77	42.52	40.09	40.17
B52_G1	Deltaproteobacteria	metagenome	43.77	39.81	41.01	42.35	40.85	46.99	40.71	42.33	41.84	42.27	46.07	44.72	42.79	41.99	44.37	44.38	44.47	44.72	44.03	45.29	43.71	44.39	42.07	42.74	43.01	41.73	42.28	44.15	47.27	41.72	41.8	42.12	44.56	44.5	44.52	43	41.86	44.23	43.34	46.69	42.67	46.78	41.95	42.68	42.84	42.47	40.41
B81_G9	Deltaproteobacteria	metagenome	44.49	37.18	42.01	40.89	40.09	47.07	38.05	39.72	41.21	41.15	45.6	42.61	41.48	41.56	41.65	43.74	44.51	43.21	42.74	43	40.81	42.7	40.27	42.17	39.66	39.6	39.95	44.68	46.83	41.82	40.63	42.49	45.39	43.45	42.29	41.72	40.43	42.66	43.08	43.72	43.11	47.58	44.11	44.07	44.29	41.08	43.09
B15_G17	Deltaproteobacteria	metagenome	40.82	42.06	38.77	43.35	40.66	48.05	38.16	43.63	41.16	40.42	45.9	43.03	41.41	42.02	43.46	44.99	43.07	43.9	44.73	44.11	42.74	44.29	38.53	38.66	37.38	40.32	40.69	44.29	48.97	42.39	41.34	40.54	45.66	42.7	43.57	41.35	39.14	42.7	41.37	39.3	40.5	46.91	43.14	42.6	42.8	42.67	42.3
B7_G15	Deltaproteobacteria	metagenome	41.55	40.26	41.35	42.46	39.06	46.15	39.31	44.56	41.35	38.74	42.83	43.17	41.31	40.54	42.33	42.23	43.4	42.72	41.93	41.77	41.29	42.99	36.71	38.81	36.96	40.07	39.56	42.27	48.38	42.91	42.87	40.08	42.63	42.47	41.89	42.93	39.31	41.94	42.38	42.24	41.99	44.74	41.91	41.38	41.34	41.59	40.51
B78_G16	Deltaproteobacteria	metagenome	43.43	40.41	41.29	41.85	39.48	47.94	40.98	44.03	42.2	39.96	46.99	43.61	41.82	40.46	42.23	44.5	42.94	43.19	45.64	45.5	43.88	45.96	37.37	37.28	36.75	42.27	40.12	43.7	48.9	41.85	41.03	40.68	44.56	43.28	43.49	41.98	39.02	42.43	40.64	39.02	42.21	45.93	42.5	42.36	42.89	41.51	41.38
B11_G15	Deltaproteobacteria	metagenome	42.45	37.68	40.96	42.89	39.21	47.2	39.34	40.82	40.27	39.9	44.72	42.6	41.67	42.2	41.31	41.06	43.05	43.28	43.83	43.86	42.35	44.41	37.63	37.05	37.55	40.59	40.55	41.57	51.07	41.28	41.16	41.05	42.95	42.88	43.62	40.48	38.3	42.37	40.89	42.2	40.53	46.51	42.47	41.95	43.33	40.92	39.65
GCA_000195295.1_ASM19529v1_genomic	Deltaproteobacteria	type material	42.96	38.76	39.27	41.3	38.59	46.23	40.22	41.46	38.72	37.87	42.92	43.15	40.24	42.94	42.03	41.72	42.59	43.25	41.69	42.64	42.5	43.5	39.12	38.92	39.64	40.63	40.23	41.62	48.83	41.14	39.79	41.67	43.41	41.21	41.3	41.15	40.71	42.49	38.72	40.77	40.04	45.58	42.32	42.41	42.06	41.33	40.56
B59_G9	Deltaproteobacteria	metagenome	42.51	38.79	40.09	40.86	38.24	46.34	39.77	42.77	40.23	37.75	42.5	43.14	39.64	42.92	42.37	42.88	41.6	43.98	41.21	41.86	42.8	43.26	38.16	37.43	37.14	41.09	39.98	41.1	49.01	39.85	39.21	41.21	43.84	40	41.23	40.11	40.9	41.09	40.25	43.93	39.59	46.04	40.98	41.25	41.32	41.99	40.46
ex4484_104	Deltaproteobacteria	metagenome	41.99	38.84	40.54	41	38.98	46.44	40.25	42.09	40.11	37.93	43.38	43.44	40.03	42.99	42.01	42.35	41.46	43.71	41.89	42.15	42.86	43.54	38.31	38.04	37.12	40.9	39.44	41.12	49.36	40.02	39.97	41.5	44.59	40.56	41.5	39.85	40.63	41.3	40.14	43.93	39.09	45.33	41.13	40.96	41.46	41.47	40.99
B2_G1	Deltaproteobacteria	metagenome	41	38.72	40.13	42.23	38.83	46.89	39.52	40.96	38.45	39.25	42.23	41.7	40.67	42.5	51.39	44.24	43.14	43.37	41.17	40.55	41.91	42.46	39.34	36.9	37.41	41.46	39.55	39.01	49.65	41.02	40.48	40.52	43.42	42.34	42.15	41.31	39.39	41.13	40.11	44.28	40.53	45.26	40.95	41.55	40.63	40.37	41.03
B119_G9	Deltaproteobacteria	metagenome	43.38	37.85	39.95	41.92	39.72	46.79	39.72	39.98	39.54	39.39	44.07	42.74	40.72	43	42.05	42.67	44.52	46.23	42.7	41.92	41.85	42.41	37.72	37.5	37.41	39.33	41.3	39.37	49.39	42.47	40.76	41.05	44.06	43.11	47.35	41.12	38.45	42.1	40.33	38.5	41.84	47.05	43.04	43.3	43.29	40.95	42.42
GCA_000014965.1_ASM1496v1_genomic	Deltaproteobacteria	type material	42.64	38.31	39.71	42.2	38.32	45.78	39.38	39.78	40.25	42.03	42.2	41.93	39.45	42.38	42.22	42.96	42.27	42.99	41.02	41.41	41.78	43.11	37.14	37.16	37.05	39.97	39.05	41.9	48.49	38.81	40.22	40.65	42.42	40.4	40.12	40.4	40.06	40.75	38.02	46.4	40.93	45.42	42.19	42.15	43.06	40.43	42.39
B6_G11	Deltaproteobacteria	metagenome	40.76	37.88	40.73	40.47	39.74	45.75	37.81	41.76	41.85	42.08	44.64	44.33	40.5	45.17	42.89	44.82	41.79	44.15	42.48	43.72	42.86	45.67	36.92	38.13	37.38	40.7	41.27	41.95	50.04	40.22	38.16	41.67	40.95	42.29	41.51	41.02	38.04	42.49	40.09	44.64	41.05	46.22	43.15	43.43	42.4	40.89	38.5
B94_G9	Deltaproteobacteria	metagenome	41.91	39.98	39.33	42.12	37.95	47.53	39.6	40.29	40.33	37.54	43.74	42.82	39.63	42.54	43.99	45.89	38.97	44.81	42.15	42.83	40.76	44.26	36.55	39.76	38.65	40.97	41.02	39.06	52.51	38.7	38.98	40.06	47.86	42.13	42.2	39.39	37.72	41.08	39.43	36.1	38.31	44.85	42.91	43.11	42.35	36.87	44.26
B7_G9	Deltaproteobacteria	metagenome	42.7	41.13	40.11	41.5	38.68	46.46	41.57	39.76	40.32	36.24	43.72	43.51	39.17	41.6	40.44	40.71	40.49	43.74	43.49	44.5	41.42	43.59	37.26	37.77	36.91	40.11	38.47	40.8	52.79	37.83	39.07	37.14	45.61	42.24	41.28	39.42	37.92	43.43	38.65	38.3	40.44	45.33	41.06	41.76	43.65	38.08	41.52
B32_G2	Deltaproteobacteria	metagenome	45.41	37.32	40.51	41.63	37.93	46.51	38.93	40.83	39.31	37.39	43.84	40.79	40.73	42.37	39.51	42.16	42.49	44.32	42.4	44.14	40.47	42.91	37.99	39.48	40.47	40.7	40.6	43.37	54.28	40.6	38.65	38.82	41.6	42.93	41.07	44.3	39.91	41.42	40.47	39.05	43.39	44.48	41.92	42.77	42.2	40.72	41.51
B111_G9	Deltaproteobacteria	metagenome	44.56	39.17	42.47	41.8	37.95	45.64	41.67	41.65	40.47	37.82	44.12	42.8	41.54	43.45	41.86	42.92	42.92	45.37	44.41	44.9	42.1	45.07	36.52	40.05	39.92	41.18	40.9	40.57	53.8	40.91	39.66	39.32	44.05	42.57	41.65	41.5	39.27	42.37	41.32	43.23	42.48	44.86	41.65	41.97	43.5	41.33	42.29
B40_G1	Deltaproteobacteria	metagenome	44.64	39.63	41.13	42.14	40.27	46.55	42.16	40.94	40.54	38.39	41.97	42.85	41.68	40.9	42.4	42.96	43.22	44.01	43.19	44.49	41.58	42.86	39.73	39.05	39.81	41.24	41.17	43.76	51.31	40.96	40.54	40.1	43.9	47.59	53.65	40.81	39.45	42.28	41.69	38.54	41.02	45.29	42.74	43.34	43.58	40.07	43.44
B37_G16	Deltaproteobacteria	metagenome	44.13	39.19	40.52	41.12	36.8	45.83	39.28	40.47	40.59	36.62	44	42.21	42.03	44.44	38.99	41.35	40.88	45.38	43.16	43.82	42.56	44.85	38.09	36.22	36.19	40.27	39.69	41.08	54.31	40.59	38.05	39.37	45.26	42.73	42.25	41.49	40.45	41.31	40.69	43.94	41.79	43.55	41.98	41.26	43.37	40.58	42.13
B5_G2	Deltaproteobacteria	metagenome	44.38	39.3	40.85	41.66	38.07	46.7	41.61	42.79	41.32	39.62	44.34	44.26	41.66	46.26	39.02	40.92	40.63	46.42	43.48	43.98	42.46	45.36	38.63	36.64	36.83	40.37	39.2	41.9	55.05	41.29	38.65	40.89	45.31	42.43	41.6	41.61	40.82	42.62	39.91	44.94	40.71	44.81	42.47	42.47	44.71	40.63	40.15
B133_G9	Deltaproteobacteria	metagenome	41.32	39.72	36.82	41.01	36.85	46.21	39.73	37.14	38.81	38.07	42.92	40.47	40.08	41.65	40.31	42.79	41.84	45.46	41.72	41.03	41.1	42.71	37.43	36.97	36.9	41.05	40.04	38.79	55.83	39.68	36.65	38.86	46.3	42.64	42.99	41.37	37.84	40.02	40.17	46.22	39.58	45.08	40.22	40.02	41.7	38.34	40.28
B125_G9	Deltaproteobacteria	metagenome	45.55	38.2	40.32	41.46	37.94	46.14	40.6	40.76	40.09	38.24	43.03	42.35	39.69	41.06	41.7	43.41	41.54	46.71	43.09	43.07	40.75	43.73	37.32	38.89	38.15	42.61	40.28	40.79	53.88	42.1	39.57	41.36	44.68	42.78	43.53	43.22	40.96	44.1	43.47	44.38	45.81	45.04	46.35	45.22	46.19	41.29	43.18
ex4484_190_2_v2	Deltaproteobacteria	metagenome	44.35	39.68	41.57	40.61	40.31	46.09	38.72	44.47	40.45	40.19	45.26	42.76	41.76	43.46	43.31	45.04	41.37	45.37	42.04	44.08	42.56	43.67	36.88	37.41	37.9	44.05	39.19	42.28	55.87	41.45	41.73	40.73	46.79	43.2	42.86	41.82	39.06	42.83	43.48	40.4	40.54	43.18	42.84	42.96	42.69	40.7	40.84
ex4484_190_1_v2	Deltaproteobacteria	metagenome	43.27	38.33	41.52	41.23	39.16	45.79	38.27	42.63	38.98	36.99	42.39	43.01	40.28	42.15	42.62	43.65	48.39	45.38	43.62	44.45	41.28	44.06	38.47	39.03	39.15	42.25	39.76	41.42	53.48	41.4	39.96	38.34	46.33	42.16	41.65	42.31	37.7	42.68	39.07	43.8	41.16	41.71	41.09	41.15	41.85	38.72	41.71
GCA_000422285.1_ASM42228v1_genomic	Deltaproteobacteria	type material	42.91	38.13	40.04	41.37	38.48	45.89	41.69	40.3	39.22	38.34	43.5	41.27	42.14	44.68	40.61	43.11	44.12	45.13	43.31	43.81	43.64	44.38	37.99	37.33	38.29	40.49	39.09	40.01	55.66	40.89	40.09	40.72	46.41	41.65	41.54	42.05	38.78	41.22	39.93	41	41.27	44.63	41.63	40.48	43.26	41.24	41.29
ex4572_87_removed	Deltaproteobacteria	metagenome	41.58	38.77	41.06	41.74	37.6	44.62	40.68	36.53	38.79	37.91	42.51	41.76	39.2	40.46	41.14	43.55	41.95	42.89	40.83	41.33	41.85	43.37	38.46	36.87	35.32	37.69	37	38.99	52.44	38.72	38.99	41.59	44.6	40.27	40.84	38.33	36.77	40.89	37.49	37.13	40.93	40.56	39.74	39.49	41.21	40.81	39.3
GCA_000179315.1_ASM17931v1_genomic	Deltaproteobacteria	representative genome (isolate)	42.73	38.2	42.06	41.13	39.59	45.06	40.35	39.74	39.13	37.5	42.51	42.07	40.96	41.93	42.58	42.29	42.73	44.19	42.42	41.68	42.59	44.3	38.39	36.54	37.95	41.18	38.27	42.06	55.52	40.37	39.53	39.52	43.91	41.43	41.91	40.39	39.08	41.92	37.54	42.51	40.3	43.73	41.74	40.49	43.49	40.59	39.28
ex4484_242	Deltaproteobacteria	metagenome	43.04	38.55	41.47	40.79	36.89	46.11	36.73	36.36	39.61	36.97	42.65	41.69	40.77	39.17	42.01	43.15	42.01	43.49	42.34	44.19	42.1	45.61	36.9	37.4	37.14	37.88	39.2	39.58	54.24	39.91	39.14	40	45.94	42	41.73	41.31	37.7	40.71	39.47	40.1	41.1	46.93	41.39	42.24	42.52	39.62	38.56
B46_G9	Deltaproteobacteria	metagenome	43.41	39.05	40.6	41.29	37.27	46.09	39.82	40.03	38.8	37.81	43.04	41.22	41.41	42.2	40.98	41.72	42.31	44.61	42.76	42.82	42.2	43.89	35.87	37.37	36.8	41.77	39.01	39.82	54.24	40.96	39.07	39.35	43.3	42.43	41.85	41.12	40.23	42.55	39.38	47.42	41.19	42.1	40.34	39.83	42.08	41.28	40.95
ex4484_190_3_v2	Deltaproteobacteria	metagenome	45.23	38.74	45.3	42.06	39.28	45.81	42.81	40.93	39.51	39.58	44.13	41.37	42.77	42.4	42.72	43.85	42.25	47.88	42.97	41.41	41.92	43.71	38.6	37.3	38.94	42.04	39.54	40.67	54.47	41.96	41.41	39.55	44.69	43.49	42.72	42.93	37.95	42.11	39.63	45.15	40.8	44.56	42.25	40.73	42.03	41.87	41.69
B17_G16	Deltaproteobacteria	metagenome	44.15	38.37	39.02	41.15	37.25	46.09	38.87	40.31	40.38	37.04	44.01	41.9	41.22	41.18	39.98	41.06	42.44	44.14	42.28	42.45	42.3	43.84	35.37	37.17	36.58	40.61	39.83	41.31	54.62	39.82	39.56	38.8	46.02	43.11	42.48	40.88	36.89	41.97	41.37	42.48	41.79	44.56	41.72	40.56	41.94	38.81	38.63
B18_G16	Deltaproteobacteria	metagenome	43.61	40.06	42.05	41.5	41.58	46.32	41.46	42.05	39.26	38.67	43.54	42.43	42.14	42.27	41.36	41.42	41.68	45.15	42.45	42.95	41.72	44.36	36.56	37.68	37.97	41.99	39.75	41.74	55.87	40.33	39.04	39.84	44.41	42.45	42.51	42.68	38.47	41.67	39.98	42.58	41.13	44.28	41.09	41.96	44.09	40.71	40.22
B25_G16	Deltaproteobacteria	metagenome	42.28	38.88	41.12	41.42	43.62	45.35	39.39	40.56	40.48	41.29	43.08	43.63	40.7	41.3	41.07	44.26	41.93	44.32	41.84	42.21	41.86	43.74	36.63	35.51	35.3	40.38	40.18	41.23	64.58	40.46	41.8	41.47	43.58	41.42	41.09	41.91	38.48	41.31	40.12	46.72	42.48	43.91	41.09	40.48	41.8	40.28	39.69
B3_G12	Deltaproteobacteria	metagenome	44.55	38.43	38.89	41.62	43.85	45.96	38.78	41	38.84	34.81	42.96	42.42	39.5	40.24	41.28	43.93	44.81	44.07	41.26	41.29	41.47	44.7	39.31	37.4	39.17	40.98	39.03	41.61	74.78	40.11	40.01	41.84	43.4	43.1	43.02	38.63	38.3	42.27	39.29	0	40.46	47.52	42.33	41.37	41.35	40.31	36.1
B33_G16	Deltaproteobacteria	metagenome	42.76	38.94	41.98	41.39	40.01	45.69	38.36	39.61	39.77	39.43	43.5	42.3	40.26	40.85	39.03	43.99	42.77	43.55	42.53	42.56	42.36	42.48	38.74	37.34	37.77	41	38.84	40.92	90.94	41.26	40.08	40.09	43.79	40.84	40.81	40.1	39.19	41.86	40.81	42.35	40.69	43.12	41.69	40.68	42.22	39.94	39.81
B45_G2	Deltaproteobacteria	metagenome	42.93	39.4	42.94	41.51	41.01	45.19	41.46	39.5	41.74	39.63	45.12	42.65	41.03	44.79	39.63	43.47	43.85	46.1	42.69	43.7	42.42	44.78	38.9	39.89	39.79	41.25	39.91	42.15	88.85	41.77	41.15	38.48	44.53	40.95	40.51	40.72	39.65	40.95	40.69	42.9	41.18	44.1	41.3	42.64	42.08	40.12	37.05
ex4572_20	Deltaproteobacteria	metagenome	43.63	39.12	40.08	41.61	35.66	45.43	38.93	36.99	38.72	37.94	44.72	41.93	39.07	43.28	39.81	43.71	42.84	44.35	42.93	41.83	41.61	43.29	39.09	37.11	37.89	40.66	39.68	39.22	86.38	41.13	39.74	40.4	42.77	41.51	40.54	39.63	36.26	41.15	39.95	35.15	40.6	41.29	43.27	41.4	43.09	40.16	37.85
B23_G16	Deltaproteobacteria	metagenome	43.13	40.49	39.59	41.28	39.84	46.14	39.75	41.03	39.63	37.3	43.92	42.45	42.13	43.3	41.01	41.28	42.4	46.38	42.53	42.28	42.89	44.18	36.69	37.8	37.84	39.43	40.54	41.45	52.31	39.33	39.94	40.26	45.77	42.71	42.39	42.57	40.05	42.63	40.75	40.92	40.53	44.57	41.75	40.84	49.68	39.7	41.66
B40_G9	Deltaproteobacteria	metagenome	42.14	38.92	39.79	41.6	39.89	45.92	39.12	39.82	40.63	38.46	43.92	42.25	41.67	42.26	42.62	41.95	43.5	45.43	42.45	43.24	42.87	43.18	36.56	37.12	36.96	39.44	39.78	41.27	52.32	40.15	39.46	40.89	44.2	42.27	43.04	39.98	39.17	43.13	40.04	38.52	40.74	43.44	41.05	39.93	47.75	39.42	39.4
B48_G1	Deltaproteobacteria	metagenome	44.04	38.57	38.7	41.48	38.17	46.6	39.49	40.05	40.82	42.87	42.82	43.56	40.95	43.03	42.77	42.04	43.25	45.01	42.06	42.46	42.09	43.25	39.79	38.54	38.15	40.65	41.34	41.82	50.78	38.71	40.28	41.05	43.25	42.2	41.71	41.43	39.04	43.13	39.24	41.55	40	44.87	41.53	48.89	42.62	39.89	41.47
B60_G16	Deltaproteobacteria	metagenome	42.19	39.63	39.93	41	38.3	46.78	40.42	40.34	40.3	38.93	44.32	43.19	43.38	40.71	42.03	42.16	41.76	45.59	43.04	43.96	42.5	43.71	34.73	38.05	38.47	41.53	39.94	42.04	51.55	39.56	39.58	41.16	43.52	40.72	41.42	41.39	39.57	43.15	38.94	51.1	40.66	44.28	41.3	41.3	43.47	41.26	40.14
GCA_000429905.1_ASM42990v1_genomic	Deltaproteobacteria	type material	42.93	39.76	39.57	41.36	40.64	45.27	40.66	41.12	41.78	39.46	42.7	42.93	40.59	43.26	40.43	42.81	43.67	45.48	41.51	43.29	42.27	43.54	37.91	37.45	37.57	42.14	39.72	42.9	50.17	39.77	40.36	39.25	44.24	41.15	41.1	41.38	38.99	41.92	38.88	41.15	40.02	42.57	39.63	39.41	40.94	39.51	39.6
GCA_000426225.1_ASM42622v1_genomic	Deltaproteobacteria	type material	41.61	38.85	39.86	41.71	38.78	45.49	40.99	40.64	39.86	38.67	41.45	43.01	39.86	40.42	39.34	43.27	41.57	45.45	42.84	44.31	42.42	42.58	36.92	36.46	36.21	39.85	37.64	40.67	48.66	39.91	40.5	38.66	43.26	41.57	40.5	40.48	37.95	41.22	38.26	41.13	39.37	42.71	40.18	39.88	40.16	41.12	37.88
ex4572_19_removed	Deltaproteobacteria	metagenome	43.33	40.56	38.2	41.05	36.13	45.39	39.15	39.93	39.99	41.04	41	40.83	40.56	40.31	39.12	47.11	45.9	45.04	42.69	42.81	39.92	42.28	38.64	35.85	36.3	41.96	39.19	41.73	47.92	36.49	41.14	38.74	41.16	42.24	40.15	37.53	38.87	41.68	35.76	0	39.69	43.23	39.47	41.68	41.45	36.27	37.01
ex4572_89_removed	Deltaproteobacteria	metagenome	42.87	40.44	42.95	40.83	38.3	44.08	39.98	38.47	40.89	38.38	42.77	41.37	40.27	40.72	42.34	45.5	38.92	45.31	39.98	42.59	40.93	42.36	33.98	34.3	36.57	40.14	38.78	40.54	46.23	40.47	41.25	37.69	43.19	41.67	40.51	40.59	38	41.89	37.54	39.5	39.65	44.1	40.39	38.54	39.98	37.62	36.87
B6_G6	Deltaproteobacteria	metagenome	41.75	36.95	40.01	39.78	42.25	43.74	37.97	39.79	39.44	35.79	41.51	42.05	38.61	41.07	40.87	43.35	40.62	44.95	39.15	42	40.62	40.26	36.31	35.41	36.02	39.43	40.06	41.64	46.49	39.28	38.63	36.22	42.15	40.76	41.38	41.63	36.98	40.46	37.89	36.1	39	40.64	39.84	39.55	39.36	37.26	37
GCA_000307105.1_ASM30710v1_genomic	Deltaproteobacteria	type material	41.2	39.29	39.89	41.73	40.62	44.66	40.09	40.58	40.32	37.96	42.2	42.8	40.97	41.1	41.51	44.41	41.61	44.55	41.42	43.55	41.26	43.06	36.88	36.53	37.64	42.58	39.01	41.11	48.99	40.28	40.23	39.4	43.98	42.02	41.52	41.34	38.94	41.72	39.56	40.77	40.67	41.99	40.27	39.24	44.21	40.48	38.18
B3_G2	Deltaproteobacteria	metagenome	41.25	38.3	40.86	41.42	40.43	44.45	37.47	37.96	40.41	38.58	43.65	42.78	40.09	41.34	42.13	43.01	44.68	42.21	42.17	43.66	42.34	41.86	36.04	34.6	35.29	39.64	40.24	41.78	48.73	40.6	41.84	38.53	43.19	40.99	40.26	39.25	34.94	41.67	37.83	36.6	39.77	41.73	39.74	39.02	39.57	37.39	36.16
B144_G9	Deltaproteobacteria	metagenome	42.09	39.17	38.88	40.86	39.52	44.28	38.58	39.24	40.44	38.29	42.93	43.15	40.21	40.21	41.43	43.07	42.22	44.29	42.49	42.19	41.86	42.29	36.54	35.87	37	41.83	39.84	41.77	48.27	40.75	41.7	40.3	42.51	42.18	41.92	40.36	37.18	41.61	38.27	38.92	39.66	40.35	40.16	40.01	40.63	38.18	39.56
GCA_000421285.1_ASM42128v1_genomic	Deltaproteobacteria	type material	40.41	38.36	40.55	41.25	40.13	44.48	40.36	39.18	38.93	38.76	42.31	42.42	40.17	41.8	41.67	43.06	41.88	43.11	42.17	43.34	42.26	42.82	37.26	37.69	37.05	41.84	37.84	40.47	48.7	40.48	40.42	38.68	43.25	41.3	40.54	40.52	39.42	41.01	38.05	40.94	39.76	41.83	40	39.51	40.31	39.82	38.36
GCA_000020365.1_ASM2036v1_genomic	Deltaproteobacteria	type material	41.78	39.14	39.92	41.7	41.02	44.73	41.49	36.77	39.95	36.29	43.13	42.81	40.55	43.19	42.18	43.75	41.74	45.01	42.06	42.59	42.58	43.17	37.56	37.14	37.92	39.93	37.69	40.32	48.06	40.24	41.41	38.69	43.88	41.59	41.63	41.24	36.62	41.19	37.69	39.22	40.23	42.74	40.49	40.01	42.09	40.1	42.55
ex4572_130	Deltaproteobacteria	metagenome	41.4	38.77	44.07	41.5	41.76	44.84	38.54	39.1	40.56	40.41	41.51	42.91	39.68	42.83	40.26	43.06	41.52	43.5	41.68	44.25	40.53	43.71	35.41	35.21	34.76	39.54	36.71	40.07	46.54	39.56	39.2	38.45	43.67	41.8	41.75	39.58	37.39	40.8	36.92	54.4	40.31	41.38	40.11	39.52	40.45	39.39	37.62
GCA_000429925.1_ASM42992v1_genomic	Deltaproteobacteria	type material	42.45	38.49	39.04	41.46	39.85	45.38	39.16	39.27	40.09	38.75	42.75	42.98	40.5	41.21	41.91	44.34	43.08	45.33	41.96	43.62	42.2	43.68	35.27	38.02	37.69	39.97	40.09	41.58	50.03	38.82	39.11	40.07	44.23	41.31	40.15	42.05	37.77	40.62	38.85	38.97	40.11	44.23	40.54	40.61	41.24	39.88	39.75
B31_G4	Deltaproteobacteria	metagenome	44.79	38.59	39.02	42.09	40.92	45.29	41.93	41.06	42.85	41.54	42.84	43.35	41.06	44.12	42.12	42.96	41.96	43.05	42.07	40.82	42.13	43.91	38.41	40.15	37.97	41.01	39.82	42.93	49.9	39.6	40.4	41.09	43.3	42.93	42.06	43.2	39.66	42.31	39.56	44.82	41.43	43.99	41.87	42.25	40.74	41.24	38.61
ex4572_123_removed	Deltaproteobacteria	metagenome	41.77	39.26	40.68	40.39	40.73	45.33	39.97	39.98	40.13	36.77	42.62	43.77	40.34	41.11	42.95	42.06	46	47.46	42.02	43.99	40.75	42.36	37.54	37.32	37.84	40.6	39.48	43.26	49.68	39.95	39.4	40.31	43.33	40.97	40.31	40.27	39.37	41.21	38.42	42.4	41.05	42.38	40.52	39.67	41.22	42.34	38.08
ex4484_241	Deltaproteobacteria	metagenome	43.26	40.68	41.17	42.13	39.49	45.96	40.9	40.09	40.17	39.37	44.07	42.7	41.13	42.28	40.78	42.88	41.11	44.99	42.81	43.12	41.95	44.01	39.75	38.27	37.94	43.1	39.8	43	49.8	39.64	40	39.27	46.4	41.43	41.68	42.21	38.36	42.05	37.53	38.3	42.62	44	41.2	40.75	41.57	40.62	39.4
GCA_000018405.1_ASM1840v1_genomic	Deltaproteobacteria	representative genome (isolate)	43.4	38.51	40.56	41.63	39.16	45.37	40.53	41.88	40.11	40.77	43	43.19	41	43.28	42.07	44	42.16	45.84	41	43.24	42.05	44.22	36.02	37.45	36.68	40.7	38.89	40.99	49.75	39.36	40.33	40.04	44.9	42.35	42.48	40.94	38.64	41.49	38.94	39.46	41.93	42.58	40.06	40.67	40.32	39.63	38.55
B10_G6	Deltaproteobacteria	metagenome	40.77	39.96	39.21	42.4	38.4	44.59	39.62	37.88	40.19	39.88	43.5	40.68	39.26	40.09	40.66	43.57	40.91	46.04	40.77	41.11	39.28	42.65	35.91	37.75	38.31	39.13	38.66	42.86	49.85	38.8	40.48	39.47	42.97	40.48	39.34	40.3	35.83	41.49	39.96	31.4	41.05	41.95	40.19	38.41	40.21	39.15	37.34
B13_G4	Deltaproteobacteria	metagenome	43.52	37.08	38.88	40.73	39.81	45.55	40.51	40.55	38.94	40.91	45.35	43.08	41.2	45.35	39.66	42.53	44.39	49.47	40.74	42.77	43.31	42.49	37.91	37.63	36.69	40.26	38.03	41.83	50.11	41.07	39.66	39.06	44.64	43.28	41.16	43.52	35.87	40.69	38.18	35.3	40.63	41.72	40.65	40.97	40.63	41.92	39.83
GCA_000472805.1_ASM47280v1_genomic	Deltaproteobacteria	representative genome (isolate)	43.98	38.42	39.96	42.12	39.75	45.26	39.58	39.42	41	38.4	42.38	42.83	40.21	42.84	42.84	43.52	43.3	48.09	41.87	43.3	41.61	44.53	36.77	37.31	37.55	41.77	40.46	40.14	50.06	39.48	39.73	38.64	46.27	41.85	42.11	40.8	38.62	42.2	38.42	40.57	41.56	45.55	41.15	40.15	41.24	39.96	40.65
B97_G9	Deltaproteobacteria	metagenome	43.22	40.52	39.54	41.96	39.9	46.12	42.16	38.94	38.8	38.24	43.87	43.54	41.8	42.36	41.39	43.89	42.3	48.16	42.34	44.93	42.61	44.24	36.97	37.78	37.47	41.18	38.99	42.26	52.32	42.05	40.9	40.19	46.08	43.38	42.29	41.37	38.97	42.47	40.15	40.96	40.3	45.4	42.87	42.31	43.24	41.69	39.32
ex4572_187_removed	Deltaproteobacteria	metagenome	41.92	40.68	38.76	40.78	37.5	45.6	38.26	36.85	38.96	34.99	41.33	39.49	38.81	42.75	40.91	43.35	41.34	44.01	41.43	42.12	40.78	40.82	35.71	36.84	36.22	40.77	40.22	40.41	52.51	39.16	40.28	41.06	42.8	41.83	40.54	38.95	39.89	40.49	38.78	42.27	39.07	43.76	41.45	38.99	41.78	39.2	39.05
ex4572_88_removed	Deltaproteobacteria	metagenome	42.39	40.44	40.59	40.88	39.89	45.76	39.61	40.63	39.62	39.23	42.35	43.11	40.6	44.02	40.53	43.51	39.98	45.72	43.08	44.92	42.57	43.97	37.57	40.04	39.45	40.19	39.38	40.89	49.54	38.93	40.12	39.1	44.02	41.48	40.05	40.06	39.42	42.16	38.74	47.67	40.25	43.93	41.11	40.93	41.68	39.72	38.7
B29_G6	Deltaproteobacteria	metagenome	35.91	39.1	39.71	40.46	42.55	45.3	39.73	39.55	38.79	37.82	43.45	42.3	39.64	40.42	41.05	42.96	40.78	42.76	40.63	44.79	40.34	43.47	33.86	34.41	35.33	35.93	36.37	37.25	47.11	39.52	39.07	36.5	43.85	38.54	37.67	37.38	36.14	38.42	37.9	43.67	41.74	41.35	37	36.35	38.79	39.5	34.47
B30_G6	Deltaproteobacteria	metagenome	42.7	39.76	39.12	41.58	38	44.97	41.04	39.89	39.93	39.31	43.34	42.81	41.96	41.81	41.47	44.11	42.89	45.46	42.42	43.45	42.27	44.13	39.46	36.82	36.48	41.82	39.37	41.31	49.38	40.61	39.15	39.92	45.16	41.35	41.07	40.35	37.54	41.09	38.45	38.77	40.68	42.42	40.96	40	40.82	40.5	41.81
B16_G4	Deltaproteobacteria	metagenome	43.91	39.17	41.04	41.46	38.01	44.9	41.26	40.44	40.27	41.4	43.48	42.68	41.83	42.05	40.61	45.31	42.71	44.86	43.25	44.23	42.57	44.18	39.14	38.18	36.52	41.91	39.62	41.57	49.59	40.35	40.31	39.36	45.88	41.62	40.97	40.37	37.97	40.74	38.97	46.33	41.65	43.24	41.03	40.84	41.38	41.31	40.59
GCA_001292585.1_SAG5_genomic	Deltaproteobacteria	Single Cell	40.2	39.6	40.58	40.68	40.69	44.98	40.13	41.35	40.4	38.32	42.91	42.48	41.19	42.21	39.98	41.99	41.33	45.24	42.37	43.91	41.57	42.96	35.86	38.51	38.78	41.69	39	40.65	48.22	38.98	39.08	39.51	43.25	40.94	40.06	40.11	37.21	40.21	38.32	40.23	39.16	43.13	39.95	39.91	39.81	38.85	38.67
GCA_000516475.1_Candidatus_Magnetoglobus_multicellularis_genomic	Deltaproteobacteria	metagenome	42.05	38.32	39.8	41.02	41.76	45.39	38.22	37.94	40.31	38.97	41.89	42.14	42.3	42.17	41.37	43.19	41.68	45.16	42.84	44.36	41.69	42.44	37.78	36.15	37.95	39.93	39.66	40.83	48.55	40.83	39.45	38.2	43.39	41.14	40.75	38.66	36.78	40.24	38.36	35.38	39.41	42.87	39.22	38.37	40.87	39.51	41.53
B16_G6	Thermodesulfobacteria	metagenome	42.91	39.24	40.69	43.78	38.55	47.51	39.02	41.74	39.67	38.33	43.7	41.34	40.94	42.69	41.78	44.12	44.62	44.42	41.67	41.17	41.56	45.38	38.27	36.89	38.18	41.55	39.72	40.58	47.46	40.96	42.3	41.74	45.06	39.84	41.26	40.94	39.79	43.49	38.57	41.23	40.97	43.48	40.28	41.88	42.72	40.72	39.11
GCF_001577525.1_ASM157752v1_genomic	Deltaproteobacterium	metagenome	43.37	38.18	40.56	43.25	41.6	48.24	39.55	41.81	40.52	38.85	43.63	43.22	40.93	45.43	42.14	42.94	42.58	43.34	42.22	42.07	41.8	42.83	39.68	38.92	39.19	41.01	40.73	41.37	49.58	41.7	41.44	41.13	46.11	42.47	43.08	40.23	39.19	43.42	39.84	39.8	41.02	47.96	41.76	42.55	42.39	40.14	40.7
GCA_000421585.1_ASM42158v1_genomic	Thermodesulfobacteria	type material	42.51	38.23	41.3	44.66	38.42	52.81	39.93	40.63	40.89	39	43.93	41.95	40.29	42.16	41.34	43.06	42.51	42.91	42.86	42.95	41.73	43.88	36.23	38.49	38.32	41.17	41.09	41.34	46.93	40.79	40	42.23	41.83	42.44	42.8	42.05	40.05	43.22	40.01	41.89	42.1	45.1	42.98	42.2	42.62	40.61	40.02
GCA_000217795.1_ASM21779v1_genomic	Thermodesulfobacteria	type material	42.5	39.27	40.86	45.31	40.12	53.3	39.35	39.09	41.11	39.52	43.69	43.27	40.76	41.73	41.7	42.9	42.65	41.87	42.34	42.49	42.17	43.92	36.66	39.44	38.85	41.65	42.97	41.95	47.65	41.23	40.39	41.39	42.25	42.77	43.09	41.62	40.08	43.49	41.11	43.41	41.89	44.19	43.45	43.56	43.22	40.47	40.28
GCA_000215975.1_ASM21597v1_genomic	Thermodesulfobacteria	type material	43.19	38.44	40.65	56.09	42.21	67.44	39.63	39.75	40.86	37.97	43.61	42.81	40.88	42.55	41.13	42.7	42.47	43.22	42.8	43.4	41.4	43.47	40.19	38.9	38.86	41.41	41.87	41.73	46.73	42	39.47	40.65	41.69	43.41	42.89	41.89	38.78	42.32	40.82	43.42	40.38	44.78	43.05	42.35	42.89	40.01	42.07
B8_G2	Thermodesulfobacteria	metagenome	43.99	39.93	46.32	57.87	53.18	89.81	41.07	43.58	41.01	42.75	42.14	44.48	43.22	42.28	42.75	43.81	43.23	45.63	47.14	44.81	40.73	42.97	38.78	38.02	37.89	42.38	40.69	42.96	46.21	41.63	40.66	42.89	45.11	44.84	46.54	40.87	39.14	43.87	41.34	38.17	40.93	46.22	42.67	42.32	42.72	42.02	41.68
B27_G15	Thermodesulfobacteria	metagenome	43.01	37.48	42.54	66.8	39.47	70.22	38.98	37.08	40.14	38.64	45.79	42.64	40.83	41.3	42.22	45.04	43.81	44.11	47.42	43.73	42.23	44.18	38.47	38.58	39.34	42.92	41.84	41.13	47.66	42.29	39.64	42.23	41.58	41.89	42.34	40.06	40.21	43.37	41.39	40.55	41.11	46.88	44	43.28	43.71	41.34	42.43
GCA_000746255.1_ASM74625v1_genomic	Thermodesulfobacteria	type material	43.39	38.33	42.8	54.98	41.92	66.89	39.18	39.63	41.78	38.53	44	43.26	40.82	43.19	41.95	42.66	43.15	43.51	42.26	43.56	42.19	43.75	39.63	37.25	38.41	41.66	41.54	42.47	47.8	42	39.66	40.9	42.16	43.55	43.04	41.39	40.22	42.9	40.5	42.22	41.73	44.58	43.57	43.03	42.89	40.96	41.93
GCA_000423845.1_ASM42384v1_genomic	Thermodesulfobacteria	type material	41.94	38.62	40.83	51.04	41.07	63.38	39.99	40.15	40.63	38.8	44.48	42.55	41.03	42.2	41.65	42.9	44.31	43.07	42.53	43.01	41.83	43.5	40.05	38.79	37.89	41.85	41.79	42.54	46.61	41.45	40.06	42.78	41.31	43.35	43.29	41.53	40.28	42.99	41.59	41.99	41.66	43.9	43.18	43.23	43.36	41.54	42.47
B74_G16	Thermodesulfobacteria	metagenome	41.05	39.43	43.99	40.91	41.46	48.27	39	38.55	38.46	37.7	41.01	41.77	40.03	39.91	40.83	42.88	42.18	41.14	41.45	40.92	40.77	41.2	36.35	38.46	38.61	41.16	39.55	40.93	51.89	39.69	38.32	39.84	42.29	40.29	41.56	41.28	39.22	40.73	40.6	39.1	40.07	44.48	40.78	40.97	41.26	39.52	40.31
B4_G9	Thermodesulfobacteria	metagenome	41.23	37.86	41.41	42.2	40.39	48.18	38.61	39.89	39.18	37.3	43.3	42.08	39.5	44.93	39.93	42.75	41.96	42.53	41.71	42.66	42.54	41.73	36.69	38.08	37.65	39.92	41.53	41.39	49.92	38.96	40.99	38.96	41.46	40.78	41.63	40.1	39.17	42.73	39.95	40.1	42.01	44.17	41.26	41.29	42.82	40.81	40.4
B39_G16	Deltaproteobacteria	metagenome	44.94	40.88	43.24	42.43	43.16	46.46	40.36	42.81	42.74	39.51	42.77	43.32	41.82	41.12	39.83	43.34	44.5	43.69	43.51	44.3	42.78	45.72	38.21	38.21	38.59	39.65	41.88	42.33	50.89	40.18	38.42	40.53	43.8	42.63	42.02	40.63	42.95	43.89	38.8	42.07	43.27	45.2	41.69	42.61	42.31	40.66	39.57
GCA_000013405.1_ASM1340v1_genomic	Deltaproteobacteria	type material	41.92	39.72	41.25	41.84	40.51	46.1	42.11	41	41.51	39.31	44.22	43.41	41.1	43.28	40.52	42.14	42.8	44.95	41.77	42.2	42.2	42.42	39.04	36.9	37.96	40.89	39.81	40.9	48.75	40.39	41.62	40.32	43.49	43.4	42.88	39.88	39.82	41.06	40.45	38.88	40.99	42.9	40.63	40.68	41.39	41.62	40.27
GCA_000753945.1_ASM75394v1_genomic	Deltaproteobacteria	Single Cell	40.96	38.5	41.53	41.21	43.72	47.23	39.12	36.96	39.36	36.91	42.1	42.97	40.28	40.73	39.8	42.89	40.86	40.52	40.13	40.41	41.53	41.87	35.14	38.01	38.28	37.47	39.58	41.47	49.74	39.77	40.74	40.94	41.25	42.12	41.59	41.14	39.04	40.07	38.59	37.6	39.97	43.29	39.08	39.41	40.19	38.86	40.05
B14_G9	Deltaproteobacteria	metagenome	43.11	40.89	39.54	41.4	40.59	45.69	41.16	41.59	40.68	38.59	44.71	44.22	41.64	40.62	39.05	41.75	41.97	44.58	42.54	42.8	42.49	44.71	38.02	37.8	36.6	42.51	39.19	41	47.4	43.4	39.82	39.79	43.36	43.11	42.76	39.92	36.85	41.64	37.44	0	40.03	41.75	40.36	39.46	40.34	38.96	39.84
GCA_000266945.1_ASM26694v1_genomic	Deltaproteobacteria	type material	42.97	40.33	41.4	41.17	40.09	44.87	40.64	42.06	41.26	38.49	42.94	43.4	40.51	45.18	42.4	42.15	41.99	43.65	42.24	42.94	42.81	44.58	37.54	37.4	37.6	40.97	38	40.62	47.83	39.65	39.86	41.44	41.5	42.31	41.89	40.03	39.66	42.3	38.47	42.28	40.9	43.51	42.04	41.51	41.85	40.39	40.42
GCA_000015045.1_ASM1504v1_genomic	Deltaproteobacteria	type material	43.56	39.74	39.29	42.08	38.71	44.29	40.22	38.8	40.53	38.53	42.84	42.61	41.7	45.55	41.17	42.7	41.47	43.07	41.79	43.4	41.54	44.44	38.25	36.32	36.44	40.8	40.78	39.8	46.84	40.48	38.92	39.03	43.12	40.28	40.72	40.68	39.56	41.93	39.21	42.19	41.03	43.1	40.89	40.76	40.85	40.67	39.19
GCA_000012925.1_ASM1292v1_genomic	Deltaproteobacteria	type material	43.81	39.17	39.2	40.92	37.99	44.98	41.29	38.17	40.47	37.94	43.82	43.55	41.23	43.29	41.86	42.86	41.9	45.08	42.62	43.96	42.75	43.5	36.83	37.16	38.32	41.22	40.79	41.9	47.28	40.92	39.99	39.26	42.38	41.9	41.24	42.53	42.63	42.32	38.29	41.16	41.19	43.16	40.97	41.17	41.26	40.87	40.49
GCA_000007985.2_ASM798v2_genomic	Deltaproteobacteria	type material	43.25	39.13	41.48	41.38	37.53	45.22	41.74	39.8	39.99	37.36	43.46	43.14	41.81	43.19	42.31	42.19	41.28	43.54	41.96	43.31	42.69	44	36.74	37.45	38.12	40.66	41.76	41.2	47.22	41.63	40.06	39.92	43.39	40.8	41.99	41.95	41.11	42.09	38.81	39.73	42.2	42.97	41.93	40.87	41.17	40.8	40.99
GCA_000384395.1_ASM38439v1_genomic	Deltaproteobacteria	type material	43.94	39.63	40.2	40.67	42.18	43.81	41.88	42.48	40.6	38.31	42.99	42.74	40.28	42.81	40.76	41.62	42.17	42.42	43	42.36	43.28	44.17	36.48	34.69	35.36	40.04	39.72	39.88	46.58	39.59	40.56	39.49	41.85	41.51	40.9	40	39.89	41.53	39.98	39.43	41.74	43.35	40.89	40.4	40.99	40.4	41.87
B42_G6	Deltaproteobacteria	metagenome	43.41	38.64	40.14	42.86	42.09	44.35	40.84	38.83	40.18	39.4	43.38	42.42	42.06	41.95	40.27	42.17	42.91	43.92	41.92	44.01	42.95	43.83	37.64	38.56	38.31	42.39	36.67	39.3	46.42	38.09	40.92	40.72	43.03	43.11	44.43	40.38	40.04	41.72	38.82	34.02	40.31	43.48	41.89	42.65	42.07	39.47	40.83
B57_G9	Deltaproteobacteria	metagenome	41.79	38.44	38.56	41.08	43.36	44.55	40.01	40.17	41.82	38.22	42.27	42.08	40.85	41.93	39.29	41.77	40.98	45.41	42.83	42.71	41.37	44.49	34.73	35.27	36.23	39.6	39.22	38.94	47.31	40	39.72	41.16	43.7	42.95	41.45	39.6	37.89	40.23	37.67	34.53	39.73	45.6	41.25	42.25	40.84	39.45	40.63
B38_G6	Deltaproteobacteria	metagenome	42.72	40.19	38.53	41.56	42.52	44.22	40.83	38.77	41.51	37.17	42.85	41.63	41.14	43.74	39.2	41.66	40.32	42.02	43.5	42.92	42.39	45.07	37.02	37.8	36.71	40.24	38.26	40.71	47.29	37.35	40.12	38.57	42.69	43.57	42.26	40	37.78	40.73	38.31	40.48	40.13	44.06	40.93	41.04	41.16	38.32	39.21
GCA_000167355.1_ASM16735v1_genomic	Deltaproteobacteria	type material	41.06	39.16	40.39	40.72	42	43.91	41.14	39.98	40.97	38.23	43.43	42.13	41.12	43.21	38.79	41.8	41.38	42.35	42.29	42.97	42.48	43.87	35.61	37.67	36.39	39.69	41.02	39.83	46.23	40.11	40.53	39.35	42.27	41.77	41.5	41.04	37.29	40.15	39.24	38.96	40.27	43.77	40.1	39.71	40.5	39.92	42.73
ex4572_35_2_removed	Deltaproteobacteria	metagenome	40.41	37.56	41.5	40.64	40.47	43.42	39.27	38.63	39.76	37.48	43.09	41.77	40.01	43.12	39.94	41.37	41.17	43.12	42.27	43.39	43.53	43.26	36.49	36.12	36.71	39.62	39.82	39.53	44.15	40.34	40.65	40.33	42.59	40.71	40.36	40.09	40.08	42.3	38.04	38.8	40.63	41.71	40.61	40.84	40.74	42.58	41.18
ex4572_35_1_removed	Deltaproteobacteria	metagenome	41.02	38.58	41.33	40.19	39.25	44.26	38.14	37.59	40.7	36.79	43.39	42.27	40.52	42.22	38.96	41.46	42.62	42.34	42.01	42.65	42.61	43.01	37.66	36.06	36.32	38.77	40.4	42.33	46.18	38.99	40.31	38.04	42.71	41.83	42.43	40.93	36.23	41.13	39.54	34.15	41.06	43.57	40.85	40.68	41.75	41.06	40.67
GCA_000827125.1_ASM82712v1_genomic	Deltaproteobacteria	type material	41.84	39.56	40.62	40.87	43.15	44.65	40.1	41.3	41.59	39.02	43.59	43.4	41.97	43.86	39.5	41.84	42.36	44.19	43.85	43.37	42.87	44.79	35.25	38.39	38.67	40.09	40.87	41.03	47.36	40.24	40.26	40.59	42.65	40.28	42.51	40.45	39.24	43.11	38.73	41.92	41.81	44.02	41.38	40.77	44.04	41.27	39.86
B124_G9	Deltaproteobacteria	metagenome	40.24	38.3	37.03	41.38	39.13	43.99	37.82	38.93	40.45	38.74	41.42	41.52	39.5	42.48	39.92	42.23	41.76	44.89	41.19	42.09	40.82	41.53	37.8	39.66	37.38	40.85	38.02	39.91	47.17	38.6	37.76	37.22	42.06	40.72	41.5	40.24	36.06	39.74	36.73	37.12	39.33	41.63	40.06	39.17	39.45	38.79	38.26
B65_G1	Deltaproteobacteria	metagenome	37.96	38.76	40.37	42.24	42.15	45.66	38.38	39.87	38	43.1	43.33	40.8	44.74	42.98	39.08	42.74	43.89	43.67	42.2	42.68	42.09	43.29	37.96	38.01	37.24	40.72	40.79	40.48	46.98	41.35	40	38.96	40.58	38.2	39.98	41.69	38.93	37.42	39.69	35.7	38.63	42.22	39.82	40.42	41.4	40.12	39.45
B126_G9	Deltaproteobacteria	metagenome	39.27	39.75	41.29	40.13	36.35	45.07	41.45	44.54	41.83	38.4	43.48	41.7	40.7	43.88	41.99	43.1	43.48	42.86	41.03	40.71	42.91	42.92	37.8	37.6	38.72	40.04	38.67	40.89	47.75	39.45	37.85	40.33	39.62	42.33	40.59	40.45	36.75	40.64	40.06	40	42.02	44.9	41.81	40.77	42.79	40.91	39.51
ex4572_65	Cloacimonetes	metagenome	39.22	40.86	40.07	40.94	37.45	42.53	40.75	42.6	39.93	41.98	44.05	43	39.64	40.91	40.09	40.38	39.77	41.53	42.03	43.16	41.56	44.97	38.96	36.14	35.25	38.49	38.59	39.4	43.25	39.41	37.84	37.92	39.91	40.22	39.85	38.43	39.28	41.68	38	0	41.41	41.51	40.47	40.29	41.89	40.6	40.25
GCA_001412425.1_SDB_Consortium_Genome_Bin_4_genomic	Cloacimonetes	metagenome	42.61	40.05	40.46	41.66	41.45	43.22	41.25	42.87	41.43	40.23	43.25	43.75	41.08	41.35	40.26	43.54	42.06	41.47	41.93	41.93	41.31	43.62	38.69	37.43	37.25	40.46	40.84	40.73	45.35	39.72	39.42	39.63	41.09	39.5	41.93	39.26	38.8	42.93	38.87	43.88	39.96	42.17	40.45	40.56	40.76	40.62	39.93
B128_G9	Cloacimonetes	metagenome	41.91	41.64	41.64	41.51	41.72	42.6	38.19	43.01	40.74	39.22	41.47	44.11	40.4	41.29	42.24	40.44	40.99	42.53	41.47	41.94	42.53	45.13	36.82	35.44	36.49	36.98	39.14	42.08	41.46	39.92	38.72	38.1	41.38	41.77	42.25	40.45	37.8	42.17	38.2	45.15	42.19	38.93	39.9	39.65	40.03	41.91	42.9
B137_G9	Cloacimonetes	metagenome	42.47	40.99	42.67	41.85	39.86	43.01	41.99	43.21	39.5	40.18	43.06	41.21	41.88	40.94	39.02	42.65	41.22	42.14	43.33	43.48	41.31	44.17	37.54	36.59	38.1	39.46	39.8	39.67	45.44	37.91	37.58	40.3	42.65	40.51	40.83	40.09	39.48	42.21	38.96	45	42.99	41.44	39.55	39.46	40.16	40.3	39.1
ex4484_143	Cloacimonetes	metagenome	40.09	39.18	37.56	42.18	42.64	43.04	39.48	43.48	40.93	40.27	43.66	42.54	39.99	40.86	39.25	40.59	40.29	42.21	42.41	43.26	42.69	43.39	35.68	35.62	38.46	40.86	38.79	38.91	44.08	39.7	37.87	39.89	42	40.85	41.3	37.99	37.61	39.91	40.21	38.23	40.76	39.55	39.34	39.58	39.58	40.04	39.79
B42_G1	Cloacimonetes	metagenome	41.6	40.46	41.79	41.93	42.42	42.76	41.66	42.64	40.2	39.77	42.68	42.89	41.55	41.25	39.51	42.95	41.03	41.61	42.2	42.22	40.68	44.11	36.79	38.21	38.62	38.93	40.01	40.71	45.12	40.37	39.22	41.72	42.07	42.02	42.43	40.77	38.91	41.78	39.79	40.04	41.07	41.4	40.17	39.38	39.93	40.85	39.01
ex4484_275	Cloacimonetes	metagenome	40.69	39.73	42.94	42.43	40.02	44.88	41.15	46.14	43.73	37.74	42	42.59	41.83	40.18	40.62	41.01	40.89	42.68	41.63	43.7	42.39	43.83	37.62	34.7	35.73	39.84	39.34	39.26	45.51	38.31	36.97	39.51	41.75	40.13	40.14	41.2	38.56	41.67	39.45	55	40.41	43.48	38.81	39.04	39.71	41.19	38.45
B18_G9	Cloacimonetes	metagenome	40.6	39.18	37.55	42.22	41.76	43.73	38.29	45.06	39.51	38.76	44.16	42.73	38.99	40.35	37.59	40.9	42.34	40.98	41.02	43.21	40.28	43.82	37.85	36.27	37.18	37.62	36.77	40.77	46.82	38.78	37.08	38.02	40	40.44	41.58	39.47	41.47	40.95	38.69	39.1	40.88	41.92	38.64	38.54	39.64	39.52	41.1
GCA_000146065.1_ASM14606v1_genomic	Cloacimonetes	representative genome (metagenome)	41.58	39.1	41.51	40.2	42.33	42.32	41.14	41.81	40.25	39.54	42.42	42.92	40.33	40.27	39.69	41.2	42.53	40.47	39.98	42.57	42.07	43.3	38.21	37.96	39.71	38.66	37.68	41.39	45.18	39.09	39.64	38.22	39.9	39.68	40.27	40.49	38.85	41.2	39.26	41.8	40.49	43.67	40.07	39.36	40.7	40.68	40.16
GCA_001603745.1_ASM160374v1_genomic	Cloacimonetes	metagenome	40.54	39.51	41.76	40.51	41.22	42.37	39.8	41.64	41.22	39.42	42.65	43.03	39.82	40.23	40.72	41.88	41.76	40.54	41.21	42.48	41.64	42.87	36.67	38.34	38.15	37.99	41.09	40.93	46.43	38.86	39.25	37.93	39.59	38.67	38.52	39.82	38.94	40.67	37.96	44.8	40.36	42.32	40.17	39.46	40.82	39.92	38.02
B8_G9	Cloacimonetes	metagenome	42.04	40.02	40.62	42.46	41.89	43.67	39.71	42.13	41.47	41.32	43.87	43.63	42.56	43.98	43.23	44.39	43.05	42.33	42.35	43.03	41.64	44.58	39.6	36.91	37.66	40.94	41.01	42.77	47.07	39.25	41.35	41.07	42.69	40.37	40.84	42.57	40.61	43.29	39.23	45.12	41.73	43.79	41.55	41.48	42.01	40.98	41.18
GCA_000405105.1_ASM40510v1_genomic	Cloacimonetes	Single Cell	41.16	40.42	44.06	42.04	42.93	42.99	40.68	43.26	40.85	39.89	42.56	43.36	41.3	42.84	41.96	43.09	40.99	40.95	41.17	43.31	42.49	44.26	40.25	38.18	38.29	41.5	39.21	42.29	45.86	39	40.05	40.27	40.39	39.61	40.34	40.71	37.55	43.05	40.16	36.6	40.78	43.49	40.62	39.52	42.24	40.45	39.83
GCA_000404765.1_ASM40476v1_genomic	Cloacimonetes	Single Cell	41.74	40.21	39.43	40.87	40.27	42.72	36.28	43.42	38.59	38.49	43.51	42.99	39.23	41.4	40.42	42.54	42.16	39.75	40.18	43.23	40.38	43.97	41.31	38.77	40.76	40.25	40	43.13	45.71	39.33	39.22	38.95	41.61	37.93	40.04	42.31	40.53	42.12	39.17	39.8	38.79	44.98	38.89	37.82	42.12	42.54	39.86
ex4484_140	Cloacimonetes	metagenome	42.11	39.72	39.43	41.8	41.89	43.24	38.58	43.74	39.89	37.61	41.92	41.21	41.57	42.86	41.18	41.53	39.94	42.23	39.71	42.2	42.17	42.7	38.6	35.66	36.49	40.66	40.35	41.88	44.16	37.6	40.08	39.84	42.9	41.72	41.06	41.28	40.47	42.17	38.78	41.35	41.19	42.84	40.86	38.95	40.25	39.69	38.33
GCA_000402435.1_ASM40243v1_genomic	Latescibacteria		42.4	39.52	40.02	40.74	40.88	42.66	40.79	41.49	41.51	36.26	42.98	41.96	40.44	43.35	41.47	42.36	40.81	43.8	41.35	40.9	41.51	41.69	39.15	37.64	38.39	43.58	42.75	45.46	43.53	45.32	40.91	38.98	41.92	42.51	43.39	41.06	37.66	44.44	41.06	45.7	41.73	43.05	40.07	39.72	40.56	41.01	44.49
GCA_000403035.1_ASM40303v1_genomic	Latescibacteria		40.93	36.95	41.13	41.58	42.31	42.93	39.7	40.92	39.3	41.63	42.37	41.24	40.11	40.41	39.23	40.82	42.09	42.48	39.8	41.53	40.92	42.66	38.45	37.86	37.94	40.69	40.65	38.49	45.67	37.7	39.08	41.88	41.29	41.34	42.21	40.22	39.28	41.58	39.48	42.2	40.53	40.02	39.93	39.18	40.33	41.38	40.69
GCA_000398625.1_ASM39862v1_genomic	Latescibacteria	Single Cell	45.55	38.92	39.56	42	40.62	40.6	36.48	41.37	41.13	43.05	40.91	41.95	41.62	41.48	41.57	39.55	45.3	43.02	42.64	41.06	42.01	42.84	37.65	37.54	37.66	34.17	41.32	38.73	47.6	37.82	40.21	43.08	42.07	38.7	40.28	38.1	40.43	41.65	39.29	39.7	41.57	43.02	38.87	36.1	38.5	44.33	38.25
GCA_002346505.1_ASM234650v1_genomic	Latescibacteria		39.8	38.46	37.63	40.45	38.98	42.21	39.8	38.16	39.51	37.03	42.13	41.2	40.08	44.72	38.64	42.98	43.27	40.91	41.96	42.21	42.29	42.51	36.59	36.41	36.84	39.22	38.14	39.03	44.51	37.39	38.39	40.2	41.71	39.15	40.15	40.5	37.77	40.07	38.39	47.05	41.68	40.85	39.35	39.06	39.75	40.35	38.93
GCA_002346595.1_ASM234659v1_genomic	Latescibacteria		40.43	38.82	39.92	39.87	39.15	41.51	40.18	37.79	39.36	39.28	41.55	43.62	40.02	43.28	39.88	41.92	42.28	41.56	41.55	43.84	42.3	41.93	35.58	35.38	37.36	37.27	38.61	38.76	43.81	39.78	37.04	39.19	40.23	39.77	40.31	39.69	38.42	41.72	39.03	37.87	40.58	42.17	39.9	40.01	40.75	39.63	38.25
GCA_002433075.1_ASM243307v1_genomic	Latescibacteria		39.85	38.9	38.58	39.57	39.15	41.39	40.18	37.95	39.34	39.28	41.36	43.24	39.56	43.28	39.87	41.96	42.09	40.97	41.29	43.47	42.2	41.73	35.81	35.85	37.6	37.61	38.61	38.76	43.76	38.82	36.33	39.18	40.3	39.62	40.51	40.18	38.22	41.73	38.75	37.87	40.45	42.17	39.62	39.81	40.47	39.29	38.25
GCA_002348785.1_ASM234878v1_genomic	Latescibacteria		41.72	39.02	40.43	40.25	37.64	42.33	38.23	39.11	39.13	38.8	41.92	42.27	40.31	42.64	38.52	41.89	42.29	41.82	41.24	42.56	41.84	41.99	37.09	35.99	37.16	38.02	38.99	38.9	44.35	37.84	36.68	38.49	41.51	38.47	38.33	38.94	37.26	41.51	38.54	44.97	39.88	42.14	39.14	39.7	39.8	39.75	37.88
B142_G9	Latescibacteria	metagenome	40.38	39.27	39.23	42.2	44.83	44.51	40.7	42.11	41.11	39.96	43.23	43.28	42.66	43.87	41.56	43.68	40.91	43.78	42.53	43.4	43.02	44.98	37.17	35.96	36.79	39.22	39.13	38.71	45.9	41.38	40.46	40.21	41.63	43.96	44.48	40.01	36.41	42.33	38.8	41	41.8	45.58	41.77	41.11	42.13	43.95	45.82
ex4484_107	Latescibacteria	metagenome	41.26	37.9	39.05	40.77	40.02	44.34	38.67	39.55	41.4	41.11	42.62	42.28	40.42	42.3	42.34	41.47	43.22	41.53	40.33	41	40.72	43.54	38.42	37.06	39.22	39.32	41.11	39.63	45.19	39.53	40.34	40.98	40.99	41.88	42.1	43.82	39.05	41.58	40.16	44.2	41.75	48.66	42.7	42.12	41.61	39.3	38.71
B68_G9	Latescibacteria	metagenome	41.32	41.23	41.24	41.1	38.74	45.49	41.92	39.57	40.97	39.57	45.61	41.93	38.85	42.62	41.44	43.09	42.11	42.27	42.17	42.87	42.91	44.12	40.18	39.1	39.43	40.6	40.43	42.36	46.8	41.58	39.86	41.3	42.04	42.08	43.51	43.02	38.64	42.69	39.95	46.78	42.04	45.28	42.15	42.66	42.72	41.28	41.85
B37_G17	Latescibacteria	metagenome	42.74	39.36	39.39	41.1	39.57	45.31	40.59	40.19	41.78	40.79	44.07	42.21	38.94	43.24	42.18	43.83	43.79	41.78	41.09	41.74	43.42	43.15	40.06	39.21	39.28	41.8	40.44	42.94	46.73	43.34	39.49	41.63	42.62	41.87	42.38	43.67	40.33	42.69	40.99	38.34	41.52	45.01	42.47	42.43	42.05	40.93	41.8
B12_G2	Latescibacteria	metagenome	42.1	39.32	40.66	40.79	37.94	45.96	39.92	37.49	40.96	38.83	45.37	42.16	38.77	43.58	42.09	43.73	44	42.51	42.12	42.75	43.06	42.76	39.7	39.34	39.59	40.29	40.72	43.95	45.95	41.11	40.58	42.43	42.79	43.06	43.31	40.86	38.59	42.72	40.51	42.26	41.85	45.6	41.49	41.79	42.7	41.28	42.37
B48_G15	Latescibacteria	metagenome	44.48	39.21	42.42	41.12	41.46	46.16	39.2	37.6	41.37	41.87	45.5	42.3	40.15	43.12	40.75	43.95	43.84	42.4	43.84	44.5	42.74	44.12	39.77	37.02	38.54	42.21	41.34	42.93	46.17	41.65	38.54	44.72	41.59	42.47	45.2	45.85	36.13	43.21	41.41	32.07	43	44.61	41.97	41.92	41.1	40.37	43.19
B6_G15	Latescibacteria	metagenome	44.2	43.17	41.81	41.3	46.94	46.32	42.05	39.41	42.47	39.49	42.98	45.34	40.12	40.89	42.91	46.72	47.65	41.19	42.05	43.48	42.23	45.07	38.8	38.62	39.27	41.97	39.81	40.35	46.95	39.1	40.69	43.88	42.86	49.08	47.64	44.81	39.69	41.85	40.63	49.15	40.65	48.35	42.1	44.08	42.75	40.63	42.61
B122_G9	Latescibacteria	metagenome	43.28	39.44	42.14	41.92	39.58	45.43	38.16	39.99	40.99	39.11	46.02	44.25	41.54	43.04	43.41	44.48	43.22	42.61	41.83	43.62	42.72	43.81	38.78	38.01	36.93	40.97	41.01	42.95	46.06	43.97	38.59	41.83	42.61	43.38	45.66	41.72	40.29	44.93	41.8	42.55	41.23	44.1	43.01	42.92	43.28	41.45	40.95
ex4484_181	Latescibacteria	metagenome	42.97	37.98	42.85	42.19	39.64	46.05	38.56	39.49	39.76	38.59	47.43	45.61	41.58	43.09	43.06	43.47	42.74	41.97	41.86	45.3	43.28	42.91	35.72	36.5	36.1	40.69	39.85	40.89	47.03	42.97	39.06	42.05	42.31	43.67	43.6	42.45	42.56	46.71	43.1	41.73	41.33	46.07	43.5	43.44	43.45	43.81	41.98
B45_G1	Latescibacteria	metagenome	44.1	40.38	42.36	42.61	39.02	44.84	38.21	39.33	41.43	41.59	45.05	44.15	41.72	43.33	43.98	44.35	43.7	43.18	42.71	45.39	42.61	44.35	39.79	39.07	37.64	42.33	42.86	43.15	46.6	42.59	39.83	41.25	43.11	44.87	43.95	42.6	41.34	44.63	42.75	45.78	41.95	44.1	43.23	42.69	43.67	42.72	40.62
B29_G9	BP1	metagenome	41.62	38.51	42.45	40.21	41.43	42.83	38.75	43.98	43.29	38.49	48.15	42.53	42.23	46.25	43.89	44.06	43.57	43.86	42.39	42.42	41.71	47.27	41.42	38.16	40.12	43.57	44.08	43.07	43.38	44.38	37.69	42.86	42.91	42.49	43.22	39.41	37.89	45.11	41.51	41.5	40.91	42.14	45.48	44.22	46.25	41.85	43.21
ex4484_93	BP1	metagenome	42.65	38.91	40.89	41.14	40.74	43.48	40.72	40.43	39.75	39.34	44.67	42.52	41.07	41.99	40.7	43.95	41.92	43.01	42.72	43.32	42.94	42.62	40.92	38.52	40.62	43.47	40.83	41.76	44.2	41.88	37.67	38.85	41.21	42.11	42.64	41.15	37.76	43.6	40.49	44.5	42.72	45.04	42.39	41.25	44.25	40.8	43.53
B46_G16	BP1	metagenome	42.62	40.84	41.66	42.39	41.2	42.97	40.86	40.67	40.78	38.45	43.18	41.81	41.29	40.95	39.32	43.22	41.89	41.57	42.2	43.12	42.71	44.95	38.02	37.14	38.12	42.17	40.25	40.81	44.45	39.23	38.43	40.49	41.02	41.48	42.36	42	40.66	41.84	41.25	45.24	43.2	44.34	43.01	40.86	51.18	42.31	42.62
B42_G16	BP1	metagenome	41.27	40.33	36.78	41.56	38.39	42.89	39.88	40.69	41	38.14	45.33	41.29	40.37	41.83	43.07	43.71	43.17	41.56	42.2	43.28	42.26	43.76	40.16	38.72	39.64	42.95	40.18	42.37	46.87	38.59	42.55	40.06	42.68	40.56	41.53	42.84	41.77	42.37	39.88	46.85	41.25	43.43	40.4	40.51	42.61	42.16	43.64
B30_G16	BP1	metagenome	40.82	39.19	42.83	41.47	40.05	42.9	40.08	40.9	41.11	40.48	43.88	41.23	43.16	41.3	41.5	43.86	44.34	42.27	42.51	46.79	41.12	43.87	38.36	35.9	35.34	42.93	38.35	39.94	44.45	38.88	38.66	39.92	39.96	42.17	40.96	41.63	38.86	43.19	40.38	45.4	42	42.99	42.69	41.36	42.66	40.92	41.13
B79_G9	BP1	metagenome	44.53	38.38	38.15	41.86	36.4	43.15	39.74	43.49	39.72	39.82	41.02	41.5	37.91	41.98	42.37	43.16	43.41	41.64	40.67	40.79	43.07	42.42	40.57	37.62	39.21	43.8	39.78	43.73	43.82	40.39	41.18	41.28	39.29	38.62	41.59	42.02	40.34	40.44	39.26	42.8	39.2	42.8	42.06	41.68	42.13	41.47	44.54
B83_G9	BP1	metagenome	41.31	41.64	49.39	40.53	39.25	43.76	40.4	39.98	40.64	40.69	42.78	43.26	43.41	45.32	40.76	45.44	45.04	43.47	43.87	46.24	43.77	44.26	42.24	35.98	38.14	43.81	39.69	42.7	43.06	41.49	38.56	41.61	41.31	43.47	43.36	43.67	45.77	42.88	41.53	45.55	41.72	44.59	40.98	41	42.71	43.09	46.45
GCA_001775395.1_ASM177539v1_genomic	Zixibacteria	metagenome	41.79	40.08	43.17	41.52	38.78	43.57	41.09	40.23	40.77	39.8	43.17	42.9	41.07	41.94	39.77	43.58	42.29	41.57	40.95	41.76	43.93	43.6	38.62	38.75	39.67	38.74	39.22	39.09	45.08	40.61	39.55	40.95	42.57	42.44	42.29	40.77	39.44	42.43	39.02	44.58	42.59	44.9	43.77	42.42	42.1	41.58	42.64
ex4484_95	Zixibacteria	metagenome	43.37	40.46	44.89	40.94	39.44	43.8	39.46	41.69	41.19	41.13	43.88	43.39	42.09	45.16	41.24	40.78	42.25	42.98	41.29	42.81	44.35	43.74	37.13	36.7	37.33	41.36	40.78	40.07	43.51	40.14	39.22	40.09	42.52	41.99	42.35	40.25	39.83	44.05	40.33	47.48	42.83	45.73	41.86	40.55	42.21	42.47	41.96
B38_G16	Zixibacteria	metagenome	43.29	39.96	42.91	39.82	38.98	43.4	39.63	40.65	38.77	40.57	43.02	42.73	41.58	43.8	40.09	43.03	41.9	41.99	40.98	42.72	43.24	42.6	36.55	35.25	36.32	39.24	39.03	40.9	43.45	41.26	38.42	41.29	42.83	40.8	40.3	39.21	38.23	42.09	40.45	41.65	40.92	46	41.6	41.03	42.71	40.39	39.27
GCA_001304225.1_ASM130422v1_genomic	Zixibacteria	metagenome	46.09	41.15	43.5	41.82	40.68	44.69	40.62	40.87	42.6	42.46	43.45	44.73	41.85	42.6	44.45	42.31	43.28	42.4	42.7	42.21	42.98	43.2	38.69	40.12	38.51	41.61	42.24	41.34	46.19	40.32	40.99	42.26	44.73	44.2	46.81	43.31	43.03	42.74	42.19	50.33	44.19	45.53	43.61	42.73	42.61	44.15	42.08
GCA_001775405.1_ASM177540v1_genomic	Zixibacteria	metagenome	43.85	41.1	42.72	41.18	39.18	45.41	41.75	41.1	41.83	39.79	44.93	43.66	43.34	41.43	41.64	44.23	43.96	42.8	44.35	44.81	43.89	44.65	38.52	38.53	39.23	42.28	41.08	40.73	44.63	40.07	39.13	40.17	42.84	42.7	43.85	43.16	42.66	43.13	41.42	44.1	42.49	42.64	42.35	41.25	41.37	43.32	43.21
GCA_000447245.1_RBG_1_genomic	Zixibacteria	metagenome	43.98	41.05	42.18	41.24	39.43	45.59	41.67	40.71	42.04	39.74	44.77	43.91	43.44	41.98	41.65	44.42	43	42.86	44.54	44.73	43.62	45.02	38.34	38.53	39.23	42.28	40.86	40.79	44.66	39.84	38.81	40.07	42.97	42.6	43.69	43	42.84	43.37	41.51	43.43	42.98	42.54	42.24	41.54	41.3	43.1	43.21
GCA_001773425.1_ASM177342v1_genomic	Zixibacteria	metagenome	44.53	39.49	42.04	40.91	40.41	44.68	43.69	41.34	42.88	41.21	45.43	46.18	40.32	42.23	41.98	45.51	42.34	42.67	43.19	43.02	44.97	45.65	39.46	39.01	38.72	41.56	41.34	43.33	46.56	41.42	39.26	41.69	44.44	41.84	43	43.02	42.4	41.85	39.8	43.4	42.86	44.77	42.46	42.71	41.84	43.3	42.48
B5_G4	Zixibacteria	metagenome	41.61	41.05	46.46	41.46	40.26	43.66	41.2	41.21	40.41	38.63	42.59	43.25	42.13	42.69	41.15	41.98	42.98	43.54	42.95	43.78	41.77	44.21	38.78	36.85	37.15	40.26	38.98	38.26	42.87	39.25	37.82	39.9	42.37	41.19	41.4	40.2	39.93	42.24	38.62	51.07	41.83	40.88	42.03	41.33	40.83	38.61	38.99
B117_G9	Zixibacteria	metagenome	42.81	40.13	42.81	40.44	39.12	43.6	41.05	39.92	40.16	40.42	43.11	43.08	41.79	41.9	40.21	42.51	42.8	43.63	42	43.18	41.89	44.22	37.45	37.57	37.6	41.52	39.45	39.8	43.38	40.59	38.4	39.69	41.57	42.29	42.5	39.65	40.6	42.21	39.33	45.49	41.31	43.27	41.96	42.04	41.19	40.96	44.15
B22_G1	Zixibacteria	metagenome	42.2	39.99	38.55	41.73	38.35	42.49	39.39	39.97	39.49	38.97	40.9	42.2	39.42	43.26	39.93	40.62	41.69	42.9	41.75	42.94	43	42.69	40.23	37.6	38.02	42.06	39.8	41.12	43.14	39.11	40.19	40.88	40.36	40.35	41.88	40.77	40.44	41.94	39.9	49.14	40.8	43.64	42.21	40.9	43.33	40.56	41.38
B45_G9	Zixibacteria	metagenome	41.92	40.72	42.69	41.39	41.58	44.02	43.35	40.08	40.38	38.1	42.12	42.87	39.84	41.77	39.37	42.36	43.05	42.93	41.87	43.73	41.85	42.94	37.02	38.15	39.11	40.28	38.27	40.85	44.16	39.87	39.88	38.42	41.38	42.03	41.89	41.88	39.84	41.72	41.04	50.26	42.38	43.72	43.3	42.63	42.59	43.05	40.73
B120_G9	Zixibacteria	metagenome	41.88	40.28	42.99	40.96	38.79	43.4	41.93	41.84	41.37	39.87	42.44	43.8	40.53	40.26	40.13	42.03	43.13	43.15	41.95	42.13	41.47	43.06	37.45	36.98	37.67	41.59	39.4	39.43	43.92	39.26	40.36	39.32	41.01	40.94	39.9	40.81	38.91	43.46	42.76	44.61	41.86	43.88	42.52	40.84	42.51	41.4	43.7
GCA_000279145.1_ASM27914v1_genomic	Ignavibacteriae	type material	42.01	41.3	40.97	40.88	38.12	43.81	41.55	40.5	40.55	37.98	43.25	43.97	40.19	44.68	42.09	43.52	43.72	41.99	41.15	43.3	43.57	43.96	37.72	38.79	39.03	40.04	41.01	42.69	45.32	40.29	40.1	40.09	40.71	40.87	40.58	40.4	38.57	42.55	37.53	41.23	41.3	43.15	41.63	41.78	42.74	41.09	42.56
GCA_000258405.1_ASM25840v1_genomic	Ignavibacteriae	type material	42.59	41.18	41.73	40.92	38.6	43.47	43.36	40.67	42.06	39.76	42.3	43.52	41.47	45.53	40.61	42.3	40.32	42.38	40.73	40.56	42.18	45.15	39.21	38.65	40.7	39.06	40.72	40.52	45.38	38.54	39.71	39.07	41.28	39.5	40.41	38.85	38.24	42.59	37.39	41.39	39.97	42.36	41.67	41.6	41.9	40.34	42.17
B3_G1	Ignavibacteriae	metagenome	44.51	41.76	44.59	40.64	40.32	44.38	41.06	37.3	39.8	39.67	42.07	46.24	40.17	44.71	39.55	42.42	41.19	43.68	41.71	42.94	42.49	45.8	39.48	38.61	39.29	39.66	37.89	38.88	44.75	37.15	37.36	37.41	44.93	40.79	42.93	41.04	38.65	42.49	39.52	50.97	42.03	43.16	41.28	39.18	41.62	40.68	40.86
B8_G11	Ignavibacteriae	metagenome	42.91	39.52	47.12	40.15	41.19	43.99	43.6	40.18	37.84	38.42	38.25	42.99	38.61	41.02	41.15	44.42	42.33	40.22	39.25	38.18	39.14	43.15	37.94	40.45	40.41	42.56	37.7	40.16	45.63	37.87	39.49	37.71	41.58	40.53	42.1	40.89	40.01	40.97	39.47	42.6	42.02	45.25	41.29	39	40.03	40.3	36.88
GCA_002050155.1_ASM205015v1_genomic	Ignavibacteriae	metagenome	41.57	38.81	37.35	40	36.69	42.99	39.89	39.81	40.68	39.09	43.02	40.56	40.35	41.66	41.8	42.41	40.41	41.81	41.81	42.94	42.86	42.13	39.38	38.1	37.93	38.63	38.2	40.35	45.01	39.75	38.84	37.41	39.96	40.89	40.02	41.06	38.3	41.91	36.16	40.05	40.2	43.13	40.58	40.83	40.4	39.63	45.51
GCA_000250635.1_ASM25063v1_genomic	Bacteroidetes	type material	40.22	39.06	42.77	39.35	38.5	40.82	39.19	40.92	40.52	37.92	41.49	42.7	40.41	41.79	40.7	40	41.05	39.43	38.98	40.64	41.52	42.36	36.84	35.09	35.31	37.07	38.37	39.27	43.6	37.88	37.75	37.03	39.83	39.03	37.63	39.24	35.45	38.77	36.86	41.92	38.19	42.76	38.57	38.28	39.75	38.25	42.66
GCA_000212735.1_ASM21273v1_genomic	Bacteroidetes	type material	39.35	39.01	37.53	39.51	38.68	40.74	38.51	38.95	39.83	37.31	42.32	41.28	39.05	42.05	37.95	40.9	40.73	41.48	40.21	42.05	41.83	41.85	36.87	35.36	36.36	36.52	39.56	39.42	42.43	38.28	40.01	38.81	40.21	38.54	37.67	40.49	36.98	41.13	36.57	36.25	39.71	41.74	38.58	39.06	38.99	38.61	39.64
B8_G4	Bacteroidetes	metagenome	47.24	42.02	44.43	38.73	39.4	41.13	41.99	42.92	41.13	37.49	41.85	41.56	39.17	43.7	46.42	41.36	38.91	42.01	39.48	41.23	41.12	42.01	41.58	37.05	38.55	37.63	41.91	40.08	43.43	37.27	42.65	35.07	37.65	38.73	38.61	41.61	38.1	42.81	36.91	41.48	40.07	42.14	41.19	39.21	41.12	40.41	40.39
B26_G6	Bacteroidetes	metagenome	39.13	37.6	43.54	39.24	35.93	41.76	38.01	36.11	37.48	35.2	43.1	40.33	38.17	42.26	37.9	42.73	40.95	42.56	40.46	41.57	41.13	41.18	37.53	34.58	37.54	38.17	35.4	39.12	40.71	38.68	37.44	36.69	39.87	39.68	39.14	36.72	36.51	39.29	35.35	57.5	40.57	40.87	39.52	38.22	39.63	38.56	41.93
B12_G6	Bacteroidetes	metagenome	41.54	40.01	40.65	39.43	33.98	41.66	42.31	43.17	39.81	39.13	42.87	45.02	41.37	43.56	38.92	42.86	42.32	42.36	40.76	42.5	41.84	42.14	39.41	39.88	39.08	40.15	39.64	43.21	43.08	38.94	39.47	42.57	40.43	42.82	41.95	43.3	39.12	45.59	37.02	44.05	38.18	43.6	41.86	40.47	41.02	38.83	41.18
B58_G9	Bacteroidetes	metagenome	42.63	39.26	42.8	40.46	37.11	41.26	39.74	40.61	38.34	40.71	42.79	41.87	39.92	41.06	38.72	41.42	39.4	43.06	39.56	41.94	40.93	41.85	37.02	36.14	36.72	38.88	36.68	40.62	40.42	39.51	39.96	38.39	39.35	38.68	39.2	38.69	37.62	41.31	36.39	39.17	39.87	40.67	38.26	38.65	39.59	38.53	39.41
ex4572_112	Bacteroidetes	metagenome	40.39	37.92	39.05	39	36.3	40.72	37.64	37.42	39.23	39.39	44.21	41.72	38.86	42.46	39.74	40.09	40.89	41.08	38.86	40.98	41.28	42.83	37.11	36.15	36.34	37.61	34.83	38.31	42.68	40.3	39.89	36.42	38.72	39.96	39.29	39.25	37.51	41.34	36	32.55	39.41	40.69	37.83	38.43	38.58	39.22	39.84
B27_G6	Bacteroidetes	metagenome	39.76	39.31	38.86	39.57	36.14	41.06	40.16	37.81	38.23	41.04	42.89	41.75	38.68	39.14	39.91	41.96	41.25	41.71	40.05	42.6	40.81	42.2	35.62	36.52	37.3	37.73	38.37	39.96	41	37.94	39.73	37.58	37.76	38.87	37.92	37.85	43.71	43.1	38.5	38.57	40.04	44.34	39.87	37.84	38.94	39.12	40.47
ex4572_77_removed	Bacteroidetes	metagenome	40.43	39.43	41.65	40.8	37.15	40.77	39.98	39.72	38.84	38.77	42.26	41.19	38.52	42.51	41.64	40.99	39.69	41.62	41.15	44.8	41.94	43.17	34.41	37.38	36.51	39.31	38.38	39.23	43.59	38.45	39.76	37.21	38.75	40.13	38.93	39.27	37.44	40.5	37.15	42.83	39.16	42.4	39.07	37.94	39.7	38.7	41.18
B61_G9	Bacteroidetes	metagenome	41.77	39.94	37.93	41.92	37	41.1	39.07	40.41	39.88	42.17	41.63	41.92	40.16	42.01	38.8	39.36	38.06	41.6	40.61	40.63	41.62	43.62	36.87	38.48	38.06	39.19	37.88	40.52	44.41	38.63	39.38	37.26	39.71	39.34	39.14	40.16	37.06	41.27	38.41	36.9	38.65	40.5	38.47	38.06	38.84	41.24	41.15
ex4484_259	Bacteroidetes	metagenome	40.3	39.55	42.26	38.89	39.31	41.5	42	43.03	39.24	41.27	41.62	43.84	39.3	38.83	41.56	41.14	40.16	43.91	41.5	44.05	40.79	42.62	35.92	35.5	36.36	37.35	39.43	39.91	41.42	39.73	39.99	38.68	39.73	38.97	38.56	38.7	38.22	41.92	38.72	33.65	38.09	40.12	39.73	38.26	39.76	39.07	40.29
B4_G6	Bacteroidetes	metagenome	44.39	38.02	39.46	40.46	35.49	40.29	40.23	42.89	39.67	41.48	40.2	42.5	37.65	39.54	37.85	41.59	41.22	39.82	40.86	39.79	39.19	39.57	36.14	37.07	38.4	38.29	38.1	39.98	42.8	38.15	39.79	36.75	37.91	38.24	38.19	38.1	37.36	42.96	36.64	35.15	38.14	41.1	39.11	38.32	39.15	37.78	39.57
ex4484_276	Bacteroidetes	metagenome	42.47	39.2	43.81	39.54	39.15	41.75	39.53	40.36	40.17	42.83	42.15	42.36	41.77	41.63	39.74	41.87	39.93	43.99	41.18	43.15	41.84	41.18	35.26	34.04	37.02	36.01	39.72	39.34	42.99	39.63	40.08	38.91	38.96	39.25	37.98	38.43	40.1	40.72	36.09	43.32	38.53	42.67	39.89	40.72	39.28	41.03	38.5
ex4572_114	Bacteroidetes	metagenome	42.41	39.65	39.53	40.76	37.6	41.13	38.38	34.98	40.87	39.35	42.04	42.03	39.09	40.87	38.04	43.22	42.41	42.84	40.86	43.01	42.95	42.28	35.16	34.2	37.37	37.33	37.61	40.94	44.33	37.08	40.21	38.89	37.21	37.26	39.65	39.36	39.92	40.32	36.54	42.07	39.51	41.22	38.59	37.65	38.9	39.87	38.72
B8_G6	Bacteroidetes	metagenome	40.51	39.43	38.03	39.86	37.79	42.01	38.98	38.76	39.53	40.08	40.67	41.98	39.73	42.47	38.92	42.49	38.42	42.04	39.7	41.78	42.91	43	35.73	37.17	37	38.61	38.15	39.33	45.07	37.92	39.6	37.23	38.99	40.39	39.17	40.57	38.51	39.67	35.11	43.63	40.59	41.02	38.99	37.75	37.71	39.83	41.25
B18_G4	Bacteroidetes	metagenome	42.72	40.21	40.67	40.11	38.06	41.22	40.6	44.51	40.42	40.58	41.89	42.86	38.69	44.62	40.62	41.48	39.9	41.77	42	43.23	41.3	42.36	35.92	38.76	37.93	39.41	38.82	40.72	44.86	38.83	39.46	38.21	39.44	37.67	38.07	38.82	39.03	42.84	36.82	37.7	39.16	40.44	39.42	38.84	39.37	39.19	38.46
B16_G9	Bacteroidetes	metagenome	41.74	39.25	42.11	40.4	38.49	40.96	40.38	41.5	38.07	40.65	41.87	41.91	37.72	40.58	40.83	42	41.56	41.96	39.41	41.46	41.43	42.84	37.36	38.63	38.02	38.57	38.81	40.36	43.77	38.79	39.34	39.36	39.01	38.07	38.74	38.27	37.86	41.1	36.31	37.03	38.77	40.19	38.36	38	38.49	37.5	41.84
B6_G9	Bacteroidetes	metagenome	41.44	39.41	41.34	40.74	38.91	41.15	41.03	40.07	39.82	41.02	43	43.36	40.15	41.77	41.49	43.15	41.98	41.73	39.9	43.03	41.94	42.92	35.47	37.81	37.19	38.82	40.27	40.02	42.62	40.79	41.02	37.99	39.25	39.02	38.88	40.02	37.57	40.09	37.93	37.85	40.36	40.68	39.57	39.06	39.33	40.2	41.36
B17_G6	Bacteroidetes	metagenome	41.7	39.23	41.28	40.02	37.52	41.24	41	41.12	39.1	40.71	41.8	42.42	39.27	40.73	41.22	43.04	41.36	42.51	39.76	41.34	41.04	43.21	37.2	36.88	37.38	39.05	37.57	39.9	42.68	41.37	39.64	37.85	40.59	39.23	38.34	39.5	37.35	40.78	37.6	43.2	39.32	42.49	40.08	39.38	40.1	38.18	40.5
B43_G1	Bacteroidetes	metagenome	43.2	39.35	39.96	40.74	41.33	41.58	42.03	43.06	41.53	40.12	42.34	41.99	38.4	41.41	40.19	40.85	41.69	42.23	40.87	42.23	41.26	43.2	36.52	36.87	37.25	40.87	37.4	40.71	43.55	41.05	40.41	37.46	40.38	38.51	38.56	38.7	37.21	40.16	37.48	41.1	40.03	42.61	40.23	38.95	40.93	39.11	41.92
B9_G2	Bacteroidetes	metagenome	40.91	39.2	39.25	40.1	38.64	40.21	39.04	40.85	40.98	40.47	41.79	42.86	38.2	42.49	39.95	42.81	40.6	41.05	39.8	40.86	41.08	42	35.33	38.26	37.45	38.29	37.31	39.55	44.35	41.27	39.45	38.71	40.62	37.84	38.24	36.82	38.1	39.65	35.59	41.1	38.3	41.97	39.39	39.8	39.2	38.36	40.61
B2_G9	Bacteroidetes	metagenome	43.46	39.03	42.92	39.65	36.57	41.28	40.51	38.79	38.83	39.99	42.83	43.22	38.51	40.56	41.07	41.16	40.61	41.82	38.27	41.35	39.94	40.66	34.39	35.35	36.38	38.95	37.58	39.36	44.07	40.22	40.09	36.76	40.28	37.14	38.04	36.68	34.52	38.23	35.31	41.1	37.48	40.16	37.67	38.64	38.01	38.85	38.44
GCA_001270965.1_ASM127096v1_genomic	Bacteroidetes	type material	39.69	39.29	39	40.35	37.19	40.88	40.25	41.03	39.59	38.68	41.9	42.11	38.82	41.61	38.87	40.63	39.53	41.11	40.72	41.98	41.38	42.84	35.74	36.11	36.18	36.79	40.68	40.5	44.19	38.22	39.24	38.32	39.65	39.09	38.08	39.73	37.74	41.72	34.94	35.36	38.31	43.02	39.49	40.08	40.05	39.58	39.3
GCA_000626635.1_ASM62663v1_genomic	Bacteroidetes	type material	40.75	38.9	40.64	40.15	37.35	41.15	40.9	41.91	39.68	39.15	41.19	42.2	39.96	42.5	40	40.65	41.82	41.67	40.73	42.4	41.92	43.02	36.88	36.4	35.99	37.8	40	40.63	44.12	38.28	38.78	39.18	39.86	39.28	39.07	40.08	37.72	40.74	36.06	40	39.46	43.33	38.52	38.71	38.85	39.73	39.38
GCF_000626635.1_ASM62663v1_genomic	Bacteroidetes	type material	40.75	38.9	40.64	40.15	37.35	41.15	40.9	41.91	39.68	39.15	41.19	42.2	39.96	42.5	40	40.65	41.82	41.67	40.73	42.4	41.92	43.02	36.88	36.4	35.99	37.8	40.01	40.63	44.12	38.28	38.78	39.18	39.86	39.28	39.07	40.08	37.72	40.74	36.06	40	39.46	43.33	38.52	38.71	38.85	39.73	39.38
GCA_000312445.1_ASM31244v1_genomic	Bacteroidetes	type material	40.96	38.24	42.35	40.09	37.3	40.45	39.1	40.59	36.91	38.42	41.57	40.83	38.53	40.69	38.91	39.19	38.59	41.32	39.12	41.12	40.97	42.02	36.75	37.35	38.24	37.85	39.48	38.52	43.54	37.25	37.78	36.1	39.55	37.8	37.34	38.69	36.6	41.15	34.66	36.33	39.93	41.2	38.15	37.55	39.75	37.9	39.25
GCA_000220155.2_ASM22015v2_genomic	Bacteroidetes	type material	39.11	39.1	41.03	40.28	37.52	41.65	39.11	39.29	41.15	38.48	41.44	42.58	39.24	40.29	40.1	42.45	39.59	41.62	41.03	41.25	41.78	43.3	35.46	36.72	36.73	38.59	40.12	40.09	43.21	38.25	39.32	38.06	39.97	38.96	37.81	39.53	37.47	40.87	35.18	36.32	38.24	39.48	38.67	38.72	39.21	38.92	40.18
GCA_000517065.1_ASM51706v1_genomic	Bacteroidetes	type material	40.37	39.4	41.76	40.79	38.73	40.59	39.33	40.62	40.45	38.62	42.09	42.33	40.16	40.91	39.18	42.04	40.19	42.7	39.91	40.63	41.72	44.13	36.88	35.68	37.35	38.6	40.78	41.79	43.2	38.55	40.5	37.39	38.61	38.83	37.9	39.38	38.17	40.81	36.25	41.32	38.81	42.26	39.17	38.59	39.55	39.76	40.38
GCF_002201795.1_ASM220179v1_genomic	Bacteroidetes	type material	41.28	38.81	40.88	39.75	36.51	40.9	39.82	39.94	40.33	38.32	41.4	42.29	39.52	42.06	41.22	41.82	40.99	41.72	39.31	40.24	41.13	43.51	36.51	37.58	38.17	38.35	40.34	40.56	43.06	38.26	38.98	36.77	39.55	38.48	37.16	39.11	39.33	40.63	35.41	38.59	38.41	40.61	39.06	38.51	39.4	39.61	39.56
GCA_000379665.1_ASM37966v1_genomic	Bacteroidetes	type material	40.1	38.4	41.28	40.6	38.77	41.4	41.2	41.03	39.31	39.32	41.35	41.8	39.69	39.82	39.64	40.96	40.29	41.11	40.2	41.04	41.31	43.29	37.15	37.61	38.36	39.11	38.18	39.82	44.62	38.76	37.95	35.54	39.28	38.38	38.51	38.14	37.09	41.42	36.52	36.7	38.07	40.9	38.43	37.89	38.05	39.74	40.01
GCA_000832075.1_OUH308042_1.0_genomic	Bacteroidetes	representative genome (multiisolate)	41.55	37.97	41.2	41.05	37.77	41.2	41.35	40.44	38.54	40.02	41.78	42.74	38.11	42.16	40.19	41.17	40.14	40.92	40.1	41.77	41.23	42.86	36.72	39.22	40.14	39.2	37.84	39.43	44.3	38.64	39.38	35.78	38.99	38.64	39.21	38.94	37.89	41.34	35.76	41.03	38.21	41.43	38.38	39.17	39.01	39.78	37.45
GCA_900104605.1_PRJEB16355_genomic	Bacteroidetes	type material	40.64	37.72	41.25	40.72	37.15	40.83	39.13	39.63	39.72	38.7	42.12	41.11	39.96	41.81	39.38	41.3	40.07	41.56	39.74	41.35	41.27	43.34	37.28	37.07	37.92	37.52	39.79	40.86	44.35	39.78	39.06	35.4	38.8	39.57	39.31	38.45	36.64	40.34	36.34	38.95	38.64	41.73	39.97	39.04	39.98	38.58	40.05
GCA_000723505.1_Mucivorans_M3_Nelson-Bomar-Fixed_genomic	Bacteroidetes	representative genome (isolate)	39.52	37.47	39.68	39.17	36.53	40.94	38.71	39.73	38.85	38.62	40.88	41.93	41.17	40.42	37.81	38.92	38.4	42.29	39.74	41.55	41.17	42.87	36.43	35.84	36.01	37.43	38.44	39.22	43.64	37.24	38.11	35.95	39.29	38.17	38.14	37	34.89	41.56	34.99	35.77	38.11	42.1	39.11	38.34	40.8	38.6	38.66
GCA_000427365.1_ASM42736v1_genomic	Bacteroidetes	type material	40.13	37.76	41.64	39.46	35.68	40.59	38.78	40.04	38.68	39.06	40.57	43.28	41.64	40.39	39.17	40.72	40.73	41.8	40.23	42.25	41.9	43.24	36.42	35.6	36.07	38.77	41.74	41.25	43.95	40.48	38.5	36.88	39.28	38.83	38.79	40.05	35.34	41.12	36.18	37.8	39.2	42.73	40.78	40.87	40.09	39.1	39.14
GCA_001443605.1_ASM144360v1_genomic	Bacteroidetes	representative genome (isolate)	41.08	39.35	39.9	40.6	37.17	41.02	40.1	41.04	39.17	40.85	41.99	42.74	39.3	42.4	38.75	41.16	40.2	42.45	41.19	42.05	41.06	41.77	36.41	36.25	37.94	38.11	38.75	40.43	43.71	38.42	37.63	37.68	40.18	40.24	38.44	38.54	36.92	40.71	36.56	44.26	39.17	40.14	38.6	39.25	39.39	39.55	41.9
B39_G9	Bacteroidetes	metagenome	43.66	40.06	40.01	41.66	39.75	41.41	41.86	42.48	39.32	38.35	40.37	41.14	39.14	42.39	40.36	42.29	41.52	41.59	40.43	41.27	40.44	41.96	37.1	36.21	36.65	38.92	38.11	38.95	43.15	38.92	39.92	37.8	40.2	38.99	38.37	39.34	37.43	41.17	36.85	44.97	38.32	41.25	38.25	37.79	38.87	39.57	39.54
B42_G9	Bacteroidetes	metagenome	42.43	37.07	39.88	40.11	37.42	41.83	38.59	45.01	38.43	38.91	41.96	41.2	38.05	42.66	38.64	41.76	41.28	40.09	39.6	40.08	40.91	40.52	37.5	36.92	38.82	38.2	35.85	39.49	42.7	40.77	40.35	36.76	39.57	41.1	37.13	39.35	37.59	41.25	34.61	41.5	37.19	41.42	38.31	37.75	38.88	40.19	39.52
B2_G6	Bacteroidetes	metagenome	42.39	38.8	43.32	39.42	38.26	41.26	40.62	45.02	38.83	37.68	39.43	41.83	41.92	43.37	37.27	42.59	41.62	41.25	38.87	40.61	39.69	41.03	40.29	33.24	35.39	36.76	37.01	38.29	40.95	37.01	39.6	35.35	38.95	38.55	36.4	38.72	38.56	40.17	33.24	55.6	38.2	43.85	39.01	37.91	39.45	39.06	36.8
ex4572_117	Bacteroidetes	metagenome	42.26	38.73	39.9	41.1	36.69	41.01	42.05	41.82	40.04	36.89	41.39	41.6	38.97	44.42	39.35	42.45	38.59	39.52	39.74	42.08	41.01	41.71	36.71	34.73	35.72	36.49	35.66	39.58	41.72	37.85	38.1	37.31	40.13	39.48	39.23	39.58	41	39.63	35.78	46.4	38.84	41.29	38.75	39.05	39.86	40.45	40.79
B28_G6	Bacteroidetes	metagenome	43.17	39.44	40.32	39.97	42.23	40.64	40.57	37.66	39.58	37.35	39.58	42.14	38.03	42.67	39.75	42.94	40.92	41.36	40.17	40.92	40.48	39.78	32.91	36.32	36.31	37.01	38.01	38.91	43.67	40.61	39.32	38.56	40.21	40.75	39.3	36.7	36.53	39.82	36.63	47.3	37.76	43.09	38.85	38.24	38.35	39.21	42.89
B2_G4	Bacteroidetes	metagenome	41.96	40.75	41.38	39.42	36.23	40.33	38.66	38.19	39.95	37.72	40.07	42.82	40.95	44.35	38.66	41.82	41.9	40.67	38.18	40.09	41.51	41.95	40.29	37.41	38.14	36.87	40.12	40.2	41.99	39.7	39.44	36.73	39.14	38.78	39.59	40.07	37.16	41.56	35.51	34.9	37.08	40.3	38.55	37.05	38.06	39.35	41.75
ex4572_128	Bacteroidetes	metagenome	43.61	38.63	38.29	39.54	36.29	41.05	37.67	38.53	39.53	37.15	40.98	41.11	39.33	40.62	41.72	41.61	40.81	41.36	39.61	42.55	39.77	40.21	36.02	36.15	36.66	36.79	36	37.93	42.9	39.85	37.84	34.34	41.01	38.2	38.05	38.51	37.11	40.51	34.74	41.2	39.69	41.78	38.88	37.79	39.25	40.77	39.96
B1_G1	Bacteroidetes	metagenome	39.49	38.13	42.92	40.05	38.24	40.71	39.75	39.68	39.51	38.11	38.96	41.57	39.25	44.28	40.53	41.31	40.11	39.91	39.47	42.34	40.24	40.96	38.78	36.49	37.88	35.98	41.09	39.33	43.76	39.21	41.77	40.09	41.3	38.96	37.44	39.59	39.27	39.29	36.84	39.32	38.45	39.21	38.46	38.11	40.26	39.3	42.27
B24_G4	Bacteroidetes	metagenome	38.91	37.49	41.45	40.77	38.84	40.28	37.82	37.84	37.86	40.88	42.42	40.9	39.86	41.15	38.13	40.5	40.53	41.08	40.6	42.48	40.63	40.3	39	36.54	39.48	38.47	37.76	39.89	44.31	38.96	40.37	39.79	39.41	40.55	38.29	42.22	38.46	40.9	37.74	42	39.76	41.89	39.21	37.46	40.29	40.27	38.66
B42_G2	Bacteroidetes	metagenome	41.09	39.37	42.22	39.66	37.41	41.35	40.1	42.09	39.99	38.34	39.22	40.85	38.31	39.83	39.84	39.66	40.26	40.29	40.04	42.52	41.63	41.22	35.46	35.73	36.72	37.16	38.53	39.52	43.64	40.84	42.18	38.55	41.52	39.44	37.26	37.83	36.72	41.8	36.81	38.73	37.56	41.75	40.31	40.31	40.68	39.09	35.77
B13_G6	Bacteroidetes	metagenome	40.13	37.9	42.25	40.43	37.74	41.02	40.27	41.22	39.08	38.7	40.51	41.32	38.53	41.7	40.82	41.44	40.24	41.23	39.41	42.44	41.28	42.36	36.42	36.85	38.2	37.83	38.37	40.01	43.33	39.15	41.02	39.4	40.52	39.37	37.08	40.39	37.04	40.69	36.66	39.77	38.96	40.52	39.41	39.65	39.81	39.91	38.72
B9_G6	Bacteroidetes	metagenome	43.13	38.99	42.02	40.44	37.24	42.02	41.41	39.33	40.96	37.74	40.65	40.28	40.54	41.59	38.38	44.52	38.98	40.38	39.57	41.52	41.16	40.06	39.27	38.93	38.66	39.33	39.39	41.41	41.19	40.12	40.44	41.48	40.55	41.11	38.84	36.77	38.17	42.34	39.6	43.3	39.61	41.47	39.22	38.58	39.22	40.04	38.79
GCA_001637325.1_ASM163732v1_genomic	Bacteroidetes	representative genome (isolate)	39.52	38.98	39.82	39.26	36.92	40.73	39.8	40.19	39.06	38.98	42.17	42.98	39.5	44.79	40.97	41.16	40.11	40.41	39.95	42.19	40.92	42.18	37.46	35.31	36.38	38.21	37.97	39.53	42.68	40.4	37.04	36.51	38.74	37.48	37.48	39.64	36.16	40.16	36.91	37.27	38.98	41.27	39.4	39.2	39.27	38.61	39.6
GCA_000265385.1_ASM26538v1_genomic	Bacteroidetes	type material	40.21	40.13	42.54	39.71	35.51	40.98	39.58	41.8	39.93	37.66	41.94	42.29	38.8	43.27	41.24	41.25	39.76	41.08	39.82	41.62	41.45	42.51	37.99	35.15	36.24	38.38	38.19	39.86	43.41	38.59	37.46	36.08	39.56	37.94	37.63	38.8	36.97	40.05	35.59	35.05	38.93	41.31	39.06	38.61	39.36	38.02	40.17
GCA_000429125.1_ASM42912v1_genomic	Bacteroidetes	type material	41.06	39.28	40.59	39.92	36.45	40.95	39.09	41.21	40.4	38.69	42.05	41.32	38.83	41.73	41.66	41.64	40.27	41.89	40.14	42.36	41.01	42	36.95	34.98	36.62	38.3	38.52	39.93	42.43	39.08	37.93	37.79	39.48	38.99	38.47	38.52	36.54	40.72	36.02	34.6	38.97	40.83	39.88	39.66	40.37	38.43	40.63
B10_G11	Bacteroidetes	metagenome	40.02	40.28	40.23	41.29	34.5	40.81	38.7	45.25	41.7	38.7	41.34	42.9	41.64	43.17	41.28	40.29	39.59	39.4	40.18	43.03	40.88	43.34	37.22	35.22	36.23	38.92	37.71	37.34	43.45	39.6	40.45	34.86	38.88	40.33	39.4	38.95	38.84	38.96	40.98	39.45	39.46	43.44	39.69	40.43	38.68	38.18	39.17
B1_G11	Bacteroidetes	metagenome	40.18	38.8	42.19	39.3	37.89	41.21	39.6	41.71	39.83	39.4	42.36	42.08	39.53	40.58	37.73	42.6	41.17	41.87	39.01	41.96	41.02	42.55	36.13	35.34	35.57	39.65	36.8	39.19	43.18	39.79	40.4	38.65	39.15	37.93	37.33	37.41	37.81	40.75	36.26	38.85	39.19	39.35	38.85	38.24	39.55	39.28	38.48
GCA_001280435.1_ASM128043v1_genomic	Bacteroidetes	representative genome (isolate)	40.99	39.69	42.44	39.9	36.7	41.04	39.61	43.41	39.7	38.26	42.44	41.65	39.52	41.52	38.43	41.47	40.62	41.76	39.16	41.82	41.45	42.18	36.87	35.97	36.36	37.85	37.86	40.16	43.33	38.85	37.31	37.38	40.33	36.59	37.02	38.43	37.3	40.23	37.86	35.92	38.73	39.86	39.25	39.31	39.93	38.27	39.24
GCA_000688335.1_ASM68833v1_genomic	Bacteroidetes	representative genome (isolate)	39.1	39.24	39.99	39.56	38.09	40.67	39.91	40.08	39.36	37.32	41.24	41.18	39.59	41.92	39.34	40.63	40.06	41.87	38.84	41.43	41.32	41.74	36.6	36.18	36.68	36.96	40.32	38.52	42.91	39.11	37.38	35.88	39.87	37.59	37.59	38.19	36.67	39.6	36.05	35.62	38.21	40.79	38.74	38.63	39.11	38.75	38.92
GCA_000427335.1_WiPs1.0_genomic	Bacteroidetes	type material	40.59	38.62	41.46	39.82	37.01	40.5	41.25	42.05	38.63	38.01	41.09	41.28	38.88	44.33	38.66	41.53	40.9	42.01	38.61	41.4	41.01	42.21	37.83	35.72	35.86	37.83	38.04	39.88	43.19	39.83	36.95	37.78	39.38	38.69	37.27	38.42	36.84	39.31	35.39	35.3	37.95	40.51	38.65	37.94	38.83	39.08	38.54
GCA_000348685.1_Formosa_sp._AK20_genomic	Bacteroidetes	type material	39.85	39.58	39.24	39.75	37.71	40.54	39.64	42.92	39.88	37.67	41.59	40.68	38.94	41.79	39.35	41.47	40.67	40.79	39.76	41.53	40.71	41.12	36.56	35.66	35.42	37.34	39.33	39.81	42.37	38.96	36.87	37.17	39.15	37.04	37.54	37.15	37.13	39.53	37.41	33	38.2	39.76	39.51	40.06	40.43	38.67	38.5
GCA_001771055.1_ASM177105v1_genomic	KSB1	metagenome	42.02	39.39	43.71	41.14	38.53	42.77	41.25	41.53	40.6	42.79	40.37	40.5	37.83	42.6	40.57	41.96	39.4	41.5	39.57	40.75	42.18	42.26	36.38	38	38.46	39.9	39.74	41.68	44.86	38.77	38.53	40.53	40.9	39.96	41.67	39.69	38.92	40.98	38.03	44.62	40.79	42.32	41.94	41.27	41.53	42.41	44.21
B41_G9	KSB1	metagenome	39.15	40.59	43.85	39.96	39.08	42.95	41.94	41.18	42.31	40.61	44.65	42.42	38.46	39.68	41.33	43.16	42.08	41.91	44.21	44.38	42.49	41.7	38.04	38.22	38.53	39.35	39.97	42.66	45.79	40.13	38.93	41.99	39.2	43.98	42.1	40.37	41.24	44.21	36.75	44.98	41.03	41.9	41.6	41.09	40.89	40.49	42.79
GCA_001886815.1_ASM188681v1_genomic	KSB1	type material	40.96	40.09	41.72	41.53	38.56	43.82	40.3	40.3	40.89	40.72	43.47	43.71	40.27	42.88	41.27	42.42	42.08	42.36	42.7	43.71	42.68	43.06	39.04	38.07	38.07	41.37	40.66	42.96	45.56	39.8	38.56	40.17	40.38	42.01	41.72	40.09	40.48	42.05	38.81	44.18	41.19	42.18	40.76	40.16	41.01	40.03	42.09
GCA_000241815.1_ASM24181v1_genomic	KSB1	type material	40.96	40.09	41.99	41.53	38.56	43.82	40.3	40.3	41	40.72	43.47	43.71	40.27	42.88	41.27	42.42	42.08	42.36	42.7	43.91	42.68	43.06	39.04	38.07	38.07	41.37	40.66	42.96	45.25	39.8	38.56	40.17	40.38	42.01	41.72	40.09	40.48	42.05	38.81	44.18	41.19	42.18	40.76	40.16	41.01	40.03	42.09
B41_G16	Marinimicrobia	metagenome	39.69	41.75	39.1	42.11	39.05	42.38	40.93	41.19	43.11	40.08	43.62	43.12	39.32	44.98	40.96	42.26	44.39	42.8	43.03	43.74	43.6	45.38	40.19	35.09	36.86	41.57	37.28	40.04	44.69	40.67	38.91	39.59	41.48	43.17	43.02	41.06	38.46	43	38.48	45.58	41.11	42.96	39.94	38.99	39.14	39.64	42.28
B138_G9	Marinimicrobia	metagenome	38.19	39.52	41.21	41.03	37.54	43.55	38.56	39.33	40.01	38.3	41.58	43.05	40.07	41.04	39.68	40.74	39.64	41.9	37.58	39.79	41.51	40.89	36.51	36.16	36.32	38.07	38.05	42.32	45.19	40.81	39.76	39.51	38.87	39.64	38.5	38.83	35.71	41.34	36.98	42.2	38.81	39.53	40.26	37.25	40.12	38.98	42.73
GCA_001872685.1_ASM187268v1_genomic	Marinimicrobia	metagenome	41.42	39.87	41.8	40.58	39.33	42.77	41.37	41.66	40.21	39.85	41.99	42.07	39.74	41.96	40.76	42	41.46	41.61	41.74	42.51	43.22	42.32	37.53	36.99	37.11	40.19	40.06	40.67	44.8	38.75	39.01	39.02	41.34	41.42	42.99	40.57	38.2	41.68	39.58	44.59	40.03	41.69	40.2	39.51	39.84	39.84	40.23
GCA_001626655.1_ASM162665v1_genomic	Marinimicrobia	metagenome	38.21	38.54	38.38	40.68	37.08	41.37	40.59	38.6	40.04	39.67	44.58	41.11	39.61	41.3	44.44	44.65	38.31	40.86	41.19	44.12	41.55	42.24	37.27	41.88	41.37	40.86	39.64	40.26	44.24	40.89	37.21	38.67	40.5	42.83	40.82	38.86	37	40.06	39.65	46.8	40.8	43.75	39.21	38.9	39.77	39.72	40.96
GCA_000494725.1_ASM49472v1_genomic	Marinimicrobia	Single Cell	38.77	37.9	37.3	40.2	39.83	40.76	39.93	38.29	37.6	44.6	37.68	38.74	35.88	37.92	38.32	42.89	48.94	41.85	38.96	42.3	39.16	39.01	34.26	35.87	35.38	40.67	40.36	39.2	46.22	37.53	39.66	40.89	38.18	38.23	38.76	37.88	37.78	42.33	37.29	46.7	38.57	46.51	36	35.93	36.69	36.3	37.4
GCA_000402655.1_ASM40265v1_genomic	Marinimicrobia	Single Cell	38.5	38.73	41.6	39.64	36.88	41.29	39.08	41.15	39.37	40.57	42.15	42.28	40.59	39.57	39.48	41.58	41.11	40.98	39.33	43.33	41.25	42.54	37.48	38.02	38.69	38.52	40.62	39.97	42.59	36.33	36.78	36.2	39.9	39.86	41.37	38.34	36.65	41.5	36.62	35.6	39.82	40.07	38.21	37.16	38.96	39.35	41.81
GCA_001577105.1_ASM157710v1_genomic	Marinimicrobia	metagenome	42	38.19	39.97	41.72	49.43	46.05	46.43	41.26	39.65	39.96	38.42	42.6	38.56	35.45	42.94	43.47	44.46	39.92	39.67	39.99	39.69	40.12	37.38	38.67	38.83	41.2	40.72	40.15	46.64	39.88	42.89	38.33	40.72	38.46	39.44	38.6	43.6	37.62	39.05	0	40.6	49.25	39.13	36.42	38.26	37.06	39.3
B9_G9	Marinimicrobia	metagenome	43.74	40.41	41	42.97	41.42	45.39	39.7	42.69	40.4	39.42	43.33	42.28	40.92	41.8	40.58	42.65	41.41	43.83	42.17	44.91	42.82	43.86	38.68	37.64	37.76	42.3	40.01	44.2	45.85	40.17	39.72	40.65	42.69	44.22	43.11	40.91	39.45	41.85	41.2	49.15	41.58	44.1	41.01	40.4	41.12	40.91	42.75
B5_G15	Marinimicrobia	metagenome	42.93	40.6	42.15	41.69	41.37	44.96	39.41	40.89	40.7	43.03	44.3	42.64	41.71	44.16	41.22	41.24	43.52	43.55	44.06	44.92	43.26	45.25	37.33	38.28	38.22	40.75	38.94	40.62	45.06	39.15	38.48	39.58	42.14	41.72	41.71	41.16	39.52	41.77	39.82	50.17	41.87	43.93	41.41	41.67	41.94	40.64	41.17
B35_G16	Marinimicrobia	metagenome	41.89	40.5	45.94	41.94	40.38	45.28	40.7	43.09	41	38.78	42.87	43.62	41.35	43.37	40.88	42.47	43.67	43.14	41.9	43.1	43.16	44.38	38.34	38.02	38.22	41.71	39.63	41.79	45.44	41.8	39.59	41.86	41.4	42.43	41.6	41.93	37.85	41.24	41.63	52.9	43.81	43.81	42.1	40.12	42.12	38.78	41.12
GCA_000494065.1_Marinimicrobia_bacterium_OTU_1_genomic	Marinimicrobia	Single Cell	41.97	40.24	40.41	41.92	39.51	43.06	40.32	40.55	39.66	40.83	44.04	42.01	41.63	43.12	40.66	41.1	43.1	42.35	42.92	43.65	43	42.89	40.18	38.03	38.56	38.99	39.64	42.2	45.95	40.36	42.24	40.16	41.2	40.68	41.45	41.63	38.3	42.18	39.07	48.45	40.89	44.38	40.93	40.13	41.24	41.18	43.82
B118_G9	Marinimicrobia	metagenome	42.34	39.52	41.49	42.63	40.8	43.16	39.72	42.4	40.55	37.89	42.88	43.8	41.98	43.46	39.9	43.02	43.5	42.07	43.3	44.01	42.97	45.17	38.92	37.99	39.14	40.28	39.28	40.01	44.87	41.85	39.6	41.39	40.82	41.4	41.88	40.87	38.72	42.23	38.77	45.1	41.45	43.75	41.97	40.82	41.97	42.3	40.34
B20_G16	Marinimicrobia	metagenome	44.63	40.52	37.79	42.06	41.95	43.63	40.42	40.57	41.72	40.99	44.29	43.8	41.25	41.58	44.05	43.33	45.35	45.33	43.84	45.25	42.75	43.98	39.09	36	37.12	40.63	41.1	39.91	45.93	42.78	39.1	40.42	44.66	43.03	42.72	42.79	39.95	43.14	39.5	44.24	42.65	43.97	41.63	41.53	42.87	39.81	41.74
B43_G9	KSB1	metagenome	40.92	40.15	39.96	42.33	40.47	43.13	40.07	40.66	40.02	40.32	44.12	41.74	42.24	43.59	38.99	43.21	42.77	42.06	40.11	41.25	39.74	41.7	40.74	37.28	38.03	43.04	38.23	41.81	45.11	38.7	40.38	39.94	41.57	42.62	42.13	39.17	38.39	42.53	39.79	38.2	39.28	43.73	39.96	40.05	40.61	41.16	40.83
GCA_002127425.1_ASM212742v1_genomic	KSB1		42.55	41.19	42.42	42.03	39.34	43.86	41.28	40.76	38.92	38.62	43.6	42.94	41.59	40.62	41.17	42.43	41.83	43.24	40.95	42.34	43.39	42.46	36.44	38.24	37.43	39.2	38.85	38.89	44.17	40.75	37.4	39.57	41.29	41.07	41.66	41.37	38.82	42.24	40.27	52.08	41.04	45.06	42.15	39.94	41.06	41.29	42.02
ex4572_119	KSB1	metagenome	43.58	39.37	41.71	42.06	38.8	43.77	39.14	39.4	39.35	38.54	42.94	43.37	40.87	44.27	40.68	43.26	41.51	44.8	42.57	43.06	43.05	45.25	37.04	37.09	36.69	38.63	39.19	39.72	45.36	39.35	38.04	39.56	41.25	41.39	42.25	40.47	41.35	41.66	38.95	43.75	41.89	45.33	41.98	40.5	42.04	42.21	40.64
ex4484_87	KSB1	metagenome	42.6	38.91	41.34	42.03	38.73	43.8	39.34	41.06	41.43	37.19	43.22	42.33	40.39	43.38	40.46	41.8	42.28	43.28	41.41	40.7	42.83	42.96	37.91	37.89	38.33	40.98	38.91	40.49	44.98	38.71	37.22	39.64	41.98	41.08	42.84	40.24	37.78	40.79	38.35	51.33	41.97	43	40.2	37.86	40.08	39.46	40.57
GCA_001771235.1_ASM177123v1_genomic	KSB1	metagenome	42.03	40.6	39.92	41.46	38.99	43.87	43.49	40.64	41.62	42.77	42.77	41.92	40.5	42.56	39.82	43.32	43.15	42.8	40.93	42.43	41.16	43.57	38.31	37.64	38.19	39.11	37.62	43.25	46.11	41.07	39.47	40.24	39.45	43.03	42.32	41.72	39.05	45.44	40.29	49	40.74	44.16	42.28	41.31	42.06	41.33	44.89
ex4484_245	KSB1	metagenome	41.79	41.17	42.71	40.62	39.22	43.58	41.46	39.34	41.92	39.41	43.57	42.41	40.26	42.08	38.03	43.34	40.86	42.99	40.75	41.83	42.31	43.34	39.62	39.29	40.25	39.23	38.2	40.36	45.78	39.97	38.9	40.5	40.06	41.12	40.98	41.38	38.36	43.04	38.44	45.26	40.94	44.06	40.97	40.57	41.57	40.82	44.21
B21_G16	KSB1	metagenome	44.41	40.98	43.95	42.7	37.34	45.49	40	39.72	41.92	41.81	44.99	43.54	43.17	44.38	41.87	43.84	43.04	45.23	45.15	43.55	42.74	45.38	39.07	38	37.86	41.3	40.56	41.44	46.02	41.94	40.57	42.41	43.96	43.04	43.25	41.71	38.94	43.8	41.16	41.07	42.93	45.37	41.97	41.45	41.52	41.73	43.15
B47_G9	KSB1	metagenome	42.86	39.64	41.15	42.37	42.62	45.54	40.29	39.52	40.71	37.25	43.78	42.74	41.32	41.84	42.07	43.44	43.83	42.22	42.87	41.35	42.51	44.15	39.92	37.26	37.45	41.88	41.02	42.63	46.4	40.67	38.52	40.45	42.12	42.81	43.26	41.19	38.16	41.85	40.43	43.22	41.39	45.48	42.29	41.58	42.93	40.97	42.73
ex4484_219	KSB1	metagenome	42.52	40.57	41.38	41.86	42.35	45.67	41.56	39.44	39.8	37.76	42.53	42.29	39.26	40.13	42.18	43.48	43.81	43.05	42.47	42.29	43.68	43.2	38.99	38.32	38.3	42.54	41.27	39.66	47.51	37.25	38.41	40.47	42.51	42.14	43.34	41.15	39.15	42.55	38.9	48	41.1	44.51	40.98	41.03	41.97	43.06	41.64
B7_G2	KSB1	metagenome	40.93	40.36	40.4	42.08	38.55	45.58	40.29	36.91	38.42	36.71	43.19	42.29	39.21	41.83	42.2	42.91	41.85	42.52	42.7	41.81	42.42	43.29	39.05	38.47	37.69	41.21	39.09	41.93	46.89	42.16	39	41.12	42.75	42.21	42.82	40.85	38.03	41.53	38.68	43.48	41.18	44.2	41.24	41.82	41.33	40.43	43.74
B19_G16	KSB1	metagenome	43.5	38.59	40.16	42.55	39.7	46.19	39.9	36.18	39.23	38.02	43.23	42.33	39.21	41.38	40.67	43.06	43.07	41.56	43.25	41.29	41.59	42.36	40.14	38.38	38.98	40.42	40.59	40.64	46.91	40.6	39.03	40.81	42.32	42.31	42.77	40.17	37.38	40.81	39.7	44.12	42.29	45.86	41.57	41.24	42.51	39.42	41.32
B39_G15	KSB1	metagenome	42.93	40.88	42.25	43.46	40.49	45.82	41.02	40.27	38.95	38.4	43.1	43.04	39.86	41.83	42.98	42.76	43.65	43.09	42.86	41.76	42.02	43.64	38.63	37.79	37.44	41.45	41.6	41.39	47.05	40.2	38.23	40.62	42.08	42.1	42.24	40.49	38.89	41.58	40.01	43.12	41.48	44.01	41.13	40.21	41.77	40.63	41.91
B39_G1	KSB1	metagenome	43.43	39.8	42.58	43.27	40.91	45.38	39.84	40.03	40.13	38.31	43.78	42.61	40.47	41.74	41.61	44.04	43.45	41.94	42.94	41.76	42.04	43.7	39.68	39.01	37.95	40.87	39.66	41.22	46.61	40.96	38.36	41.74	42.86	42.79	43.54	41.36	37.67	41.88	40.26	42.89	42.25	44.95	41.98	44.87	43.59	41.33	42.32
B39_G6	BP3	metagenome	40.17	42.26	41.36	37.83	36	40.7	41.91	38.8	37.57	43.08	42.61	42.9	39.04	39.75	39.99	41.57	41.1	40.45	40	41.13	41.07	41.89	35.66	35.64	35.88	38.42	40.23	37.89	42.33	37.79	36.58	36.27	37.62	38.86	40.57	40.11	37.21	39.09	36.9	41.97	39.68	40.25	38.5	36.98	38.93	37.03	43.21
B21_G4	BP3	metagenome	40.96	39.63	40.63	39.27	36.52	41.29	41.92	39.92	39.65	39.64	42.07	43.4	39.36	39.83	41.19	42.34	43.86	41.78	40.34	42.13	41.44	43.44	37.12	38.56	37.86	40.76	38.52	39.13	42.74	36.98	37.23	38.48	38.96	40.99	39.9	38.78	35.84	41.06	34.9	45.02	38.55	41.21	37.45	37.04	38.64	37.31	41.53
B34_G6	BP3	metagenome	38.88	40.1	40.28	39.41	41.9	42.02	41.32	41.52	39.23	38.1	40.8	41.73	39.33	40.21	40.42	41.32	39.11	40.68	41.4	43.14	40.85	41.88	36.39	37.63	36.64	39.75	40.08	38.8	43.4	36.89	36.94	38.35	38.81	41.12	40.15	42.82	39.89	42.54	37.74	42.5	41.42	43.91	39.25	38.13	39.96	39.71	39.81
B92_G9	BP3	metagenome	41.59	42	43.02	41.36	38.57	44.24	41.54	42.33	41.58	40.9	43.75	41.88	40.88	42.13	42.59	43.57	42.55	42.57	40.99	42.34	41.98	43.92	40.38	39.67	38.66	40.99	41.84	43.92	44.02	38.1	40.1	42.01	40.93	41.41	42.72	38.01	37.66	41.06	41.04	44.17	41.7	42.67	40.59	40.29	41.19	42.89	38.8
GCA_001875255.1_ASM187525v1_genomic	Hyd24-12	metagenome	39.49	39.14	36.52	40.68	40.04	41.52	37.58	43.16	38.01	36.55	40.53	39.06	39.33	42.37	41.62	42.91	40	39.78	40.63	40.36	40.48	43.39	35.69	34.9	38.09	38.47	36.68	40.49	43.69	38.02	37.2	37.1	40.9	38.51	38.03	41.1	37.79	38.73	39.62	48.6	42.38	42.86	40.47	39.8	41.32	37.06	40
ex4484_173	Hyd24-12	metagenome	41.61	39.16	37.88	40.83	37.32	41.56	37.95	40	39.44	37.04	40.8	41.45	37.79	41.19	40.25	39.51	39.39	38.94	38.97	39.77	41.07	42.54	37.37	36.2	36.37	39.64	38.76	38.77	44.96	39	37.4	37.55	40.44	40.91	40.4	41.75	39.68	39.86	38.18	50.7	41.63	41.49	39.53	39.56	39.84	38.08	40.24
B71_G9	Hyd24-12	metagenome	41.31	40.01	40.62	40.4	37.48	41.47	40.72	40.53	39.35	37.84	41.08	41.57	39.56	42.2	39.18	39.65	40.05	40.89	39.89	41.04	40.84	43.41	36.88	35.66	36.17	39.62	38.97	38.66	43.23	39.67	38.2	36.81	41.59	40.25	40.39	40.86	38.04	38.87	37.29	50.7	40.77	39.89	39.54	39.4	39.86	38.72	39.47
B22_G4	Hyd24-12	metagenome	42	38.91	40.31	40.68	40.15	41.75	40.91	42.6	39.57	40.2	40.8	42.17	39.34	41.44	40.45	41.29	40.35	41.47	40.12	41.27	41.8	42.72	38.82	36.71	37.83	40.36	38.69	39.47	41.84	38.64	38.19	37.49	41.19	41.23	40.04	40.73	39.47	40.83	39.9	50.2	39.44	41.04	39.86	40.56	41.1	38.72	39.16
GCA_001618605.1_ASM161860v1_genomic	Hyd24-12	metagenome	41.1	41.26	38.37	40.65	39.38	41.68	40.49	40.51	39.51	37.87	41.48	41.94	39.22	41.46	39.58	41.8	39.57	41.09	40.17	41.8	42.19	43.93	39.6	35.16	36.79	37.61	39.46	38.71	42.46	37.87	39.22	38.33	40.48	40.46	39.92	40.97	41.17	40.09	39.49	46.3	40.49	40.04	39.48	38.99	40.49	38.1	39.35
GCA_001618625.1_ASM161862v1_genomic	Hyd24-12	metagenome	40.95	41.26	38.37	41.48	39.23	41.62	40.49	40.51	39.79	37.98	41.55	41.58	39.37	41.75	39.99	41.68	39.9	41.29	41.01	42.82	41.88	43.86	39.6	35.16	36.79	38.12	38.75	38.49	42.48	37.64	39.03	38.87	39.49	41.11	40.68	40.26	41.74	39.43	40.34	43.2	40.78	39.34	39.35	39.17	40.47	38.44	40.08
GCA_001618615.1_ASM161861v1_genomic	Hyd24-12	metagenome	40.04	40.58	38.31	40.6	38.44	41.72	40.36	40.46	39.3	37.87	41.91	42.08	38.83	40.97	39.96	42.14	39.63	41.26	40.17	42.22	42.3	43.91	39.48	35.79	38.26	37.47	39.14	37.7	42.77	37.55	39.56	38.76	39.75	40.64	39.63	40.32	40.28	39.59	38.91	41.6	39.99	39.8	39.32	38.86	40.6	37.73	40.21
GCA_000010305.1_ASM1030v1_genomic	Gemmatimonadetes	type material	38.07	38.61	39.79	39.36	39.16	41.67	38.36	39.51	39.7	40.4	42.62	41.14	39.57	40.02	39.37	43.58	42.13	42.19	42.72	44.69	42.1	42.47	37.72	37.9	37.98	41.12	39.2	40.87	44.01	37.54	39.6	38.41	38.93	39.97	38.63	38.82	36.28	41.07	38.37	42.86	40.14	41.33	40.39	39.69	40.02	38.56	40.71
GCA_000695095.2_ASM69509v2_genomic	Gemmatimonadetes	type material	39.43	39.96	39.89	39.51	38.97	41.19	40.49	39.04	39.4	39.5	42.65	41.99	40.27	41.56	38.81	42.81	39.8	41.66	42.12	44.16	41.82	42.75	37.9	38.76	37.29	40.03	38.18	41.44	43.71	38.67	39.84	38.89	39.11	40.11	39.47	38.9	36.8	41.67	37.9	44.4	39.31	40.73	40.33	40.78	40.22	39.32	41.08
GCA_000522985.1_ASM52298v1_genomic	Gemmatimonadetes	type material	39.38	40.72	40.66	39.52	38.46	41.58	39.86	38.7	39.53	37.79	41.9	42.1	39.58	40.44	41.32	42.28	41.03	41.7	42.02	43.39	43.43	42.87	37.39	37.96	37.76	39.87	39.24	40.54	43.71	38.33	38.15	40.08	39.93	40.25	39.84	38.86	38.52	41.55	38.72	40.63	41.01	43.7	40.15	40.33	39.51	38.41	40.29
GCA_001914615.1_ASM191461v1_genomic	Gemmatimonadetes		38.67	38.96	39.18	40.68	41.07	42.25	41.16	40.09	40.11	35.16	42.4	41.5	38.48	43.6	38.44	42.29	38.34	42.43	41.42	42.89	42.52	42.64	39.84	37.72	37.87	38.7	39.72	40.95	41.65	36.77	36.77	38.16	39.31	40.59	41.22	37.41	38.5	41.31	37.71	34.1	42.65	41.42	38.2	37.02	38.07	38.89	42.3
GCA_002238865.1_ASM223886v1_genomic	Gemmatimonadetes		39.09	40.3	40.94	39.18	38.39	41.56	39.77	39.06	39.17	38.56	41.67	42.34	38.31	42.37	40.6	41	41.48	40.99	40.9	43.41	43.05	42.29	38.05	36.78	36.67	40.56	38.11	40.17	43.86	37.59	37.92	38.02	39.58	38.52	39.58	38.27	36.63	39.97	38.19	41.24	40.05	41.11	38.1	38.66	38.16	37.71	40.69
GCA_002697855.1_ASM269785v1_genomic	Gemmatimonadetes		39.96	38.12	39.09	38.85	37.89	41.23	40.48	38.26	38.5	37.64	42.64	41.22	39.15	40.22	39.2	39.17	38.47	41.68	41.15	43.06	42.76	43.33	34.46	37.09	35.41	38.01	36.85	40.53	42.65	39.25	38.77	38.94	37.44	40.24	40.02	39.98	38.03	40.97	37.55	0	39.88	40.76	38.83	39.31	40.09	38.41	45.5
GCA_002311875.1_ASM231187v1_genomic	Gemmatimonadetes		39.64	39.64	40.48	39.78	38.33	41.98	40.96	39	38.01	39.35	43.35	41.99	40.45	40.08	38.06	42.7	43.19	42.03	41.32	43.68	43.6	43.32	37.26	36.29	35.91	38.24	38.62	40.79	44.23	38.2	39.01	37.58	39.67	38.81	39.39	38.66	37.07	39.73	39.72	42.75	40.14	42.17	38.88	39.04	39.31	39.29	42.47
GCA_002291775.1_ASM229177v1_genomic	Gemmatimonadetes		38.04	40.1	37.3	38.86	38.62	41.76	40.32	38.83	39.53	41.64	43.21	41.58	38.9	42.44	37.16	42.07	40.57	41.52	41.76	43.18	42.21	45.76	39.03	37.5	37.16	38.87	38.33	40.18	42.89	39.63	38.56	37.95	39.72	39.24	39.27	38.02	36.37	40.91	37.51	36.05	41.52	44.03	39.37	38.97	38.96	37.91	45.98
GCA_000266885.1_ASM26688v1_genomic	Spirochaetes	type material	39.76	38.28	39.97	39.33	37.49	41.49	40.71	40.22	40.86	41.21	42.49	42.14	39.57	40.63	39	41.86	39.14	41.04	41.81	43.84	42.39	42.26	37.03	35.76	36.39	38.43	39.12	38.67	44	37.53	39.8	38.4	39.37	40.36	40.06	39.02	37.17	41.74	39.82	39.78	40.19	41.64	40.18	39.4	39.31	37.62	40.39
GCA_000243335.1_ASM24333v1_genomic	Spirochaetes	type material	39.4	38.03	38.97	38.6	37.61	41.29	39.99	38.28	39.85	38.58	40.11	42.55	38.98	41.27	40.11	40.84	40.58	41.4	39.39	41.38	42.32	43.16	36.67	37.28	38.51	37.94	38.19	36.66	43.03	38.75	38.32	39.74	39.71	39.69	38.55	38.18	35.17	40.15	36.42	40.38	38.91	38.93	37.86	38.13	37.94	38.39	39.61
GCA_900112165.1_IMG-taxon_2597490362_annotated_assembly_genomic	Spirochaetes	type material	38.95	37.67	40.05	39.77	36.52	40.78	39.78	34.71	37.84	37.6	40.06	41.14	38.82	38.87	38.46	41.48	40.93	41.62	40.49	42.13	41.18	42.29	36.99	35.52	35.45	37.85	39.05	38.73	44.17	39.95	38.05	34.35	36.75	38.99	38.17	39.21	36.61	39.5	40.05	37.65	41.44	42.58	38.85	37.88	39.25	37.27	39.07
GCA_001676785.2_ASM167678v2_genomic	Spirochaetes	type material	42.44	38.45	42.38	40.97	39.13	42.29	39.47	38.09	38.51	38.36	42.77	42.34	39.56	41.85	38.3	41.29	40.01	42.64	41.21	42.44	40.66	43.73	36.78	38.67	39.32	38.06	39.16	39.2	44.13	38.72	37.47	35.97	41.51	38.69	37.75	39.13	35.45	40.89	36.3	40.62	41.66	42.29	39.93	40.96	39.85	39.14	38.53
GCA_001749745.1_ASM174974v1_genomic	Spirochaetes	representative genome (isolate)	40.41	39.64	39.34	40.34	38.08	42.05	42.89	40.64	39.46	38.91	42.41	42.22	41.21	39.97	38.44	40.9	39.9	42.68	40.87	41.52	42.5	41.73	37.07	37.31	37.53	39.93	38.52	40.45	43.14	39.27	38.86	36.45	40.91	39.55	38.9	37.28	37.34	40.43	38.31	42.58	39.66	43.16	38.43	38.94	39.79	38.55	41.06
GCA_000507245.1_ASM50724v1_genomic	Spirochaetes	type material	40.82	40.27	41.67	39.66	38.73	41.91	41.93	41.07	38.65	39.3	43.12	42.23	40.6	38.81	38.53	42.06	39.47	44.93	41.23	42.51	43.06	43.68	36.46	37.15	37.77	39.07	38.49	39.89	44.1	38.1	39.05	37.69	38.62	38.84	39.45	37.89	36.05	40.1	39.08	43.58	39.15	42.6	39.24	39.47	39.93	38.26	43.88
GCA_000426705.1_ASM42670v1_genomic	Spirochaetes	type material	38.55	39.54	39.62	39.96	37.7	41.79	40.47	41.52	39.24	41.2	43.49	42.86	40.94	40.6	37.1	40.71	38.95	40.84	39.83	41.83	42.1	42.64	36.24	36.48	36.8	39.33	38.9	39.29	43.23	39.99	37.7	37.72	39.48	39.1	39.55	36.08	37.99	38.87	39.55	47.83	40.22	41.19	38.97	38.89	38.93	39.74	41.62
ex4572_59	Spirochaetes	metagenome	39.97	37.92	39.14	39.62	37.93	41.64	38.94	41.52	38.19	41.54	41.8	42.93	40.2	40.81	38.67	41.07	39.83	40.36	40.83	40.88	40.4	41.48	38.15	35.52	36.47	39.73	38.98	40.36	43.59	38.3	38.36	37.39	39.1	40.36	40.01	38.35	37.65	39.97	39.84	41.05	38.81	41.05	40.1	39.4	40.5	38.5	41.67
B4_G4	Spirochaetes	metagenome	39.68	38.89	41.89	40.32	36.63	42.16	41.77	41.48	38.23	40.54	41.53	41.39	39.79	40.3	36.69	41.56	37.51	43	40.45	41.66	41.32	41.71	37.59	38.4	36.14	38.11	37.4	40.59	42.47	39.18	37.73	37.3	39.06	39.74	40.64	37.89	37.03	40.65	37.63	43.87	39.59	39.5	38.01	38.07	39.77	38.22	45.24
B38_G2	Spirochaetes	metagenome	38.03	37.27	37.52	39.65	42.86	40.99	38.24	41	38.46	38.07	41.47	41.46	37.95	40.67	37.05	39.29	38.37	40.9	41.05	40.74	41.41	40.4	37.18	37.46	38.59	39.09	37.15	41.41	43.76	41.12	36.63	38.46	40.15	40.97	41.4	38.34	39.14	39.8	38.89	0	38.72	43.21	37.96	38.28	38.95	36.28	41.99
B116_G9	Spirochaetes	metagenome	38.73	37.14	39.83	39.96	37.38	41.1	39.63	41.16	37.81	38.17	41.66	41.16	39.33	39.36	37.6	39.99	38.5	42.86	39.93	41.22	41.46	41.8	36.11	36.76	36.87	39.34	36.68	40.18	42.7	39.7	37.88	37.35	39.24	40.14	39.41	37.35	37.64	39.05	38.67	39.22	39.12	40.98	38.33	38.31	39.46	38.28	42.77
B11_G6	Spirochaetes	metagenome	39.54	39.01	40.4	40.1	38.33	41.58	39.45	42.31	38.28	39.44	41.51	42.14	39.93	39.08	38.89	40.13	38.24	42.45	40.16	42.26	41.25	42.15	36.73	36.8	36.99	39.06	37.13	40.59	42.76	40.45	37.95	37.82	40.39	41.38	40.79	37.79	38.16	39.68	38.27	40.42	39.59	40.06	38.61	39.03	39.16	38.76	45.09
GCA_000208385.1_ASM20838v1_genomic	Spirochaetes	type material	41.18	38.55	41.32	40.09	38.31	41.1	42.49	41.21	38.25	39.62	43.5	42.36	41.06	40.06	38.84	40.45	39.62	41.1	40.44	42.96	42.52	41.96	36.95	37.27	37.56	39.32	38.41	39.23	42.97	37.96	38.37	35.08	38.59	38.59	38.45	37.11	38.08	39.44	39.17	38.27	40.18	42.01	39.08	38.18	38.54	39.73	37.98
B121_G9	Spirochaetes	metagenome	37.3	39.13	39.48	41.19	39.32	41.42	39.72	38.81	40.37	38.42	41.27	41.09	38.63	40.77	39.83	40.19	40.64	39.56	39.86	40.12	42.24	40.98	37.84	36.64	37.01	38.74	38.87	39.26	42.64	39.22	40.77	38.1	40.18	40.86	40.03	41.3	37.1	39.27	40.86	43.33	40.04	42.99	39.43	38.25	39.92	39.61	37.79
B11_G9	Spirochaetes	metagenome	38.61	39.95	39.94	40.79	37.45	42.34	40.68	40.78	38.42	41.46	42.6	41.1	39.58	43.89	38.43	40.74	40.21	40.94	39.82	40.38	41.17	41.86	40.29	34.91	36.83	39.62	39.59	38.81	42.96	38.93	38.55	36.32	40.9	41.85	40.56	37.12	38.2	40.62	38.81	44.76	38.98	43.89	39.46	40.75	39.96	38.51	39.14
GCA_000143985.1_ASM14398v1_genomic	Spirochaetes	type material	39.95	39.31	40.1	40.74	37.37	42.05	41.76	42.32	38.67	38.14	41.7	42.22	42.2	41.23	39.61	41.54	40.3	42	40.02	42.03	41.91	42.66	37.99	36.43	38.08	38.72	38.29	40.49	42.55	38.45	38.79	37.24	39.67	39.91	39.55	38.06	37.27	39.35	39.11	38.74	40.07	41.37	39.32	40.03	40.23	39.41	41.03
B32_G16	Spirochaetes	metagenome	41.49	40.04	40.97	42.73	39.65	43.05	41.79	42.82	41.25	39.17	42.71	44.24	41.45	41.21	40.63	42.14	40.85	43.06	41.1	41.44	41.03	42.66	38.69	37.11	37.33	40.16	40.16	41.79	43.25	39.69	38.49	37.81	42.01	40.82	39.92	40	38.91	41.12	40.64	41.5	40.33	42.88	40.17	40.13	41.59	40.18	40.64
B123_G9	Spirochaetes	metagenome	41.53	40.13	43.94	41.79	41.32	42.46	43.21	44.97	40.38	39.27	42.48	43.52	41.32	45.46	41.03	42.11	42.42	43.2	41.5	42.84	42.84	41.99	38.61	37.19	38.67	39.52	38.74	42.06	44.91	41.33	39.43	37.66	43.72	42.15	40.88	39.31	38.11	41.81	41.86	42.87	40.08	44.14	41.12	40.49	41.2	40.63	42.09
GCA_000214355.1_ASM21435v1_genomic	Spirochaetes	type material	42.23	39.09	40.09	40.52	37.96	41.64	41.68	40.38	37.91	38.71	41.68	40.8	40.52	41.18	38.92	40.79	38.87	40.89	40.96	41.04	40.86	41.59	36.71	35.43	36.86	40.42	39.35	39.34	43.42	38.01	37.69	36.85	38.36	39.99	39.83	37.85	38.52	40.16	39.62	40.6	39.36	43.06	39.96	40.2	41.38	38	37.38
GCA_000619925.1_ASM61992v1_genomic	Spirochaetes	representative genome (isolate)	38.59	37.61	39.78	39.9	38.21	40.82	40.18	40.09	37.38	38.11	39.55	41.56	39.45	38.24	38.82	40.94	40.96	40.88	38.3	40.32	39.97	41.25	39.46	37.06	38.25	38.46	38.48	39.4	41.79	39.39	38.42	36.26	38.94	38.32	38.2	38.5	35.69	39.2	38.3	37.03	38.78	40.95	38.61	39.13	39.09	37.96	36.84
GCA_000184345.2_ASM18434v2_genomic	Spirochaetes	type material	40.08	39.55	40	40.6	38.42	42.82	42.66	41.78	39.22	39.52	42.3	42.68	41.13	40.1	40.46	42.1	40.41	42.34	41.85	44.17	42.33	42.71	36.86	35.29	37.46	39.37	40.84	43.3	42.98	40.91	38.88	39.01	39.07	40.11	39.98	38.26	37.62	40.94	40.41	38.74	40.85	41.9	39.98	39.54	40.09	40.15	42.33
GCA_000373545.1_ASM37354v1_genomic	Spirochaetes	type material	41.25	39.11	40.23	38.82	36.35	42.48	42.5	39.48	38.99	38.68	42.7	41.7	40.52	38.88	38.31	39.93	38.44	39.88	40.02	41.36	42.56	41.76	35.95	38.42	37.44	38.52	37.36	40.13	43.41	38.88	38.88	36.62	38.54	38.91	38.57	39.15	37.27	40.1	39.06	36.17	39.35	42.14	38.28	38.7	38.7	39.18	41.58
ex4572_7	Spirochaetes	metagenome	37.59	39.65	39.62	39.33	37.5	41.69	39.8	38.34	39.04	39.11	42.89	41.51	38.03	40.27	39.87	39.46	38.84	40.91	40.82	42.36	41.68	43.14	37.82	35.06	35.59	40.12	39.43	41.17	41.3	39.31	37.43	38.09	38.65	39.5	39.76	36.88	36.45	39.21	38.39	33.85	38.99	39.2	38.51	38.22	38.47	37.03	37.58
B24_G16	Spirochaetes	metagenome	42.66	40.72	41.88	41.64	38.78	42.55	38.6	40.98	42.66	41.32	42.35	42.72	42.37	42.71	41.29	43.51	43.36	41.98	41.31	41.42	41.21	42.08	40.03	39.04	38.85	43.77	41.84	44.71	44.42	42.95	42.38	41.87	43.9	43.52	42.35	43.54	40.56	46.6	46.99	45.73	47.91	49.89	49.14	49.23	49.47	43.02	41.74
B47_G1	Spirochaetes	metagenome	44.67	41.2	43.96	42.36	40.46	44.18	42.15	39.71	41.53	42.61	43.3	48.73	40.36	45.37	41.32	44.88	45.38	45.11	44.89	44.67	43.5	44.36	42.23	38.65	38.57	41.31	41.87	43.7	46.33	42.71	42.79	40.25	44.42	42.64	42.75	42.68	37.21	43.05	43.68	43.02	40.89	44.2	42.91	51.68	42.77	41.98	41.46
B62_G9	Spirochaetes	metagenome	40.27	38.32	44.51	41.16	36.77	43.17	38.41	40.52	39.48	37.32	42.37	41.67	41.15	40.86	41.52	42.4	40.67	41.84	40.25	41.9	42.17	42.4	37.52	36.35	37.82	40.81	40.42	41.76	44.38	42.2	41.3	39.89	51.66	41.08	40.61	39.96	38.11	41.29	40.1	42.45	41.04	44.36	41.29	47.64	45.75	40.6	40.13
[truncated: 1,058 more columns]
