# Supplementary material for: Expansive microbial metabolic versatility and biodiversity in dynamic Guaymas Basin hydrothermal sediments
Source: Nat Commun. 2018 Nov 27;9:4999. doi: 10.1038/s41467-018-07418-0 (PMC6258724; doi:10.1038/s41467-018-07418-0)
Supplement: Supplementary file 9 — Supplementary Data 7 [file 41467_2018_7418_MOESM9_ESM.xlsx]

## Sheet: Caption
Supplementary Data 7: Read counts recruited by major taxonomic lineages across Guaymas Basin sediment samples. Summarizes the results of read mapping of all 551 GB genomes against the raw sequence data using BWA. The total number of reads recruited by genomes belonging to the same taxonomic cluster were summed to calculate the relative abundance of each lineage across each of the sampled sediment…

## Sheet: Data 7
	Guay11	Guay12		Guay4		Guay6	Guay16	Guay15		Guay1	Guay2		Guay9	Guay17		Guay13
Dive & core	4567_28	4567_28		4569_4		4569_2	4569_2	4569_2		4569_9	4569_9		4571_4	4571_4		4488_9
Environment	Background	Background		Vent1a		Vent1b	Vent1b	Vent1b		Vent1c	Vent1c		Vent2	Vent2		Vent3
Depth (cm)	0-3	21-24		0-3		0-3	12-15	21-24		0-3	9-12		0-3	12-15		4-6
SO4 (mM)	24.6599	23.6143		24.2506		21.7518	21.4012	19.0058		22.6683	23.6577		21.8543	19.1713		3.39
Sulfide (mM)	0.03	near 0		0.0545212		0.476062	2.1072	2.9023		0.881382	1.90725		2.15826	3.85805		3.58
CH4 [mM)	near 0	near 0		0.0129757		2.5	2.3315	2.31642		0.9	1.92791		2.6	3.3		3.92
δ13C-CH4	-68.7	-70		-47.6		-38.61	-27.62	-25.52		-27.41	-27.35		-34.32	-34.72		-39.7
DIC (mM)	3.64373	6.20526		4.06066		10.5026	16.5843	17.4617		5.06526	12.0135		10.2	13.9		13.85
δ13C-DIC	-3.17	-10.25		-4.85		-13.3	-19.72	-23.48		-15.37	-18.28		-19.21	-19.97		-5.41
T (°C)	3.1	3.4		3.5		6.1	28.3	41.5		21.3	48.5		10.4	33.6		~60
Hydrothermal activity	no	no		yes		yes	yes	yes		yes	yes		yes	yes		yes
Beggiatoa	bare	bare		bare		white	white	white		orange	orange		sulfur	sulfur		sulfur
HQ_reads	132394892	130329242		212634664		184959068	224193770	222871988		218278758	202631676		239451058	233931592		137660510
Mapped reads (raw against genomes)	24005513	40315863		84032664		81658320	122454896	143454946		126475476	114341071		116243618	122110939		72245525
%mapped (raw against genomes)	18.1318	30.9339		39.5197		44.1494	54.6201	64.3665		57.9422	56.428		48.5459	52.1994		52.4809
%Archaea	17.2682	26.1117		13.7221		13.9029	53.8847	63.1069		50.2424	59.9563		34.5378	82.1145		26.1466
%Bacteria	82.7318	73.8883		86.2779		86.0971	46.1153	36.8931		49.7576	40.0437		65.4622	17.5904		73.8534
	G11	G12		G4		G6	G16	G15		G1	G2		G9	G17		G13
Aenigmarchaeota	222077	549786		678187		694163	2784424	1218158		1512109	1324754		2083551	1418497		553628
Altiarchaeales	100363	250713		301316		319937	531993	2622881		833651	802242		1666020	909370		253157
GB-AP2	24810	60021		67726		65514	153285	186167		752691	2367594		214513	3548736		57054
Archaeoglobales	189568	454268		556701		568678	1522972	2181227		991173	1895002		744368	10604056		472770
Asgard	316831	738432		936370		850441	839666	915002		2354083	1625877		1464250	698550		686430
Bathyarchaeota	785301	2484610		1841438		1509006	13075365	9993635		7537254	11628645		3285879	20407694		2630452
Desulfurococcales	186821	441224		535647		595701	4671349	583878		782628	2055602		718605	4855709		513458
Geothermarchaeota	30622	75422		92341		96326	300700	98638		113389	218469		135993	1615437		81192
Korarchaeota	153668	314910		360367		302956	717332	1129676		1083520	1197012		495792	1650135		269496
Methanomicrobia	272564	564305		937685		923333	20426280	59616967		30851692	13168432		15892290	8463632		788236
Nanoarchaeota	31268	72794		84216		83328	202582	331081		125508	206790		147383	405611		70436
Thaumaarchaeota	109342	213571		249771		213967	4481692	798929		2851969	7957550		1249204	15762010		258379
Thermococci	198143	498526		591352		779512	1184421	1014711		4589229	3173441		2343357	2469430		3714973
Thermoplasmata	660938	1891801		1935972		2092637	3462799	5553661		4849093	4392823		6511743	3687832		6587454
Thermoproteales	617157	1355311		1642220		1549748	8772775	3309841		3245066	15271616		2331006	21181811		1305541
Verstraetearchaeota	78822	192131		231064		228744	1771039	264204		293475	479047		186003	728783		285395
Woesearchaeota	167021	369350		488692		478851	1085794	711374		777734	789786		677995	1863444		361719
Acetothermia	189738	220576		340122		220526	491388	2137622		834228	1215744		1784007	1500314		964444
Acidobacteria	323604	368240		2059439		2013582	198282	209465		253342	429134		964415	197975		251542
Aerophobetes	109315	288414		295004		268171	1689307	619297		300510	282228		299721	264455		2296320
Aminicenantes	112711	259661		301388		285156	1402802	588715		410659	317508		356654	209285		204705
Aquificae	40355	79753		88868		66157	198999	125049		211536	228701		312133	87059		56753
Bacteroidetes	2726070	3678743		12428776		12817087	3074537	2516559		3987541	4269221		8260409	2295970		5346602
GB-BP1	182575	336230		452660		400978	988924	491735		764542	606174		1559995	276069		834360
GB-BP2	80698	206113		226946		219756	551048	1165939		1669786	1329708		944782	719985		344354
GB-BP3	452655	341032		1643578		985439	162652	256173		215026	282835		426395	158005		177017
Caldiserica	104796	279696		467622		358164	410029	830811		737281	530156		668402	292981		1046302
Chloroflexi	1556949	2781292		3370815		1876406	3109187	4500967		6794414	5441059		4281316	1099953		1438883
Cloacimonetes	225703	516212		1084645		1544282	453500	362060		902976	623956		1307542	373471		570226
Coatesbacteria	82832	148598		186041		154407	202867	171153		400679	379173		371741	165626		207167
CPR	196336	1296769		902072		510961	1426580	303009		423426	431398		432802	260264		1596163
Deltaproteobacteria	4590440	8169237		14743723		13761275	11891092	8292465		9811735	8380856		16096487	3955927		7256220
Epsilonproteobacteria	404832	878892		2973350		3374433	874387	684301		1200310	978511		5041095	685406		4986288
Gammaproteobacteria	4810033	3102759		19435305		21051349	2397691	2248880		3639121	3431247		6407791	1920893		12749581
Hydrothermae	108829	209486		263116		247805	517514	1277243		1014935	764940		1117034	229729		211274
KSB1	218864	511448		679525		669405	1933742	1366555		1289501	873944		1073342	406959		505455
Latescibacteria	191721	339128		395729		295968	577925	1562958		1711742	1001416		1596265	822220		248729
Marinimicrobia	239638	520164		740330		822676	1422620	871281		622549	574002		1121580	399849		866108
Omnitrophica (WOR-2)	305892	757853		930467		931946	5564447	7562272		3554705	1680243		2924235	780402		898137
Planctomycetes	1059620	1504329		2503592		1311573	2990544	1289935		1851942	1690436		1425766	1177337		615429
Spirochaetes	450670	1110627		1765774		2286656	2026352	1169998		1427572	1360494		2511003	843064		1329784
Thermodesulfobacteria	193331	463316		669110		1029859	9782677	10525865		16469844	6684181		11931020	1573292		1095503
Thermotoga	74832	182374		207714		230455	542332	263411		551003	440670		687621	286607		3154070
Thermotogae	122300	274514		453794		541739	811250	869340		795546	549428		614075	335045		3378776
Verrucomicrobia	369377	338222		1775605		1171963	177323	253562		265898	318884		457781	161664		230562
Zixibacteria	335481	625010		1116489		857304	600430	408296		818863	690142		1120257	360396		495001
