# Supplementary material for: Expansive microbial metabolic versatility and biodiversity in dynamic Guaymas Basin hydrothermal sediments
Source: Nat Commun. 2018 Nov 27;9:4999. doi: 10.1038/s41467-018-07418-0 (PMC6258724; doi:10.1038/s41467-018-07418-0)
Supplement: Supplementary file 10 — Supplementary Data 8 [file 41467_2018_7418_MOESM10_ESM.xlsx]

## Sheet: Caption
Supplementary Data 8: Total number of carbohydrate-active enzymes (CAZymes) detected in each GB genome. Total number of identified auxiliary activities (AAs), carbohydrate-binding modules (CBMs), carbohydrate esterases (CE), glycoside hydrolases GH) and polysaccharide lyases (PL). Subcellular localization for CEs, GHs and PLs was determined using PSORT. Also provides the raw output from the dbCAN…

## Sheet: Data 8
	Subcellular localization (PSORT)											B110_G9	B13_G16	B14_G16	B30_G1	B31_G9	B34_G1	B34_G15	B50_G15	B55_G9	B56_G9	B62_G1	B73_G9	B8_G16	B84_G16	B18_G1	B33_G2	B5_G9	B53_G9	B16_G1	B29_G2	B41_G1	B59_G1	B65_G9	B1_G12	B1_G13	B1_G15	B1_G2	B13_G2	B17_G17	B19_G2	B2_G12	B23_G15	B23_G17	B24_G1	B24_G17	B26_G15	B26_G17	B27_G16
												G9	G16	G16	G1	G9	G1	G15	G15	G9	G9	G1	G9	G16	G16	G1	G2	G9	G9	G1	G2	G1	G1	G9	G12	G13	G15	G2	G2	G17	G2	G12	G15	G17	G1	G17	G15	G17	G16
												Archaea	Archaea	Archaea	Archaea	Archaea	Archaea	Archaea	Archaea	Archaea	Archaea	Archaea	Archaea	Archaea	Archaea	Archaea	Archaea	Archaea	Archaea	Archaea	Archaea	Archaea	Archaea	Archaea	Archaea	Archaea	Archaea	Archaea	Archaea	Archaea	Archaea	Archaea	Archaea	Archaea	Archaea	Archaea	Archaea	Archaea	Archaea
												Aenigmarchaeota	Aenigmarchaeota	Aenigmarchaeota	Aenigmarchaeota	Aenigmarchaeota	Aenigmarchaeota	Aenigmarchaeota	Aenigmarchaeota	Aenigmarchaeota	Aenigmarchaeota	Aenigmarchaeota	Aenigmarchaeota	Aenigmarchaeota	Aenigmarchaeota	Asgard (Heimdallarchaeota)	Asgard (Heimdallarchaeota)	Asgard (Heimdallarchaeota)	Asgard (Lokiarchaeota)	Asgard (Thorarchaeota)	Asgard (Thorarchaeota)	Asgard (Thorarchaeota)	Asgard (Thorarchaeota)	Asgard (Thorarchaeota)	Bathyarchaeota	Bathyarchaeota	Bathyarchaeota	Bathyarchaeota	Bathyarchaeota	Bathyarchaeota	Bathyarchaeota	Bathyarchaeota	Bathyarchaeota	Bathyarchaeota	Bathyarchaeota	Bathyarchaeota	Bathyarchaeota	Bathyarchaeota	Bathyarchaeota
												NA	NA	NA	NA	NA	NA	NA	NA	NA	NA	NA	NA	NA	NA	NA	NA	NA	NA	NA	NA	NA	NA	NA	NA	NA	NA	NA	NA	NA	NA	NA	NA	NA	NA	NA	NA	NA	NA
												NA	NA	NA	NA	NA	NA	NA	NA	NA	NA	NA	NA	NA	NA	NA	NA	NA	NA	NA	NA	NA	NA	NA	NA	NA	NA	NA	NA	NA	NA	NA	NA	NA	NA	NA	NA	NA	NA
												NA	NA	NA	NA	NA	NA	NA	NA	NA	NA	NA	NA	NA	NA	NA	NA	NA	NA	NA	NA	NA	NA	NA	NA	NA	NA	NA	NA	NA	NA	NA	NA	NA	NA	NA	NA	NA	NA
												NA	NA	NA	NA	NA	NA	NA	NA	NA	NA	NA	NA	NA	NA	NA	NA	NA	NA	NA	NA	NA	NA	NA	NA	NA	NA	NA	NA	NA	NA	NA	NA	NA	NA	NA	NA	NA	NA
CAZy	Cellwall	Cytoplasmic	CytoplasmicMembrane	Extracellular	OuterMembrane	Periplasmic	Unknown	Comments	Total nr. of hits	Nr of genomes with CAZy	% of genomes with hit
AA12	0	0	0	0	0	0	0	The pyrroloquinoline quinone-dependent oxidoreductase activity was demonstrated for the CC1G_09525 protein of Coprinopsis cinerea.	16	15	2.72232	0	0	0	0	0	0	0	0	0	0	0	0	0	0	0	0	0	0	0	0	0	0	0	0	0	0	0	0	0	0	0	0	0	0	0	0	0	0
AA2	0	0	0	0	0	0	0	manganese peroxidase (EC 1.11.1.13); versatile peroxidase (EC 1.11.1.16); lignin peroxidase (EC 1.11.1.14); peroxidase (EC 1.11.1.-)	9	8	1.45191	0	0	0	0	0	0	0	0	0	0	0	0	0	0	0	0	0	0	0	0	0	0	0	0	0	0	0	0	0	0	0	0	0	0	0	0	0	0
AA3	0	0	0	0	0	0	0	cellobiose dehydrogenase (EC 1.1.99.18); glucose 1-oxidase (EC 1.1.3.4); aryl alcohol oxidase (EC 1.1.3.7); alcohol oxidase (EC 1.1.3.13); pyranose oxidase (EC 1.1.3.10)	155	96	17.4229	0	0	0	0	0	0	0	0	0	0	0	0	0	0	0	0	0	1	0	0	1	0	0	0	0	0	3	0	0	0	0	0	1	0	0	0	0	0
AA3_2	0	0	0	0	0	0	0	cellobiose dehydrogenase (EC 1.1.99.18); glucose 1-oxidase (EC 1.1.3.4); aryl alcohol oxidase (EC 1.1.3.7); alcohol oxidase (EC 1.1.3.13); pyranose oxidase (EC 1.1.3.10)	11	8	1.45191	0	0	0	0	0	0	0	0	0	0	0	0	0	0	0	0	0	0	0	0	0	0	0	0	0	0	0	0	0	0	0	0	0	0	0	0	0	0
AA3_3	0	0	0	0	0	0	0	cellobiose dehydrogenase (EC 1.1.99.18); glucose 1-oxidase (EC 1.1.3.4); aryl alcohol oxidase (EC 1.1.3.7); alcohol oxidase (EC 1.1.3.13); pyranose oxidase (EC 1.1.3.10)	1	1	0.181488	0	0	0	0	0	0	0	0	0	0	0	0	0	0	0	0	0	0	0	0	0	0	0	0	0	0	0	0	0	0	0	0	0	0	0	0	0	0
AA4	0	0	0	0	0	0	0	vanillyl-alcohol oxidase (EC 1.1.3.38)	458	247	44.8276	0	0	0	0	0	1	0	0	0	0	0	0	0	1	2	1	0	2	2	1	5	3	5	2	0	3	2	2	1	1	2	0	2	2	0	0	1	0
AA6	0	0	0	0	0	0	0	1,4-benzoquinone reductase (EC. 1.6.5.6)	578	310	56.2613	0	0	0	0	0	0	0	0	0	0	0	0	0	0	2	1	0	6	1	3	1	3	1	6	1	3	3	0	0	2	7	0	0	0	2	0	0	2
AA7	0	0	0	0	0	0	0	glucooligosaccharide oxidase (EC 1.1.3.-); chitooligosaccharide oxidase (EC 1.1.3.-)	109	81	14.7005	0	0	0	0	0	0	0	0	0	0	0	0	0	0	0	1	0	1	1	0	0	0	0	1	0	1	0	0	0	0	0	0	0	0	0	0	0	1
CBM11	0	0	0	0	0	0	0	Modules of approx. 180-200 residues. The CBM11 of Clotridium thermocellum Cel26A-Cel5E has been shown to bind both β-1,4-glucan and β-1,3-1,4-mixed linked glucans.	12	11	1.99637	0	0	0	0	0	0	0	1	0	0	0	0	0	0	0	0	0	0	0	0	0	0	0	0	0	0	0	0	0	0	0	0	0	0	0	0	0	0
CBM12	0	0	0	0	0	0	0	Modules of approx. 40-60 residues. The majority of these modules is found among chitinases where the function is chitin-binding. Distantly related to the CBM5 family.	8	7	1.27042	0	0	0	0	0	0	0	0	0	0	0	0	0	0	0	0	0	0	0	0	0	0	0	0	0	0	0	0	0	0	0	0	0	0	0	0	0	0
CBM13	0	0	0	0	0	0	0	Modules of approx. 150 residues which always appear as a threefold internal repeat. The only apparent exception to this, xylanase II of Actinomadura sp. FC7 (GenBank U08894), is in fact not completely sequenced. These modules were first identified in several plant lectins such as ricin or agglutinin of Ricinus communis which bind galactose residues.	31	14	2.54083	0	0	0	0	0	0	0	0	0	0	0	0	0	0	0	0	0	0	0	0	0	0	0	0	0	0	0	0	0	0	0	0	0	0	0	0	0	0
CBM16	0	0	0	0	0	0	0	Carbohydrate-binding module 16. Binding to cellulose and glucomannan demonstrated [B. Bae et al (2008) J Biol Chem. 283:12415-25 (PMID: 18025086)]	119	86	15.608	0	0	0	0	0	0	0	1	1	0	0	0	1	0	0	0	0	0	0	0	0	1	0	0	0	0	0	0	0	0	0	0	0	0	0	0	0	0
CBM20	0	0	0	0	0	0	0	The granular starch-binding function has been demonstrated in several cases. Interact strongly with cyclodextrins. Often designated as starch-binding domains (SBD).	43	34	6.1706	0	0	0	0	0	0	0	0	0	0	0	0	0	0	0	0	0	0	0	0	0	0	0	0	0	0	0	0	0	0	0	0	0	0	0	0	0	0
CBM21	0	0	0	0	0	0	0	Modules of approx. 100 residues. The granular starch-binding function has been demonstrated in one case. Sometimes designated as starch-binding domains (SBD).	7	7	1.27042	0	0	0	0	0	0	0	0	0	0	0	0	0	0	0	0	0	0	0	0	0	0	0	0	0	0	0	0	0	0	0	0	0	0	0	0	0	0
CBM22	0	0	0	0	0	0	0	A xylan binding function has been demonstrated in several cases and affinity with mixed β-1,3/β-1,4-glucans in one. In several cases a thermostabilizing effect has also been seen.	8	8	1.45191	0	0	0	0	0	0	0	0	0	0	0	0	0	0	0	0	0	0	0	0	0	1	0	0	0	0	0	0	0	0	0	0	0	0	0	0	0	0
CBM23	0	0	0	0	0	0	0	Mannan-binding function demonstrated in one case.	40	34	6.1706	0	0	0	0	0	0	0	0	0	0	0	0	0	0	0	0	0	0	0	0	0	0	0	0	0	1	0	1	0	1	0	0	0	0	1	0	0	0
CBM27	0	0	0	0	0	0	0	Mannan-binding function demonstrated in two cases	4	1	0.181488	0	0	0	0	0	0	0	0	0	0	0	0	0	0	0	0	0	0	0	0	0	0	0	0	0	0	0	0	0	0	0	0	0	0	0	0	0	0
CBM30	0	0	0	0	0	0	0		1	1	0.181488	0	0	0	0	0	0	0	0	0	0	0	0	0	0	0	0	0	0	0	0	0	0	0	0	0	0	0	0	0	0	0	0	0	0	0	0	0	0
CBM32	0	0	0	0	0	0	0	Binding to galactose and lactose has been demonstrated for the module of Micromonospora viridifaciens sialidase (PMID: 16239725). Binding to polygalacturonic acid has been shown for a Yersinia member (PMID: 17292916). Binding to LacNAc (β-D-galactosyl-1,4-β-D-N-acetylglucosamine) has been shown for an N-acetylglucosaminidase from Clostridium perfingens (PMID: 16990278).	189	118	21.4156	0	0	1	0	0	1	0	1	0	0	1	0	0	1	1	0	0	1	0	0	0	0	0	0	0	0	0	0	1	0	0	0	0	0	0	0	0	2
CBM34	0	0	0	0	0	0	0	Modules of approx. 120 residues. Granular starch-binding function has been demonstrated in the case of Thermoactinomyces vulgaris R-47 Î±-amylase 1 (TVAI).	2	2	0.362976	0	0	0	0	0	0	0	0	0	0	0	0	0	0	0	0	0	0	0	0	0	0	0	0	0	0	0	0	0	0	0	0	0	0	0	0	0	0
CBM35	0	0	0	0	0	0	0	Modules of approx. 130 residues. A module that is conserved in three Cellvibrio xylan-degrading enzymes binds to xylan and the interaction is calcium dependent, while a module from a Cellvibrio mannanase binds to decorated soluble mannans and mannooligosaccharides. A module in a Phanerochaete chrysosporium galactan 1,3-β-galactosidase binds to β-galactan.	10	10	1.81488	0	0	0	0	0	0	0	0	0	0	0	0	0	0	0	0	0	0	0	0	0	0	0	0	0	1	0	0	0	0	0	0	0	0	0	0	0	0
CBM37	0	0	0	0	0	0	0	Modules of approx. 100 residues, conserved in numerous R. albus polysaccharide-degrading enzymes and other proteins from this bacterium. Several members of CBM37 have been shown to exhibit rather broad binding specificity to xylan, chitin, microcrystalline and phosphoric-acid swollen cellulose, as well as more heterogeneous substrates, such as alfalfa cell walls, banana stem and wheat straw.	13	13	2.35935	0	0	0	0	0	0	0	0	0	0	0	0	0	0	0	0	0	0	0	0	0	0	0	0	0	0	0	0	0	0	0	0	0	0	0	0	0	0
CBM38	0	0	0	0	0	0	0	The inulin-binding function has been demonstrated in the case of the cycloinulo-oligosaccharide fructanotransferase from Paenibacillus macerans (Bacillus macerans) by Lee et al. (2004) FEMS Microbiol Lett 234:105-10. (PMID:15109727).	21	9	1.63339	0	0	0	0	0	0	0	0	0	0	0	0	0	0	0	0	0	0	0	0	0	0	0	0	0	0	0	0	0	0	0	0	0	0	0	0	0	0
CBM4	0	0	0	0	0	0	0	Modules of approx. 150 residues found in bacterial enzymes. Binding of these modules has been demonstrated with xylan, β-1,3-glucan, β-1,3-1,4-glucan, β-1,6-glucan and amorphous cellulose but not with crystalline cellulose.	23	20	3.62976	0	0	0	0	0	0	0	0	0	0	0	0	0	0	0	0	0	0	0	0	0	0	0	0	0	0	0	0	0	0	0	0	0	0	0	0	0	0
CBM40	0	0	0	0	0	0	0	Modules of approx. 200 residues, found at the N-terminus of GH33 sialidases. Can also be found inserted in the β-propeller of GH33 sialidases. The sialic acid binding function has been demonstrated for the N-terminal CBM40 of Vibrio cholerae sialidase (Moustafa et al. (2004) J Biol Chem 279:40819-26) (PMID: 15226294).	224	140	25.4083	0	0	0	2	0	2	0	0	1	1	2	0	4	0	0	0	0	0	0	1	0	0	0	0	1	1	0	0	0	0	0	2	0	0	0	1	0	0
CBM41	0	0	0	0	0	0	0	Modules of approx. 100 residues found in primarily in bacterial pullulanases. The N-terminal module from Thermotoga maritima Pul13 has been shown to bind to the α-glucans amylose, amylopectin, pullulan, and oligosaccharide fragments derived from these polysaccharides (Lammerts van Bueren et al. (2004) Biochemistry 43:15633-42) (PMID: 15581376).	3	3	0.544465	0	0	0	0	0	0	0	0	0	0	0	0	0	0	0	0	0	0	0	0	0	0	0	0	0	0	0	0	0	0	0	0	0	0	0	0	0	0
CBM42	0	0	0	0	0	0	0	Modules of approx. 160 residues found mostly at the C-terminus of GH54 catalytic domains. Binding to arabinofuranose (present in arabinoxylan) has been demonstrated.	3	2	0.362976	0	0	0	0	0	0	0	0	0	0	0	0	0	0	0	0	0	0	0	0	0	0	0	0	0	0	0	0	0	0	0	0	0	0	0	0	0	0
CBM44	0	0	0	0	0	0	0	The C-terminal CBM44 module of the Clostridium thermocellum enzyme has been demonstrated to bind equally well cellulose and xyloglucan	1154	283	51.3612	0	0	1	2	4	1	0	3	1	0	2	0	0	0	0	0	0	1	8	1	3	1	0	0	2	23	0	0	0	0	1	0	0	0	0	1	0	0
CBM45	0	0	0	0	0	0	0	Modules of approx. 100 residues, found at the N-terminus of plastidial α-amylases and of α-glucan, water dikinases. Starch-binding activity demonstrated in the case of potato α-glucan, water dikinase.	2	2	0.362976	0	0	0	0	0	0	0	0	0	0	0	0	0	0	0	0	0	0	0	0	0	0	0	0	0	0	0	0	0	0	0	0	0	0	0	0	0	0
CBM47	0	0	0	0	0	0	0	Modules of approx 150 residues. Fucose-binding activity demonstrated	3	3	0.544465	0	0	0	0	0	0	0	0	0	0	0	0	0	0	0	0	0	0	0	0	0	0	0	0	0	0	0	0	0	0	0	0	0	0	0	0	0	0
CBM48	0	0	0	0	0	0	0	Modules of approx. 100 residues with glycogen-binding function, appended to GH13 modules. Also found in the beta subunit (glycogen-binding) of AMP-activated protein kinases (AMPK)	80	59	10.7078	0	0	0	0	0	0	0	0	0	0	0	0	0	0	0	0	0	0	0	0	0	0	0	0	0	0	0	0	0	0	0	0	0	0	0	0	0	0
CBM5	0	0	0	0	0	0	0	Modules of approx. 60 residues found in bacterial enzymes. Chitin-binding described in several cases. Distantly related to the CBM12 family.	2	2	0.362976	0	0	0	0	0	0	0	0	0	0	0	0	0	0	0	0	0	0	0	0	0	1	0	0	0	0	0	0	0	0	0	0	0	0	0	0	0	0
CBM50	0	0	0	0	0	0	0	Modules of approx. 50 residues found attached to various enzymes from families GH18, GH19, GH23, GH24, GH25 and GH73, i.e. enzymes cleaving either chitin or peptidoglycan. Binding to chitopentaose demonstrated in the case of Pteris ryukyuensis chitinase A [Ohnuma T et al. (2008) J. Biol. Chem. 283:5178-87 (PMID: 18083709)]. CBM50 modules are also found in a multitude of other enzymes targeting th…	771	268	48.6388	0	0	0	0	0	1	0	0	0	0	1	0	0	0	0	0	0	0	0	0	0	1	0	0	0	0	0	0	0	0	0	0	0	0	0	0	0	0
CBM51	0	0	0	0	0	0	0	Modules of approx. 150 residues found attached to various enzymes from families GH2, GH27, GH31, GH95, GH98 and GH101 . Binding to galactose and to blood group A/B-antigens demonstrated in the case of C. perfringens GH95CBM51 and GH98CBM51 respectively [Gregg KJ et al. (2008) J. Biol. Chem. 283:12604-13 PMID: 18292090].	44	25	4.53721	0	0	0	0	0	0	0	0	0	0	0	0	0	0	0	0	0	0	0	0	0	0	0	0	0	0	0	0	0	0	0	0	0	0	0	0	0	0
CBM53	0	0	0	0	0	0	0	Starch-binding function demonstrated by Valdez et al. (2008) [PMID: 18260645]	2	2	0.362976	0	0	0	0	0	0	0	0	0	0	0	0	0	0	0	0	0	0	0	0	0	0	0	0	0	0	0	0	0	0	0	0	0	0	0	0	0	0
CBM54	0	0	0	0	0	0	0	Binding to xylan, yeast cell wall glucan and chitin shown in Dvortsov et al., Microbiology UK (2009) in press.	1	1	0.181488	0	0	0	0	0	0	0	0	0	0	0	0	0	0	0	0	0	0	0	0	0	0	0	0	0	0	0	0	0	0	0	0	0	0	0	0	0	0
CBM56	0	0	0	0	0	0	0	β-1,3-glucan binding function demonstrated by Yamamoto et al. (1998) FEBS Letters 433:41-43 [PMID: 9738929]	12	11	1.99637	0	0	0	0	0	0	0	0	0	0	0	0	0	0	0	0	0	0	0	0	0	0	0	0	0	0	0	1	0	0	0	0	0	0	0	0	0	0
CBM57	0	0	0	0	0	0	0	Created from reading Schallus et al (2008) Mol Biol Cell. 19:3404-3414 [PMID: 18524852] and finding related domains attached to various glycosidases.	22	20	3.62976	0	0	0	0	0	0	0	0	0	0	0	0	0	0	0	0	0	0	0	0	0	0	0	0	0	0	0	0	0	0	0	0	0	0	0	0	0	0
CBM59	0	0	0	0	0	0	0	Binding to mannan, xylan, and cellulose demonstrated for the CBM59 of ManF-X10 xylanase from an environmental genomic DNA library (Li et al. (2009) World Journal of Microbiology and Biotechnology 25:2071-2078; doi:10.1007/s11274-009-0111-6)	2	2	0.362976	0	0	0	0	0	0	0	0	0	0	0	0	0	0	0	0	0	0	0	0	0	0	0	0	0	0	0	0	0	0	0	0	0	0	0	0	0	0
CBM6	0	0	0	0	0	0	0	Modules of approx. 120 residues. The cellulose-binding function has been demonstrated in one case on amorphous cellulose and β-1,4-xylan. Some of these modules also bind β-1,3-glucan, β-1,3-1,4-glucan, and β-1,4-glucan.	13	12	2.17786	0	0	0	0	0	0	0	0	0	0	0	0	0	0	0	0	0	0	0	0	0	0	0	0	0	0	0	0	0	0	0	0	0	0	0	0	0	0
CBM61	0	0	0	0	0	0	0	Modules of approx. 150 residues found appended to GH16, GH30, GH31, GH43, GH53 and GH66 catalytic domains. A β-1,4-galactan binding function has been demonstrated for the CBM61 of Thermotoga maritima GH53 galactanase [PMID: 20826814].	8	7	1.27042	0	0	0	0	0	0	0	0	0	0	0	0	0	0	0	0	0	0	0	0	0	0	0	0	0	0	0	0	0	0	0	0	0	0	0	0	0	0
CBM63	0	0	0	0	0	0	0	The CBM63 module of Bacillus subtilis expansin EXLX1 has been shown to bind cellulose.	1	1	0.181488	0	0	0	0	0	0	0	0	0	0	0	0	0	0	0	0	0	0	0	0	0	0	0	0	0	0	0	0	0	0	0	0	0	0	0	0	0	0
CBM66	0	0	0	0	0	0	0	The CBM66 module, derived from the Bacillus subtilis exo-acting β-fructosidase SacC, targets the terminal fructoside residue of fructans.	233	138	25.0454	0	0	0	0	0	0	0	2	0	0	0	0	0	1	1	1	1	0	1	0	0	2	0	2	1	0	1	0	3	0	0	0	0	0	0	0	0	0
CBM67	0	0	0	0	0	0	0	Fujimoto et al. [PMID : 23486481] disclosed the L-rhamnose binding activity and 3-D structure of the CBM67 of Streptomyces avermitilis α-L-rhamnosidase (SaRha78A);	75	57	10.3448	0	0	0	0	1	1	0	0	0	0	0	0	0	0	0	0	0	0	0	0	1	0	0	0	0	0	0	0	0	0	0	0	0	0	0	0	0	0
CBM70	0	0	0	0	0	0	0	The hyaluronan-specific binding function of the N-terminal CBM70 module of Streptococcus pneumoniae hyaluronate lyase has been demonstrated.	12	12	2.17786	0	0	0	0	0	0	0	0	0	0	0	0	0	0	0	0	0	0	0	0	0	0	0	0	0	0	0	0	0	0	0	0	0	0	0	0	0	0
CBM8	0	0	0	0	0	0	0	The cellulose-binding module from a cellulase of the slime mold Dictyostelium discoideum has been experimentally shown to bind cellulose.	3	3	0.544465	0	0	0	0	0	0	0	0	0	0	0	0	0	0	0	0	0	0	0	0	0	0	0	0	0	0	0	0	0	0	0	0	0	0	0	0	0	0
CBM9	0	0	0	0	0	0	0	Modules of approx. 170 residues found so far only in xylanases. The cellulose-binding function has been demonstrated in one case.	366	147	26.6788	0	0	0	0	0	0	0	1	0	0	1	0	0	0	0	0	0	0	0	0	1	0	0	0	0	0	0	0	0	0	0	0	0	0	0	0	0	0
CE1	0	425	93	20	0	16	397	acetyl xylan esterase (EC 3.1.1.72); cinnamoyl esterase (EC 3.1.1.-); feruloyl esterase (EC 3.1.1.73); carboxylesterase (EC 3.1.1.1); S-formylglutathione hydrolase (EC 3.1.2.12); diacylglycerol O-acyltransferase (EC 2.3.1.20); trehalose 6-O-mycolyltransferase (EC 2.3.1.122)	901	276	50.0907	0	0	0	0	0	0	0	0	0	0	0	0	0	0	3	0	1	2	0	1	3	7	5	0	0	0	1	0	0	0	5	0	1	0	0	0	0	1
CE11	0	228	1	0	0	0	0	UDP-3-0-acyl N-acetylglucosamine deacetylase (EC 3.5.1.-).BS of LipidA, UDP-3-O-[(3R)-3-hydroxymyristoyl]-N-acetylglucosamine + H2O {\displaystyle \rightleftharpoons } \rightleftharpoons UDP-3-O-[(3R)-3-hydroxymyristoyl]-D-glucosamine + acetate	226	211	38.294	0	0	0	0	0	0	0	0	0	0	0	0	0	0	1	0	0	0	0	0	1	0	0	0	0	0	0	0	0	0	0	0	0	0	0	0	0	0
CE12	0	24	4	0	0	0	17	pectin acetylesterase (EC 3.1.1.-); rhamnogalacturonan acetylesterase (EC 3.1.1.-); acetyl xylan esterase (EC 3.1.1.72)	44	41	7.44102	0	0	0	0	0	1	0	0	0	0	0	0	0	0	1	1	0	0	0	0	0	0	0	0	0	0	0	0	0	0	0	0	0	0	0	0	0	1
CE13	0	1	0	0	0	0	7	pectin acetylesterase (EC 3.1.1.-)	8	5	0.907441	0	0	0	0	0	0	0	0	0	0	0	0	0	0	0	0	0	0	0	0	0	0	0	0	0	0	0	0	0	0	0	0	0	0	0	0	0	0
CE14	0	302	5	1	0	1	50	N-acetyl-1-D-myo-inosityl-2-amino-2-deoxy-α-D-glucopyranoside deacetylase (EC 3.5.1.89); diacetylchitobiose deacetylase (EC 3.5.1.-); mycothiol S-conjugate amidase (EC 3.5.1.-)	332	197	35.7532	1	1	0	1	0	0	0	0	0	2	0	0	0	0	3	4	2	1	1	2	1	2	1	0	0	3	0	0	1	0	0	0	0	0	0	0	1	1
CE15	0	39	0	0	0	0	8	4-O-methyl-glucuronoyl methylesterase (EC 3.1.1.-)	47	38	6.89655	0	0	0	0	0	0	0	0	0	0	0	0	0	0	0	0	0	0	0	0	0	0	0	0	0	0	0	0	1	0	0	0	0	0	0	0	0	1
CE16	0	0	0	5	0	0	2	acetylesterase (EC 3.1.1.6) active on various carbohydrate acetyl esters	7	7	1.27042	0	0	0	0	0	0	0	0	0	0	0	0	0	0	0	0	0	0	0	0	0	0	0	0	0	0	0	0	0	0	0	0	0	0	0	0	0	0
CE2	0	4	0	1	0	0	4	acetyl xylan esterase (EC 3.1.1.72).	9	8	1.45191	0	0	0	0	0	0	0	0	0	0	0	0	0	0	0	0	0	0	0	0	0	0	0	0	0	0	0	0	0	0	0	0	0	0	0	0	0	0
CE3	0	35	2	1	0	27	65	acetyl xylan esterase (EC 3.1.1.72).Catalyses the hydrolysis of acetyl groups from polymeric xylan, acetylated xylose, acetylated glucose, α-napthyl acetate, p-nitrophenyl acetate	129	91	16.5154	0	0	0	0	0	0	0	0	0	0	0	0	0	0	0	0	0	0	0	0	0	0	0	1	0	1	0	0	0	0	1	0	0	0	0	0	0	0
CE4	0	461	19	8	1	0	113	acetyl xylan esterase (EC 3.1.1.72); chitin deacetylase (EC 3.5.1.41); chitooligosaccharide deacetylase (EC 3.5.1.-); peptidoglycan GlcNAc deacetylase (EC 3.5.1.-); peptidoglycan N-acetylmuramic acid deacetylase (EC 3.5.1.-).	582	308	55.8984	0	1	0	1	1	0	0	0	0	1	1	0	2	1	0	1	0	0	0	0	3	5	1	1	0	1	3	1	2	0	1	1	0	0	0	0	0	1
CE5	0	0	0	0	0	0	2	acetyl xylan esterase (EC 3.1.1.72); cutinase (EC 3.1.1.74)	2	2	0.362976	0	0	0	0	0	0	0	0	0	0	0	0	0	0	0	0	0	0	0	0	0	0	0	0	0	0	0	0	0	0	0	0	0	0	0	0	0	0
CE6	0	4	0	0	1	0	26	acetyl xylan esterase (EC 3.1.1.72).	31	21	3.81125	0	0	0	0	0	0	0	0	0	0	0	0	0	0	0	0	0	0	0	0	0	0	0	0	0	0	0	0	0	0	0	0	0	0	0	0	0	0
CE7	0	111	39	0	0	7	63	acetyl xylan esterase (EC 3.1.1.72); cephalosporin-C deacetylase (EC 3.1.1.41).	209	143	25.9528	1	0	0	0	0	0	0	0	0	0	0	0	1	0	1	1	0	2	1	1	2	1	0	0	0	0	2	0	2	0	0	0	2	0	0	0	0	3
CE8	3	34	5	54	2	1	84	pectin methylesterase (EC 3.1.1.11), pectin + n H2O = n methanol + pectate	182	85	15.4265	0	0	1	0	0	0	0	0	0	0	0	0	0	0	0	0	0	0	0	0	2	0	0	0	0	3	1	0	0	0	0	0	0	0	0	1	0	0
CE9	0	130	1	0	0	0	7	N-acetylglucosamine 6-phosphate deacetylase (EC 3.5.1.25); N-acetylglucosamine 6-phosphate deacetylase (EC 3.5.1.80)	128	93	16.8784	0	0	0	0	0	0	0	0	0	0	1	0	0	0	0	0	0	0	0	0	0	0	0	0	0	0	2	0	0	0	0	0	0	0	0	0	0	1
cohesin	0	40	34	39	7	2	187		305	137	24.8639	1	0	0	7	2	0	0	0	0	0	0	0	1	1	0	0	0	0	0	1	0	3	0	0	1	23	2	0	0	1	0	0	0	0	1	4	3	0
dockerin	0	9	2	7	0	0	19		37	22	3.99274	0	0	0	0	2	0	0	0	0	0	0	0	0	0	0	0	0	0	0	0	0	0	0	0	0	1	0	0	0	0	1	0	0	0	0	0	0	0
GH143	0	2	0	0	0	0	0	2-keto-3-deoxy-D-lyxo-heptulosaric acid-hydrolase (EC 3.2.1.-)	2	1	0.181488	0	0	0	0	0	0	0	0	0	0	0	0	0	0	0	0	0	0	0	0	0	0	0	0	0	0	0	0	0	0	0	0	0	0	0	0	0	0
GH100	0	8	0	0	0	0	8	alkaline and neutral invertase (EC 3.2.1.26)	15	14	2.54083	0	0	0	0	0	0	1	0	0	1	0	0	0	0	0	0	0	0	0	0	0	0	0	0	0	0	0	0	0	1	0	0	0	0	0	0	0	0
GH133	0	58	15	0	1	0	62	amylo-α-1,6-glucosidase (EC 3.2.1.33); (Starch + H2O <=> Amylose + alpha-D-Glucose, also glycogen-debranching enzyme); a α-limit dextrin with short branches + n H2O → a debranched α-limit dextrin + n D-glucopyranose	134	124	22.5045	0	0	0	1	0	0	0	1	1	0	0	1	0	0	0	1	0	0	0	0	1	1	1	0	1	1	1	0	1	0	0	0	0	0	0	0	0	0
GH77	0	83	2	0	0	0	1	amylomaltase or 4-α-glucanotransferase (EC 2.4.1.25); Transfers a segment of a (1→4)-α-D-glucan to a new position in an acceptor, which may be glucose or a (1→4)-α-D-glucan	85	72	13.0672	0	0	0	0	0	0	0	0	0	0	0	0	0	0	0	0	0	2	0	0	0	0	0	0	0	0	0	0	0	0	0	0	0	0	0	0	0	0
GH94	0	0	45	0	0	0	5	cellobiose phosphorylase (EC 2.4.1.20); laminaribiose phosphorylase (EC 2.4.1.31); cellodextrin phosphorylase (EC 2.4.1.49); chitobiose phosphorylase (EC 2.4.1.-); cyclic β-1,2-glucan synthase (EC 2.4.1.-); cellobionic acid phosphorylase (EC 2.4.1.321); β-1,2-oligoglucan phosphorylase (EC 2.4.1.-); cellobiose + phosphate {\displaystyle \rightleftharpoons } \rightleftharpoons alpha-D-glucose 1-pho…	48	39	7.07804	0	0	0	0	0	0	0	0	0	0	0	0	0	0	0	0	0	0	0	0	0	0	0	0	0	0	0	0	0	0	0	0	0	0	0	0	0	0
GH18	0	21	10	3	1	0	50	chitinase (EC 3.2.1.14); lysozyme (EC 3.2.1.17); endo-β-N-acetylglucosaminidase (EC 3.2.1.96); peptidoglycan hydrolase with endo-β-N-acetylglucosaminidase specificity (EC 3.2.1.-); Nod factor hydrolase (EC 3.2.1.-); xylanase inhibitor; concanavalin B; narbonin	85	74	13.4301	0	0	0	0	0	0	0	0	0	0	0	0	0	0	0	0	0	0	0	0	0	0	0	0	0	0	0	0	0	0	0	0	0	0	0	0	0	0
GH46	0	2	0	0	0	0	4	chitosanase (EC 3.2.1.132); endohydrolysis of β-1,4-glycosidic bonds of partially acetylated chitosan to release chitosan oligosaccharides. Chitosan - polysaccharide composed of randomly distributed β-(1→4)-linked D-glucosamine (deacetylated unit) and N-acetyl-D-glucosamine (acetylated unit). It is made by treating the chitin shells of shrimp and other crustaceans with an alkaline substance,	6	5	0.907441	0	0	0	0	0	0	0	0	0	0	0	0	0	0	0	0	0	0	0	0	0	0	0	0	0	0	0	0	0	0	0	0	0	0	0	0	0	0
GH8	0	0	0	3	0	0	4	chitosanase (EC 3.2.1.132); cellulase (EC 3.2.1.4); licheninase (EC 3.2.1.73); endo-1,4-β-xylanase (EC 3.2.1.8); reducing-end-xylose releasing exo-oligoxylanase (EC 3.2.1.156)	7	6	1.08893	0	0	0	0	0	0	0	0	0	0	0	0	0	0	0	0	0	0	0	0	0	0	0	0	0	0	0	0	0	0	0	0	0	0	0	0	0	0
GH66	0	6	0	0	0	0	1	cycloisomaltooligosaccharide glucanotransferase (EC 2.4.1.248); dextranase (EC 3.2.1.11).	5	5	0.907441	0	0	0	0	0	0	0	0	0	0	0	0	0	0	0	0	0	0	0	0	0	0	0	0	0	0	0	0	0	0	0	0	0	0	0	0	0	0
GH88	0	14	0	0	0	0	2	d-4,5-unsaturated β-glucuronyl hydrolase (EC 3.2.1.-)	16	15	2.72232	0	0	0	0	0	0	0	0	0	0	0	0	0	0	0	0	0	0	0	0	0	0	0	0	0	1	0	0	0	0	0	0	0	0	0	0	0	0
GH10	0	14	0	3	0	0	7	endo-1,4-β-xylanase (EC 3.2.1.8); endo-1,3-β-xylanase (EC 3.2.1.32); tomatinase (EC 3.2.1.-); xylan endotransglycosylase (EC 2.4.2.-) ; Endohydrolysis of (1→4)-β-D-xylosidic linkages in xylans	24	21	3.81125	0	0	0	0	0	0	0	0	0	0	0	0	0	0	0	0	0	0	0	0	0	1	0	0	0	0	0	0	0	0	0	0	0	0	0	0	0	0
GH140	0	5	3	0	0	1	19	endo-apiosidase (EC 3.2.1.-)	28	16	2.90381	0	0	0	0	0	0	0	0	0	0	0	0	0	0	0	0	0	0	0	0	0	0	0	0	0	0	0	0	0	0	0	0	0	0	0	0	0	0
GH114	0	23	5	1	0	1	45	endo-α-1,4-polygalactosaminidase (EC 3.2.1.109); Endohydrolysis of (1→4)-α-D-galactosaminidic linkages in poly(D-galactosamine); catalyzes the endohydrolysis of (1->4)-alpha-D-galactosaminidic linkages in poly(D-galactosamine)	71	64	11.6152	0	0	0	0	0	0	0	0	0	0	0	0	0	0	0	0	0	0	0	0	1	0	0	0	0	0	0	0	0	0	0	0	0	1	0	0	0	0
GH144	0	4	5	0	0	0	15	endo-β-1,2-glucanase (EC 3.2.1.71).; Random hydrolysis of (1→2)-glucosidic linkages in (1→2)-β-D-glucans	24	19	3.44828	0	0	0	0	0	0	0	0	0	0	0	0	0	0	0	0	0	0	0	0	0	0	0	0	0	0	0	0	0	0	0	0	0	0	0	0	0	0
GH81	0	0	0	0	0	0	2	endo-β-1,3-glucanase (EC 3.2.1.39)	2	2	0.362976	0	0	0	0	0	0	0	0	0	0	0	0	0	0	0	0	0	0	0	0	0	0	0	0	0	0	0	0	0	0	0	0	0	0	0	0	0	0
GH53	0	4	1	0	0	0	11	endo-β-1,4-galactanase (EC 3.2.1.89).; hydrolyses (1->4)-beta-D-galactosidic linkages in type I arabinogalactans.Arabinogalactan is a biopolymer consisting of arabinose and galactose monosaccharides.	15	15	2.72232	0	0	0	0	0	0	0	0	0	0	0	0	0	0	0	0	0	0	0	0	0	0	0	0	0	0	0	0	0	0	0	0	0	0	0	0	0	0
GH5	0	78	13	8	0	1	60	endo-β-1,4-glucanase / cellulase (EC 3.2.1.4); endo-β-1,4-xylanase (EC 3.2.1.8); β-glucosidase (EC 3.2.1.21); β-mannosidase (EC 3.2.1.25); …	155	100	18.1488	0	0	0	0	0	0	0	0	0	0	1	0	0	0	0	0	0	0	0	0	1	1	1	0	1	4	1	0	0	0	0	0	0	0	0	0	0	1
GH5_10	0	1	0	0	0	0	2	endo-β-1,4-glucanase / cellulase (EC 3.2.1.4); endo-β-1,4-xylanase (EC 3.2.1.8); β-glucosidase (EC 3.2.1.21); β-mannosidase (EC 3.2.1.25); …	3	1	0.181488	0	0	0	0	0	0	0	0	0	0	0	0	0	0	0	0	0	0	0	0	0	0	0	0	0	0	0	0	0	0	0	0	0	0	0	0	0	0
GH5_12	0	0	0	0	0	0	1	endo-β-1,4-glucanase / cellulase (EC 3.2.1.4); endo-β-1,4-xylanase (EC 3.2.1.8); β-glucosidase (EC 3.2.1.21); β-mannosidase (EC 3.2.1.25); …	1	1	0.181488	0	0	0	0	0	0	0	0	0	0	0	0	0	0	0	0	0	0	0	0	0	0	0	0	0	0	0	0	0	0	0	0	0	0	0	0	0	0
GH5_13	0	0	0	0	0	0	8	endo-β-1,4-glucanase / cellulase (EC 3.2.1.4); endo-β-1,4-xylanase (EC 3.2.1.8); β-glucosidase (EC 3.2.1.21); β-mannosidase (EC 3.2.1.25); …	8	5	0.907441	0	0	0	0	0	0	0	0	0	0	0	0	0	0	0	0	0	0	0	0	0	0	0	0	0	0	0	0	0	0	0	0	0	0	0	0	0	0
GH5_17	0	0	0	0	0	0	1	endo-β-1,4-glucanase / cellulase (EC 3.2.1.4); endo-β-1,4-xylanase (EC 3.2.1.8); β-glucosidase (EC 3.2.1.21); β-mannosidase (EC 3.2.1.25); …	1	1	0.181488	0	0	0	0	0	0	0	0	0	0	0	0	0	0	0	0	0	0	0	0	0	0	0	0	0	0	0	0	0	0	0	0	0	0	0	0	0	0
GH5_18	0	1	0	0	0	0	0	endo-β-1,4-glucanase / cellulase (EC 3.2.1.4); endo-β-1,4-xylanase (EC 3.2.1.8); β-glucosidase (EC 3.2.1.21); β-mannosidase (EC 3.2.1.25); …	1	1	0.181488	0	0	0	0	0	0	0	0	0	0	0	0	0	0	0	0	0	0	0	0	0	0	0	0	0	0	0	0	0	0	0	0	0	0	0	0	0	0
GH5_19	0	20	0	0	0	0	6	endo-β-1,4-glucanase / cellulase (EC 3.2.1.4); endo-β-1,4-xylanase (EC 3.2.1.8); β-glucosidase (EC 3.2.1.21); β-mannosidase (EC 3.2.1.25); …	26	21	3.81125	0	0	0	0	0	0	0	0	0	0	0	0	0	0	0	0	0	0	0	0	0	0	0	0	0	0	0	0	0	0	0	0	0	0	0	0	0	0
GH5_22	0	8	0	0	0	0	1	endo-β-1,4-glucanase / cellulase (EC 3.2.1.4); endo-β-1,4-xylanase (EC 3.2.1.8); β-glucosidase (EC 3.2.1.21); β-mannosidase (EC 3.2.1.25); …	9	9	1.63339	0	0	0	0	0	0	0	0	0	0	0	0	0	0	0	0	0	0	0	0	0	0	0	0	0	0	0	0	0	0	0	0	0	0	0	0	0	0
GH5_24	0	0	0	0	0	0	1	endo-β-1,4-glucanase / cellulase (EC 3.2.1.4); endo-β-1,4-xylanase (EC 3.2.1.8); β-glucosidase (EC 3.2.1.21); β-mannosidase (EC 3.2.1.25); …	1	1	0.181488	0	0	0	0	0	0	0	0	0	0	0	0	0	0	0	0	0	0	0	0	0	0	0	0	0	0	0	0	0	0	0	0	0	0	0	0	0	0
GH5_25	0	1	0	0	0	0	1	endo-β-1,4-glucanase / cellulase (EC 3.2.1.4); endo-β-1,4-xylanase (EC 3.2.1.8); β-glucosidase (EC 3.2.1.21); β-mannosidase (EC 3.2.1.25); …	2	2	0.362976	0	0	0	0	0	0	0	0	0	0	0	0	0	0	0	0	0	0	0	0	0	0	0	0	0	0	0	0	0	0	0	0	0	0	0	0	0	0
GH5_28	0	3	0	0	0	0	3	endo-β-1,4-glucanase / cellulase (EC 3.2.1.4); endo-β-1,4-xylanase (EC 3.2.1.8); β-glucosidase (EC 3.2.1.21); β-mannosidase (EC 3.2.1.25); …	6	4	0.725953	0	0	0	0	0	0	0	0	0	0	0	0	0	0	0	0	0	0	0	0	0	0	0	0	0	0	0	0	0	0	0	0	0	0	0	0	0	0
GH5_29	0	1	0	0	0	0	0	endo-β-1,4-glucanase / cellulase (EC 3.2.1.4); endo-β-1,4-xylanase (EC 3.2.1.8); β-glucosidase (EC 3.2.1.21); β-mannosidase (EC 3.2.1.25); …	1	1	0.181488	0	0	0	0	0	0	0	0	0	0	0	0	0	0	0	0	0	0	0	0	0	0	0	0	0	0	0	0	0	0	0	0	0	0	0	0	0	0
GH5_36	0	2	0	0	0	0	2	endo-β-1,4-glucanase / cellulase (EC 3.2.1.4); endo-β-1,4-xylanase (EC 3.2.1.8); β-glucosidase (EC 3.2.1.21); β-mannosidase (EC 3.2.1.25); …	4	4	0.725953	0	0	0	0	0	0	0	0	0	0	0	0	0	0	0	0	0	0	0	0	0	0	0	0	0	0	0	0	0	0	0	0	0	0	0	0	0	0
GH5_39	0	0	0	0	0	0	4	endo-β-1,4-glucanase / cellulase (EC 3.2.1.4); endo-β-1,4-xylanase (EC 3.2.1.8); β-glucosidase (EC 3.2.1.21); β-mannosidase (EC 3.2.1.25); …	4	4	0.725953	0	0	0	0	0	0	0	0	0	0	0	0	0	0	0	0	0	0	0	0	0	0	0	0	0	0	0	0	0	0	0	0	0	0	0	0	0	0
GH5_42	0	0	0	0	0	0	2	endo-β-1,4-glucanase / cellulase (EC 3.2.1.4); endo-β-1,4-xylanase (EC 3.2.1.8); β-glucosidase (EC 3.2.1.21); β-mannosidase (EC 3.2.1.25); …	2	1	0.181488	0	0	0	0	0	0	0	0	0	0	0	0	0	0	0	0	0	0	0	0	0	0	0	0	0	0	0	0	0	0	0	0	0	0	0	0	0	0
GH5_43	0	2	0	0	0	0	0	endo-β-1,4-glucanase / cellulase (EC 3.2.1.4); endo-β-1,4-xylanase (EC 3.2.1.8); β-glucosidase (EC 3.2.1.21); β-mannosidase (EC 3.2.1.25); …	2	2	0.362976	0	0	0	0	0	0	0	0	0	0	0	0	0	0	0	0	0	0	0	0	0	0	0	0	0	0	0	0	0	0	0	0	0	0	0	0	0	0
GH5_46	0	2	0	0	0	0	6	endo-β-1,4-glucanase / cellulase (EC 3.2.1.4); endo-β-1,4-xylanase (EC 3.2.1.8); β-glucosidase (EC 3.2.1.21); β-mannosidase (EC 3.2.1.25); …	8	8	1.45191	0	0	0	0	0	0	0	0	0	0	0	0	0	0	0	0	0	0	0	0	0	0	0	0	0	0	0	0	0	0	0	0	0	0	0	0	0	0
GH5_48	0	1	0	0	0	0	5	endo-β-1,4-glucanase / cellulase (EC 3.2.1.4); endo-β-1,4-xylanase (EC 3.2.1.8); β-glucosidase (EC 3.2.1.21); β-mannosidase (EC 3.2.1.25); …	6	5	0.907441	0	0	0	0	0	0	0	0	0	0	0	0	0	0	0	0	0	0	0	0	0	0	0	0	0	0	0	0	0	0	0	0	0	0	0	0	0	0
GH5_7	0	1	0	0	0	0	3	endo-β-1,4-glucanase / cellulase (EC 3.2.1.4); endo-β-1,4-xylanase (EC 3.2.1.8); β-glucosidase (EC 3.2.1.21); β-mannosidase (EC 3.2.1.25); …	4	4	0.725953	0	0	0	0	0	0	0	0	0	0	0	0	0	0	0	0	0	0	0	0	0	0	0	0	0	0	0	0	0	0	0	0	0	0	0	0	0	0
GH30	0	1	0	0	0	0	2	endo-β-1,4-xylanase (EC 3.2.1.8); β-glucosidase (3.2.1.21); β-glucuronidase (EC 3.2.1.31); β-xylosidase (EC 3.2.1.37); β-fucosidase (EC 3.2.1.38); glucosylceramidase (EC 3.2.1.45); β-1,6-glucanase (EC 3.2.1.75); glucuronoarabinoxylan endo-β-1,4-xylanase (EC 3.2.1.136); endo-β-1,6-galactanase (EC:3.2.1.164); [reducing end] β-xylosidase (EC 3.2.1.-)	3	3	0.544465	0	0	0	0	0	0	0	0	0	0	0	0	0	0	0	0	0	0	0	0	0	0	0	0	0	0	0	0	0	0	0	0	0	0	0	0	0	0
GH30_1	0	0	0	0	0	0	4	endo-β-1,4-xylanase (EC 3.2.1.8); β-glucosidase (3.2.1.21); β-glucuronidase (EC 3.2.1.31); β-xylosidase (EC 3.2.1.37); β-fucosidase (EC 3.2.1.38); glucosylceramidase (EC 3.2.1.45); β-1,6-glucanase (EC 3.2.1.75); glucuronoarabinoxylan endo-β-1,4-xylanase (EC 3.2.1.136); endo-β-1,6-galactanase (EC:3.2.1.164); [reducing end] β-xylosidase (EC 3.2.1.-)	4	4	0.725953	0	0	0	0	0	0	0	0	0	0	0	0	0	0	0	0	0	0	0	0	0	0	0	0	0	0	0	0	0	0	0	0	0	0	0	0	0	0
GH30_4	0	1	0	0	0	0	6	endo-β-1,4-xylanase (EC 3.2.1.8); β-glucosidase (3.2.1.21); β-glucuronidase (EC 3.2.1.31); β-xylosidase (EC 3.2.1.37); β-fucosidase (EC 3.2.1.38); glucosylceramidase (EC 3.2.1.45); β-1,6-glucanase (EC 3.2.1.75); glucuronoarabinoxylan endo-β-1,4-xylanase (EC 3.2.1.136); endo-β-1,6-galactanase (EC:3.2.1.164); [reducing end] β-xylosidase (EC 3.2.1.-)	7	7	1.27042	0	0	0	0	0	0	0	0	0	0	0	0	0	0	0	0	0	0	0	0	0	0	0	0	0	0	0	0	0	0	0	0	0	0	0	0	0	0
GH9	0	25	1	5	0	0	26	endoglucanase (EC 3.2.1.4); endo-β-1,3(4)-glucanase / lichenase-laminarinase (EC 3.2.1.6); β-glucosidase (EC 3.2.1.21); lichenase / endo-β-1,3-1,4-glucanase (EC 3.2.1.73); exo-β-1,4-glucanase / cellodextrinase (EC 3.2.1.74); cellobiohydrolase (EC 3.2.1.91); xyloglucan-specific endo-β-1,4-glucanase / endo-xyloglucanase (EC 3.2.1.151); exo-β-glucosaminidase (EC 3.2.1.165)	56	44	7.98548	0	0	0	0	0	0	0	0	0	0	0	0	0	0	0	0	0	0	0	1	0	1	0	0	0	0	1	0	0	0	0	0	0	0	0	0	0	0
GH51	0	38	2	0	1	0	15	endoglucanase (EC 3.2.1.4); endo-β-1,4-xylanase (EC 3.2.1.8); β-xylosidase (EC 3.2.1.37); α-L-arabinofuranosidase (EC 3.2.1.55); Endohydrolysis of (1→4)-β-D-glucosidic linkages in cellulose, lichenin and cereal β-D-glucans	51	45	8.16697	0	0	0	0	0	0	0	0	0	0	0	0	0	0	0	0	0	0	0	0	0	0	0	0	0	0	0	0	0	0	0	0	0	0	0	0	0	0
GH74	0	28	99	64	17	2	384	endoglucanase (EC 3.2.1.4); oligoxyloglucan reducing end-specific cellobiohydrolase (EC 3.2.1.150); xyloglucanase (EC 3.2.1.151), Endohydrolysis of (1→4)-β-D-glucosidic linkages in cellulose, lichenin and cereal β-D-glucans	592	191	34.6642	0	0	0	0	0	0	0	0	0	0	0	0	0	0	0	0	0	0	1	0	1	0	0	0	0	3	0	0	0	0	1	0	0	0	0	0	0	0
GH12	0	1	1	7	0	0	1	endoglucanase (EC 3.2.1.4); xyloglucan hydrolase (EC 3.2.1.151); β-1,3-1,4-glucanase (EC 3.2.1.73); xyloglucan endotransglycosylase (EC 2.4.1.207)	10	9	1.63339	0	0	0	0	0	0	0	0	0	0	0	0	0	0	0	0	0	0	0	0	0	0	0	0	0	0	0	0	0	0	0	0	0	0	0	0	0	0
GH93	0	1	9	11	8	1	29	exo-α-L-1,5-arabinanase (EC 3.2.1.-);Endohydrolysis of (1->5)-alpha-arabinofuranosidic linkages in (1->5)-arabinans (A polysaccharide composed of arabinose residues.).	59	38	6.89655	0	0	0	0	0	0	0	0	0	0	0	0	0	0	0	0	0	0	0	0	1	0	0	0	0	0	0	0	0	0	0	0	0	0	0	0	0	0
GH17	0	3	0	0	0	0	2	glucan endo-1,3-β-glucosidase (EC 3.2.1.39); glucan 1,3-β-glucosidase (EC 3.2.1.58); licheninase (EC 3.2.1.73); ABA-specific β-glucosidase (EC 3.2.1.175); β-1,3-glucanosyltransglycosylase (EC 2.4.1.-)	5	5	0.907441	0	0	0	0	0	0	0	0	0	0	0	0	0	0	0	0	0	0	0	0	0	0	0	0	0	0	0	0	0	0	0	0	0	0	0	0	0	0
GH15	0	27	6	26	0	0	20	glucoamylase (EC 3.2.1.3); glucodextranase (EC 3.2.1.70); α,α-trehalase (EC 3.2.1.28); dextran dextrinase (EC 2.4.1.2); Glucoamylase (GA) catalyses the release of D-glucose from the non-reducing ends of starch and other oligo- or poly-saccharides.	73	61	11.0708	0	0	1	0	0	0	0	0	0	1	0	0	0	0	1	0	1	0	0	0	0	0	0	0	0	0	0	0	0	0	0	0	0	0	0	0	0	0
GH97	0	13	1	0	0	1	14	glucoamylase (EC 3.2.1.3); α-glucosidase (EC 3.2.1.20); α-galactosidase (EC 3.2.1.22)	29	25	4.53721	0	0	0	0	0	0	0	0	0	0	0	0	0	0	0	0	0	0	0	0	0	0	0	0	0	0	0	0	0	0	0	0	0	0	0	0	0	0
GH99	0	35	7	2	1	0	40	glycoprotein endo-α-1,2-mannosidase (EC 3.2.1.130); mannan endo-1,2-α-mannanase (3.2.1.-); hydrolysis of the terminal alpha-D-glucosyl-(1,3)-D-mannosyl unit from the GlcMan9(GlcNAc)2 oligosaccharide component of the glycoprotein produced in the Golgi membrane	82	58	10.5263	0	0	0	1	0	0	0	0	0	0	0	0	0	0	0	0	0	0	0	0	0	1	0	0	1	1	0	0	0	0	0	0	0	0	0	2	0	1
GH91	1	2	1	1	0	0	3	inulin lyase [DFA-I-forming] (EC 4.2.2.17); inulin lyase [DFA-III-forming] (EC 4.2.2.18); difructofuranose 1,2':2,3' dianhydride hydrolase [DFA-IIIase] (EC 3.2.1.-)	8	8	1.45191	0	0	0	0	0	0	0	0	0	0	0	0	0	0	0	0	0	0	0	0	0	0	0	0	0	0	0	0	0	0	0	0	0	0	0	0	0	0
GH32	0	28	1	2	0	0	25	invertase (EC 3.2.1.26); endo-inulinase (EC 3.2.1.7); β-2,6-fructan 6-levanbiohydrolase (EC 3.2.1.64); endo-levanase (EC 3.2.1.65); exo-inulinase (EC 3.2.1.80); fructan β-(2,1)-fructosidase/1-exohydrolase (EC 3.2.1.153); fructan β-(2,6)-fructosidase/6-exohydrolase (EC 3.2.1.154); sucrose:sucrose 1-fructosyltransferase (EC 2.4.1.99); fructan:fructan 1-fructosyltransferase (EC 2.4.1.100); sucrose:f…	54	44	7.98548	0	0	0	0	0	0	0	0	0	0	0	0	0	0	0	0	0	0	0	0	0	0	0	0	1	0	1	0	0	0	0	0	0	0	0	0	0	0
GH145	0	2	1	1	0	0	3	L-Rhα-α-1,4-GlcA-specific α-L-rhamnosidase (EC 3.2.1.-); Hydrolysis of terminal non-reducing alpha-L-rhamnose residues in alpha-L-rhamnosides (common constituent of glycolipids and glycosides, such as plant pigments, pectic polysaccharides, gums or biosurfactants).	7	7	1.27042	0	0	0	0	0	0	0	0	0	0	0	0	0	0	0	0	0	0	0	0	0	0	0	0	0	0	0	0	0	0	0	0	0	0	0	0	0	0
GH122	0	12	0	0	0	0	10	lacto-N-biose phosphorylase or galacto-N-biose phosphorylase (EC 2.4.1.211); D-galactosyl-β-1,4-L-rhamnose phosphorylase (EC 2.4.1.247); galacto-N-biose/lacto-N-biose phosphorylase (EC 2.4.1.-)	22	21	3.81125	0	0	0	0	0	0	0	0	0	0	0	0	0	0	0	0	0	0	0	0	0	0	0	0	0	0	0	0	0	0	0	0	0	0	0	0	0	0
GH136	0	2	0	7	0	0	32	lacto-N-biosidase (EC 3.2.1.140); β-D-Gal-(1→3)-β-D-GlcNAc-(1→3)-β-D-Gal-(1→4)-D-Glc + H2O = β-D-Gal-(1→3)-D-GlcNAc + β-D-Gal-(1→4)-D-Glc	41	27	4.90018	0	0	0	0	0	0	0	0	0	0	0	0	0	0	0	0	0	0	0	0	0	0	0	0	0	0	0	0	0	0	0	0	0	0	0	0	0	0
GH24	0	11	0	0	1	0	7	lysozyme (EC 3.2.1.17)	19	19	3.44828	0	0	0	0	0	0	0	0	0	0	0	0	0	0	0	0	0	0	0	0	0	1	0	0	0	0	0	0	0	0	0	0	0	0	0	0	0	0
GH25	0	5	1	3	0	0	8	lysozyme (EC 3.2.1.17); Hydrolysis of (1→4)-β-linkages between N-acetylmuramic acid and N-acetyl-D-glucosamine residues in a peptidoglycan and between N-acetyl-D-glucosamine residues in chitodextrins	17	15	2.72232	0	0	0	0	0	0	0	0	0	0	0	0	0	0	0	0	0	0	0	0	0	0	0	0	0	0	0	0	0	0	0	0	0	0	0	0	0	0
GH73	0	19	1	0	0	13	30	lysozyme (EC 3.2.1.17); mannosyl-glycoprotein endo-β-N-acetylglucosaminidase (EC 3.2.1.96); peptidoglycan hydrolase with endo-β-N-acetylglucosaminidase specificity (EC 3.2.1.-); ydrolysis of (1→4)-β-linkages between N-acetylmuramic acid and N-acetyl-D-glucosamine residues in a peptidoglycan and between N-acetyl-D-glucosamine residues in chitodextrins	63	49	8.89292	0	0	0	0	0	0	0	0	0	0	0	0	0	0	0	0	0	0	0	0	0	0	0	0	0	0	0	0	0	0	0	0	0	0	0	0	0	0
GH23	1	215	18	3	17	191	379	lysozyme type G (EC 3.2.1.17); peptidoglycan lyase (EC 4.2.2.n1) also known in the literature as peptidoglycan lytic transglycosylase; chitinase (EC 3.2.1.14)	815	277	50.2722	0	2	1	2	1	1	0	0	1	0	0	0	0	0	0	1	0	0	0	1	1	1	0	0	2	0	0	0	0	0	0	0	0	0	0	0	0	0
GH4	0	140	0	0	0	0	13	maltose-6-phosphate glucosidase (EC 3.2.1.122); α-glucosidase (EC 3.2.1.20); α-galactosidase (EC 3.2.1.22); 6-phospho-β-glucosidase (EC 3.2.1.86); α-glucuronidase (EC 3.2.1.139); α-galacturonase (EC 3.2.1.67); palatinase (EC 3.2.1.-)	152	85	15.4265	0	0	0	0	0	0	0	0	0	0	0	0	0	0	0	1	0	1	0	0	0	0	0	0	0	0	5	0	3	0	1	0	0	0	0	0	0	2
GH92	0	27	2	0	1	0	54	mannosyl-oligosaccharide α-1,2-mannosidase (EC 3.2.1.113); mannosyl-oligosaccharide α-1,3-mannosidase (EC 3.2.1.-); mannosyl-oligosaccharide α-1,6-mannosidase (EC 3.2.1.-); α-mannosidase (EC 3.2.1.24); α-1,2-mannosidase (EC 3.2.1.-); α-1,3-mannosidase (EC 3.2.1.-); α-1,4-mannosidase (EC 3.2.1.-); mannosyl-1-phosphodiester α-1,P-mannosidase (EC 3.2.1.-)	84	36	6.53358	0	0	0	0	0	0	0	0	0	0	0	0	0	0	0	0	0	1	0	0	0	0	0	0	0	0	0	0	0	0	0	0	0	0	0	0	0	0
GH87	0	2	0	0	0	0	3	mycodextranase (EC 3.2.1.61); α-1,3-glucanase (EC 3.2.1.59)	5	5	0.907441	0	0	0	0	0	0	0	0	0	0	0	0	0	0	0	0	0	0	0	0	0	1	0	0	0	0	0	0	0	0	0	0	0	0	0	0	0	0
GH84	0	9	0	12	0	0	4	N-acetyl β-glucosaminidase (EC 3.2.1.52); hyaluronidase (EC 3.2.1.35); [protein]-3-O-(GlcNAc)-L-Ser/Thr β-N-acetylglucosaminidase (EC 3.2.1.169); Hydrolysis of terminal non-reducing N-acetyl-D-hexosamine residues in N-acetyl-β-D-hexosaminides	25	25	4.53721	0	0	0	0	0	0	0	0	0	0	0	0	0	0	0	0	0	0	0	0	0	0	0	0	0	0	0	0	0	0	0	0	0	0	0	0	0	0
GH108	0	7	0	0	0	1	11	N-acetylmuramidase (EC 3.2.1.17); Hydrolysis of terminal, non-reducing N-acetylmuramic residues	19	19	3.44828	0	0	0	0	0	0	0	1	0	0	0	0	0	0	0	0	0	0	1	0	0	0	0	0	0	0	0	0	0	0	0	0	0	0	0	0	0	0
GH102	0	0	0	0	14	0	28	peptidoglycan lytic transglycosylase (EC 3.2.1.-)	38	35	6.35209	0	0	0	0	0	0	0	0	0	0	0	0	0	0	0	0	0	0	0	0	0	0	0	0	0	0	0	0	0	0	0	0	0	0	0	0	0	0
GH103	0	3	73	0	0	0	2	peptidoglycan lytic transglycosylase (EC 3.2.1.-); cleave the bacterial cell wall heteropolymer peptidoglycan	78	69	12.5227	0	0	0	0	0	1	0	0	0	0	0	0	0	0	0	0	0	0	0	0	0	0	0	0	0	0	0	0	0	0	0	0	0	0	0	0	0	0
GH28	0	21	0	18	0	0	22	polygalacturonase (EC 3.2.1.15); α-L-rhamnosidase (EC 3.2.1.40); exo-polygalacturonase (EC 3.2.1.67); exo-polygalacturonosidase (EC 3.2.1.82); rhamnogalacturonase (EC 3.2.1.171); rhamnogalacturonan α-1,2-galacturonohydrolase (EC 3.2.1.173); endo-xylogalacturonan hydrolase (EC 3.2.1.-). hydrolyzes the alpha-1,4 glycosidic bonds between galacturonic acid residues. Polygalacturonan, whose major comp…	59	46	8.34846	0	0	0	0	0	0	0	0	0	0	1	0	0	0	0	0	0	0	0	0	0	0	0	0	0	0	0	1	0	0	0	0	0	0	0	0	0	0
GH63	0	29	2	0	0	1	17	processing α-glucosidase (EC 3.2.1.106); α-1,3-glucosidase (EC 3.2.1.84); α-glucosidase (EC 3.2.1.20); mannosylglycerate α-mannosidase / mannosylglycerate hydrolase (EC 3.2.1.170)	48	40	7.25953	0	0	0	0	0	0	0	0	0	0	0	0	0	0	0	0	0	0	0	0	0	0	0	0	0	0	0	0	0	0	0	0	0	0	0	0	0	0
GH33	5	49	43	45	4	14	197	sialidase or neuraminidase (EC 3.2.1.18); trans-sialidase (EC 2.4.1.-); 2-keto-3-deoxynononic acid hydrolase (EC 3.2.1.-); anhydrosialidase (EC 4.2.2.15); 3-deoxy-D-manno-octulosonic-acid hydrolase (EC 3.2.1.-); Hydrolysis of α-(2→3)-, α-(2→6)-, α-(2→8)- glycosidic linkages of terminal sialic acid residues in oligosaccharides, glycoproteins, glycolipids, colominic acid and synthetic substrate	354	167	30.3085	0	1	0	1	1	0	0	0	0	0	0	0	0	0	0	1	0	1	1	0	1	0	0	0	0	1	3	0	1	0	3	0	0	0	0	0	0	0
GH105	0	11	2	0	1	1	12	unsaturated rhamnogalacturonyl hydrolase (EC 3.2.1.172); d-4,5-unsaturated β-glucuronyl hydrolase (EC 3.2.1.-). Rhamnogalacturonan degradation	25	22	3.99274	0	0	0	0	0	0	0	0	0	0	0	0	0	0	0	0	0	0	0	0	0	1	0	0	0	0	0	0	0	0	0	0	0	0	0	0	0	0
GH16	0	19	3	20	0	1	20	xyloglucan:xyloglucosyltransferase (EC 2.4.1.207); keratan-sulfate endo-1,4-β-galactosidase (EC 3.2.1.103); endo-1,3-β-glucanase (EC 3.2.1.39); endo-1,3(4)-β-glucanase (EC 3.2.1.6); licheninase (EC 3.2.1.73); β-agarase (EC 3.2.1.81); κ-carrageenase (EC 3.2.1.83); xyloglucanase (EC 3.2.1.151); endo-β-1,3-galactanase (EC 3.2.1.181); β-porphyranase (EC 3.2.1.178); hyaluronidase (EC 3.2.1.35); endo-β…	63	52	9.43739	0	0	0	0	0	0	0	1	0	0	0	0	0	0	0	0	0	0	0	0	0	0	0	0	0	0	0	0	0	0	0	0	0	0	0	0	0	0
GH117	0	7	1	2	0	0	19	α-1,3-L-neoagarooligosaccharide hydrolase (EC 3.2.1.-); α-1,3-L-neoagarobiase / neoagarobiose hydrolase (EC 3.2.1.-)	29	27	4.90018	0	0	0	0	0	0	0	0	0	0	0	0	0	0	0	0	0	0	0	0	0	0	0	0	0	0	0	0	1	0	1	0	0	0	0	0	0	0
GH135	0	1	0	0	0	0	5	α-1,4-galactosaminogalactan hydrolase (EC 3.2.1.-)	6	5	0.907441	0	0	0	0	0	0	0	0	0	0	0	0	0	0	0	0	0	0	0	0	0	0	0	0	0	0	0	0	0	0	0	0	0	0	0	0	0	0
GH76	0	23	5	1	0	4	17	α-1,6-mannanase (EC 3.2.1.101); hydrolysis of (1->6)-alpha-D-mannosidic linkages in unbranched (1->6)-mannans	46	42	7.6225	0	0	0	0	0	0	0	0	0	0	1	0	0	0	0	0	0	0	0	0	0	0	0	0	0	0	0	0	0	0	2	0	0	0	0	0	0	0
GH139	0	5	0	0	0	0	1	α-2-O-methyl-L-fucosidase (EC 3.2.1.-)	6	5	0.907441	0	0	0	0	0	0	0	0	0	0	0	0	0	0	0	0	0	0	0	0	0	0	0	0	0	0	0	0	0	0	0	0	0	0	0	0	0	0
GH119	0	0	0	0	0	0	2	α-amylase (EC 3.2.1.1)	2	2	0.362976	0	0	0	0	0	0	0	0	0	0	0	0	0	0	0	0	0	0	0	0	0	0	0	0	0	0	0	0	0	0	0	0	0	0	0	0	0	0
GH13_16	0	8	0	9	0	0	0	α-amylase (EC 3.2.1.1); pullulanase (EC 3.2.1.41); cyclomaltodextrin glucanotransferase (EC 2.4.1.19); cyclomaltodextrinase (EC 3.2.1.54); trehalose-6-phosphate hydrolase (EC 3.2.1.93); oligo-α-glucosidase (EC 3.2.1.10); maltogenic amylase (EC 3.2.1.133); neopullulanase (EC 3.2.1.135); α-glucosidase (EC 3.2.1.20); maltotetraose-forming α-amylase (EC 3.2.1.60); isoamylase (EC 3.2.1.68); glucodextr…	15	15	2.72232	0	0	0	0	0	0	0	0	0	0	0	0	0	0	0	0	0	0	0	0	0	0	0	0	0	0	0	0	0	0	0	0	0	0	0	0	0	0
GH13	1	155	13	5	0	0	36	α-amylase (EC 3.2.1.1); pullulanase (EC 3.2.1.41); cyclomaltodextrin glucanotransferase (EC 2.4.1.19); cyclomaltodextrinase (EC 3.2.1.54); trehalose-6-phosphate hydrolase (EC 3.2.1.93); oligo-α-glucosidase (EC 3.2.1.10); maltogenic amylase (EC 3.2.1.133); neopullulanase (EC 3.2.1.135); α-glucosidase (EC 3.2.1.20); maltotetraose-forming α-amylase (EC 3.2.1.60); isoamylase (EC 3.2.1.68); glucodextr…	206	130	23.5935	0	0	0	0	0	0	0	0	0	0	1	0	0	0	0	0	0	7	0	0	0	1	0	0	0	0	4	0	1	0	0	0	0	0	0	1	0	0
GH13_1	0	1	0	0	0	1	1	α-amylase (EC 3.2.1.1); pullulanase (EC 3.2.1.41); cyclomaltodextrin glucanotransferase (EC 2.4.1.19); cyclomaltodextrinase (EC 3.2.1.54); trehalose-6-phosphate hydrolase (EC 3.2.1.93); oligo-α-glucosidase (EC 3.2.1.10); maltogenic amylase (EC 3.2.1.133); neopullulanase (EC 3.2.1.135); α-glucosidase (EC 3.2.1.20); maltotetraose-forming α-amylase (EC 3.2.1.60); isoamylase (EC 3.2.1.68); glucodextr…	3	3	0.544465	0	0	0	0	0	0	0	0	0	0	0	0	0	0	0	0	0	0	0	0	0	0	0	0	0	0	0	0	0	0	0	0	0	0	0	0	0	0
GH13_10	0	6	0	0	0	0	0	α-amylase (EC 3.2.1.1); pullulanase (EC 3.2.1.41); cyclomaltodextrin glucanotransferase (EC 2.4.1.19); cyclomaltodextrinase (EC 3.2.1.54); trehalose-6-phosphate hydrolase (EC 3.2.1.93); oligo-α-glucosidase (EC 3.2.1.10); maltogenic amylase (EC 3.2.1.133); neopullulanase (EC 3.2.1.135); α-glucosidase (EC 3.2.1.20); maltotetraose-forming α-amylase (EC 3.2.1.60); isoamylase (EC 3.2.1.68); glucodextr…	6	6	1.08893	0	0	0	0	0	0	0	0	0	0	0	0	0	0	0	0	0	0	0	0	0	0	0	0	0	0	0	0	0	0	0	0	0	0	0	0	0	0
GH13_11	0	23	1	0	0	0	0	α-amylase (EC 3.2.1.1); pullulanase (EC 3.2.1.41); cyclomaltodextrin glucanotransferase (EC 2.4.1.19); cyclomaltodextrinase (EC 3.2.1.54); trehalose-6-phosphate hydrolase (EC 3.2.1.93); oligo-α-glucosidase (EC 3.2.1.10); maltogenic amylase (EC 3.2.1.133); neopullulanase (EC 3.2.1.135); α-glucosidase (EC 3.2.1.20); maltotetraose-forming α-amylase (EC 3.2.1.60); isoamylase (EC 3.2.1.68); glucodextr…	22	19	3.44828	0	0	0	0	0	0	0	0	0	0	0	0	0	0	0	0	0	0	0	0	0	0	0	0	0	0	0	0	0	0	0	0	0	0	0	0	0	0
GH13_13	0	5	0	0	0	0	0	α-amylase (EC 3.2.1.1); pullulanase (EC 3.2.1.41); cyclomaltodextrin glucanotransferase (EC 2.4.1.19); cyclomaltodextrinase (EC 3.2.1.54); trehalose-6-phosphate hydrolase (EC 3.2.1.93); oligo-α-glucosidase (EC 3.2.1.10); maltogenic amylase (EC 3.2.1.133); neopullulanase (EC 3.2.1.135); α-glucosidase (EC 3.2.1.20); maltotetraose-forming α-amylase (EC 3.2.1.60); isoamylase (EC 3.2.1.68); glucodextr…	5	4	0.725953	0	0	0	0	0	0	0	0	0	0	0	0	0	0	0	0	0	0	0	0	0	0	0	0	0	0	0	0	0	0	0	0	0	0	0	0	0	0
GH13_18	0	10	0	37	0	0	3	α-amylase (EC 3.2.1.1); pullulanase (EC 3.2.1.41); cyclomaltodextrin glucanotransferase (EC 2.4.1.19); cyclomaltodextrinase (EC 3.2.1.54); trehalose-6-phosphate hydrolase (EC 3.2.1.93); oligo-α-glucosidase (EC 3.2.1.10); maltogenic amylase (EC 3.2.1.133); neopullulanase (EC 3.2.1.135); α-glucosidase (EC 3.2.1.20); maltotetraose-forming α-amylase (EC 3.2.1.60); isoamylase (EC 3.2.1.68); glucodextr…	49	44	7.98548	0	0	0	0	0	0	0	0	0	0	0	0	0	0	0	0	0	0	0	0	0	0	0	0	0	0	0	0	0	0	0	0	0	0	0	0	0	0
GH13_19	0	0	0	0	0	1	5	α-amylase (EC 3.2.1.1); pullulanase (EC 3.2.1.41); cyclomaltodextrin glucanotransferase (EC 2.4.1.19); cyclomaltodextrinase (EC 3.2.1.54); trehalose-6-phosphate hydrolase (EC 3.2.1.93); oligo-α-glucosidase (EC 3.2.1.10); maltogenic amylase (EC 3.2.1.133); neopullulanase (EC 3.2.1.135); α-glucosidase (EC 3.2.1.20); maltotetraose-forming α-amylase (EC 3.2.1.60); isoamylase (EC 3.2.1.68); glucodextr…	6	6	1.08893	0	0	0	0	0	0	0	0	0	0	0	0	0	0	0	0	0	0	0	0	0	0	0	0	0	0	0	0	0	0	0	0	0	0	0	0	0	0
GH13_2	0	1	0	0	0	1	0	α-amylase (EC 3.2.1.1); pullulanase (EC 3.2.1.41); cyclomaltodextrin glucanotransferase (EC 2.4.1.19); cyclomaltodextrinase (EC 3.2.1.54); trehalose-6-phosphate hydrolase (EC 3.2.1.93); oligo-α-glucosidase (EC 3.2.1.10); maltogenic amylase (EC 3.2.1.133); neopullulanase (EC 3.2.1.135); α-glucosidase (EC 3.2.1.20); maltotetraose-forming α-amylase (EC 3.2.1.60); isoamylase (EC 3.2.1.68); glucodextr…	2	2	0.362976	0	0	0	0	0	0	0	0	0	0	0	0	0	0	0	0	0	0	0	0	0	0	0	0	0	0	0	0	0	0	0	0	0	0	0	0	0	0
GH13_20	0	29	0	0	0	0	6	α-amylase (EC 3.2.1.1); pullulanase (EC 3.2.1.41); cyclomaltodextrin glucanotransferase (EC 2.4.1.19); cyclomaltodextrinase (EC 3.2.1.54); trehalose-6-phosphate hydrolase (EC 3.2.1.93); oligo-α-glucosidase (EC 3.2.1.10); maltogenic amylase (EC 3.2.1.133); neopullulanase (EC 3.2.1.135); α-glucosidase (EC 3.2.1.20); maltotetraose-forming α-amylase (EC 3.2.1.60); isoamylase (EC 3.2.1.68); glucodextr…	35	31	5.62613	0	0	0	0	0	0	0	0	0	0	0	0	0	0	0	0	0	0	0	0	0	0	0	0	0	0	0	0	0	0	0	0	0	0	0	0	0	0
GH13_21	0	1	0	0	0	0	0	α-amylase (EC 3.2.1.1); pullulanase (EC 3.2.1.41); cyclomaltodextrin glucanotransferase (EC 2.4.1.19); cyclomaltodextrinase (EC 3.2.1.54); trehalose-6-phosphate hydrolase (EC 3.2.1.93); oligo-α-glucosidase (EC 3.2.1.10); maltogenic amylase (EC 3.2.1.133); neopullulanase (EC 3.2.1.135); α-glucosidase (EC 3.2.1.20); maltotetraose-forming α-amylase (EC 3.2.1.60); isoamylase (EC 3.2.1.68); glucodextr…	0	0	0	0	0	0	0	0	0	0	0	0	0	0	0	0	0	0	0	0	0	0	0	0	0	0	0	0	0	0	0	0	0	0	0	0	0	0	0	0	0
GH13_23	0	15	0	0	0	0	0	α-amylase (EC 3.2.1.1); pullulanase (EC 3.2.1.41); cyclomaltodextrin glucanotransferase (EC 2.4.1.19); cyclomaltodextrinase (EC 3.2.1.54); trehalose-6-phosphate hydrolase (EC 3.2.1.93); oligo-α-glucosidase (EC 3.2.1.10); maltogenic amylase (EC 3.2.1.133); neopullulanase (EC 3.2.1.135); α-glucosidase (EC 3.2.1.20); maltotetraose-forming α-amylase (EC 3.2.1.60); isoamylase (EC 3.2.1.68); glucodextr…	15	13	2.35935	0	0	0	0	0	0	0	0	0	0	0	0	0	0	0	0	0	0	0	0	0	0	0	0	0	0	0	0	0	0	0	0	0	0	0	0	0	0
GH13_26	0	2	0	0	0	0	2	α-amylase (EC 3.2.1.1); pullulanase (EC 3.2.1.41); cyclomaltodextrin glucanotransferase (EC 2.4.1.19); cyclomaltodextrinase (EC 3.2.1.54); trehalose-6-phosphate hydrolase (EC 3.2.1.93); oligo-α-glucosidase (EC 3.2.1.10); maltogenic amylase (EC 3.2.1.133); neopullulanase (EC 3.2.1.135); α-glucosidase (EC 3.2.1.20); maltotetraose-forming α-amylase (EC 3.2.1.60); isoamylase (EC 3.2.1.68); glucodextr…	4	4	0.725953	0	0	0	0	0	0	0	0	0	0	0	0	0	0	0	0	0	0	0	0	0	0	0	0	0	0	0	0	0	0	0	0	0	0	0	0	0	0
GH13_3	0	5	0	0	0	0	0	α-amylase (EC 3.2.1.1); pullulanase (EC 3.2.1.41); cyclomaltodextrin glucanotransferase (EC 2.4.1.19); cyclomaltodextrinase (EC 3.2.1.54); trehalose-6-phosphate hydrolase (EC 3.2.1.93); oligo-α-glucosidase (EC 3.2.1.10); maltogenic amylase (EC 3.2.1.133); neopullulanase (EC 3.2.1.135); α-glucosidase (EC 3.2.1.20); maltotetraose-forming α-amylase (EC 3.2.1.60); isoamylase (EC 3.2.1.68); glucodextr…	4	4	0.725953	0	0	0	0	0	0	0	0	0	0	0	0	0	0	0	0	0	0	0	0	0	0	0	0	0	0	0	0	0	0	0	0	0	0	0	0	0	0
GH13_31	0	2	0	0	0	0	0	α-amylase (EC 3.2.1.1); pullulanase (EC 3.2.1.41); cyclomaltodextrin glucanotransferase (EC 2.4.1.19); cyclomaltodextrinase (EC 3.2.1.54); trehalose-6-phosphate hydrolase (EC 3.2.1.93); oligo-α-glucosidase (EC 3.2.1.10); maltogenic amylase (EC 3.2.1.133); neopullulanase (EC 3.2.1.135); α-glucosidase (EC 3.2.1.20); maltotetraose-forming α-amylase (EC 3.2.1.60); isoamylase (EC 3.2.1.68); glucodextr…	2	2	0.362976	0	0	0	0	0	0	0	0	0	0	0	0	0	0	0	0	0	0	0	0	0	0	0	0	0	0	0	0	0	0	0	0	0	0	0	0	0	0
GH13_36	0	13	0	0	0	0	5	α-amylase (EC 3.2.1.1); pullulanase (EC 3.2.1.41); cyclomaltodextrin glucanotransferase (EC 2.4.1.19); cyclomaltodextrinase (EC 3.2.1.54); trehalose-6-phosphate hydrolase (EC 3.2.1.93); oligo-α-glucosidase (EC 3.2.1.10); maltogenic amylase (EC 3.2.1.133); neopullulanase (EC 3.2.1.135); α-glucosidase (EC 3.2.1.20); maltotetraose-forming α-amylase (EC 3.2.1.60); isoamylase (EC 3.2.1.68); glucodextr…	18	18	3.26679	0	0	0	0	0	0	0	0	0	0	0	0	0	0	0	0	0	0	0	0	0	0	0	0	0	0	0	0	0	0	0	0	0	0	0	0	0	0
GH13_37	0	0	0	0	0	0	1	α-amylase (EC 3.2.1.1); pullulanase (EC 3.2.1.41); cyclomaltodextrin glucanotransferase (EC 2.4.1.19); cyclomaltodextrinase (EC 3.2.1.54); trehalose-6-phosphate hydrolase (EC 3.2.1.93); oligo-α-glucosidase (EC 3.2.1.10); maltogenic amylase (EC 3.2.1.133); neopullulanase (EC 3.2.1.135); α-glucosidase (EC 3.2.1.20); maltotetraose-forming α-amylase (EC 3.2.1.60); isoamylase (EC 3.2.1.68); glucodextr…	1	1	0.181488	0	0	0	0	0	0	0	0	0	0	0	0	0	0	0	0	0	0	0	0	0	0	0	0	0	0	0	0	0	0	0	0	0	0	0	0	0	0
GH13_38	0	3	0	0	0	0	4	α-amylase (EC 3.2.1.1); pullulanase (EC 3.2.1.41); cyclomaltodextrin glucanotransferase (EC 2.4.1.19); cyclomaltodextrinase (EC 3.2.1.54); trehalose-6-phosphate hydrolase (EC 3.2.1.93); oligo-α-glucosidase (EC 3.2.1.10); maltogenic amylase (EC 3.2.1.133); neopullulanase (EC 3.2.1.135); α-glucosidase (EC 3.2.1.20); maltotetraose-forming α-amylase (EC 3.2.1.60); isoamylase (EC 3.2.1.68); glucodextr…	7	7	1.27042	0	0	0	0	0	0	0	0	0	0	0	0	0	0	0	0	0	0	0	0	0	0	0	0	0	0	0	0	0	0	0	0	0	0	0	0	0	0
GH13_4	0	0	0	9	0	0	0	α-amylase (EC 3.2.1.1); pullulanase (EC 3.2.1.41); cyclomaltodextrin glucanotransferase (EC 2.4.1.19); cyclomaltodextrinase (EC 3.2.1.54); trehalose-6-phosphate hydrolase (EC 3.2.1.93); oligo-α-glucosidase (EC 3.2.1.10); maltogenic amylase (EC 3.2.1.133); neopullulanase (EC 3.2.1.135); α-glucosidase (EC 3.2.1.20); maltotetraose-forming α-amylase (EC 3.2.1.60); isoamylase (EC 3.2.1.68); glucodextr…	8	8	1.45191	0	0	0	0	0	0	0	0	0	0	0	0	0	0	0	0	0	0	0	0	0	0	0	0	0	0	0	0	0	0	0	0	0	0	0	0	0	0
GH13_41	0	1	0	0	0	0	0	α-amylase (EC 3.2.1.1); pullulanase (EC 3.2.1.41); cyclomaltodextrin glucanotransferase (EC 2.4.1.19); cyclomaltodextrinase (EC 3.2.1.54); trehalose-6-phosphate hydrolase (EC 3.2.1.93); oligo-α-glucosidase (EC 3.2.1.10); maltogenic amylase (EC 3.2.1.133); neopullulanase (EC 3.2.1.135); α-glucosidase (EC 3.2.1.20); maltotetraose-forming α-amylase (EC 3.2.1.60); isoamylase (EC 3.2.1.68); glucodextr…	1	1	0.181488	0	0	0	0	0	0	0	0	0	0	0	0	0	0	0	0	0	0	0	0	0	0	0	0	0	0	0	0	0	0	0	0	0	0	0	0	0	0
GH13_6	0	0	0	1	0	0	0	α-amylase (EC 3.2.1.1); pullulanase (EC 3.2.1.41); cyclomaltodextrin glucanotransferase (EC 2.4.1.19); cyclomaltodextrinase (EC 3.2.1.54); trehalose-6-phosphate hydrolase (EC 3.2.1.93); oligo-α-glucosidase (EC 3.2.1.10); maltogenic amylase (EC 3.2.1.133); neopullulanase (EC 3.2.1.135); α-glucosidase (EC 3.2.1.20); maltotetraose-forming α-amylase (EC 3.2.1.60); isoamylase (EC 3.2.1.68); glucodextr…	0	0	0	0	0	0	0	0	0	0	0	0	0	0	0	0	0	0	0	0	0	0	0	0	0	0	0	0	0	0	0	0	0	0	0	0	0	0	0	0	0
GH13_8	0	21	0	0	0	0	0	α-amylase (EC 3.2.1.1); pullulanase (EC 3.2.1.41); cyclomaltodextrin glucanotransferase (EC 2.4.1.19); cyclomaltodextrinase (EC 3.2.1.54); trehalose-6-phosphate hydrolase (EC 3.2.1.93); oligo-α-glucosidase (EC 3.2.1.10); maltogenic amylase (EC 3.2.1.133); neopullulanase (EC 3.2.1.135); α-glucosidase (EC 3.2.1.20); maltotetraose-forming α-amylase (EC 3.2.1.60); isoamylase (EC 3.2.1.68); glucodextr…	21	20	3.62976	0	0	0	0	0	0	0	0	0	0	0	0	0	0	0	0	0	0	0	0	0	0	0	0	0	0	0	0	0	0	0	0	0	0	0	0	0	0
GH13_9	0	54	1	0	0	0	1	α-amylase (EC 3.2.1.1); pullulanase (EC 3.2.1.41); cyclomaltodextrin glucanotransferase (EC 2.4.1.19); cyclomaltodextrinase (EC 3.2.1.54); trehalose-6-phosphate hydrolase (EC 3.2.1.93); oligo-α-glucosidase (EC 3.2.1.10); maltogenic amylase (EC 3.2.1.133); neopullulanase (EC 3.2.1.135); α-glucosidase (EC 3.2.1.20); maltotetraose-forming α-amylase (EC 3.2.1.60); isoamylase (EC 3.2.1.68); glucodextr…	55	49	8.89292	0	0	0	0	0	0	0	0	0	0	0	0	0	0	0	0	0	0	0	0	0	0	0	0	0	0	0	0	0	0	0	0	0	0	0	0	0	0
GH57	0	414	13	95	1	0	47	α-amylase (EC 3.2.1.1); α-galactosidase (EC 3.2.1.22); amylopullulanase (EC 3.2.1.41); cyclomaltodextrinase (EC 3.2.1.54); branching enzyme (EC 2.4.1.18); 4-α-glucanotransferase (EC 2.4.1.25) Mechanism	542	273	49.5463	0	1	0	1	1	0	1	1	1	1	0	1	0	1	4	2	4	3	1	0	2	1	0	0	1	0	0	0	1	0	0	0	2	0	0	4	0	0
GH110	0	5	0	1	0	0	3	α-galactosidase (EC 3.2.1.22); α-1,3-galactosidase (EC 3.2.1.-); glycoside hydrolase enzyme that hydrolyses the terminal alpha-galactosyl moieties from glycolipids and glycoproteins.	9	7	1.27042	0	0	0	0	0	0	0	0	0	0	0	0	0	0	0	0	0	0	0	0	0	0	0	0	0	0	0	0	0	0	0	0	0	0	0	0	0	0
GH27	0	1	0	0	0	1	6	α-galactosidase (EC 3.2.1.22); α-N-acetylgalactosaminidase (EC 3.2.1.49); isomalto-dextranase (EC 3.2.1.94); β-L-arabinopyranosidase (EC 3.2.1.88); galactan:galactan galactosyltransferase (EC 2.4.1.-)	8	7	1.27042	0	0	0	0	0	0	0	0	0	0	0	0	0	0	0	0	0	0	0	0	0	0	0	0	0	0	0	0	0	0	0	0	0	0	0	0	0	0
GH36	0	34	6	1	1	0	16	α-galactosidase (EC 3.2.1.22); α-N-acetylgalactosaminidase (EC 3.2.1.49); stachyose synthase (EC 2.4.1.67); raffinose synthase (EC 2.4.1.82); Hydrolysis of terminal, non-reducing α-D-galactose residues in α-D-galactosides	57	43	7.80399	0	0	0	0	0	0	0	0	0	0	0	0	0	0	0	0	0	1	0	0	1	0	1	0	0	0	0	0	0	0	0	0	0	0	0	0	0	0
GH31	0	68	6	0	1	0	42	α-glucosidase (EC 3.2.1.20); α-galactosidase (EC 3.2.1.22); α-mannosidase (EC 3.2.1.24); α-1,3-glucosidase (EC 3.2.1.84); sucrase-isomaltase (EC 3.2.1.48) (EC 3.2.1.10); α-xylosidase (EC 3.2.1.177); α-glucan lyase (EC 4.2.2.13); isomaltosyltransferase (EC 2.4.1.-); oligosaccharide α-1,4-glucosyltransferase (EC 2.4.1.161); sulfoquinovosidase (EC 3.2.1.-)	108	77	13.9746	0	0	0	0	0	0	0	0	0	0	0	0	0	0	1	0	0	1	0	1	1	0	1	0	0	0	2	0	0	0	0	0	0	0	0	0	0	1
GH141	0	11	0	2	1	0	24	α-L-fucosidase (EC 3.2.1.51); xylanase (EC 3.2.1.8)	38	23	4.17423	0	0	0	0	0	0	0	0	0	0	0	0	0	0	0	0	0	0	0	0	0	0	0	0	0	0	0	0	0	0	0	0	0	0	0	0	0	0
GH95	0	29	1	0	0	0	18	α-L-fucosidase (EC 3.2.1.51); α-1,2-L-fucosidase (EC 3.2.1.63); α-L-galactosidase (EC 3.2.1.-)	48	32	5.80762	0	0	0	0	0	0	0	1	0	0	0	0	0	0	0	0	0	0	0	0	0	0	0	0	0	0	0	0	0	0	0	0	0	0	0	0	0	2
GH29	1	103	2	0	0	8	39	α-L-fucosidase (EC 3.2.1.51); α-1,3/1,4-L-fucosidase (EC 3.2.1.111); acts on glycans	150	65	11.7967	0	0	0	0	0	0	0	0	0	0	0	0	0	0	0	0	0	0	0	0	0	0	0	0	0	0	0	0	0	0	0	0	0	0	0	0	0	2
GH39	0	84	12	0	0	2	110	α-L-iduronidase (EC 3.2.1.76); β-xylosidase (EC 3.2.1.37).; Hydrolysis of unsulfated alpha-L-iduronosidic linkages in dermatan sulfate	207	103	18.6933	0	0	0	0	0	0	0	0	1	0	0	0	0	0	0	0	0	0	0	0	0	0	0	0	0	0	2	0	0	1	1	0	0	0	1	0	0	0
GH106	0	64	0	0	3	0	34	α-L-rhamnosidase (EC 3.2.1.40), release of alpha-L-rhamnose residues in alpha-L-rhamnosides	98	62	11.2523	0	0	0	0	0	0	0	0	0	0	1	0	0	0	0	0	0	0	0	0	0	0	0	0	0	0	2	0	1	0	0	0	0	0	0	0	0	0
GH78	0	86	7	0	3	2	72	α-L-rhamnosidase (EC 3.2.1.40); rhamnogalacturonan α-L-rhamnohydrolase (EC 3.2.1.174); Hydrolysis of terminal non-reducing α-L-rhamnose residues in α-L-rhamnosides	168	91	16.5154	0	1	0	0	0	0	0	0	0	1	0	0	0	0	0	0	0	0	0	0	0	0	0	0	0	0	0	0	0	0	1	0	0	0	0	0	1	0
GH47	0	5	0	0	0	0	0	α-mannosidase (EC 3.2.1.113)	5	5	0.907441	0	0	0	0	0	1	1	0	0	0	0	0	0	0	0	0	0	0	0	0	0	0	0	0	0	0	0	0	0	0	0	0	0	0	0	0	0	0
GH38	0	279	1	0	1	0	49	α-mannosidase (EC 3.2.1.24); mannosyl-oligosaccharide α-1,2-mannosidase (EC 3.2.1.113); mannosyl-oligosaccharide α-1,3-1,6-mannosidase (EC 3.2.1.114); α-2-O-mannosylglycerate hydrolase (EC 3.2.1.170); mannosyl-oligosaccharide α-1,3-mannosidase (EC 3.2.1.-)	311	162	29.4011	0	0	0	0	0	1	1	0	0	0	0	0	0	0	1	1	1	5	0	3	2	2	2	0	0	0	7	0	1	0	0	0	0	0	0	0	1	2
GH129	0	13	0	0	1	0	4	α-N-acetylgalactosaminidase (EC 3.2.1.49);	18	11	1.99637	0	0	0	0	0	0	0	0	0	0	0	0	0	0	0	0	0	0	0	0	0	0	0	0	0	0	5	0	0	0	0	0	0	0	0	0	0	0
GH109	0	1025	8	0	0	68	785	α-N-acetylgalactosaminidase (EC 3.2.1.49); exoglycosidase that catalyzes the hydrolysis of terminal, non-reducing α- N-acetylgalactosamine residues from oligosaccharides and N-glycans attached to proteins.	1836	427	77.4955	0	1	0	1	1	0	1	1	0	1	1	0	2	0	2	3	1	2	2	1	5	5	4	1	1	5	14	1	22	0	3	0	0	1	0	0	0	19
GH89	0	4	0	0	0	0	1	α-N-acetylglucosaminidase (EC 3.2.1.50)	5	5	0.907441	0	0	0	0	0	0	0	0	0	0	0	0	0	0	0	0	0	0	0	0	0	0	0	0	0	0	0	0	0	0	0	0	0	1	0	0	0	0
GH65	0	99	0	0	0	0	12	α,α-trehalase (EC 3.2.1.28); maltose phosphorylase (EC 2.4.1.8); trehalose phosphorylase (EC 2.4.1.64); kojibiose phosphorylase (EC 2.4.1.230); trehalose-6-phosphate phosphorylase (EC 2.4.1.216); nigerose phosphorylase (EC 2.4.1.279); 3-O-α-glucopyranosyl-L-rhamnose phosphorylase (EC 2.4.1.282); 2-O-α-glucopyranosylglycerol: phosphate β-glucosyltransferase (EC 2.4.1.-); α-glucosyl-1,2-β-galactosy…	108	80	14.5191	0	0	0	0	0	0	0	0	0	0	1	0	0	0	0	0	0	1	0	0	0	0	0	0	0	0	0	0	0	0	0	0	0	0	0	0	0	0
GH37	0	7	0	0	0	0	6	α,α-trehalase (EC 3.2.1.28).; α,α-trehalose + H2O = β-D-glucose + α-D-glucose	13	12	2.17786	0	0	0	0	0	0	0	0	0	0	0	0	0	0	0	0	0	0	0	0	0	0	0	0	0	0	0	0	1	0	0	0	0	0	0	0	0	0
GH128	0	3	0	0	0	1	1	β-1,3-glucanase (EC 3.2.1.39)	5	5	0.907441	0	0	0	0	0	0	0	0	0	0	0	0	0	0	0	0	0	0	0	0	0	0	0	0	0	0	0	0	0	0	0	0	0	0	0	0	0	1
GH130	0	359	14	6	0	3	132	β-1,4-mannosylglucose phosphorylase (EC 2.4.1.281); β-1,4-mannooligosaccharide phosphorylase (EC 2.4.1.319); β-1,4-mannosyl-N-acetyl-glucosamine phosphorylase (EC 2.4.1.320); β-1,2-mannobiose phosphorylase (EC 2.4.1.-); β-1,2-oligomannan phosphorylase (EC 2.4.1.-); β-1,2-mannosidase (EC 3.2.1.-)	499	259	47.0054	0	0	1	0	1	1	1	0	1	0	1	0	2	0	0	0	0	0	0	0	1	2	0	4	0	0	0	1	0	1	1	0	2	0	1	0	1	2
GH50	0	11	1	0	0	0	7	β-agarase (EC 3.2.1.81).	19	18	3.26679	0	0	0	0	0	0	0	0	0	0	0	0	0	0	0	0	0	0	0	0	0	0	0	0	0	0	0	0	0	0	0	0	0	0	0	0	0	0
GH2	0	194	26	1	0	2	98	β-galactosidase (EC 3.2.1.23) ; β-mannosidase (EC 3.2.1.25); β-glucuronidase (EC 3.2.1.31); α-L-arabinofuranosidase (EC 3.2.1.55); mannosylglycoprotein endo-β-mannosidase (EC 3.2.1.152); exo-β-glucosaminidase (EC 3.2.1.165)	299	118	21.4156	0	0	0	0	0	0	0	0	0	0	0	0	0	0	1	1	0	7	0	1	0	0	0	0	0	0	0	0	0	0	0	0	0	0	0	0	0	3
GH35	0	41	1	0	0	0	6	β-galactosidase (EC 3.2.1.23); exo-β-glucosaminidase (EC 3.2.1.165); exo-β-1,4-galactanase (EC 3.2.1.-); β-1,3-galactosidase (EC 3.2.1.-); Galactosidase: Hydrolysis of terminal non-reducing β-D-galactose residues in β-D-galactosides	44	39	7.07804	0	0	0	0	0	0	0	0	0	0	0	0	0	0	1	1	0	1	0	0	0	0	0	0	0	0	0	0	0	0	0	0	0	0	0	0	0	1
GH42	0	71	0	0	0	0	39	β-galactosidase (EC 3.2.1.23); α-L-arabinopyranosidase (EC 3.2.1.-)	108	70	12.7042	0	0	0	0	0	0	0	0	0	0	0	0	0	0	0	0	0	0	1	0	0	1	0	0	0	0	2	0	0	0	0	0	0	0	0	0	0	0
GH3	0	231	15	0	1	46	89	β-glucosidase (EC 3.2.1.21); xylan 1,4-β-xylosidase (EC 3.2.1.37); β-glucosylceramidase (EC 3.2.1.45); β-N-acetylhexosaminidase (EC 3.2.1.52); α-L-arabinofuranosidase (EC 3.2.1.55); glucan 1,3-β-glucosidase (EC 3.2.1.58); glucan 1,4-β-glucosidase (EC 3.2.1.74); isoprimeverose-producing oligoxyloglucan hydrolase (EC 3.2.1.120); coniferin β-glucosidase (EC 3.2.1.126); exo-1,3-1,4-glucanase (EC 3.2.…	374	219	39.7459	0	0	0	0	0	0	0	0	0	0	0	0	0	0	1	0	1	1	0	0	0	1	0	1	0	0	1	0	0	0	0	0	0	0	0	0	0	0
GH1	0	117	0	0	0	0	1	β-glucosidase (EC 3.2.1.21); β-galactosidase (EC 3.2.1.23); β-mannosidase (EC 3.2.1.25); β-glucuronidase (EC 3.2.1.31); …; Hydrolysis of terminal, non-reducing beta-D-glucosyl residues with release of beta-D-glucose	108	93	16.8784	0	0	0	0	0	0	0	0	0	0	0	0	0	0	0	0	0	0	1	1	1	0	1	0	0	0	1	0	0	0	0	0	0	0	0	0	0	0
GH116	0	54	3	0	0	1	37	β-glucosidase (EC 3.2.1.21); β-xylosidase (EC 3.2.1.37); acid β-glucosidase/β-glucosylceramidase (EC 3.2.1.45); β-N-acetylglucosaminidase (EC 3.2.1.52)	95	61	11.0708	0	0	0	0	0	0	0	0	0	0	0	0	0	0	0	0	1	1	0	0	1	0	1	0	0	0	0	0	0	0	0	1	0	0	0	0	0	0
GH79	0	0	0	0	0	0	3	β-glucuronidase (EC 3.2.1.31); hyaluronoglucuronidase (EC 3.2.1.36); heparanase (EC 3.2.1.166); baicalin β-glucuronidase (EC 3.2.1.167); β-4-O-methyl-glucuronidase (EC 3.2.1.-)	3	3	0.544465	0	0	0	0	0	0	0	0	0	0	0	0	0	0	0	0	0	0	0	0	0	0	0	0	0	0	0	0	0	0	0	0	0	0	0	0	0	0
GH20	2	48	2	1	3	13	59	β-hexosaminidase (EC 3.2.1.52); lacto-N-biosidase (EC 3.2.1.140); β-1,6-N-acetylglucosaminidase) (EC 3.2.1.-); β-6-SO3-N-acetylglucosaminidase (EC 3.2.1.-)	124	83	15.0635	0	0	0	0	0	0	0	0	0	0	0	0	0	0	1	0	1	1	0	0	0	0	0	0	0	0	0	0	0	0	0	0	0	0	0	0	0	0
GH137	0	1	0	0	0	2	4	β-L-arabinofuranosidase (EC 3.2.1.185)	7	7	1.27042	0	0	0	0	0	0	0	0	0	0	0	0	0	0	0	0	0	0	0	0	0	0	0	0	0	0	0	0	0	0	0	0	0	0	0	0	0	0
GH142	0	2	0	0	0	0	2	β-L-arabinofuranosidase (EC 3.2.1.185)	4	4	0.725953	0	0	0	0	0	0	0	0	0	0	0	0	0	0	0	0	0	0	0	0	0	0	0	0	0	0	0	0	0	0	0	0	0	0	0	0	0	0
GH127	0	59	0	0	1	0	20	β-L-arabinofuranosidase (EC 3.2.1.185); 3-C-carboxy-5-deoxy-L-xylose (aceric acid) hydrolase (EC 3.2.1.-);releases l-arabinose from the l-arabinofuranose (Araf)-beta1,2-Araf disaccharide	79	56	10.1633	0	0	0	0	0	0	0	0	0	0	0	0	0	0	0	0	0	1	0	0	0	0	0	0	0	0	0	0	0	0	0	0	0	0	0	0	0	0
GH113	0	42	7	0	0	0	31	β-mannanase (EC 3.2.1.78)	78	62	11.2523	1	1	2	1	0	0	0	0	0	0	0	0	0	1	1	1	1	0	0	0	0	0	0	0	0	3	0	0	0	1	0	0	0	0	0	0	0	0
GH26	0	9	1	0	0	0	11	β-mannanase (EC 3.2.1.78); exo-β-1,4-mannobiohydrolase (EC 3.2.1.100); β-1,3-xylanase (EC 3.2.1.32); lichenase / endo-β-1,3-1,4-glucanase (EC 3.2.1.73); mannobiose-producing exo-β-mannanase (EC 3.2.1.-)	21	19	3.44828	0	0	0	0	0	0	0	0	0	0	0	0	0	0	0	0	0	0	0	0	1	0	0	0	0	0	0	0	0	0	0	0	0	0	0	0	0	0
GH123	0	26	1	0	0	0	9	β-N-acetylgalactosaminidase (EC 3.2.1.53); glycosphingolipid β-N-acetylgalactosaminidase (EC 3.2.1.-); Hydrolysis of terminal non-reducing N-acetyl-D-galactosamine residues in N-acetyl-β-D-galactosaminides	33	25	4.53721	0	0	0	0	0	0	0	0	0	0	0	0	0	0	0	0	0	0	0	0	0	0	0	0	0	0	0	0	0	0	0	0	0	0	0	0	0	1
GH120	0	3	0	0	1	0	8	β-xylosidase (EC 3.2.1.37)	12	10	1.81488	0	0	0	0	0	0	0	0	0	0	0	0	0	0	0	0	0	0	0	0	0	0	0	0	0	0	0	0	0	0	0	0	0	0	0	0	0	0
GH43	0	35	5	3	0	0	28	β-xylosidase (EC 3.2.1.37); α-L-arabinofuranosidase (EC 3.2.1.55); arabinanase (EC 3.2.1.99); xylanase (EC 3.2.1.8); galactan 1,3-β-galactosidase (EC 3.2.1.145); α-1,2-L-arabinofuranosidase (EC 3.2.1.-); exo-α-1,5-L-arabinofuranosidase (EC 3.2.1.-); [inverting] exo-α-1,5-L-arabinanase (EC 3.2.1.-); β-1,3-xylosidase (EC 3.2.1.-)	69	57	10.3448	1	0	0	0	0	0	0	0	0	0	1	0	0	1	0	0	0	0	0	0	0	0	0	0	0	0	0	0	0	0	0	0	0	0	0	0	0	0
GH43_11	0	0	0	0	0	0	1	β-xylosidase (EC 3.2.1.37); α-L-arabinofuranosidase (EC 3.2.1.55); arabinanase (EC 3.2.1.99); xylanase (EC 3.2.1.8); galactan 1,3-β-galactosidase (EC 3.2.1.145); α-1,2-L-arabinofuranosidase (EC 3.2.1.-); exo-α-1,5-L-arabinofuranosidase (EC 3.2.1.-); [inverting] exo-α-1,5-L-arabinanase (EC 3.2.1.-); β-1,3-xylosidase (EC 3.2.1.-)	1	1	0.181488	0	0	0	0	0	0	0	0	0	0	0	0	0	0	0	0	0	0	0	0	0	0	0	0	0	0	0	0	0	0	0	0	0	0	0	0	0	0
GH43_17	0	1	1	0	0	0	2	β-xylosidase (EC 3.2.1.37); α-L-arabinofuranosidase (EC 3.2.1.55); arabinanase (EC 3.2.1.99); xylanase (EC 3.2.1.8); galactan 1,3-β-galactosidase (EC 3.2.1.145); α-1,2-L-arabinofuranosidase (EC 3.2.1.-); exo-α-1,5-L-arabinofuranosidase (EC 3.2.1.-); [inverting] exo-α-1,5-L-arabinanase (EC 3.2.1.-); β-1,3-xylosidase (EC 3.2.1.-)	4	4	0.725953	0	0	0	0	0	0	0	0	0	0	0	0	0	0	0	0	0	0	0	0	0	0	0	0	0	0	0	0	0	0	0	0	0	0	0	0	0	0
GH43_18	0	0	0	0	0	0	4	β-xylosidase (EC 3.2.1.37); α-L-arabinofuranosidase (EC 3.2.1.55); arabinanase (EC 3.2.1.99); xylanase (EC 3.2.1.8); galactan 1,3-β-galactosidase (EC 3.2.1.145); α-1,2-L-arabinofuranosidase (EC 3.2.1.-); exo-α-1,5-L-arabinofuranosidase (EC 3.2.1.-); [inverting] exo-α-1,5-L-arabinanase (EC 3.2.1.-); β-1,3-xylosidase (EC 3.2.1.-)	4	2	0.362976	0	0	0	0	0	0	0	0	0	0	0	0	0	0	0	0	0	0	0	0	0	0	0	0	0	0	0	0	0	0	0	0	0	0	0	0	0	0
GH43_2	0	2	0	0	0	0	0	β-xylosidase (EC 3.2.1.37); α-L-arabinofuranosidase (EC 3.2.1.55); arabinanase (EC 3.2.1.99); xylanase (EC 3.2.1.8); galactan 1,3-β-galactosidase (EC 3.2.1.145); α-1,2-L-arabinofuranosidase (EC 3.2.1.-); exo-α-1,5-L-arabinofuranosidase (EC 3.2.1.-); [inverting] exo-α-1,5-L-arabinanase (EC 3.2.1.-); β-1,3-xylosidase (EC 3.2.1.-)	2	2	0.362976	0	0	0	0	0	0	0	0	0	0	0	0	0	0	0	0	0	0	0	0	0	0	0	0	0	0	0	0	0	0	0	0	0	0	0	0	0	0
GH43_26	0	0	0	0	0	0	1	β-xylosidase (EC 3.2.1.37); α-L-arabinofuranosidase (EC 3.2.1.55); arabinanase (EC 3.2.1.99); xylanase (EC 3.2.1.8); galactan 1,3-β-galactosidase (EC 3.2.1.145); α-1,2-L-arabinofuranosidase (EC 3.2.1.-); exo-α-1,5-L-arabinofuranosidase (EC 3.2.1.-); [inverting] exo-α-1,5-L-arabinanase (EC 3.2.1.-); β-1,3-xylosidase (EC 3.2.1.-)	1	1	0.181488	0	0	0	0	0	0	0	0	0	0	0	0	0	0	0	0	0	0	0	0	0	0	0	0	0	0	0	0	0	0	0	0	0	0	0	0	0	0
GH43_31	0	1	1	1	0	0	10	β-xylosidase (EC 3.2.1.37); α-L-arabinofuranosidase (EC 3.2.1.55); arabinanase (EC 3.2.1.99); xylanase (EC 3.2.1.8); galactan 1,3-β-galactosidase (EC 3.2.1.145); α-1,2-L-arabinofuranosidase (EC 3.2.1.-); exo-α-1,5-L-arabinofuranosidase (EC 3.2.1.-); [inverting] exo-α-1,5-L-arabinanase (EC 3.2.1.-); β-1,3-xylosidase (EC 3.2.1.-)	13	3	0.544465	0	0	0	0	0	0	0	0	0	0	0	0	0	0	0	0	0	0	0	0	0	0	0	0	0	0	0	0	0	0	0	0	0	0	0	0	0	0
GH43_33	0	0	0	0	0	0	2	β-xylosidase (EC 3.2.1.37); α-L-arabinofuranosidase (EC 3.2.1.55); arabinanase (EC 3.2.1.99); xylanase (EC 3.2.1.8); galactan 1,3-β-galactosidase (EC 3.2.1.145); α-1,2-L-arabinofuranosidase (EC 3.2.1.-); exo-α-1,5-L-arabinofuranosidase (EC 3.2.1.-); [inverting] exo-α-1,5-L-arabinanase (EC 3.2.1.-); β-1,3-xylosidase (EC 3.2.1.-)	2	2	0.362976	0	0	0	0	0	0	0	0	0	0	0	0	0	0	0	0	0	0	0	0	0	0	0	0	0	0	0	0	0	0	0	0	0	0	0	0	0	0
GH43_8	0	0	0	0	0	0	3	β-xylosidase (EC 3.2.1.37); α-L-arabinofuranosidase (EC 3.2.1.55); arabinanase (EC 3.2.1.99); xylanase (EC 3.2.1.8); galactan 1,3-β-galactosidase (EC 3.2.1.145); α-1,2-L-arabinofuranosidase (EC 3.2.1.-); exo-α-1,5-L-arabinofuranosidase (EC 3.2.1.-); [inverting] exo-α-1,5-L-arabinanase (EC 3.2.1.-); β-1,3-xylosidase (EC 3.2.1.-)	3	3	0.544465	0	0	0	0	0	0	0	0	0	0	0	0	0	0	0	0	0	0	0	0	0	0	0	0	0	0	0	0	0	0	0	0	0	0	0	0	0	0
GH43_9	0	1	0	0	0	0	0	β-xylosidase (EC 3.2.1.37); α-L-arabinofuranosidase (EC 3.2.1.55); arabinanase (EC 3.2.1.99); xylanase (EC 3.2.1.8); galactan 1,3-β-galactosidase (EC 3.2.1.145); α-1,2-L-arabinofuranosidase (EC 3.2.1.-); exo-α-1,5-L-arabinofuranosidase (EC 3.2.1.-); [inverting] exo-α-1,5-L-arabinanase (EC 3.2.1.-); β-1,3-xylosidase (EC 3.2.1.-)	1	1	0.181488	0	0	0	0	0	0	0	0	0	0	0	0	0	0	0	0	0	0	0	0	0	0	0	0	0	0	0	0	0	0	0	0	0	0	0	0	0	0
GH62	0	1	0	2	0	0	1	β-xylosidase (EC 3.2.1.37).	4	2	0.362976	0	0	0	0	0	0	0	0	0	0	0	0	0	0	0	0	0	0	0	0	0	0	0	0	0	0	0	0	0	0	0	0	0	0	0	0	0	0
GH104	0	0	0	0	0	0	1		1	1	0.181488	0	0	0	0	0	0	0	0	0	0	0	0	0	0	0	0	0	0	0	0	0	0	0	0	0	0	0	0	0	0	0	0	0	0	0	0	0	0
GH111	0	0	0	0	0	0	1		1	1	0.181488	0	0	0	0	0	0	0	0	0	0	0	0	0	0	0	0	0	0	0	0	0	0	0	0	0	0	0	0	0	0	0	0	0	0	0	0	0	0
GH112	0	1	0	0	0	0	0		1	1	0.181488	0	0	0	0	0	0	0	0	0	0	0	0	0	0	0	0	0	0	0	0	0	0	0	0	0	0	0	0	0	0	0	0	0	0	0	0	0	0
GH115	0	1	0	0	0	0	0		1	1	0.181488	0	0	0	0	0	0	0	0	0	0	0	0	0	0	0	0	0	0	0	0	0	0	0	0	0	0	0	0	0	0	0	0	0	0	0	0	0	0
GH138	0	0	0	0	0	0	1		1	1	0.181488	0	0	0	0	0	0	0	0	0	0	0	0	0	0	0	0	0	0	0	0	0	0	0	0	0	0	0	0	0	0	0	0	0	0	0	0	0	0
GH22	0	0	1	0	0	0	0		0	0	0	0	0	0	0	0	0	0	0	0	0	0	0	0	0	0	0	0	0	0	0	0	0	0	0	0	0	0	0	0	0	0	0	0	0	0	0	0	0
GH49	0	0	0	0	0	0	1		1	1	0.181488	0	0	0	0	0	0	0	0	0	0	0	0	0	0	0	0	0	0	0	0	0	0	0	0	0	0	0	0	0	0	0	0	0	0	0	0	0	0
GH55	0	1	0	0	0	0	0		1	1	0.181488	0	0	0	0	0	0	0	0	0	0	0	0	0	0	0	0	0	0	0	0	0	0	0	0	0	0	0	0	0	0	0	0	0	0	0	0	0	0
GH59	0	0	0	0	0	0	1		1	1	0.181488	0	0	0	0	0	0	0	0	0	0	0	0	0	0	0	0	0	0	0	0	0	0	0	0	0	0	0	0	0	0	0	0	0	0	0	0	0	0
GH64	0	0	0	0	0	0	1		1	1	0.181488	0	0	0	0	0	0	0	0	0	0	0	0	0	0	0	0	0	0	0	0	0	0	0	0	0	0	0	0	0	0	0	0	0	0	0	0	0	0
GH67	0	0	0	0	0	0	2		2	1	0.181488	0	0	0	0	0	0	0	0	0	0	0	0	0	0	0	0	0	0	0	0	0	0	0	0	0	0	0	0	0	0	0	0	0	0	0	0	0	0
GH72	0	0	0	0	0	0	1		1	1	0.181488	0	0	0	0	0	0	0	0	0	0	0	0	0	0	0	0	0	0	0	0	0	0	0	0	0	0	0	0	0	0	0	0	0	0	0	0	0	0
GH85	0	0	0	0	0	0	1		1	1	0.181488	0	0	0	0	0	0	0	0	0	0	0	0	0	0	0	0	0	0	0	0	0	0	0	0	0	0	0	0	0	0	0	0	0	0	0	0	0	0
GH96	0	0	0	0	0	0	1		1	1	0.181488	0	0	0	0	0	0	0	0	0	0	0	0	0	0	0	0	0	0	0	0	0	0	0	0	0	0	0	0	0	0	0	0	0	0	0	0	0	0
GH98	0	1	0	0	0	0	0		1	1	0.181488	0	0	0	0	0	0	0	0	0	0	0	0	0	0	0	0	0	0	0	0	0	0	0	0	0	0	0	0	0	0	0	0	0	0	0	0	0	0
GT1	0	43	1	0	0	0	16	UDP-glucuronosyltransferase (EC 2.4.1.17); zeatin O-β-xylosyltransferase (EC 2.4.2.40); 2-hydroxyacylsphingosine 1-β-galactosyltransferase (EC 2.4.1.45); N-acylsphingosine galactosyltransferase (EC 2.4.1.47); flavonol 3-O-glucosyltransferase (EC 2.4.1.91); anthocyanidin 3-O-glucosyltransferase (EC 2.4.1.115); sinapate 1-glucosyltransferase (EC 2.4.1.120); ..	59	54	9.80036	0	0	0	0	0	0	0	0	0	0	0	0	0	0	0	0	0	0	0	0	0	0	0	0	0	0	0	1	1	0	0	0	0	0	0	1	1	1
GT10	0	10	0	0	0	0	3	galactoside α-1,3/1,4-L-fucosyltransferase (EC 2.4.1.65); galactoside α-1,3-L-fucosyltransferase (EC 2.4.1.152); glycoprotein α-1,3-L-fucosyltransferase (EC 2.4.1.214)	13	13	2.35935	0	0	0	0	0	0	0	0	0	0	0	0	0	0	0	0	0	0	0	0	0	0	0	0	0	0	0	0	0	0	0	0	0	0	0	0	0	0
GT102	0	7	0	0	0	0	0	dTDP-β-L-Rhap : O-antigen-polysaccharide α-1,3-L-rhamnosyltransferase (EC 2.4.1.289)	7	7	1.27042	0	0	0	0	0	0	0	0	0	0	0	0	0	0	0	0	0	0	0	0	0	0	0	0	0	0	0	0	0	0	0	0	0	0	0	0	0	0
GT11	0	5	0	0	0	0	3	GDP-L-Fuc: galactoside α-1,2-L-fucosyltransferase (EC 2.4.1.69); GDP-L-Fuc: β-LacNac α-1,3-L-fucosyltransferase (EC 2.4.1.-)	7	6	1.08893	0	0	0	0	0	0	0	0	0	0	0	0	0	0	0	0	0	0	0	0	0	0	0	0	0	0	0	0	0	0	0	0	0	0	0	0	0	0
GT12	0	9	1	0	0	0	1	[N-acetylneuraminyl]-galactosylglucosylceramide N-acetylgalactosaminyltransferase (EC 2.4.1.92).	10	10	1.81488	0	0	0	0	0	0	0	0	0	0	0	0	0	0	0	0	0	0	0	0	0	0	0	0	0	0	0	0	0	0	0	0	0	0	0	0	0	0
GT13	0	2	0	0	0	0	2	α-1,3-mannosyl-glycoprotein β-1,2-N-acetylglucosaminyltransferase (EC 2.4.1.101)	4	4	0.725953	0	0	0	0	0	0	0	0	0	0	0	0	0	0	0	0	0	0	0	0	0	0	0	1	0	0	0	0	0	0	0	0	0	0	0	0	0	0
GT14	0	3	0	0	0	0	0	β-1,3-galactosyl-O-glycosyl-glycoprotein β-1,6-N-acetylglucosaminyltransferase (EC 2.4.1.102); N-acetyllactosaminide β-1,6-N-acetylglucosaminyltransferase (EC 2.4.1.150); protein O-β-xylosyltransferase (EC 2.4.2.26); UDP-GlcA:arabinogalactan β-glucuronosyltransferase (EC 2.4.1.-)	3	3	0.544465	0	0	0	0	0	0	0	0	0	0	0	0	0	0	0	0	0	0	0	0	0	0	0	0	0	0	0	0	0	0	0	0	0	0	0	0	0	0
GT19	0	229	8	0	0	0	9	lipid-A-disaccharide synthase (EC 2.4.1.182). LPS BS	240	206	37.3866	0	0	0	0	0	1	0	0	0	0	0	0	0	0	0	0	0	0	0	0	0	0	0	0	0	0	0	0	0	0	0	0	0	0	0	0	0	0
GT2	0	1166	2478	0	0	0	441	cellulose synthase (EC 2.4.1.12); chitin synthase (EC 2.4.1.16); dolichyl-phosphate β-D-mannosyltransferase (EC 2.4.1.83); , …	3908	524	95.0998	3	3	4	9	3	7	6	9	4	8	13	5	9	7	6	4	3	3	2	0	4	15	1	8	9	27	12	6	7	2	5	5	2	0	2	4	3	6
GT2_Cellulose_synt	0	0	1	0	0	0	0		1	1	0.181488	0	0	0	0	0	0	0	0	0	0	0	0	0	0	0	0	0	0	0	0	0	0	0	0	0	0	0	0	0	0	0	0	0	0	0	0	0	0
GT20	0	82	0	0	0	0	1	α,α-trehalose-phosphate synthase [UDP-forming] (EC 2.4.1.15); Glucosylglycerol-phosphate synthase (EC 2.4.1.213); trehalose-6-P phosphatase (EC 3.1.3.12); [retaining] GDP-valeniol: validamine 7-phosphate valeniolyltransferase (EC 2.-.-.-)	79	70	12.7042	0	0	1	0	0	0	0	0	1	0	0	0	0	0	0	0	0	0	0	0	0	0	0	0	0	0	0	0	0	0	0	0	0	0	0	0	0	0
GT21	0	5	39	0	0	0	0	UDP-Glc: ceramide β-glucosyltransferase (EC 2.4.1.80); UDP-α-D-glucose + an N-acylsphingosine = UDP + a β-D-glucosyl-N-acylsphingosine , glycolipid bs	42	40	7.25953	0	0	0	0	0	0	0	0	0	0	0	0	0	0	0	0	0	0	0	0	0	0	0	0	0	0	0	0	0	0	0	0	0	0	0	0	0	0
GT22	0	0	28	0	0	0	0	Dol-P-Man: Man6GlcNAc2-PP-Dol α-1,2-mannosyltransferase (EC 2.4.1.259); Dol-P-Man: Man8GlcNAc2-PP-Dol α-1,2-These enzymes use dolichol-P-mannose as the sugar donor.: mannosyltransferase (EC 2.4.1.261); Dol-P-Man: Man2-GlcNAc-phosphatidylinositol α-1,2-mannosyltransferase (EC 2.4.1.-); Dol-P-Man: Man3-GlcNAc-phosphatidylinositol α-1,2-mannosyltransferase (EC 2.4.1.-)	28	23	4.17423	0	0	0	0	0	0	0	0	0	0	0	0	0	0	2	1	0	0	0	0	0	0	0	0	0	0	0	0	0	0	0	0	0	0	0	0	0	0
GT23	0	2	0	0	0	0	0	N-acetyl-β-D-glucosaminide α-1,6-L-fucosyltransferase (EC 2.4.1.68); chitin-oligosaccharide α-1,6-L-fucosyltransferase (EC 2.4.1.-)	1	1	0.181488	0	0	0	0	0	0	0	0	0	0	0	0	0	0	0	0	0	0	0	0	0	0	0	0	0	0	0	0	0	0	0	0	0	0	0	0	0	0
GT25	0	16	0	0	0	0	0	lipopolysaccharide β-1,4-galactosyltransferase (EC 2.4.1.-); β-1,3-glucosyltransferase (EC 2.4.1.-); β-1,2-glucosyltransferase (EC 2.4.1.-); β-1,2-galactosyltransferase (EC 2.4.1.-); LPS β-1,4-galactosyltransferase (EC 2.4.1.-); occidiofungin β-xylosyltransferase (EC 2.4.2.-); UDP-Gal:procollagen β-galactosyltransferase (EC 2.4.1.50)	16	10	1.81488	0	0	0	0	0	0	0	0	0	0	0	0	0	0	0	0	0	0	1	0	0	0	0	0	0	0	0	0	0	0	0	0	0	0	0	0	0	0
GT26	0	29	13	0	0	0	16	UDP-ManNAcA: β-N-acetyl mannosaminuronyltransferase (EC 2.4.1.-); UDP-ManNAc: β-N-acetyl-mannosaminyltransferase (EC 2.4.1.-); UDP-Glc: β-1,4-glucosyltransferase (EC 2.4.1.-); β-1,4-galactosyltransferase (EC 2.4.1.-)	56	52	9.43739	0	0	0	0	0	0	0	0	0	0	0	0	0	0	0	0	0	0	0	0	0	0	0	0	0	0	0	0	0	0	0	0	0	0	0	0	0	0
GT27	0	74	33	0	0	0	23	polypeptide α-N-acetylgalactosaminyltransferase (EC 2.4.1.41); O-glycan biosynthesis	122	95	17.2414	0	0	0	0	0	0	0	0	0	0	1	0	0	0	0	0	0	0	0	0	0	0	0	0	0	1	2	0	0	0	0	0	0	0	0	0	0	0
GT28	0	160	246	0	0	0	36	1,2-diacylglycerol 3-β-galactosyltransferase (EC 2.4.1.46); 1,2-diacylglycerol 3-β-glucosyltransferase (EC 2.4.1.157); UDP-GlcNAc: Und-PP-MurAc-pentapeptide β-N-acetylglucosaminyltransferase (EC 2.4.1.227); digalactosyldiacylglycerol synthase (EC 2.4.1.241)	422	306	55.5354	0	0	0	0	0	1	1	1	0	0	1	0	2	0	0	0	0	0	0	1	1	2	1	0	1	1	0	0	0	0	1	2	0	0	0	0	0	0
GT29	0	2	0	0	0	0	0		2	2	0.362976	0	0	0	0	0	0	0	0	0	0	0	0	0	0	0	0	0	0	0	0	0	0	0	1	0	0	0	0	0	0	0	0	0	0	0	0	0	0
GT3	0	46	0	0	0	0	5	glycogen synthase (EC 2.4.1.11); UDP-α-D-glucose + [(1→4)-α-D-glucosyl]n = UDP + [(1→4)-α-D-glucosyl]n+1	50	50	9.07441	0	1	0	1	0	0	0	0	1	0	0	1	0	0	1	1	1	0	0	0	0	0	0	0	0	0	0	0	0	0	0	0	0	0	0	0	0	0
GT30	0	139	50	0	0	0	27	CMP-β-KDO: α-3-deoxy-D-manno-octulosonic-acid (KDO) transferase (EC 2.4.99.-).	212	179	32.4864	0	0	0	0	0	0	0	0	0	0	0	0	0	0	0	0	0	0	0	0	0	0	0	0	0	0	0	0	0	0	0	0	0	0	0	0	0	0
GT31	0	0	0	0	0	0	1		0	0	0	0	0	0	0	0	0	0	0	0	0	0	0	0	0	0	0	0	0	0	0	0	0	0	0	0	0	0	0	0	0	0	0	0	0	0	0	0	0
GT32	0	8	0	0	0	0	10	α-1,6-mannosyltransferase (EC 2.4.1.-); α-1,4-N-acetylglucosaminyltransferase (EC 2.4.1.-); α-1,4-N-acetylgalactosaminyltransferase (EC 2.4.1.-); GDP-Man: inositol-phosphorylceramide transferase (EC 2.4.1.-); UDP-Gal: β-galactoside α-1,4-galactosyltransferase (EC 2.4.1.-); UDP-Gal: lactose/N-acetyl-lactosamine α-1,4-galactosyltransferase (EC 2.4.1.-)	18	15	2.72232	0	0	0	0	0	0	0	0	0	0	0	0	0	0	0	0	0	0	0	0	0	0	0	1	0	0	0	0	0	0	0	0	0	0	0	0	0	0
GT33	0	1	0	0	0	0	0		1	1	0.181488	0	0	0	0	0	0	0	0	0	0	0	0	0	0	0	0	0	0	0	0	0	0	0	0	0	0	0	0	0	0	0	0	0	0	0	0	0	0
GT34	0	1	0	0	0	0	0		1	1	0.181488	0	0	0	0	0	0	0	0	0	0	0	0	0	0	0	0	0	0	0	0	0	0	0	0	0	0	0	0	0	0	0	0	0	0	0	0	0	0
GT35	0	179	2	0	0	1	27	glycogen or starch phosphorylase (EC 2.4.1.1).; phosphorolytic degradation of starch	204	173	31.3975	0	0	0	0	0	0	0	0	0	0	0	0	0	0	0	0	0	1	0	0	0	0	0	0	0	0	0	0	0	0	0	0	0	0	0	0	0	0
GT39	0	0	200	0	0	0	0	Dol-P-Man: protein α-mannosyltransferase (EC 2.4.1.109)	190	120	21.7786	0	0	0	0	1	1	0	1	0	0	1	0	1	0	1	0	0	0	0	2	2	0	2	0	0	0	2	1	1	1	0	0	0	0	1	0	1	0
GT4	0	4121	120	1	1	4	525	sucrose synthase (EC 2.4.1.13); sucrose-phosphate synthase (EC 2.4.1.14); α-glucosyltransferase (EC 2.4.1.52);, …	4515	535	97.0962	2	6	2	8	11	5	4	10	4	6	17	2	6	9	10	3	6	5	11	6	8	21	6	1	7	28	15	0	4	4	2	4	4	0	4	2	5	5
GT41	0	43	1	0	0	0	6	UDP-GlcNAc: peptide β-N-acetylglucosaminyltransferase (EC 2.4.1.255); UDP-Glc: peptide N-β-glucosyltransferase (EC 2.4.1.-)	50	17	3.0853	0	0	0	0	0	0	0	0	0	0	0	0	0	0	0	0	0	0	0	0	0	0	0	0	0	0	0	0	0	0	0	0	0	0	0	0	0	0
GT42	0	1	0	0	0	0	0		1	1	0.181488	0	0	0	0	0	0	0	0	0	0	0	0	0	0	0	0	0	0	0	0	0	0	0	0	0	0	0	0	0	0	0	0	0	0	0	0	0	0
GT45	0	1	0	0	0	0	0		1	1	0.181488	0	0	0	0	0	0	0	0	0	0	0	0	0	0	0	0	0	0	0	0	0	0	0	0	0	0	0	0	0	0	1	0	0	0	0	0	0	0
GT47	0	1	0	0	0	0	0		1	1	0.181488	0	0	0	0	0	0	0	0	0	0	0	0	0	0	0	0	0	0	0	0	0	0	0	0	0	0	0	0	0	0	0	0	0	0	0	0	0	0
GT48	0	0	8	0	0	0	0	1,3-β-glucan synthase (EC 2.4.1.34)	8	5	0.907441	0	0	0	0	0	0	0	0	0	0	0	0	0	0	0	0	0	0	0	0	0	0	0	0	0	0	0	0	0	0	0	0	0	0	0	0	0	0
GT5	0	317	2	0	0	0	44	UDP-Glc: glycogen glucosyltransferase (EC 2.4.1.11); ADP-Glc: starch glucosyltransferase (EC 2.4.1.21); NDP-Glc: starch glucosyltransferase (EC 2.4.1.242); UDP-Glc: α-1,3-glucan synthase (EC 2.4.1.183) UDP-Glc: α-1,4-glucan synthase (EC 2.4.1.-)	351	265	48.0944	0	1	0	1	1	0	1	1	1	1	0	1	0	1	0	0	1	1	0	0	0	1	0	0	3	3	0	0	0	0	1	0	1	0	0	1	0	0
GT50	0	0	3	0	0	0	0	Dol-P-Man α-1,4-mannosyltransferase (EC 2.4.1.-)	3	3	0.544465	0	0	0	0	0	0	0	0	0	0	0	0	0	0	0	0	0	0	0	0	0	0	0	0	0	0	0	0	0	0	0	0	0	0	0	0	0	0
GT51	0	0	312	49	0	0	30	murein polymerase (EC 2.4.1.129). Peptidoglycan bs	386	225	40.8348	0	0	0	0	0	0	0	0	0	0	1	0	0	0	0	0	0	0	0	0	0	0	0	0	0	0	0	0	0	0	0	0	0	0	0	0	0	0
GT54	0	3	0	0	0	0	0	UDP-GlcNAc: α-1,3-D-mannoside β-1,4-N-acetylglucosaminyltransferase (EC 2.4.1.145)	3	3	0.544465	0	0	0	0	0	0	0	0	0	0	0	0	0	0	0	0	0	0	0	0	0	0	0	0	0	0	0	0	0	0	0	0	0	0	0	0	0	0
GT55	0	24	0	0	0	0	0	GDP-Man: mannosyl-3-phosphoglycerate synthase (EC 2.4.1.217)	24	23	4.17423	0	0	0	0	0	0	0	0	0	0	0	0	0	0	0	0	0	0	0	0	0	0	0	0	0	0	0	0	0	0	0	0	0	0	0	0	0	0
GT56	0	1	0	0	0	0	2	TDP-Fuc4NAc: lipid II Fuc4NAc transferase (EC 2.4.1.-)	3	3	0.544465	0	0	0	0	0	0	0	0	0	0	0	0	0	0	0	0	0	0	0	0	0	0	0	0	0	0	0	0	0	0	0	0	0	0	0	0	0	0
GT57	0	0	1	0	0	0	0		1	1	0.181488	0	0	0	0	0	0	0	0	0	0	0	0	0	0	0	0	0	0	0	0	0	0	0	0	0	0	0	0	0	0	0	0	0	0	0	0	0	0
GT62	0	3	0	0	0	0	0	α-1,2-mannosyltransferase (EC 2.4.1.-); α-1,6-mannosyltransferase (EC 2.4.1.-)	3	3	0.544465	0	0	0	0	0	0	0	0	0	0	0	0	0	0	0	0	0	0	0	0	0	0	0	0	0	0	0	0	0	0	0	0	0	0	0	0	0	0
GT64	0	4	0	0	0	0	0	UDP-GlcNAc: heparan α-N-acetylhexosaminyltransferase (EC 2.4.1.224)	4	4	0.725953	0	0	0	0	0	0	0	0	0	0	0	0	0	0	0	0	0	0	0	0	0	0	0	0	0	0	0	0	0	0	0	0	0	0	0	0	0	0
GT66	0	0	345	0	0	0	3	dolichyl-diphosphooligosaccharideâ€”protein glycotransferase (EC 2.4.99.18); undecaprenyl-diphosphooligosaccharideâ€”protein glycotransferase (EC 2.4.99.19)	321	231	41.9238	1	1	1	1	0	1	0	0	0	2	2	0	1	1	1	0	0	1	2	1	2	2	1	0	1	2	2	0	1	2	1	0	0	1	2	1	1	2
GT7	0	4	0	0	0	0	5	lactose synthase (EC 2.4.1.22); β-N-acetylglucosaminyl-glycopeptide β-1,4-galactosyltransferase (EC 2.4.1.38); N-acetyllactosamine synthase (EC 2.4.1.90); xylosylprotein β-4-galactosyltransferase (EC 2.4.1.133); UDP-Gal: neolactotriaosylceramide β-1,4-galactosyltransferase (EC 2.4.1.275); β-1,4-N-acetylglucosaminyltransferase (EC 2.4.1.-)	9	9	1.63339	0	0	0	0	0	0	0	0	0	0	0	0	0	0	0	0	0	0	0	0	0	1	0	0	1	0	0	0	0	0	1	0	0	0	0	0	0	0
GT70	0	9	0	0	0	0	5	UDP-GlcA: β-glucuronosyltransferase (EC 2.4.1.17); UDP-α-D-glucuronate + acceptor = UDP + acceptor β-D-glucuronoside	14	14	2.54083	0	0	0	0	0	0	0	0	0	0	0	0	0	0	0	0	0	0	0	0	0	0	0	0	0	0	0	0	0	0	0	0	0	0	0	0	0	0
GT73	0	1	0	0	0	0	3	CMP-β-KDO: α-3-deoxy-D-manno-octulosonic-acid (KDO) transferase (EC 2.4.99.-).	3	3	0.544465	0	0	0	0	0	0	0	0	0	0	0	0	0	0	0	0	0	0	0	0	0	0	0	0	0	0	0	0	0	0	0	0	0	0	0	0	0	0
GT74	0	1	1	0	0	0	1	α-1,2-L-fucosyltransferase (EC 2.4.1.69)	3	3	0.544465	0	0	0	0	0	0	0	0	0	0	0	0	0	0	0	0	0	0	1	0	0	0	0	0	0	0	0	0	0	0	0	0	0	0	0	0	0	0
GT75	0	10	0	0	0	0	1	UDP-Glc: self-glucosylating β-glucosyltransferase (EC 2.4.1.-); UDP-L-arabinopyranose mutase (EC 5.4.99.-)	11	11	1.99637	0	0	0	0	0	1	0	0	0	0	0	0	0	0	0	0	0	0	0	0	0	0	0	0	0	1	0	0	0	0	0	0	0	0	0	0	0	0
GT76	0	0	26	0	0	0	0	Dol-P-Man: α-1,6-mannosyltransferase (EC 2.4.1.-)	26	23	4.17423	0	0	0	0	0	0	0	1	0	0	0	0	0	0	0	0	0	0	0	1	0	1	0	0	0	0	0	0	1	0	0	0	0	0	0	0	0	0
GT78	0	3	0	0	0	0	0	GDP-Man: α-mannosyltransferase (mannosylglycerate synthase) (EC 2.4.1.-)	3	3	0.544465	0	0	0	0	0	0	0	0	0	0	0	0	0	0	0	0	0	0	0	0	0	0	0	0	0	0	0	0	0	0	0	0	0	0	0	0	0	0
GT8	0	39	0	0	0	0	8	GDP-Man: α-mannosyltransferase (mannosylglycerate synthase) (EC 2.4.1.-)	46	25	4.53721	0	0	0	0	0	0	0	0	0	0	0	0	0	0	0	0	0	0	0	0	0	0	0	0	0	1	0	0	0	0	0	0	0	0	0	0	0	0
GT81	0	236	23	0	0	0	27	NDP-Glc: glucosyl-3-phosphoglycerate synthase (EC 2.4.1.-); NDP-Man: mannosyl-3-phosphoglycerate synthase (EC 2.4.1.-); ADP-Glc: glucosyl-2-glycerate synthase (EC 2.4.1.-)	280	187	33.9383	2	1	0	1	1	1	0	0	0	0	1	0	0	0	1	0	0	0	3	0	0	1	0	0	0	1	0	0	0	1	1	0	0	0	3	0	1	0
GT83	0	0	991	0	0	0	0	undecaprenyl phosphate-α-L-Ara4N: 4-amino-4-deoxy-β-L-arabinosyltransferase (EC 2.4.2.43); dodecaprenyl phosphate-β-galacturonic acid: lipopolysaccharide core α-galacturonosyl transferase (EC 2.4.1.-)	968	284	51.5426	0	1	0	1	3	1	1	2	1	0	2	2	0	1	0	1	0	0	0	0	1	1	0	0	0	0	3	1	0	1	1	0	0	1	0	0	0	0
GT84	0	0	8	0	0	0	2	cyclic β-1,2-glucan synthase (EC 2.4.1.-);	10	10	1.81488	0	0	0	0	0	0	0	0	0	0	0	0	0	0	0	0	0	0	0	0	0	0	0	0	0	0	0	0	0	0	0	0	0	0	0	0	0	0
GT85	0	0	2	0	0	0	0	β-D-arabinofuranosyl monophosphoryldecaprenol: galactan α-D-arabinofuranosyltransferase (EC 2.4.2.-)	2	2	0.362976	0	0	0	0	0	0	0	0	0	0	0	0	0	0	0	0	0	0	0	0	0	0	0	0	0	0	0	0	0	0	0	0	0	0	0	0	0	0
GT87	0	0	37	0	0	0	0	polyprenol-P-Man: α-1,2-mannosyltransferase (EC 2.4.1.-); biosynthesis of lipomannan?	36	33	5.98911	0	0	0	0	0	0	0	0	0	0	0	0	0	0	0	0	0	0	0	0	0	0	0	0	0	0	0	0	0	0	0	0	0	0	0	0	0	0
GT89	0	0	96	0	0	0	0	β-D-arabinofuranosyl-1-monophosphoryldecaprenol : arabinan β-1,2-arabinofuranosyltransferase (EC 2.4.2.-)	92	47	8.52995	0	0	0	0	0	0	0	0	0	0	0	0	0	0	0	0	0	0	0	0	1	0	0	0	0	0	0	0	0	0	0	0	0	0	0	0	0	0
GT9	0	671	23	0	0	1	59	lipopolysaccharide N-acetylglucosaminyltransferase (EC 2.4.1.56); heptosyltransferase (EC 2.4.-.-).	743	245	44.4646	0	0	0	0	0	1	0	0	0	0	1	0	1	0	0	1	0	1	2	0	0	3	0	1	0	0	0	0	0	0	1	0	0	0	0	0	0	0
GT90	0	1	0	0	0	0	0		1	1	0.181488	0	0	0	0	0	0	0	0	0	0	0	0	0	0	0	0	0	0	0	0	0	0	0	0	0	0	0	0	0	0	0	0	0	0	0	0	0	0
GT92	0	3	0	0	0	0	0	UDP-Gal: N-glycan core α-1,6-fucoside β-1,4-galactosyltransferase (EC 2.4.1.-); UDP-Gal: β-galactoside β-1,4-galactosyltransferase (EC 2.4.1.-)	1	1	0.181488	0	0	0	0	0	0	0	0	0	0	0	0	0	0	0	0	0	0	0	0	0	0	0	0	0	0	0	0	0	0	0	0	0	0	0	0	0	0
GT93	0	1	0	0	0	0	0		1	1	0.181488	0	0	0	0	0	0	0	0	0	0	0	0	0	0	0	0	0	0	0	0	0	0	0	0	0	0	0	0	0	0	0	0	0	0	0	0	0	0
GT94	0	52	9	0	0	0	4	GDP-Man: GlcA-β-1,2-Man-α-1,3-Glc-β-1,4-Glc-α-1-PP-undecaprenol β-1,4-mannosyltransferase (2.4.1.251); The enzyme is involved in the biosynthesis of the exopolysaccharide xanthan	63	59	10.7078	0	0	0	0	0	0	0	0	0	0	0	0	0	0	0	0	0	0	0	0	0	0	0	0	0	0	1	0	0	1	0	0	0	0	1	0	1	0
GT97	0	2	0	0	0	0	0	CMP-Neu5Ac:α-galactoside α-2,6-sialyltransferase (EC 2.4.99.-); CMP-Neu5Ac:α-glucoside α-2,6-sialyltransferase (EC 2.4.99.-);	2	2	0.362976	0	0	0	0	0	0	0	0	0	0	0	0	0	0	0	0	0	0	0	0	0	1	0	0	0	0	0	0	0	0	0	0	0	0	0	0	0	0
GT99	0	2	0	0	0	0	1	CMP-β-KDO 3-deoxy-β-D-manno-oct-2-ulosonic acid transferase (EC 2.4.99.-)	3	2	0.362976	0	0	0	0	0	0	0	0	0	0	0	0	0	0	0	0	0	0	0	0	0	0	0	0	0	0	0	0	0	0	0	0	0	0	0	0	0	0
PL1	0	1	2	3	0	0	12	pectate lyase (EC 4.2.2.2); exo-pectate lyase (EC 4.2.2.9); pectin lyase (EC 4.2.2.10).	17	16	2.90381	0	0	0	0	0	0	0	0	0	0	0	0	0	0	1	1	0	0	0	0	0	0	0	0	0	0	0	0	0	0	0	0	0	0	0	0	0	1
PL1_2	0	2	1	1	0	0	7	pectate lyase (EC 4.2.2.2); exo-pectate lyase (EC 4.2.2.9); pectin lyase (EC 4.2.2.10).	10	8	1.45191	0	0	0	0	0	0	0	0	0	0	0	0	0	0	0	0	0	0	0	0	0	0	0	0	0	0	0	0	0	0	0	0	0	0	0	0	0	0
PL10	0	0	1	0	0	0	0	pectate lyase (EC 4.2.2.2)	1	1	0.181488	0	0	0	0	0	0	0	0	0	0	0	0	0	0	0	0	0	0	0	0	0	0	0	0	0	0	0	0	0	0	0	0	0	0	0	0	0	0
PL10_3	0	1	0	0	0	0	2	pectate lyase (EC 4.2.2.2)	3	3	0.544465	0	0	0	0	0	0	0	0	0	0	0	0	0	0	0	0	0	0	0	0	0	0	0	0	0	0	0	0	0	0	0	0	0	0	0	0	0	0
PL11	0	9	0	0	0	0	6	rhamnogalacturonan endolyase (EC 4.2.2.23); rhamnogalacturonan exolyase (EC 4.2.2.24)	15	14	2.54083	0	0	0	0	0	0	0	0	0	0	0	0	0	0	0	0	0	0	0	0	0	0	0	0	0	0	0	0	0	0	0	0	0	0	0	0	0	0
PL12	0	36	4	2	0	0	20	heparin-sulfate lyase (EC 4.2.2.8); Elimination of sulfate; appears to act on linkages between N-acetyl-D-glucosamine and uronate. Product is an unsaturated sugar.	59	44	7.98548	0	0	0	0	0	0	0	0	0	0	0	0	0	0	0	0	0	0	0	0	1	0	0	0	0	0	0	0	0	0	0	0	0	0	0	0	0	0
PL12_2	0	0	0	0	0	0	1	heparin-sulfate lyase (EC 4.2.2.8); Elimination of sulfate; appears to act on linkages between N-acetyl-D-glucosamine and uronate. Product is an unsaturated sugar.	1	1	0.181488	0	0	0	0	0	0	0	0	0	0	0	0	0	0	0	0	0	0	0	0	0	0	0	0	0	0	0	0	0	0	0	0	0	0	0	0	0	0
PL12_3	0	4	1	0	0	0	6	heparin-sulfate lyase (EC 4.2.2.8); Elimination of sulfate; appears to act on linkages between N-acetyl-D-glucosamine and uronate. Product is an unsaturated sugar.	11	10	1.81488	0	0	0	0	0	0	0	0	0	0	0	0	0	0	0	0	0	0	0	0	0	0	0	0	0	0	0	0	0	0	0	0	0	0	0	0	0	0
PL14	0	1	0	2	0	0	10	alginate lyase (EC 4.2.2.3); exo-oligoalginate lyase (EC 4.2.2.-); β-1,4-glucuronan lyase (EC 4.2.2.14)	13	7	1.27042	0	0	0	0	0	0	0	0	0	0	0	0	0	0	0	0	0	0	0	0	0	0	0	0	0	0	0	0	0	0	0	0	0	0	0	0	0	0
PL14_3	0	0	0	1	0	0	2	alginate lyase (EC 4.2.2.3); exo-oligoalginate lyase (EC 4.2.2.-); β-1,4-glucuronan lyase (EC 4.2.2.14)	3	2	0.362976	0	0	0	0	0	0	0	0	0	0	0	0	0	0	0	0	0	0	0	0	0	0	0	0	0	0	0	0	0	0	0	0	0	0	0	0	0	0
PL15	0	8	1	0	0	0	13	oligo-alginate lyase (EC 4.2.2.-); alginate lyase (EC 4.2.2.3)	22	18	3.26679	0	0	0	0	0	0	0	0	1	0	0	0	0	0	0	0	0	0	0	0	0	1	0	0	0	0	2	0	0	0	0	0	0	0	0	0	0	0
PL15_1	0	0	0	0	0	0	2	oligo-alginate lyase (EC 4.2.2.-); alginate lyase (EC 4.2.2.3)	2	2	0.362976	0	0	0	0	0	0	0	0	0	0	0	0	0	0	0	0	0	0	0	0	0	0	0	0	0	0	0	0	0	0	0	0	0	0	0	0	0	0
PL17	0	9	0	0	0	0	2	alginate lyase (EC 4.2.2.3); oligoalginate lyase (EC 4.2.2.-)	11	8	1.45191	0	0	0	0	0	0	0	0	0	0	0	0	0	0	0	0	0	0	0	0	0	0	0	0	0	0	0	0	0	0	0	0	0	0	0	0	0	0
PL2	0	0	0	0	0	1	1	pectate lyase (EC 4.2.2.2); exo-polygalacturonate lyase (EC 4.2.2.9).	2	2	0.362976	0	0	0	0	0	0	0	0	0	0	0	0	0	0	0	0	0	0	0	0	0	0	0	0	0	0	0	0	0	0	0	0	0	0	0	0	0	0
PL20	0	0	0	0	0	0	1		1	1	0.181488	0	0	0	0	0	0	0	0	0	0	0	0	0	0	0	0	0	0	0	0	0	0	0	0	0	0	0	0	0	0	0	0	0	0	0	0	0	0
PL21	0	0	0	0	0	0	6	heparin lyase (EC 4.2.2.7); heparin-sulfate lyase (EC 4.2.2.8); acharan-sulfate lyase (EC 4.2.2.-)	6	6	1.08893	0	0	0	0	0	0	0	0	0	0	0	0	0	0	0	0	0	0	1	0	0	0	0	0	0	0	0	0	0	0	0	0	0	0	0	0	0	0
PL21_1	0	0	0	0	0	0	1		1	1	0.181488	0	0	0	0	0	0	0	0	0	0	0	0	0	0	0	0	0	0	0	0	0	0	0	0	0	0	0	0	0	0	0	0	0	0	0	0	0	0
PL22	0	24	6	6	9	56	76	oligogalacturonate lyase / oligogalacturonide lyase (EC 4.2.2.6); 4-(4-deoxy-beta-D-gluc-4-enuronosyl)-D-galacturonate {\displaystyle \rightleftharpoons } \rightleftharpoons 2 5-dehydro-4-deoxy-D-glucuronate	176	123	22.323	0	0	0	0	0	0	0	0	0	0	0	0	0	0	0	1	1	0	0	0	0	0	0	0	0	0	0	0	2	0	0	0	0	0	0	0	0	0
PL22_1	0	3	0	2	0	33	13	oligogalacturonate lyase / oligogalacturonide lyase (EC 4.2.2.6); 4-(4-deoxy-beta-D-gluc-4-enuronosyl)-D-galacturonate {\displaystyle \rightleftharpoons } \rightleftharpoons 2 5-dehydro-4-deoxy-D-glucuronate	50	37	6.71506	0	0	0	0	0	0	0	0	0	0	0	0	0	0	0	0	0	0	0	0	0	0	0	0	0	0	0	0	0	0	0	0	0	0	0	0	0	0
PL25	0	0	0	2	0	0	4	ulvan lyase (EC 4.2.2.-).	6	5	0.907441	0	0	0	0	0	0	0	0	0	0	0	0	0	0	0	0	0	0	0	0	0	0	0	0	0	0	0	0	0	0	0	0	0	0	0	0	0	0
PL26	0	2	0	0	0	0	2	rhamnogalacturonan exolyase (EC 4.2.2.24).	4	4	0.725953	0	0	0	0	0	0	0	0	0	0	0	0	0	0	0	0	0	0	0	0	0	0	0	0	0	0	0	0	0	0	0	0	0	0	0	0	0	0
PL4	0	0	0	1	0	0	0		1	1	0.181488	0	0	0	0	0	0	0	0	0	0	0	0	0	0	0	0	0	0	0	0	0	0	0	0	0	0	0	0	0	0	0	0	0	0	0	0	0	0
PL5	0	0	0	0	0	0	2	alginate lyase (EC 4.2.2.3).	2	2	0.362976	0	0	0	0	0	0	0	0	0	0	0	0	0	0	0	0	0	0	0	0	0	0	0	0	0	0	0	0	0	0	0	0	0	0	0	0	0	0
PL6	0	2	1	3	0	1	16	alginate lyase (EC 4.2.2.3); chondroitinase B (EC 4.2.2.19); MG-specific alginate lyase (EC 4.2.2.-)	22	22	3.99274	0	0	0	0	0	0	0	0	0	0	0	0	0	0	0	0	0	0	0	0	0	0	0	0	0	1	0	0	0	0	0	0	0	0	0	0	0	0
PL6_1	0	1	0	5	0	1	7	alginate lyase (EC 4.2.2.3); chondroitinase B (EC 4.2.2.19); MG-specific alginate lyase (EC 4.2.2.-)	14	14	2.54083	0	0	0	0	0	0	0	0	0	0	0	0	0	0	0	0	0	0	0	0	0	0	0	0	0	0	0	0	0	0	0	0	0	0	0	0	0	0
PL6_2	0	0	0	1	0	0	3	alginate lyase (EC 4.2.2.3); chondroitinase B (EC 4.2.2.19); MG-specific alginate lyase (EC 4.2.2.-)	4	4	0.725953	0	0	0	0	0	0	0	0	0	0	0	0	0	0	0	0	0	0	0	0	0	0	0	0	0	0	0	0	0	0	0	0	0	0	0	0	0	0
PL7	0	0	0	0	0	0	1		1	1	0.181488	0	0	0	0	0	0	0	0	0	0	0	0	0	0	0	0	0	0	0	0	0	0	0	0	0	0	0	0	0	0	0	0	0	0	0	0	0	0
PL8	0	1	0	0	0	0	4	hyaluronate lyase (EC 4.2.2.1); chondroitin AC lyase (EC 4.2.2.5); xanthan lyase (EC 4.2.2.12); chondroitin ABC lyase (EC 4.2.2.20)	5	2	0.362976	0	0	0	0	0	0	0	0	0	0	0	0	0	0	0	0	0	0	0	0	0	0	0	0	0	0	0	0	0	0	0	0	0	0	0	0	0	0
PL8_2	0	0	0	0	1	0	0	hyaluronate lyase (EC 4.2.2.1); chondroitin AC lyase (EC 4.2.2.5); xanthan lyase (EC 4.2.2.12); chondroitin ABC lyase (EC 4.2.2.20)	1	1	0.181488	0	0	0	0	0	0	0	0	0	0	0	0	0	0	0	0	0	0	0	0	0	0	0	0	0	0	0	0	0	0	0	0	0	0	0	0	0	0
PL8_3	0	0	0	0	1	0	1	hyaluronate lyase (EC 4.2.2.1); chondroitin AC lyase (EC 4.2.2.5); xanthan lyase (EC 4.2.2.12); chondroitin ABC lyase (EC 4.2.2.20)	2	2	0.362976	0	0	0	0	0	0	0	0	0	0	0	0	0	0	0	0	0	0	0	0	0	0	0	0	0	0	0	0	0	0	0	0	0	0	0	0	0	0
PL9	13	39	14	81	2	7	148	pectate lyase (EC 4.2.2.2); exopolygalacturonate lyase (EC 4.2.2.9); thiopeptidoglycan lyase (EC 4.2.2.-); eliminative cleavage of pectate, yielding oligosaccharides with 4-deoxy-α-D-mann-4-enuronosyl groups at their non-reducing ends	301	152	27.5862	0	4	0	0	0	0	0	0	0	0	0	0	0	0	1	0	0	0	2	0	0	4	0	0	0	4	1	0	0	0	0	0	0	1	0	0	0	0
PL9_1	0	5	4	12	4	1	31	pectate lyase (EC 4.2.2.2); exopolygalacturonate lyase (EC 4.2.2.9); thiopeptidoglycan lyase (EC 4.2.2.-); eliminative cleavage of pectate, yielding oligosaccharides with 4-deoxy-α-D-mann-4-enuronosyl groups at their non-reducing ends	57	44	7.98548	0	0	0	0	0	0	0	0	0	0	0	0	0	0	0	0	0	0	0	0	0	0	0	0	0	0	0	0	0	0	0	0	0	0	0	0	0	0
PL9_2	0	4	1	31	2	1	12	pectate lyase (EC 4.2.2.2); exopolygalacturonate lyase (EC 4.2.2.9); thiopeptidoglycan lyase (EC 4.2.2.-); eliminative cleavage of pectate, yielding oligosaccharides with 4-deoxy-α-D-mann-4-enuronosyl groups at their non-reducing ends	51	33	5.98911	0	0	0	0	0	0	0	0	0	0	0	0	0	0	0	0	0	0	0	0	0	0	0	0	0	0	0	0	0	0	0	0	0	0	0	0	0	0
PL9_3	0	0	0	0	0	0	5	pectate lyase (EC 4.2.2.2); exopolygalacturonate lyase (EC 4.2.2.9); thiopeptidoglycan lyase (EC 4.2.2.-); eliminative cleavage of pectate, yielding oligosaccharides with 4-deoxy-α-D-mann-4-enuronosyl groups at their non-reducing ends	5	3	0.544465	0	0	0	0	0	0	0	0	0	0	0	0	0	0	0	0	0	0	0	0	0	0	0	0	0	0	0	0	0	0	0	0	0	0	0	0	0	0
PL9_4	0	3	0	0	0	0	4	pectate lyase (EC 4.2.2.2); exopolygalacturonate lyase (EC 4.2.2.9); thiopeptidoglycan lyase (EC 4.2.2.-); eliminative cleavage of pectate, yielding oligosaccharides with 4-deoxy-α-D-mann-4-enuronosyl groups at their non-reducing ends	7	7	1.27042	0	0	0	0	0	0	0	0	0	0	0	0	0	0	0	0	0	0	0	0	0	0	0	0	0	0	0	0	0	0	0	0	0	0	0	0	0	0
SLH	3	18	3	3	1	3	36	S-layer homology (SLH) module	60	41	7.44102	0	0	0	0	0	1	0	0	0	0	1	0	0	0	0	0	0	0	0	0	0	0	0	0	0	0	0	0	0	0	0	0	0	0	0	0	0	0
[truncated: 513 more columns]

## Sheet: Data 8_raw data
Scaffold	CAZy	e_value	Scaffold_Start	Scaffold_End	Cazy_start	CAZy_end	Coverage	Bin	SeqID	Localization	Score
B10_Guay4_scaffold_01423_5	AA12	4.2e-07	162	311	254	378	0.371571	B10_G4	not tested	not tested	not tested
B40_Guay6_scaffold_11333_2	AA12	3.4e-10	7	201	61	231	0.483791	B40_G6	not tested	not tested	not tested
B3_Guay1_scaffold_69098_2	AA12	9e-11	169	344	179	322	0.436409	B3_G1	not tested	not tested	not tested
B20_Guay4_scaffold_15117_3	AA12	6.4e-11	8	152	48	188	0.359102	B20_G4	not tested	not tested	not tested
B31_Guay6_scaffold_37971_4	AA12	2.7e-12	11	218	18	208	0.516209	B31_G6	not tested	not tested	not tested
B26_Guay4_scaffold_59674_2	AA12	1e-12	6	216	51	245	0.523691	B26_G4	not tested	not tested	not tested
B2_Guay6_scaffold_42822_1	AA12	1.4e-14	185	344	97	229	0.396509	B2_G6	not tested	not tested	not tested
B32_Guay6_scaffold_00335_11	AA12	6.1e-16	11	399	40	369	0.967581	B32_G6	not tested	not tested	not tested
B19_Guay4_scaffold_01624_11	AA12	2.7e-16	11	399	40	369	0.967581	B19_G4	not tested	not tested	not tested
B31_Guay6_scaffold_81969_3	AA12	5.1e-18	12	343	19	306	0.825436	B31_G6	not tested	not tested	not tested
B26_Guay6_scaffold_03291_5	AA12	3.3e-18	13	346	39	327	0.830424	B26_G6	not tested	not tested	not tested
B19_Guay6_scaffold_02337_5	AA12	1e-20	185	350	180	317	0.411471	B19_G6	not tested	not tested	not tested
B33_Guay4_scaffold_17314_3	AA12	1e-20	185	350	180	317	0.411471	B33_G4	not tested	not tested	not tested
B44_Guay6_scaffold_06310_6	AA12	4.8e-21	8	399	50	387	0.975062	B44_G6	not tested	not tested	not tested
B23_Guay4_scaffold_05132_4	AA12	3.6e-22	10	344	34	324	0.832918	B23_G4	not tested	not tested	not tested
B8_Guay4_scaffold_02534_5	AA12	2.3e-23	11	347	34	325	0.837905	B8_G4	not tested	not tested	not tested
B94_Guay9_scaffold_79310_4	AA2	2e-07	22	118	179	292	0.376471	B94_G9	not tested	not tested	not tested
B119_Guay9_scaffold_51258_1	AA2	3.3e-11	23	253	359	622	0.901961	B119_G9	not tested	not tested	not tested
B2_Guay1_scaffold_18487_1	AA2	3.1e-14	11	118	77	185	0.419608	B2_G1	not tested	not tested	not tested
B23_Guay16_scaffold_30667_1	AA2	2.3e-14	8	117	73	184	0.427451	B23_G16	not tested	not tested	not tested
B73_Guay16_scaffold_25328_3	AA2	2.7e-16	8	115	62	171	0.419608	B73_G16	not tested	not tested	not tested
B13_Guay15_scaffold_02428_2	AA2	1.8e-16	6	115	60	171	0.427451	B13_G15	not tested	not tested	not tested
B73_Guay16_scaffold_19104_4	AA2	6e-17	6	116	59	171	0.431373	B73_G16	not tested	not tested	not tested
B81_Guay9_scaffold_45772_4	AA2	3.3e-17	12	116	66	172	0.407843	B81_G9	not tested	not tested	not tested
B33_Guay6_scaffold_04320_4	AA2	4e-19	15	114	90	190	0.388235	B33_G6	not tested	not tested	not tested
B67_Guay16_scaffold_00032_4	AA3	4.5e-06	89	277	3	220	0.304207	B67_G16	not tested	not tested	not tested
B12_Guay9_scaffold_31007_3	AA3	1.5e-06	86	273	1	270	0.302589	B12_G9	not tested	not tested	not tested
B41_Guay15_scaffold_12659_1	AA3	1.4e-06	90	349	4	312	0.419094	B41_G15	not tested	not tested	not tested
B22_Guay9_scaffold_21020_1	AA3	9.3e-07	83	285	4	255	0.326861	B22_G9	not tested	not tested	not tested
B66_Guay9_scaffold_17734_2	AA3	6.9e-07	86	285	1	239	0.322006	B66_G9	not tested	not tested	not tested
B3_Guay6_scaffold_09962_1	AA3	5.6e-07	89	285	5	245	0.317152	B3_G6	not tested	not tested	not tested
B54_Guay9_scaffold_07428_6	AA3	3.1e-07	87	310	3	374	0.360841	B54_G9	not tested	not tested	not tested
B10_Guay17_scaffold_28158_1	AA3	1.9e-07	90	284	2	232	0.313916	B10_G17	not tested	not tested	not tested
B14_Guay2_scaffold_00116_6	AA3	1.9e-07	90	284	2	232	0.313916	B14_G2	not tested	not tested	not tested
B2_Guay11_scaffold_00317_5	AA3	1.8e-07	86	285	3	411	0.322006	B2_G11	not tested	not tested	not tested
B53_Guay9_scaffold_01067_6	AA3	1.8e-07	86	285	6	264	0.322006	B53_G9	not tested	not tested	not tested
B9_Guay15_scaffold_08880_4	AA3	1.8e-07	87	285	4	441	0.320388	B9_G15	not tested	not tested	not tested
B1_Guay2_scaffold_29076_2	AA3	1.1e-07	82	301	199	558	0.354369	B1_G2	not tested	not tested	not tested
B10_Guay16_scaffold_13980_2	AA3	1.1e-07	90	280	3	225	0.307443	B10_G16	not tested	not tested	not tested
B66_Guay9_scaffold_02988_9	AA3	1.1e-07	86	285	1	228	0.322006	B66_G9	not tested	not tested	not tested
B10_Guay4_scaffold_03000_9	AA3	4e-08	76	285	15	366	0.338188	B10_G4	not tested	not tested	not tested
B5_Guay11_scaffold_00184_18	AA3	1.2e-08	89	276	2	188	0.302589	B5_G11	not tested	not tested	not tested
B20_Guay2_scaffold_00360_16	AA3	1e-08	89	285	2	275	0.317152	B20_G2	not tested	not tested	not tested
B29_Guay17_scaffold_03399_2	AA3	1e-08	89	285	2	275	0.317152	B29_G17	not tested	not tested	not tested
B20_Guay9_scaffold_00140_23	AA3	8.7e-09	87	282	2	222	0.315534	B20_G9	not tested	not tested	not tested
B76_Guay16_scaffold_05804_11	AA3	5.8e-09	89	276	3	221	0.302589	B76_G16	not tested	not tested	not tested
B55_Guay16_scaffold_25039_3	AA3	5.7e-09	89	282	3	228	0.312298	B55_G16	not tested	not tested	not tested
B35_Guay15_scaffold_01451_14	AA3	3.8e-09	89	281	2	225	0.31068	B35_G15	not tested	not tested	not tested
B9_Guay4_scaffold_05862_7	AA3	3.3e-09	87	285	14	370	0.320388	B9_G4	not tested	not tested	not tested
B32_Guay6_scaffold_09537_5	AA3	2.9e-09	89	276	2	188	0.302589	B32_G6	not tested	not tested	not tested
B23_Guay17_scaffold_25121_2	AA3	1.1e-09	88	284	4	232	0.317152	B23_G17	not tested	not tested	not tested
B44_Guay17_scaffold_05279_7	AA3	2.4e-10	90	285	2	243	0.315534	B44_G17	not tested	not tested	not tested
B51_Guay16_scaffold_04120_10	AA3	1.7e-10	86	285	8	339	0.322006	B51_G16	not tested	not tested	not tested
B9_Guay15_scaffold_00198_19	AA3	1.7e-10	86	285	8	339	0.322006	B9_G15	not tested	not tested	not tested
B52_Guay15_scaffold_00704_5	AA3	1e-10	90	279	3	232	0.305825	B52_G15	not tested	not tested	not tested
B71_Guay16_scaffold_00265_3	AA3	8.8e-11	89	280	2	228	0.309061	B71_G16	not tested	not tested	not tested
B2_Guay11_scaffold_00658_6	AA3	6.1e-11	87	285	14	355	0.320388	B2_G11	not tested	not tested	not tested
B59_Guay2_scaffold_36241_4	AA3	3.7e-11	89	285	2	294	0.317152	B59_G2	not tested	not tested	not tested
B16_Guay4_scaffold_09362_4	AA3	1.9e-11	83	278	4	245	0.315534	B16_G4	not tested	not tested	not tested
B30_Guay6_scaffold_00885_1	AA3	1.9e-11	83	278	4	245	0.315534	B30_G6	not tested	not tested	not tested
B144_Guay9_scaffold_85725_4	AA3	8.3e-12	89	276	2	235	0.302589	B144_G9	not tested	not tested	not tested
B3_Guay2_scaffold_44736_3	AA3	8.3e-12	89	276	2	235	0.302589	B3_G2	not tested	not tested	not tested
B19_Guay17_scaffold_02685_12	AA3	1.6e-18	151	397	13	365	0.398058	B19_G17	not tested	not tested	not tested
B44_Guay6_scaffold_43098_5	AA3	1.4e-20	86	284	1	314	0.320388	B44_G6	not tested	not tested	not tested
B34_Guay17_scaffold_25516_2	AA3	1.7e-22	111	397	4	383	0.462783	B34_G17	not tested	not tested	not tested
B22_Guay9_scaffold_77552_4	AA3	1.4e-22	202	399	52	338	0.31877	B22_G9	not tested	not tested	not tested
B58_Guay9_scaffold_22133_1	AA3	1.9e-23	202	402	56	396	0.323625	B58_G9	not tested	not tested	not tested
B30_Guay9_scaffold_24284_1	AA3	2.3e-24	144	392	15	370	0.401294	B30_G9	not tested	not tested	not tested
B58_Guay9_scaffold_21706_3	AA3	2.3e-24	87	398	4	536	0.503236	B58_G9	not tested	not tested	not tested
B15_Guay6_scaffold_69915_3	AA3	4.6e-25	142	401	42	463	0.419094	B15_G6	not tested	not tested	not tested
B3_Guay11_scaffold_17476_1	AA3	4.5e-25	202	405	50	401	0.328479	B3_G11	not tested	not tested	not tested
B9_Guay4_scaffold_07545_6	AA3	3.8e-25	159	392	1	407	0.377023	B9_G4	not tested	not tested	not tested
B3_Guay12_scaffold_00301_7	AA3	2.1e-26	177	395	7	424	0.352751	B3_G12	not tested	not tested	not tested
B34_Guay17_scaffold_03105_6	AA3	1.7e-26	92	399	6	406	0.496764	B34_G17	not tested	not tested	not tested
B2_Guay6_scaffold_48032_3	AA3	1.2e-26	209	399	13	328	0.307443	B2_G6	not tested	not tested	not tested
B66_Guay16_scaffold_05330_4	AA3	7.2e-27	92	399	6	406	0.496764	B66_G16	not tested	not tested	not tested
B23_Guay4_scaffold_44272_3	AA3	1.8e-28	417	618	22	218	0.325243	B23_G4	not tested	not tested	not tested
B44_Guay1_scaffold_62257_2	AA3	3.6e-30	92	398	5	422	0.495146	B44_G1	not tested	not tested	not tested
B41_Guay6_scaffold_37571_1	AA3	1.8e-30	204	403	39	374	0.322006	B41_G6	not tested	not tested	not tested
B107_Guay9_scaffold_09095_4	AA3	1.4e-30	93	398	10	428	0.493528	B107_G9	not tested	not tested	not tested
B25_Guay6_scaffold_05210_5	AA3	1.4e-30	93	398	10	428	0.493528	B25_G6	not tested	not tested	not tested
B22_Guay17_scaffold_14919_4	AA3	1.7e-32	92	399	6	432	0.496764	B22_G17	not tested	not tested	not tested
B2_Guay13_scaffold_00028_12	AA3	1.4e-32	209	399	38	393	0.307443	B2_G13	not tested	not tested	not tested
B37_Guay9_scaffold_03380_6	AA3	1.4e-32	209	399	38	393	0.307443	B37_G9	not tested	not tested	not tested
B5_Guay6_scaffold_01094_10	AA3	1.4e-32	209	399	38	393	0.307443	B5_G6	not tested	not tested	not tested
B2_Guay11_scaffold_03706_6	AA3	3e-33	87	284	19	282	0.31877	B2_G11	not tested	not tested	not tested
B141_Guay9_scaffold_27015_1	AA3	1.4e-33	186	403	11	439	0.351133	B141_G9	not tested	not tested	not tested
B1_Guay4_scaffold_08138_6	AA3	1.2e-33	88	399	5	434	0.503236	B1_G4	not tested	not tested	not tested
B1_Guay2_scaffold_18777_3	AA3	9.7e-34	92	398	5	423	0.495146	B1_G2	not tested	not tested	not tested
B44_Guay6_scaffold_11546_6	AA3	4.5e-34	91	395	12	503	0.491909	B44_G6	not tested	not tested	not tested
B56_Guay16_scaffold_02777_5	AA3	3.4e-34	89	397	2	423	0.498382	B56_G16	not tested	not tested	not tested
B23_Guay2_scaffold_00002_82	AA3	2.5e-34	88	395	2	405	0.496764	B23_G2	not tested	not tested	not tested
B36_Guay6_scaffold_00320_1	AA3	1.3e-34	88	405	3	510	0.512945	B36_G6	not tested	not tested	not tested
B35_Guay4_scaffold_20028_2	AA3	3.5e-35	88	405	3	510	0.512945	B35_G4	not tested	not tested	not tested
B45_Guay6_scaffold_60155_2	AA3	1.8e-37	90	399	4	452	0.5	B45_G6	not tested	not tested	not tested
B21_Guay1_scaffold_04189_3	AA3	3.7e-38	88	398	11	417	0.501618	B21_G1	not tested	not tested	not tested
B1_Guay2_scaffold_28838_3	AA3	3.5e-38	91	397	4	423	0.495146	B1_G2	not tested	not tested	not tested
B10_Guay4_scaffold_02723_15	AA3	6.6e-39	89	282	19	284	0.312298	B10_G4	not tested	not tested	not tested
B32_Guay4_scaffold_07690_6	AA3	3.3e-39	86	401	1	506	0.509709	B32_G4	not tested	not tested	not tested
B2_Guay11_scaffold_01311_8	AA3	1.5e-39	88	392	17	500	0.491909	B2_G11	not tested	not tested	not tested
B55_Guay1_scaffold_00636_2	AA3	1.4e-39	86	397	1	474	0.503236	B55_G1	not tested	not tested	not tested
B26_Guay4_scaffold_07556_11	AA3	2.5e-40	86	405	6	518	0.516181	B26_G4	not tested	not tested	not tested
B37_Guay6_scaffold_01103_15	AA3	2.5e-40	86	405	6	518	0.516181	B37_G6	not tested	not tested	not tested
B41_Guay1_scaffold_14455_6	AA3	1.5e-41	85	376	11	521	0.470874	B41_G1	not tested	not tested	not tested
B23_Guay4_scaffold_44272_2	AA3	1.3e-41	87	398	4	569	0.503236	B23_G4	not tested	not tested	not tested
B23_Guay2_scaffold_07822_3	AA3	1.2e-41	90	398	4	408	0.498382	B23_G2	not tested	not tested	not tested
B63_Guay9_scaffold_32508_1	AA3	4.3e-42	151	404	15	486	0.409385	B63_G9	not tested	not tested	not tested
B26_Guay4_scaffold_00399_20	AA3	1.8e-42	86	395	7	503	0.5	B26_G4	not tested	not tested	not tested
B37_Guay6_scaffold_00683_8	AA3	1.8e-42	86	395	7	503	0.5	B37_G6	not tested	not tested	not tested
B2_Guay11_scaffold_04147_2	AA3	8.9e-43	89	396	2	518	0.496764	B2_G11	not tested	not tested	not tested
B26_Guay6_scaffold_02007_7	AA3	3.6e-44	87	400	3	525	0.506472	B26_G6	not tested	not tested	not tested
B55_Guay1_scaffold_08175_6	AA3	2.8e-44	90	398	21	498	0.498382	B55_G1	not tested	not tested	not tested
B6_Guay9_scaffold_08690_5	AA3	2.5e-44	86	397	1	518	0.503236	B6_G9	not tested	not tested	not tested
B16_Guay4_scaffold_33362_3	AA3	2.3e-44	86	398	4	464	0.504854	B16_G4	not tested	not tested	not tested
B28_Guay4_scaffold_32024_3	AA3	2.3e-44	85	398	12	484	0.506472	B28_G4	not tested	not tested	not tested
B15_Guay4_scaffold_00970_10	AA3	1.2e-44	84	402	9	552	0.514563	B15_G4	not tested	not tested	not tested
B3_Guay2_scaffold_02911_7	AA3	1.2e-44	87	399	6	525	0.504854	B3_G2	not tested	not tested	not tested
B144_Guay9_scaffold_01861_9	AA3	1.1e-44	87	399	6	525	0.504854	B144_G9	not tested	not tested	not tested
B115_Guay9_scaffold_09331_4	AA3	7e-45	71	399	8	555	0.530744	B115_G9	not tested	not tested	not tested
B16_Guay4_scaffold_00726_17	AA3	3.8e-45	86	393	4	519	0.496764	B16_G4	not tested	not tested	not tested
B30_Guay6_scaffold_01488_7	AA3	3.8e-45	86	393	4	519	0.496764	B30_G6	not tested	not tested	not tested
B2_Guay4_scaffold_70661_1	AA3	2.9e-45	89	396	6	495	0.496764	B2_G4	not tested	not tested	not tested
B58_Guay9_scaffold_26829_1	AA3	2.7e-45	91	387	6	542	0.478964	B58_G9	not tested	not tested	not tested
B23_Guay6_scaffold_01002_18	AA3	1.5e-45	87	409	5	529	0.521036	B23_G6	not tested	not tested	not tested
B107_Guay9_scaffold_23568_3	AA3	7.2e-46	89	395	6	518	0.495146	B107_G9	not tested	not tested	not tested
B58_Guay9_scaffold_20329_3	AA3	1.1e-46	92	399	7	556	0.496764	B58_G9	not tested	not tested	not tested
B30_Guay2_scaffold_02747_1	AA3	3.7e-47	86	402	11	546	0.511327	B30_G2	not tested	not tested	not tested
B4_Guay1_scaffold_42906_1	AA3	2.8e-47	86	402	11	546	0.511327	B4_G1	not tested	not tested	not tested
B2_Guay6_scaffold_37953_2	AA3	2.6e-47	88	401	5	522	0.506472	B2_G6	not tested	not tested	not tested
B5_Guay11_scaffold_12723_2	AA3	1.7e-47	89	403	2	527	0.508091	B5_G11	not tested	not tested	not tested
B25_Guay6_scaffold_02713_4	AA3	1.1e-47	82	399	6	532	0.512945	B25_G6	not tested	not tested	not tested
B6_Guay6_scaffold_74923_2	AA3	5e-48	86	398	3	522	0.504854	B6_G6	not tested	not tested	not tested
B1_Guay11_scaffold_04160_5	AA3	1.3e-48	86	397	1	517	0.503236	B1_G11	not tested	not tested	not tested
B107_Guay9_scaffold_14243_6	AA3	4e-49	83	399	7	532	0.511327	B107_G9	not tested	not tested	not tested
B42_Guay9_scaffold_27750_4	AA3	3.1e-49	87	399	4	520	0.504854	B42_G9	not tested	not tested	not tested
B25_Guay6_scaffold_11012_2	AA3	2.2e-49	83	399	7	532	0.511327	B25_G6	not tested	not tested	not tested
B8_Guay4_scaffold_03218_12	AA3	1.5e-49	86	401	1	521	0.509709	B8_G4	not tested	not tested	not tested
B18_Guay6_scaffold_64468_3	AA3	3.5e-50	86	404	7	531	0.514563	B18_G6	not tested	not tested	not tested
B50_Guay9_scaffold_02017_1	AA3	3.5e-50	86	403	7	530	0.512945	B50_G9	not tested	not tested	not tested
B17_Guay6_scaffold_01162_6	AA3	1.6e-50	87	401	3	520	0.508091	B17_G6	not tested	not tested	not tested
B2_Guay9_scaffold_20619_6	AA3	1.5e-50	87	401	3	520	0.508091	B2_G9	not tested	not tested	not tested
B13_Guay6_scaffold_03121_4	AA3	1.4e-50	86	397	1	522	0.503236	B13_G6	not tested	not tested	not tested
B24_Guay4_scaffold_37285_3	AA3	1.3e-50	86	397	1	522	0.503236	B24_G4	not tested	not tested	not tested
B11_Guay4_scaffold_00013_43	AA3	6.9e-51	87	398	3	462	0.503236	B11_G4	not tested	not tested	not tested
B35_Guay6_scaffold_00106_21	AA3	6.9e-51	87	398	3	462	0.503236	B35_G6	not tested	not tested	not tested
B32_Guay6_scaffold_01582_13	AA3	6e-51	92	404	14	509	0.504854	B32_G6	not tested	not tested	not tested
B25_Guay6_scaffold_15205_3	AA3	3.2e-51	88	400	4	493	0.504854	B25_G6	not tested	not tested	not tested
B2_Guay4_scaffold_38359_4	AA3	2.5e-51	86	401	1	557	0.509709	B2_G4	not tested	not tested	not tested
B10_Guay4_scaffold_10257_2	AA3	2e-51	86	401	6	495	0.509709	B10_G4	not tested	not tested	not tested
B9_Guay4_scaffold_15539_2	AA3	2e-51	86	402	2	527	0.511327	B9_G4	not tested	not tested	not tested
B24_Guay4_scaffold_04807_5	AA3	3.2e-52	87	397	2	516	0.501618	B24_G4	not tested	not tested	not tested
B6_Guay6_scaffold_31876_2	AA3	2.6e-52	88	400	7	467	0.504854	B6_G6	not tested	not tested	not tested
B1_Guay11_scaffold_00549_5	AA3	2.4e-52	84	404	7	571	0.517799	B1_G11	not tested	not tested	not tested
B66_Guay9_scaffold_02189_3	AA3	1.9e-52	88	402	2	555	0.508091	B66_G9	not tested	not tested	not tested
B6_Guay9_scaffold_35498_2	AA3	1.4e-52	78	398	4	566	0.517799	B6_G9	not tested	not tested	not tested
B6_Guay4_scaffold_21157_2	AA3	6e-53	90	400	16	567	0.501618	B6_G4	not tested	not tested	not tested
B20_Guay6_scaffold_24994_2	AA3	1.4e-53	89	403	4	561	0.508091	B20_G6	not tested	not tested	not tested
B53_Guay2_scaffold_25356_1	AA3	1.4e-53	89	403	4	561	0.508091	B53_G2	not tested	not tested	not tested
B16_Guay9_scaffold_58378_2	AA3	1.1e-53	86	405	5	528	0.516181	B16_G9	not tested	not tested	not tested
B14_Guay4_scaffold_06715_10	AA3	8.8e-54	87	401	3	558	0.508091	B14_G4	not tested	not tested	not tested
B1_Guay4_scaffold_05344_5	AA3	2.8e-54	90	394	33	514	0.491909	B1_G4	not tested	not tested	not tested
B40_Guay6_scaffold_21019_4	AA3	1.6e-54	92	402	12	518	0.501618	B40_G6	not tested	not tested	not tested
B9_Guay4_scaffold_09638_1	AA3	8.1e-55	85	386	35	522	0.487055	B9_G4	not tested	not tested	not tested
B10_Guay4_scaffold_15529_3	AA3	6.2e-55	88	399	152	631	0.503236	B10_G4	not tested	not tested	not tested
B1_Guay4_scaffold_36066_2	AA3	4.6e-55	73	399	173	667	0.527508	B1_G4	not tested	not tested	not tested
B2_Guay11_scaffold_01147_1	AA3	2.8e-55	88	317	2	417	0.37055	B2_G11	not tested	not tested	not tested
B43_Guay6_scaffold_09706_4	AA3	1.9e-55	87	403	4	559	0.511327	B43_G6	not tested	not tested	not tested
B21_Guay2_scaffold_02280_11	AA3	1.5e-55	87	403	4	559	0.511327	B21_G2	not tested	not tested	not tested
B6_Guay4_scaffold_84395_2	AA3	1.4e-55	90	402	16	569	0.504854	B6_G4	not tested	not tested	not tested
B34_Guay4_scaffold_05730_9	AA3	9.5e-56	87	403	4	559	0.511327	B34_G4	not tested	not tested	not tested
B2_Guay11_scaffold_07199_3	AA3	5e-56	86	397	36	533	0.503236	B2_G11	not tested	not tested	not tested
B64_Guay9_scaffold_12522_7	AA3	2.8e-56	83	400	14	566	0.512945	B64_G9	not tested	not tested	not tested
B19_Guay4_scaffold_46969_3	AA3	1.6e-56	87	403	12	552	0.511327	B19_G4	not tested	not tested	not tested
B9_Guay4_scaffold_02077_11	AA3	1.4e-56	86	400	21	510	0.508091	B9_G4	not tested	not tested	not tested
B32_Guay6_scaffold_01177_18	AA3	8.3e-57	87	403	12	552	0.511327	B32_G6	not tested	not tested	not tested
B19_Guay4_scaffold_16552_3	AA3	4.4e-57	86	400	9	547	0.508091	B19_G4	not tested	not tested	not tested
B32_Guay6_scaffold_11444_3	AA3	4.4e-57	86	400	9	547	0.508091	B32_G6	not tested	not tested	not tested
B3_Guay6_scaffold_04007_7	AA3	6.2e-59	86	410	3	542	0.524272	B3_G6	not tested	not tested	not tested
B9_Guay4_scaffold_15561_3	AA3	5.6e-81	88	401	2	528	0.506472	B9_G4	not tested	not tested	not tested
B6_Guay6_scaffold_13686_1	AA3	6.4e-91	86	368	1	503	0.456311	B6_G6	not tested	not tested	not tested
B6_Guay6_scaffold_54483_1	AA3	8.8e-97	86	388	1	523	0.488673	B6_G6	not tested	not tested	not tested
B2_Guay11_scaffold_00189_9	AA3	3.2e-102	88	400	2	538	0.504854	B2_G11	not tested	not tested	not tested
B10_Guay9_scaffold_01298_9	AA3	5.2e-105	87	402	3	539	0.509709	B10_G9	not tested	not tested	not tested
B25_Guay4_scaffold_81542_1	AA3	7e-107	86	401	1	531	0.509709	B25_G4	not tested	not tested	not tested
B32_Guay4_scaffold_63067_2	AA3	4.1e-108	90	401	2	532	0.503236	B32_G4	not tested	not tested	not tested
B136_Guay9_scaffold_14300_1	AA3_2	3.2e-40	295	569	2	266	0.480702	B136_G9	not tested	not tested	not tested
B2_Guay11_scaffold_01590_1	AA3_2	6.9e-83	3	515	4	484	0.898246	B2_G11	not tested	not tested	not tested
B9_Guay4_scaffold_04241_11	AA3_2	7.3e-102	3	566	4	536	0.987719	B9_G4	not tested	not tested	not tested
B15_Guay6_scaffold_04243_1	AA3_2	1e-105	4	568	2	536	0.989474	B15_G6	not tested	not tested	not tested
B7_Guay11_scaffold_01060_8	AA3_2	2.4e-106	4	568	6	535	0.989474	B7_G11	not tested	not tested	not tested
B29_Guay4_scaffold_06602_2	AA3_2	2.1e-106	4	568	2	536	0.989474	B29_G4	not tested	not tested	not tested
B15_Guay6_scaffold_01274_12	AA3_2	6.5e-107	3	568	3	534	0.991228	B15_G6	not tested	not tested	not tested
B29_Guay4_scaffold_21773_4	AA3_2	6.5e-107	3	568	3	534	0.991228	B29_G4	not tested	not tested	not tested
B39_Guay6_scaffold_50833_3	AA3_2	2.2e-107	4	565	20	548	0.984211	B39_G6	not tested	not tested	not tested
B2_Guay11_scaffold_00809_7	AA3_2	2.9e-111	3	566	4	536	0.987719	B2_G11	not tested	not tested	not tested
B25_Guay4_scaffold_14579_6	AA3_2	1.2e-122	4	568	3	528	0.989474	B25_G4	not tested	not tested	not tested
B136_Guay9_scaffold_39438_4	AA3_3	9.1e-45	2	220	3	215	0.368866	B136_G9	not tested	not tested	not tested
B133_Guay9_scaffold_29245_4	AA4	3.6e-06	328	514	136	345	0.356322	B133_G9	not tested	not tested	not tested
B137_Guay9_scaffold_108780_3	AA4	1.2e-07	53	252	68	295	0.381226	B137_G9	not tested	not tested	not tested
B37_Guay1_scaffold_09412_1	AA4	3.7e-09	65	248	1	180	0.350575	B37_G1	not tested	not tested	not tested
B28_Guay4_scaffold_35490_1	AA4	1.8e-09	16	190	11	189	0.333333	B28_G4	not tested	not tested	not tested
B28_Guay2_scaffold_28516_4	AA4	2.7e-11	121	278	3	152	0.300766	B28_G2	not tested	not tested	not tested
B4_Guay13_scaffold_06625_1	AA4	8.5e-12	91	276	7	182	0.354406	B4_G13	not tested	not tested	not tested
B19_Guay1_scaffold_01709_8	AA4	5e-12	15	261	9	241	0.471264	B19_G1	not tested	not tested	not tested
B26_Guay2_scaffold_05147_5	AA4	5e-12	15	261	9	241	0.471264	B26_G2	not tested	not tested	not tested
B28_Guay9_scaffold_05792_7	AA4	5e-12	15	261	9	241	0.471264	B28_G9	not tested	not tested	not tested
B3_Guay12_scaffold_12639_3	AA4	7.1e-14	62	239	2	172	0.33908	B3_G12	not tested	not tested	not tested
B5_Guay17_scaffold_23564_4	AA4	7.1e-14	54	261	35	235	0.396552	B5_G17	not tested	not tested	not tested
B28_Guay6_scaffold_00932_10	AA4	4.6e-14	15	188	67	250	0.331418	B28_G6	not tested	not tested	not tested
B16_Guay16_scaffold_08306_4	AA4	3.3e-14	53	294	33	277	0.461686	B16_G16	not tested	not tested	not tested
B2_Guay4_scaffold_16013_2	AA4	2.8e-14	15	188	67	250	0.331418	B2_G4	not tested	not tested	not tested
B144_Guay9_scaffold_05712_12	AA4	2e-14	18	188	80	266	0.32567	B144_G9	not tested	not tested	not tested
B2_Guay11_scaffold_06896_4	AA4	5.9e-15	22	252	83	321	0.440613	B2_G11	not tested	not tested	not tested
B17_Guay16_scaffold_21524_3	AA4	5.5e-15	19	192	8	188	0.331418	B17_G16	not tested	not tested	not tested
B42_Guay9_scaffold_31120_1	AA4	4.8e-15	16	245	60	291	0.438697	B42_G9	not tested	not tested	not tested
B5_Guay11_scaffold_09249_1	AA4	2.4e-15	21	190	6	175	0.323755	B5_G11	not tested	not tested	not tested
B21_Guay17_scaffold_27465_3	AA4	2.2e-15	15	189	3	184	0.333333	B21_G17	not tested	not tested	not tested
B142_Guay9_scaffold_55842_3	AA4	2e-15	16	185	8	175	0.323755	B142_G9	not tested	not tested	not tested
B1_Guay4_scaffold_07295_4	AA4	1.3e-15	16	189	67	248	0.331418	B1_G4	not tested	not tested	not tested
B14_Guay9_scaffold_80375_2	AA4	1.1e-15	16	190	67	256	0.333333	B14_G9	not tested	not tested	not tested
B42_Guay16_scaffold_47480_1	AA4	1e-15	8	166	7	161	0.302682	B42_G16	not tested	not tested	not tested
B3_Guay11_scaffold_03939_2	AA4	6.2e-16	16	185	2	168	0.323755	B3_G11	not tested	not tested	not tested
B58_Guay9_scaffold_13934_3	AA4	4.8e-16	4	192	64	264	0.360153	B58_G9	not tested	not tested	not tested
B109_Guay9_scaffold_27391_3	AA4	2.4e-16	15	189	3	184	0.333333	B109_G9	not tested	not tested	not tested
B36_Guay6_scaffold_07214_6	AA4	1.8e-16	47	248	23	217	0.385057	B36_G6	not tested	not tested	not tested
B119_Guay9_scaffold_42363_3	AA4	1e-16	17	212	8	204	0.373563	B119_G9	not tested	not tested	not tested
B32_Guay6_scaffold_55544_3	AA4	9.8e-17	16	194	8	187	0.340996	B32_G6	not tested	not tested	not tested
B2_Guay1_scaffold_20017_3	AA4	8.8e-17	15	211	6	203	0.375479	B2_G1	not tested	not tested	not tested
B53_Guay9_scaffold_09467_3	AA4	3.6e-17	11	282	23	291	0.519157	B53_G9	not tested	not tested	not tested
B2_Guay1_scaffold_18440_1	AA4	3e-17	14	197	4	191	0.350575	B2_G1	not tested	not tested	not tested
B43_Guay15_scaffold_08456_2	AA4	2.6e-17	51	235	48	232	0.35249	B43_G15	not tested	not tested	not tested
B27_Guay1_scaffold_15821_4	AA4	2.3e-17	16	205	26	213	0.362069	B27_G1	not tested	not tested	not tested
B49_Guay16_scaffold_01742_10	AA4	2.1e-17	15	189	8	179	0.333333	B49_G16	not tested	not tested	not tested
B37_Guay6_scaffold_05722_4	AA4	1.5e-17	37	249	28	233	0.40613	B37_G6	not tested	not tested	not tested
B131_Guay9_scaffold_57994_2	AA4	1.2e-17	35	193	17	176	0.302682	B131_G9	not tested	not tested	not tested
B18_Guay16_scaffold_10837_5	AA4	1.1e-17	17	239	5	223	0.425287	B18_G16	not tested	not tested	not tested
B40_Guay17_scaffold_19449_2	AA4	1.1e-17	54	236	26	199	0.348659	B40_G17	not tested	not tested	not tested
B42_Guay2_scaffold_36930_3	AA4	1e-17	72	238	3	171	0.318008	B42_G2	not tested	not tested	not tested
B78_Guay9_scaffold_81968_3	AA4	8.3e-18	55	242	63	242	0.358238	B78_G9	not tested	not tested	not tested
B106_Guay9_scaffold_29166_3	AA4	7.9e-18	16	206	34	222	0.363985	B106_G9	not tested	not tested	not tested
B111_Guay9_scaffold_62474_1	AA4	7.8e-18	15	195	6	187	0.344828	B111_G9	not tested	not tested	not tested
B125_Guay9_scaffold_99535_1	AA4	6.7e-18	11	250	2	233	0.457854	B125_G9	not tested	not tested	not tested
B59_Guay9_scaffold_00718_1	AA4	5.4e-18	75	264	1	183	0.362069	B59_G9	not tested	not tested	not tested
B6_Guay6_scaffold_28454_1	AA4	4.1e-18	15	191	6	189	0.337165	B6_G6	not tested	not tested	not tested
B83_Guay9_scaffold_28516_2	AA4	2.3e-18	15	238	4	218	0.427203	B83_G9	not tested	not tested	not tested
B16_Guay1_scaffold_13860_2	AA4	1.4e-18	99	261	5	162	0.310345	B16_G1	not tested	not tested	not tested
B43_Guay2_scaffold_01854_3	AA4	1.2e-18	15	249	3	230	0.448276	B43_G2	not tested	not tested	not tested
B45_Guay9_scaffold_29389_2	AA4	1.2e-18	16	266	2	244	0.478927	B45_G9	not tested	not tested	not tested
B1_Guay6_scaffold_26266_2	AA4	1e-18	54	268	60	263	0.409962	B1_G6	not tested	not tested	not tested
B5_Guay12_scaffold_03001_4	AA4	1e-18	16	189	10	181	0.331418	B5_G12	not tested	not tested	not tested
B1_Guay2_scaffold_03141_5	AA4	7.7e-19	52	261	35	236	0.400383	B1_G2	not tested	not tested	not tested
B33_Guay1_scaffold_01899_9	AA4	7.7e-19	52	261	35	236	0.400383	B33_G1	not tested	not tested	not tested
B31_Guay6_scaffold_33414_5	AA4	7.3e-19	13	198	2	185	0.354406	B31_G6	not tested	not tested	not tested
B136_Guay9_scaffold_63716_2	AA4	6.5e-19	13	191	8	186	0.340996	B136_G9	not tested	not tested	not tested
B29_Guay4_scaffold_71606_2	AA4	6.5e-19	13	191	8	186	0.340996	B29_G4	not tested	not tested	not tested
B119_Guay9_scaffold_76852_3	AA4	5.2e-19	17	195	8	187	0.340996	B119_G9	not tested	not tested	not tested
B2_Guay1_scaffold_01349_3	AA4	5.2e-19	17	195	8	187	0.340996	B2_G1	not tested	not tested	not tested
B1_Guay4_scaffold_03315_10	AA4	4.9e-19	10	197	31	216	0.358238	B1_G4	not tested	not tested	not tested
B111_Guay9_scaffold_08938_5	AA4	4e-19	14	238	9	229	0.429119	B111_G9	not tested	not tested	not tested
B7_Guay9_scaffold_09479_1	AA4	3.2e-19	18	202	11	191	0.35249	B7_G9	not tested	not tested	not tested
B26_Guay4_scaffold_00886_11	AA4	2.7e-19	15	207	6	196	0.367816	B26_G4	not tested	not tested	not tested
B37_Guay6_scaffold_01021_11	AA4	2.7e-19	15	207	6	196	0.367816	B37_G6	not tested	not tested	not tested
B21_Guay16_scaffold_24991_2	AA4	2.1e-19	54	249	45	233	0.373563	B21_G16	not tested	not tested	not tested
B18_Guay1_scaffold_00630_22	AA4	1.4e-19	53	278	62	276	0.431034	B18_G1	not tested	not tested	not tested
B33_Guay2_scaffold_22903_2	AA4	1.4e-19	53	278	62	276	0.431034	B33_G2	not tested	not tested	not tested
B17_Guay15_scaffold_02838_6	AA4	1.2e-19	15	207	4	196	0.367816	B17_G15	not tested	not tested	not tested
B34_Guay16_scaffold_11805_5	AA4	1.2e-19	15	207	4	196	0.367816	B34_G16	not tested	not tested	not tested
B34_Guay1_scaffold_46487_1	AA4	1e-19	24	200	1	178	0.337165	B34_G1	not tested	not tested	not tested
B44_Guay2_scaffold_12531_1	AA4	9.9e-20	48	241	55	239	0.369732	B44_G2	not tested	not tested	not tested
B45_Guay15_scaffold_03438_4	AA4	9.9e-20	48	241	55	239	0.369732	B45_G15	not tested	not tested	not tested
B18_Guay16_scaffold_20310_2	AA4	7.8e-20	53	237	47	231	0.35249	B18_G16	not tested	not tested	not tested
B77_Guay16_scaffold_28922_2	AA4	6.2e-20	15	251	15	244	0.452107	B77_G16	not tested	not tested	not tested
B25_Guay16_scaffold_07033_6	AA4	5.9e-20	14	259	5	244	0.469349	B25_G16	not tested	not tested	not tested
B54_Guay2_scaffold_31547_3	AA4	5.1e-20	15	248	3	229	0.44636	B54_G2	not tested	not tested	not tested
B47_Guay17_scaffold_06453_1	AA4	4.9e-20	15	249	3	230	0.448276	B47_G17	not tested	not tested	not tested
B12_Guay2_scaffold_03154_5	AA4	4e-20	18	275	9	265	0.492337	B12_G2	not tested	not tested	not tested
B68_Guay9_scaffold_03201_20	AA4	4e-20	18	275	9	265	0.492337	B68_G9	not tested	not tested	not tested
B69_Guay16_scaffold_08913_8	AA4	3.3e-20	15	250	3	231	0.450192	B69_G16	not tested	not tested	not tested
B38_Guay6_scaffold_53522_4	AA4	1.8e-20	16	208	34	224	0.367816	B38_G6	not tested	not tested	not tested
B5_Guay16_scaffold_03298_8	AA4	1.6e-20	10	262	3	242	0.482759	B5_G16	not tested	not tested	not tested
B37_Guay17_scaffold_10403_1	AA4	1.5e-20	18	276	9	266	0.494253	B37_G17	not tested	not tested	not tested
B12_Guay17_scaffold_05268_6	AA4	1.3e-20	11	268	5	249	0.492337	B12_G17	not tested	not tested	not tested
B6_Guay6_scaffold_64019_3	AA4	1.3e-20	20	187	10	174	0.319923	B6_G6	not tested	not tested	not tested
B4_Guay1_scaffold_11436_2	AA4	1.2e-20	15	257	8	240	0.463602	B4_G1	not tested	not tested	not tested
B60_Guay2_scaffold_38127_4	AA4	1.2e-20	15	251	3	232	0.452107	B60_G2	not tested	not tested	not tested
B22_Guay16_scaffold_00976_7	AA4	9.8e-21	13	244	6	231	0.442529	B22_G16	not tested	not tested	not tested
B27_Guay1_scaffold_36888_3	AA4	9.8e-21	51	280	4	229	0.438697	B27_G1	not tested	not tested	not tested
B6_Guay17_scaffold_04627_3	AA4	9.2e-21	13	260	8	254	0.47318	B6_G17	not tested	not tested	not tested
B30_Guay15_scaffold_07584_3	AA4	8.8e-21	14	258	3	237	0.467433	B30_G15	not tested	not tested	not tested
B67_Guay16_scaffold_00032_9	AA4	5.3e-21	15	240	3	221	0.431034	B67_G16	not tested	not tested	not tested
B31_Guay1_scaffold_67638_1	AA4	4.3e-21	14	199	3	185	0.354406	B31_G1	not tested	not tested	not tested
B11_Guay17_scaffold_03019_7	AA4	3.7e-21	13	242	3	224	0.438697	B11_G17	not tested	not tested	not tested
B30_Guay16_scaffold_02359_17	AA4	3.7e-21	15	193	6	182	0.340996	B30_G16	not tested	not tested	not tested
B62_Guay16_scaffold_06554_8	AA4	3.7e-21	13	242	3	224	0.438697	B62_G16	not tested	not tested	not tested
B48_Guay2_scaffold_18188_2	AA4	2e-21	15	248	3	229	0.44636	B48_G2	not tested	not tested	not tested
B25_Guay16_scaffold_38199_2	AA4	1.9e-21	42	260	31	240	0.417625	B25_G16	not tested	not tested	not tested
B46_Guay9_scaffold_22565_2	AA4	1.5e-21	21	257	9	235	0.452107	B46_G9	not tested	not tested	not tested
B19_Guay6_scaffold_13578_6	AA4	1.4e-21	13	247	5	229	0.448276	B19_G6	not tested	not tested	not tested
B33_Guay4_scaffold_43359_5	AA4	1.4e-21	13	247	5	229	0.448276	B33_G4	not tested	not tested	not tested
B25_Guay16_scaffold_35669_1	AA4	1.3e-21	56	249	1	187	0.369732	B25_G16	not tested	not tested	not tested
B25_Guay17_scaffold_04421_3	AA4	1.1e-21	15	251	3	232	0.452107	B25_G17	not tested	not tested	not tested
B3_Guay15_scaffold_05533_5	AA4	1.1e-21	16	197	9	188	0.346743	B3_G15	not tested	not tested	not tested
B32_Guay2_scaffold_32870_3	AA4	1e-21	15	193	4	179	0.340996	B32_G2	not tested	not tested	not tested
B30_Guay2_scaffold_00088_7	AA4	8.9e-22	15	257	8	240	0.463602	B30_G2	not tested	not tested	not tested
B34_Guay2_scaffold_00958_7	AA4	8.4e-22	16	238	6	223	0.425287	B34_G2	not tested	not tested	not tested
B62_Guay16_scaffold_00612_6	AA4	8.4e-22	16	238	6	223	0.425287	B62_G16	not tested	not tested	not tested
B35_Guay17_scaffold_00267_18	AA4	8.1e-22	15	191	3	174	0.337165	B35_G17	not tested	not tested	not tested
B27_Guay1_scaffold_21321_2	AA4	8e-22	15	256	3	238	0.461686	B27_G1	not tested	not tested	not tested
B99_Guay9_scaffold_27892_2	AA4	8e-22	15	256	3	238	0.461686	B99_G9	not tested	not tested	not tested
B42_Guay17_scaffold_07029_3	AA4	7.7e-22	57	239	1	176	0.348659	B42_G17	not tested	not tested	not tested
B5_Guay2_scaffold_04426_4	AA4	7.6e-22	20	260	8	238	0.45977	B5_G2	not tested	not tested	not tested
B36_Guay16_scaffold_06919_6	AA4	7.4e-22	18	238	7	238	0.421456	B36_G16	not tested	not tested	not tested
B4_Guay9_scaffold_72990_1	AA4	7e-22	16	247	4	225	0.442529	B4_G9	not tested	not tested	not tested
B37_Guay16_scaffold_02199_14	AA4	6.7e-22	20	260	8	238	0.45977	B37_G16	not tested	not tested	not tested
B125_Guay9_scaffold_95920_3	AA4	6.3e-22	49	261	40	243	0.40613	B125_G9	not tested	not tested	not tested
B81_Guay16_scaffold_16692_1	AA4	5.9e-22	12	247	15	241	0.450192	B81_G16	not tested	not tested	not tested
B43_Guay2_scaffold_22125_2	AA4	5.5e-22	15	238	3	219	0.427203	B43_G2	not tested	not tested	not tested
B48_Guay17_scaffold_00305_12	AA4	5.2e-22	12	265	10	253	0.484674	B48_G17	not tested	not tested	not tested
B82_Guay16_scaffold_00546_2	AA4	4.8e-22	15	269	3	251	0.48659	B82_G16	not tested	not tested	not tested
B4_Guay17_scaffold_01347_10	AA4	4.3e-22	11	260	3	247	0.477011	B4_G17	not tested	not tested	not tested
B37_Guay16_scaffold_01044_2	AA4	3.7e-22	19	265	5	253	0.471264	B37_G16	not tested	not tested	not tested
B85_Guay9_scaffold_63590_4	AA4	3e-22	10	240	7	227	0.440613	B85_G9	not tested	not tested	not tested
B52_Guay15_scaffold_00601_9	AA4	2.9e-22	52	239	49	228	0.358238	B52_G15	not tested	not tested	not tested
B90_Guay9_scaffold_90143_1	AA4	2.8e-22	16	194	6	185	0.340996	B90_G9	not tested	not tested	not tested
B13_Guay17_scaffold_14709_4	AA4	2.3e-22	16	238	6	223	0.425287	B13_G17	not tested	not tested	not tested
B5_Guay2_scaffold_13523_3	AA4	1.8e-22	19	266	5	254	0.47318	B5_G2	not tested	not tested	not tested
B18_Guay1_scaffold_00258_14	AA4	1.7e-22	16	193	9	187	0.33908	B18_G1	not tested	not tested	not tested
B12_Guay15_scaffold_12134_4	AA4	1.6e-22	49	261	35	241	0.40613	B12_G15	not tested	not tested	not tested
B54_Guay16_scaffold_07457_9	AA4	1.6e-22	49	261	35	241	0.40613	B54_G16	not tested	not tested	not tested
B18_Guay16_scaffold_02754_3	AA4	1.4e-22	15	252	4	231	0.454023	B18_G16	not tested	not tested	not tested
B18_Guay17_scaffold_19650_1	AA4	1.4e-22	15	238	3	219	0.427203	B18_G17	not tested	not tested	not tested
B3_Guay2_scaffold_04545_1	AA4	1.4e-22	23	239	12	218	0.413793	B3_G2	not tested	not tested	not tested
B111_Guay9_scaffold_00443_26	AA4	1.1e-22	15	193	4	179	0.340996	B111_G9	not tested	not tested	not tested
B40_Guay15_scaffold_00022_29	AA4	1.1e-22	16	238	8	229	0.425287	B40_G15	not tested	not tested	not tested
B40_Guay16_scaffold_00406_31	AA4	1.1e-22	16	238	8	229	0.425287	B40_G16	not tested	not tested	not tested
B38_Guay17_scaffold_04360_3	AA4	1e-22	13	250	3	233	0.454023	B38_G17	not tested	not tested	not tested
B44_Guay1_scaffold_55477_2	AA4	1e-22	15	256	3	238	0.461686	B44_G1	not tested	not tested	not tested
B111_Guay9_scaffold_18215_5	AA4	9.7e-23	19	252	7	230	0.44636	B111_G9	not tested	not tested	not tested
B40_Guay1_scaffold_21604_3	AA4	9.5e-23	19	253	7	231	0.448276	B40_G1	not tested	not tested	not tested
B144_Guay9_scaffold_20335_2	AA4	7.7e-23	18	255	8	235	0.454023	B144_G9	not tested	not tested	not tested
B3_Guay2_scaffold_08005_4	AA4	7.7e-23	18	255	8	235	0.454023	B3_G2	not tested	not tested	not tested
B59_Guay1_scaffold_00005_92	AA4	7.6e-23	11	248	4	240	0.454023	B59_G1	not tested	not tested	not tested
B26_Guay17_scaffold_01129_2	AA4	7e-23	13	247	5	232	0.448276	B26_G17	not tested	not tested	not tested
B36_Guay16_scaffold_01043_3	AA4	6.7e-23	23	239	3	214	0.413793	B36_G16	not tested	not tested	not tested
B36_Guay15_scaffold_00185_18	AA4	6.3e-23	18	194	5	178	0.337165	B36_G15	not tested	not tested	not tested
B64_Guay1_scaffold_02136_11	AA4	6.2e-23	16	288	5	270	0.521073	B64_G1	not tested	not tested	not tested
B24_Guay6_scaffold_00027_37	AA4	5.8e-23	16	246	5	226	0.440613	B24_G6	not tested	not tested	not tested
B16_Guay16_scaffold_07781_2	AA4	4.9e-23	17	237	7	226	0.421456	B16_G16	not tested	not tested	not tested
B36_Guay16_scaffold_14283_3	AA4	4.5e-23	20	193	9	186	0.331418	B36_G16	not tested	not tested	not tested
B74_Guay16_scaffold_17834_2	AA4	4.4e-23	23	240	11	218	0.415709	B74_G16	not tested	not tested	not tested
B81_Guay16_scaffold_39790_1	AA4	4.1e-23	12	190	5	178	0.340996	B81_G16	not tested	not tested	not tested
B33_Guay6_scaffold_05917_8	AA4	3.7e-23	13	257	13	247	0.467433	B33_G6	not tested	not tested	not tested
B66_Guay16_scaffold_33186_3	AA4	3.2e-23	20	205	10	193	0.354406	B66_G16	not tested	not tested	not tested
B51_Guay16_scaffold_02186_12	AA4	3e-23	14	261	9	248	0.47318	B51_G16	not tested	not tested	not tested
B9_Guay15_scaffold_00825_4	AA4	3e-23	14	261	9	248	0.47318	B9_G15	not tested	not tested	not tested
B32_Guay17_scaffold_08863_4	AA4	2.6e-23	17	238	8	224	0.423372	B32_G17	not tested	not tested	not tested
B3_Guay4_scaffold_09396_1	AA4	2.3e-23	13	257	13	247	0.467433	B3_G4	not tested	not tested	not tested
B38_Guay4_scaffold_01470_20	AA4	2.1e-23	16	260	16	256	0.467433	B38_G4	not tested	not tested	not tested
B12_Guay1_scaffold_23929_2	AA4	2e-23	21	268	9	249	0.47318	B12_G1	not tested	not tested	not tested
B4_Guay2_scaffold_01696_2	AA4	2e-23	13	240	2	224	0.434866	B4_G2	not tested	not tested	not tested
B7_Guay1_scaffold_03743_7	AA4	2e-23	13	240	2	224	0.434866	B7_G1	not tested	not tested	not tested
B66_Guay9_scaffold_14046_2	AA4	1.8e-23	16	248	5	228	0.444444	B66_G9	not tested	not tested	not tested
B124_Guay9_scaffold_20023_3	AA4	1.7e-23	21	266	17	252	0.469349	B124_G9	not tested	not tested	not tested
B24_Guay16_scaffold_22687_5	AA4	1.6e-23	56	233	56	225	0.33908	B24_G16	not tested	not tested	not tested
B35_Guay15_scaffold_00164_8	AA4	1.5e-23	13	248	5	233	0.450192	B35_G15	not tested	not tested	not tested
B14_Guay1_scaffold_09687_4	AA4	1.4e-23	16	194	4	179	0.340996	B14_G1	not tested	not tested	not tested
B54_Guay9_scaffold_00101_15	AA4	1.4e-23	15	238	4	222	0.427203	B54_G9	not tested	not tested	not tested
B94_Guay9_scaffold_10929_2	AA4	1.4e-23	24	273	7	269	0.477011	B94_G9	not tested	not tested	not tested
B22_Guay17_scaffold_02010_3	AA4	1.2e-23	17	252	5	233	0.450192	B22_G17	not tested	not tested	not tested
B3_Guay4_scaffold_07038_4	AA4	1.2e-23	15	201	3	187	0.356322	B3_G4	not tested	not tested	not tested
B33_Guay6_scaffold_02799_6	AA4	1.2e-23	15	201	3	187	0.356322	B33_G6	not tested	not tested	not tested
B48_Guay17_scaffold_02683_2	AA4	1e-23	15	256	5	243	0.461686	B48_G17	not tested	not tested	not tested
B27_Guay15_scaffold_12042_2	AA4	9.8e-24	20	260	12	243	0.45977	B27_G15	not tested	not tested	not tested
B99_Guay9_scaffold_61203_2	AA4	9.7e-24	12	293	6	289	0.538314	B99_G9	not tested	not tested	not tested
B15_Guay9_scaffold_37265_2	AA4	8.9e-24	16	258	2	236	0.463602	B15_G9	not tested	not tested	not tested
B11_Guay15_scaffold_02424_2	AA4	8.7e-24	9	239	4	228	0.440613	B11_G15	not tested	not tested	not tested
B56_Guay2_scaffold_23791_2	AA4	8.7e-24	12	293	6	289	0.538314	B56_G2	not tested	not tested	not tested
B14_Guay4_scaffold_04207_5	AA4	8.4e-24	15	253	4	233	0.455939	B14_G4	not tested	not tested	not tested
B7_Guay15_scaffold_11264_1	AA4	8.4e-24	9	239	4	228	0.440613	B7_G15	not tested	not tested	not tested
B73_Guay16_scaffold_32988_2	AA4	8e-24	16	249	5	227	0.44636	B73_G16	not tested	not tested	not tested
B6_Guay13_scaffold_00158_1	AA4	7.3e-24	12	258	8	247	0.471264	B6_G13	not tested	not tested	not tested
B32_Guay2_scaffold_23257_2	AA4	6.8e-24	15	261	4	241	0.471264	B32_G2	not tested	not tested	not tested
B37_Guay16_scaffold_01044_4	AA4	6.2e-24	19	236	8	229	0.415709	B37_G16	not tested	not tested	not tested
B38_Guay15_scaffold_01055_11	AA4	5.9e-24	15	240	3	217	0.431034	B38_G15	not tested	not tested	not tested
B7_Guay17_scaffold_03753_5	AA4	5.8e-24	15	206	5	194	0.3659	B7_G17	not tested	not tested	not tested
B114_Guay9_scaffold_79253_1	AA4	5.2e-24	13	195	21	203	0.348659	B114_G9	not tested	not tested	not tested
B29_Guay6_scaffold_49863_1	AA4	5.2e-24	15	259	4	239	0.467433	B29_G6	not tested	not tested	not tested
B58_Guay9_scaffold_24036_5	AA4	5e-24	17	250	10	233	0.44636	B58_G9	not tested	not tested	not tested
B64_Guay9_scaffold_01461_4	AA4	4.3e-24	20	193	8	178	0.331418	B64_G9	not tested	not tested	not tested
B49_Guay15_scaffold_04343_4	AA4	3.9e-24	21	261	14	245	0.45977	B49_G15	not tested	not tested	not tested
B28_Guay4_scaffold_09463_5	AA4	3.7e-24	22	261	6	235	0.457854	B28_G4	not tested	not tested	not tested
B36_Guay16_scaffold_14283_5	AA4	3.3e-24	22	241	2	230	0.41954	B36_G16	not tested	not tested	not tested
B144_Guay9_scaffold_12373_6	AA4	3e-24	23	260	12	240	0.454023	B144_G9	not tested	not tested	not tested
B52_Guay15_scaffold_00567_16	AA4	2.8e-24	19	239	14	228	0.421456	B52_G15	not tested	not tested	not tested
B54_Guay9_scaffold_12650_2	AA4	2.8e-24	57	238	55	229	0.346743	B54_G9	not tested	not tested	not tested
B54_Guay9_scaffold_00316_18	AA4	2.7e-24	53	240	42	231	0.358238	B54_G9	not tested	not tested	not tested
B1_Guay9_scaffold_08920_6	AA4	2.4e-24	15	264	12	252	0.477011	B1_G9	not tested	not tested	not tested
B6_Guay6_scaffold_78427_2	AA4	2.4e-24	48	260	56	262	0.40613	B6_G6	not tested	not tested	not tested
B13_Guay15_scaffold_00846_9	AA4	2.2e-24	18	253	6	230	0.450192	B13_G15	not tested	not tested	not tested
B5_Guay2_scaffold_13523_5	AA4	2.2e-24	19	236	8	229	0.415709	B5_G2	not tested	not tested	not tested
B15_Guay15_scaffold_04398_3	AA4	1.9e-24	16	269	4	250	0.484674	B15_G15	not tested	not tested	not tested
B16_Guay16_scaffold_09778_2	AA4	1.9e-24	15	239	3	229	0.429119	B16_G16	not tested	not tested	not tested
B111_Guay9_scaffold_04229_19	AA4	1.8e-24	15	262	5	243	0.47318	B111_G9	not tested	not tested	not tested
B16_Guay16_scaffold_48398_2	AA4	1.7e-24	16	237	5	239	0.423372	B16_G16	not tested	not tested	not tested
B31_Guay1_scaffold_03286_2	AA4	1.6e-24	18	243	6	222	0.431034	B31_G1	not tested	not tested	not tested
B8_Guay2_scaffold_09212_4	AA4	1.6e-24	15	260	8	244	0.469349	B8_G2	not tested	not tested	not tested
B10_Guay16_scaffold_34305_2	AA4	1.5e-24	21	252	7	231	0.442529	B10_G16	not tested	not tested	not tested
B42_Guay6_scaffold_78650_1	AA4	1.5e-24	15	275	4	252	0.498084	B42_G6	not tested	not tested	not tested
B64_Guay9_scaffold_06864_5	AA4	1.4e-24	16	262	4	243	0.471264	B64_G9	not tested	not tested	not tested
B31_Guay1_scaffold_24756_2	AA4	1.3e-24	15	249	2	235	0.448276	B31_G1	not tested	not tested	not tested
B6_Guay6_scaffold_67863_1	AA4	1.3e-24	21	238	9	216	0.415709	B6_G6	not tested	not tested	not tested
B41_Guay1_scaffold_00557_2	AA4	1.2e-24	10	260	3	249	0.478927	B41_G1	not tested	not tested	not tested
B65_Guay9_scaffold_00215_39	AA4	1.2e-24	10	260	3	249	0.478927	B65_G9	not tested	not tested	not tested
B32_Guay16_scaffold_47354_2	AA4	1.1e-24	14	261	6	245	0.47318	B32_G16	not tested	not tested	not tested
B60_Guay9_scaffold_00230_39	AA4	1.1e-24	15	260	8	244	0.469349	B60_G9	not tested	not tested	not tested
B41_Guay16_scaffold_08134_5	AA4	9.7e-25	47	269	40	255	0.425287	B41_G16	not tested	not tested	not tested
B44_Guay6_scaffold_24864_4	AA4	8.1e-25	15	237	3	216	0.425287	B44_G6	not tested	not tested	not tested
B51_Guay1_scaffold_02286_4	AA4	8e-25	16	269	4	250	0.484674	B51_G1	not tested	not tested	not tested
B41_Guay2_scaffold_03984_8	AA4	7.7e-25	16	269	4	250	0.484674	B41_G2	not tested	not tested	not tested
B4_Guay15_scaffold_11325_3	AA4	6.3e-25	13	283	4	275	0.517241	B4_G15	not tested	not tested	not tested
B38_Guay16_scaffold_16453_2	AA4	6.2e-25	16	287	10	270	0.519157	B38_G16	not tested	not tested	not tested
B29_Guay16_scaffold_39766_3	AA4	5.7e-25	26	262	2	231	0.452107	B29_G16	not tested	not tested	not tested
B13_Guay4_scaffold_02355_8	AA4	5.6e-25	20	261	10	241	0.461686	B13_G4	not tested	not tested	not tested
B1_Guay12_scaffold_21584_1	AA4	5.1e-25	13	185	3	178	0.329502	B1_G12	not tested	not tested	not tested
B6_Guay6_scaffold_05252_6	AA4	5e-25	15	249	4	229	0.448276	B6_G6	not tested	not tested	not tested
B50_Guay1_scaffold_38002_3	AA4	4.5e-25	17	243	5	225	0.43295	B50_G1	not tested	not tested	not tested
B34_Guay17_scaffold_00974_1	AA4	3.3e-25	15	239	5	223	0.429119	B34_G17	not tested	not tested	not tested
B66_Guay16_scaffold_05720_5	AA4	3.3e-25	15	239	5	223	0.429119	B66_G16	not tested	not tested	not tested
B20_Guay2_scaffold_01434_1	AA4	2.4e-25	17	201	1	184	0.35249	B20_G2	not tested	not tested	not tested
B133_Guay9_scaffold_44942_2	AA4	2.3e-25	14	252	3	230	0.455939	B133_G9	not tested	not tested	not tested
B5_Guay2_scaffold_15763_4	AA4	2.3e-25	17	264	6	244	0.47318	B5_G2	not tested	not tested	not tested
B7_Guay1_scaffold_02632_4	AA4	2.2e-25	18	261	15	258	0.465517	B7_G1	not tested	not tested	not tested
B76_Guay16_scaffold_03822_2	AA4	2.2e-25	20	237	11	230	0.415709	B76_G16	not tested	not tested	not tested
B101_Guay9_scaffold_25763_5	AA4	2.1e-25	20	248	8	234	0.436782	B101_G9	not tested	not tested	not tested
B37_Guay16_scaffold_01397_10	AA4	1.9e-25	17	264	6	244	0.47318	B37_G16	not tested	not tested	not tested
B81_Guay9_scaffold_19878_3	AA4	1.8e-25	15	248	7	229	0.44636	B81_G9	not tested	not tested	not tested
B22_Guay16_scaffold_00685_1	AA4	1.7e-25	14	265	4	246	0.480843	B22_G16	not tested	not tested	not tested
B39_Guay16_scaffold_09973_6	AA4	1.1e-25	51	249	45	243	0.37931	B39_G16	not tested	not tested	not tested
B46_Guay9_scaffold_28621_2	AA4	9.8e-26	16	238	2	214	0.425287	B46_G9	not tested	not tested	not tested
B36_Guay16_scaffold_26477_2	AA4	8.1e-26	14	249	14	239	0.450192	B36_G16	not tested	not tested	not tested
B133_Guay9_scaffold_90097_3	AA4	7.8e-26	17	257	6	236	0.45977	B133_G9	not tested	not tested	not tested
B1_Guay6_scaffold_87836_2	AA4	7e-26	17	278	8	256	0.5	B1_G6	not tested	not tested	not tested
B4_Guay13_scaffold_03557_2	AA4	7e-26	17	278	8	256	0.5	B4_G13	not tested	not tested	not tested
B15_Guay2_scaffold_22305_3	AA4	6.8e-26	14	248	4	229	0.448276	B15_G2	not tested	not tested	not tested
B4_Guay17_scaffold_06579_6	AA4	6.8e-26	14	248	4	229	0.448276	B4_G17	not tested	not tested	not tested
B43_Guay15_scaffold_09624_4	AA4	6.8e-26	15	268	7	252	0.484674	B43_G15	not tested	not tested	not tested
B57_Guay1_scaffold_12632_6	AA4	6.8e-26	13	244	4	228	0.442529	B57_G1	not tested	not tested	not tested
B41_Guay1_scaffold_52613_2	AA4	6.6e-26	14	238	14	227	0.429119	B41_G1	not tested	not tested	not tested
B32_Guay16_scaffold_12964_4	AA4	6.1e-26	14	249	4	231	0.450192	B32_G16	not tested	not tested	not tested
B29_Guay1_scaffold_65491_2	AA4	5.7e-26	14	261	7	246	0.47318	B29_G1	not tested	not tested	not tested
B46_Guay16_scaffold_01125_8	AA4	5.7e-26	15	263	9	248	0.475096	B46_G16	not tested	not tested	not tested
B1_Guay12_scaffold_19097_2	AA4	4.9e-26	15	262	9	248	0.47318	B1_G12	not tested	not tested	not tested
B29_Guay17_scaffold_07865_1	AA4	4.7e-26	15	185	4	170	0.32567	B29_G17	not tested	not tested	not tested
B94_Guay9_scaffold_14005_1	AA4	4.6e-26	15	193	3	179	0.340996	B94_G9	not tested	not tested	not tested
B18_Guay16_scaffold_12627_4	AA4	4.5e-26	44	257	30	236	0.408046	B18_G16	not tested	not tested	not tested
B81_Guay9_scaffold_12067_12	AA4	4.5e-26	16	249	5	228	0.44636	B81_G9	not tested	not tested	not tested
B20_Guay2_scaffold_04652_7	AA4	3.5e-26	15	246	4	224	0.442529	B20_G2	not tested	not tested	not tested
B3_Guay12_scaffold_03166_2	AA4	3.5e-26	54	260	22	222	0.394636	B3_G12	not tested	not tested	not tested
B56_Guay16_scaffold_11763_8	AA4	3.1e-26	55	271	3	216	0.413793	B56_G16	not tested	not tested	not tested
B8_Guay17_scaffold_01565_8	AA4	3e-26	15	257	4	232	0.463602	B8_G17	not tested	not tested	not tested
B36_Guay16_scaffold_06919_4	AA4	2.8e-26	17	232	6	231	0.411877	B36_G16	not tested	not tested	not tested
B36_Guay16_scaffold_01715_13	AA4	2.7e-26	48	261	52	260	0.408046	B36_G16	not tested	not tested	not tested
B30_Guay15_scaffold_01959_5	AA4	2.4e-26	17	251	3	236	0.448276	B30_G15	not tested	not tested	not tested
B129_Guay9_scaffold_48691_3	AA4	2.3e-26	20	260	45	275	0.45977	B129_G9	not tested	not tested	not tested
B25_Guay16_scaffold_01633_19	AA4	2.2e-26	16	251	5	230	0.450192	B25_G16	not tested	not tested	not tested
B46_Guay17_scaffold_14494_5	AA4	2.2e-26	52	239	38	218	0.358238	B46_G17	not tested	not tested	not tested
B42_Guay1_scaffold_70696_2	AA4	2.1e-26	16	249	5	229	0.44636	B42_G1	not tested	not tested	not tested
B13_Guay17_scaffold_01751_2	AA4	1.9e-26	44	255	32	238	0.404215	B13_G17	not tested	not tested	not tested
B130_Guay9_scaffold_15596_2	AA4	1.9e-26	47	251	32	229	0.390805	B130_G9	not tested	not tested	not tested
B17_Guay16_scaffold_21395_2	AA4	1.9e-26	15	255	4	235	0.45977	B17_G16	not tested	not tested	not tested
B62_Guay16_scaffold_00193_16	AA4	1.9e-26	13	242	3	224	0.438697	B62_G16	not tested	not tested	not tested
B82_Guay9_scaffold_01527_1	AA4	1.9e-26	18	238	5	215	0.421456	B82_G9	not tested	not tested	not tested
B63_Guay9_scaffold_16868_8	AA4	1.8e-26	15	250	4	230	0.450192	B63_G9	not tested	not tested	not tested
B114_Guay9_scaffold_75638_4	AA4	1.7e-26	15	205	3	195	0.363985	B114_G9	not tested	not tested	not tested
B46_Guay9_scaffold_13497_4	AA4	1.7e-26	19	257	8	236	0.455939	B46_G9	not tested	not tested	not tested
B32_Guay2_scaffold_02966_6	AA4	1.6e-26	17	248	6	227	0.442529	B32_G2	not tested	not tested	not tested
B40_Guay9_scaffold_112265_2	AA4	1.4e-26	19	261	7	240	0.463602	B40_G9	not tested	not tested	not tested
B54_Guay9_scaffold_08987_4	AA4	1.4e-26	18	283	6	278	0.507663	B54_G9	not tested	not tested	not tested
B75_Guay16_scaffold_38963_3	AA4	1.4e-26	17	244	7	234	0.434866	B75_G16	not tested	not tested	not tested
B20_Guay16_scaffold_28895_3	AA4	1.3e-26	19	279	6	253	0.498084	B20_G16	not tested	not tested	not tested
B38_Guay17_scaffold_15263_2	AA4	1.2e-26	27	263	31	262	0.452107	B38_G17	not tested	not tested	not tested
B58_Guay1_scaffold_09729_6	AA4	1.2e-26	18	252	5	229	0.448276	B58_G1	not tested	not tested	not tested
B7_Guay15_scaffold_06081_4	AA4	1.2e-26	16	253	5	231	0.454023	B7_G15	not tested	not tested	not tested
B123_Guay9_scaffold_11000_8	AA4	1e-26	15	272	12	261	0.492337	B123_G9	not tested	not tested	not tested
B16_Guay16_scaffold_45903_3	AA4	1e-26	19	508	6	488	0.936782	B16_G16	not tested	not tested	not tested
B2_Guay2_scaffold_37039_3	AA4	1e-26	19	257	7	235	0.455939	B2_G2	not tested	not tested	not tested
B34_Guay2_scaffold_03821_9	AA4	1e-26	44	256	32	239	0.40613	B34_G2	not tested	not tested	not tested
B11_Guay15_scaffold_06221_1	AA4	9.5e-27	15	198	36	216	0.350575	B11_G15	not tested	not tested	not tested
B144_Guay9_scaffold_10876_6	AA4	9.4e-27	21	239	9	217	0.417625	B144_G9	not tested	not tested	not tested
B5_Guay16_scaffold_00164_4	AA4	9.2e-27	18	268	4	250	0.478927	B5_G16	not tested	not tested	not tested
B60_Guay16_scaffold_00961_5	AA4	9e-27	16	270	3	248	0.48659	B60_G16	not tested	not tested	not tested
B3_Guay9_scaffold_18438_5	AA4	7.3e-27	47	262	37	249	0.411877	B3_G9	not tested	not tested	not tested
B62_Guay16_scaffold_00189_18	AA4	7.3e-27	16	256	4	236	0.45977	B62_G16	not tested	not tested	not tested
B7_Guay9_scaffold_13995_4	AA4	7.3e-27	19	264	8	244	0.469349	B7_G9	not tested	not tested	not tested
B8_Guay15_scaffold_02714_2	AA4	5.4e-27	37	268	21	248	0.442529	B8_G15	not tested	not tested	not tested
B13_Guay15_scaffold_10880_3	AA4	5.1e-27	16	247	5	227	0.442529	B13_G15	not tested	not tested	not tested
B29_Guay9_scaffold_46681_3	AA4	5.1e-27	48	264	32	241	0.413793	B29_G9	not tested	not tested	not tested
B3_Guay9_scaffold_28356_4	AA4	4.6e-27	7	273	17	283	0.509579	B3_G9	not tested	not tested	not tested
B52_Guay15_scaffold_00510_15	AA4	4.6e-27	11	238	3	230	0.434866	B52_G15	not tested	not tested	not tested
B36_Guay16_scaffold_04025_5	AA4	4.4e-27	15	258	2	241	0.465517	B36_G16	not tested	not tested	not tested
B118_Guay9_scaffold_14896_6	AA4	3.9e-27	15	260	11	250	0.469349	B118_G9	not tested	not tested	not tested
B32_Guay2_scaffold_14021_2	AA4	3.8e-27	43	261	28	240	0.417625	B32_G2	not tested	not tested	not tested
B114_Guay9_scaffold_82193_3	AA4	3.6e-27	16	266	4	255	0.478927	B114_G9	not tested	not tested	not tested
B47_Guay1_scaffold_04667_1	AA4	3.5e-27	15	270	3	249	0.488506	B47_G1	not tested	not tested	not tested
B2_Guay2_scaffold_42801_1	AA4	3.3e-27	16	239	2	215	0.427203	B2_G2	not tested	not tested	not tested
B76_Guay16_scaffold_15196_3	AA4	3e-27	51	254	45	252	0.388889	B76_G16	not tested	not tested	not tested
B111_Guay9_scaffold_76888_2	AA4	2.8e-27	21	239	15	225	0.417625	B111_G9	not tested	not tested	not tested
B33_Guay16_scaffold_02327_5	AA4	2.7e-27	16	239	2	215	0.427203	B33_G16	not tested	not tested	not tested
B59_Guay2_scaffold_13126_1	AA4	2.6e-27	15	277	10	259	0.501916	B59_G2	not tested	not tested	not tested
B59_Guay1_scaffold_59338_1	AA4	2.5e-27	20	246	17	243	0.43295	B59_G1	not tested	not tested	not tested
B30_Guay15_scaffold_08668_1	AA4	2.4e-27	15	247	21	246	0.444444	B30_G15	not tested	not tested	not tested
B31_Guay1_scaffold_69899_2	AA4	2.3e-27	15	247	21	246	0.444444	B31_G1	not tested	not tested	not tested
B17_Guay16_scaffold_14923_6	AA4	2.2e-27	21	257	9	235	0.452107	B17_G16	not tested	not tested	not tested
B52_Guay16_scaffold_01290_14	AA4	1.9e-27	18	251	6	229	0.44636	B52_G16	not tested	not tested	not tested
B19_Guay9_scaffold_95619_2	AA4	1.8e-27	14	201	7	192	0.358238	B19_G9	not tested	not tested	not tested
B52_Guay1_scaffold_28814_2	AA4	1.8e-27	16	247	5	227	0.442529	B52_G1	not tested	not tested	not tested
B18_Guay16_scaffold_06314_7	AA4	1.7e-27	14	252	3	230	0.455939	B18_G16	not tested	not tested	not tested
B11_Guay15_scaffold_00237_23	AA4	1.4e-27	15	202	4	189	0.358238	B11_G15	not tested	not tested	not tested
B29_Guay1_scaffold_02872_7	AA4	1.3e-27	15	277	9	258	0.501916	B29_G1	not tested	not tested	not tested
B16_Guay4_scaffold_07251_2	AA4	1.2e-27	15	261	30	266	0.471264	B16_G4	not tested	not tested	not tested
B28_Guay17_scaffold_03932_2	AA4	1.2e-27	16	240	9	226	0.429119	B28_G17	not tested	not tested	not tested
B30_Guay6_scaffold_01118_13	AA4	1.2e-27	15	261	30	266	0.471264	B30_G6	not tested	not tested	not tested
B81_Guay9_scaffold_44789_2	AA4	1.2e-27	16	247	5	227	0.442529	B81_G9	not tested	not tested	not tested
B12_Guay6_scaffold_26872_3	AA4	1.1e-27	15	249	11	236	0.448276	B12_G6	not tested	not tested	not tested
B16_Guay16_scaffold_07015_1	AA4	1.1e-27	16	199	5	185	0.350575	B16_G16	not tested	not tested	not tested
B3_Guay13_scaffold_00129_13	AA4	9.7e-28	16	247	10	235	0.442529	B3_G13	not tested	not tested	not tested
B32_Guay16_scaffold_01139_11	AA4	9.7e-28	16	249	6	231	0.44636	B32_G16	not tested	not tested	not tested
B43_Guay15_scaffold_09745_3	AA4	8.2e-28	19	193	9	184	0.333333	B43_G15	not tested	not tested	not tested
B46_Guay9_scaffold_00311_24	AA4	5.9e-28	18	257	7	236	0.457854	B46_G9	not tested	not tested	not tested
B14_Guay2_scaffold_00163_9	AA4	5.5e-28	16	254	4	231	0.455939	B14_G2	not tested	not tested	not tested
B24_Guay1_scaffold_10242_6	AA4	4.9e-28	15	240	4	219	0.431034	B24_G1	not tested	not tested	not tested
B36_Guay16_scaffold_00921_20	AA4	4.6e-28	170	511	6	331	0.653257	B36_G16	not tested	not tested	not tested
B54_Guay9_scaffold_08987_6	AA4	4.6e-28	15	244	5	247	0.438697	B54_G9	not tested	not tested	not tested
B16_Guay16_scaffold_04288_5	AA4	4.4e-28	54	253	57	258	0.381226	B16_G16	not tested	not tested	not tested
B16_Guay16_scaffold_18069_1	AA4	4.4e-28	66	245	1	177	0.342912	B16_G16	not tested	not tested	not tested
B17_Guay16_scaffold_04825_7	AA4	4e-28	21	260	8	240	0.457854	B17_G16	not tested	not tested	not tested
B29_Guay6_scaffold_15866_1	AA4	3.7e-28	5	271	51	308	0.509579	B29_G6	not tested	not tested	not tested
B46_Guay9_scaffold_29364_5	AA4	3.1e-28	10	257	10	246	0.47318	B46_G9	not tested	not tested	not tested
B36_Guay17_scaffold_13533_3	AA4	2.8e-28	12	266	3	259	0.48659	B36_G17	not tested	not tested	not tested
B43_Guay15_scaffold_08456_4	AA4	2.8e-28	16	260	2	244	0.467433	B43_G15	not tested	not tested	not tested
B10_Guay17_scaffold_01479_3	AA4	2.5e-28	16	254	4	231	0.455939	B10_G17	not tested	not tested	not tested
B115_Guay9_scaffold_23463_4	AA4	2.3e-28	15	253	3	231	0.455939	B115_G9	not tested	not tested	not tested
B16_Guay4_scaffold_44151_3	AA4	2.1e-28	15	258	3	236	0.465517	B16_G4	not tested	not tested	not tested
B30_Guay6_scaffold_03154_6	AA4	2.1e-28	15	258	3	236	0.465517	B30_G6	not tested	not tested	not tested
B39_Guay1_scaffold_82003_1	AA4	1.8e-28	53	237	49	236	0.35249	B39_G1	not tested	not tested	not tested
B46_Guay16_scaffold_00935_2	AA4	1.7e-28	15	259	3	238	0.467433	B46_G16	not tested	not tested	not tested
B54_Guay9_scaffold_11914_6	AA4	1.4e-28	17	260	8	252	0.465517	B54_G9	not tested	not tested	not tested
B4_Guay2_scaffold_01400_10	AA4	1.2e-28	16	265	4	240	0.477011	B4_G2	not tested	not tested	not tested
B33_Guay16_scaffold_35079_2	AA4	1.1e-28	16	269	6	246	0.484674	B33_G16	not tested	not tested	not tested
B7_Guay1_scaffold_32666_1	AA4	1e-28	12	256	20	264	0.467433	B7_G1	not tested	not tested	not tested
B4_Guay2_scaffold_02928_2	AA4	9.7e-29	13	256	13	256	0.465517	B4_G2	not tested	not tested	not tested
B47_Guay16_scaffold_03675_8	AA4	8.6e-29	15	256	8	242	0.461686	B47_G16	not tested	not tested	not tested
B25_Guay16_scaffold_05649_1	AA4	7.5e-29	16	239	2	215	0.427203	B25_G16	not tested	not tested	not tested
B94_Guay9_scaffold_36250_3	AA4	7.5e-29	16	262	5	242	0.471264	B94_G9	not tested	not tested	not tested
B40_Guay2_scaffold_00153_11	AA4	6.9e-29	17	253	7	233	0.452107	B40_G2	not tested	not tested	not tested
B21_Guay16_scaffold_08671_3	AA4	5.9e-29	15	258	3	237	0.465517	B21_G16	not tested	not tested	not tested
B37_Guay16_scaffold_05229_4	AA4	5.9e-29	15	241	2	218	0.43295	B37_G16	not tested	not tested	not tested
B2_Guay12_scaffold_00099_13	AA4	5.7e-29	14	263	7	248	0.477011	B2_G12	not tested	not tested	not tested
B24_Guay16_scaffold_26756_2	AA4	4.7e-29	15	254	8	240	0.457854	B24_G16	not tested	not tested	not tested
B111_Guay9_scaffold_29959_3	AA4	4.4e-29	19	259	8	238	0.45977	B111_G9	not tested	not tested	not tested
B3_Guay12_scaffold_03159_2	AA4	4.3e-29	18	296	8	274	0.532567	B3_G12	not tested	not tested	not tested
B44_Guay17_scaffold_00190_15	AA4	3.3e-29	12	248	3	229	0.452107	B44_G17	not tested	not tested	not tested
B48_Guay1_scaffold_44651_1	AA4	3.3e-29	16	247	3	224	0.442529	B48_G1	not tested	not tested	not tested
B83_Guay9_scaffold_60985_2	AA4	3e-29	16	250	4	236	0.448276	B83_G9	not tested	not tested	not tested
B39_Guay17_scaffold_01456_6	AA4	2.9e-29	17	257	7	237	0.45977	B39_G17	not tested	not tested	not tested
B37_Guay1_scaffold_11319_3	AA4	2.8e-29	15	248	4	227	0.44636	B37_G1	not tested	not tested	not tested
B25_Guay9_scaffold_76777_1	AA4	1.8e-29	53	261	22	225	0.398467	B25_G9	not tested	not tested	not tested
B76_Guay16_scaffold_15196_1	AA4	1.7e-29	54	263	14	220	0.400383	B76_G16	not tested	not tested	not tested
B16_Guay6_scaffold_09411_2	AA4	1.3e-29	16	245	5	224	0.438697	B16_G6	not tested	not tested	not tested
B17_Guay16_scaffold_19147_2	AA4	1.3e-29	17	237	6	216	0.421456	B17_G16	not tested	not tested	not tested
B17_Guay17_scaffold_05930_2	AA4	1.3e-29	14	262	7	247	0.475096	B17_G17	not tested	not tested	not tested
B34_Guay17_scaffold_00974_3	AA4	1.3e-29	13	299	5	289	0.547893	B34_G17	not tested	not tested	not tested
B66_Guay16_scaffold_05720_3	AA4	1.2e-29	13	301	5	291	0.551724	B66_G16	not tested	not tested	not tested
B46_Guay15_scaffold_07352_6	AA4	1.1e-29	19	262	13	247	0.465517	B46_G15	not tested	not tested	not tested
B5_Guay2_scaffold_03357_8	AA4	9.9e-30	15	196	2	180	0.346743	B5_G2	not tested	not tested	not tested
B76_Guay16_scaffold_04850_6	AA4	9e-30	15	202	9	194	0.358238	B76_G16	not tested	not tested	not tested
B37_Guay16_scaffold_01024_8	AA4	7.9e-30	50	253	35	237	0.388889	B37_G16	not tested	not tested	not tested
B9_Guay9_scaffold_35550_6	AA4	7.6e-30	14	249	10	239	0.450192	B9_G9	not tested	not tested	not tested
B2_Guay2_scaffold_39971_1	AA4	6.5e-30	10	257	10	246	0.47318	B2_G2	not tested	not tested	not tested
B16_Guay1_scaffold_08865_3	AA4	6.2e-30	15	277	13	270	0.501916	B16_G1	not tested	not tested	not tested
B40_Guay9_scaffold_09269_7	AA4	6.2e-30	16	266	3	244	0.478927	B40_G9	not tested	not tested	not tested
B46_Guay17_scaffold_07429_4	AA4	5.5e-30	16	253	4	235	0.454023	B46_G17	not tested	not tested	not tested
B5_Guay2_scaffold_00432_6	AA4	5.4e-30	23	253	10	237	0.440613	B5_G2	not tested	not tested	not tested
B111_Guay9_scaffold_68461_3	AA4	4.8e-30	15	194	2	178	0.342912	B111_G9	not tested	not tested	not tested
B7_Guay1_scaffold_72508_2	AA4	4.7e-30	16	268	4	243	0.482759	B7_G1	not tested	not tested	not tested
B54_Guay9_scaffold_02188_4	AA4	3.9e-30	15	266	3	255	0.480843	B54_G9	not tested	not tested	not tested
B43_Guay15_scaffold_14230_1	AA4	3.3e-30	15	262	10	249	0.47318	B43_G15	not tested	not tested	not tested
B78_Guay16_scaffold_45848_2	AA4	3.1e-30	15	248	4	228	0.44636	B78_G16	not tested	not tested	not tested
B36_Guay16_scaffold_01422_11	AA4	2.9e-30	21	269	11	246	0.475096	B36_G16	not tested	not tested	not tested
B2_Guay12_scaffold_02368_5	AA4	2.5e-30	14	262	13	252	0.475096	B2_G12	not tested	not tested	not tested
B46_Guay9_scaffold_75112_3	AA4	2.5e-30	46	273	31	248	0.434866	B46_G9	not tested	not tested	not tested
B4_Guay2_scaffold_04325_2	AA4	2.4e-30	12	264	4	247	0.482759	B4_G2	not tested	not tested	not tested
B7_Guay1_scaffold_09635_2	AA4	2.4e-30	12	264	4	247	0.482759	B7_G1	not tested	not tested	not tested
B119_Guay9_scaffold_38204_2	AA4	2.2e-30	15	249	3	227	0.448276	B119_G9	not tested	not tested	not tested
B42_Guay15_scaffold_08096_2	AA4	1.7e-30	15	281	5	268	0.509579	B42_G15	not tested	not tested	not tested
B43_Guay16_scaffold_00804_13	AA4	1.7e-30	15	281	5	268	0.509579	B43_G16	not tested	not tested	not tested
B15_Guay2_scaffold_00025_37	AA4	1.2e-30	52	285	39	276	0.44636	B15_G2	not tested	not tested	not tested
B4_Guay17_scaffold_00017_48	AA4	1.2e-30	52	285	39	276	0.44636	B4_G17	not tested	not tested	not tested
B15_Guay15_scaffold_00126_16	AA4	9.3e-31	15	257	4	233	0.463602	B15_G15	not tested	not tested	not tested
B51_Guay1_scaffold_01353_12	AA4	9.3e-31	15	257	4	233	0.463602	B51_G1	not tested	not tested	not tested
B6_Guay1_scaffold_19721_1	AA4	9.3e-31	14	249	7	234	0.450192	B6_G1	not tested	not tested	not tested
B22_Guay16_scaffold_00062_56	AA4	5.8e-31	19	256	8	244	0.454023	B22_G16	not tested	not tested	not tested
B7_Guay1_scaffold_02630_9	AA4	5.7e-31	13	238	6	229	0.431034	B7_G1	not tested	not tested	not tested
B63_Guay16_scaffold_26313_3	AA4	5.6e-31	17	249	21	247	0.444444	B63_G16	not tested	not tested	not tested
B96_Guay9_scaffold_18734_6	AA4	5.5e-31	14	249	7	234	0.450192	B96_G9	not tested	not tested	not tested
B16_Guay2_scaffold_11213_1	AA4	5.4e-31	14	249	7	234	0.450192	B16_G2	not tested	not tested	not tested
B7_Guay15_scaffold_26328_1	AA4	4.8e-31	15	248	4	228	0.44636	B7_G15	not tested	not tested	not tested
B4_Guay2_scaffold_03867_3	AA4	3.1e-31	12	238	5	230	0.43295	B4_G2	not tested	not tested	not tested
B7_Guay1_scaffold_02332_8	AA4	3.1e-31	12	238	5	230	0.43295	B7_G1	not tested	not tested	not tested
B16_Guay16_scaffold_05718_7	AA4	2.6e-31	15	272	4	262	0.492337	B16_G16	not tested	not tested	not tested
B36_Guay16_scaffold_05520_6	AA4	2.5e-31	10	238	5	231	0.436782	B36_G16	not tested	not tested	not tested
B99_Guay9_scaffold_04154_10	AA4	1.8e-31	13	251	17	256	0.455939	B99_G9	not tested	not tested	not tested
B1_Guay2_scaffold_38902_1	AA4	1.7e-31	13	251	35	274	0.455939	B1_G2	not tested	not tested	not tested
B5_Guay12_scaffold_04415_4	AA4	1.7e-31	22	235	12	223	0.408046	B5_G12	not tested	not tested	not tested
B25_Guay16_scaffold_02302_12	AA4	1.6e-31	51	243	36	228	0.367816	B25_G16	not tested	not tested	not tested
B11_Guay15_scaffold_06247_5	AA4	1.5e-31	15	275	4	250	0.498084	B11_G15	not tested	not tested	not tested
B54_Guay9_scaffold_05258_13	AA4	1.3e-31	11	245	6	239	0.448276	B54_G9	not tested	not tested	not tested
B68_Guay1_scaffold_03886_2	AA4	1.3e-31	16	260	5	248	0.467433	B68_G1	not tested	not tested	not tested
B65_Guay16_scaffold_03137_5	AA4	1.2e-31	16	248	2	232	0.444444	B65_G16	not tested	not tested	not tested
B16_Guay16_scaffold_08306_6	AA4	9.7e-32	9	255	20	287	0.471264	B16_G16	not tested	not tested	not tested
B33_Guay17_scaffold_00127_17	AA4	9.7e-32	16	253	3	230	0.454023	B33_G17	not tested	not tested	not tested
B1_Guay15_scaffold_01254_8	AA4	7.6e-32	15	192	2	182	0.33908	B1_G15	not tested	not tested	not tested
B16_Guay16_scaffold_49274_2	AA4	7.2e-32	16	260	3	247	0.467433	B16_G16	not tested	not tested	not tested
B57_Guay9_scaffold_19827_4	AA4	4.3e-32	16	270	5	250	0.48659	B57_G9	not tested	not tested	not tested
B1_Guay15_scaffold_02242_2	AA4	3.8e-32	15	249	5	234	0.448276	B1_G15	not tested	not tested	not tested
B41_Guay1_scaffold_01386_2	AA4	2.9e-32	19	247	14	242	0.436782	B41_G1	not tested	not tested	not tested
B65_Guay9_scaffold_04603_15	AA4	2.9e-32	19	247	14	242	0.436782	B65_G9	not tested	not tested	not tested
B16_Guay16_scaffold_32376_1	AA4	2.6e-32	13	246	2	233	0.44636	B16_G16	not tested	not tested	not tested
B47_Guay1_scaffold_30195_3	AA4	2.4e-32	15	249	4	229	0.448276	B47_G1	not tested	not tested	not tested
B16_Guay16_scaffold_03662_9	AA4	2.2e-32	13	251	3	247	0.455939	B16_G16	not tested	not tested	not tested
B36_Guay16_scaffold_03187_2	AA4	2.2e-32	20	241	10	231	0.423372	B36_G16	not tested	not tested	not tested
B13_Guay2_scaffold_14503_2	AA4	1.7e-32	16	260	4	243	0.467433	B13_G2	not tested	not tested	not tested
B18_Guay16_scaffold_35448_1	AA4	1.4e-32	51	248	38	232	0.377395	B18_G16	not tested	not tested	not tested
B40_Guay16_scaffold_21584_1	AA4	1.3e-32	14	193	3	184	0.342912	B40_G16	not tested	not tested	not tested
B56_Guay1_scaffold_04323_4	AA4	1.3e-32	15	261	2	239	0.471264	B56_G1	not tested	not tested	not tested
B40_Guay16_scaffold_14798_6	AA4	1.2e-32	14	193	3	184	0.342912	B40_G16	not tested	not tested	not tested
B78_Guay16_scaffold_05844_9	AA4	1.1e-32	16	261	5	241	0.469349	B78_G16	not tested	not tested	not tested
B13_Guay2_scaffold_12091_2	AA4	9.8e-33	17	252	7	236	0.450192	B13_G2	not tested	not tested	not tested
B133_Guay9_scaffold_16250_3	AA4	9e-33	21	251	8	236	0.440613	B133_G9	not tested	not tested	not tested
B3_Guay9_scaffold_18438_8	AA4	8.3e-33	19	269	16	264	0.478927	B3_G9	not tested	not tested	not tested
B44_Guay6_scaffold_14645_2	AA4	6.9e-33	52	261	41	251	0.400383	B44_G6	not tested	not tested	not tested
B84_Guay9_scaffold_39337_2	AA4	6.4e-33	16	247	4	227	0.442529	B84_G9	not tested	not tested	not tested
B33_Guay16_scaffold_09670_5	AA4	6.2e-33	21	251	8	236	0.440613	B33_G16	not tested	not tested	not tested
B37_Guay16_scaffold_59515_2	AA4	5.8e-33	15	244	2	228	0.438697	B37_G16	not tested	not tested	not tested
B56_Guay1_scaffold_03290_2	AA4	4.2e-33	14	266	7	249	0.482759	B56_G1	not tested	not tested	not tested
B40_Guay15_scaffold_00006_39	AA4	4e-33	51	261	48	251	0.402299	B40_G15	not tested	not tested	not tested
B40_Guay16_scaffold_00059_68	AA4	4e-33	51	261	48	251	0.402299	B40_G16	not tested	not tested	not tested
B24_Guay1_scaffold_01034_4	AA4	3e-33	11	239	3	221	0.436782	B24_G1	not tested	not tested	not tested
B32_Guay2_scaffold_09301_6	AA4	2.5e-33	15	238	2	223	0.427203	B32_G2	not tested	not tested	not tested
B4_Guay2_scaffold_18207_5	AA4	2.5e-33	52	212	17	177	0.306513	B4_G2	not tested	not tested	not tested
B7_Guay15_scaffold_07111_6	AA4	2.3e-33	16	262	5	242	0.471264	B7_G15	not tested	not tested	not tested
B23_Guay17_scaffold_04562_1	AA4	1.9e-33	15	255	4	235	0.45977	B23_G17	not tested	not tested	not tested
B54_Guay9_scaffold_08649_6	AA4	1.7e-33	17	241	5	226	0.429119	B54_G9	not tested	not tested	not tested
B54_Guay9_scaffold_20401_2	AA4	1.7e-33	18	255	4	245	0.454023	B54_G9	not tested	not tested	not tested
B1_Guay15_scaffold_13581_2	AA4	1.6e-33	15	241	5	234	0.43295	B1_G15	not tested	not tested	not tested
B16_Guay16_scaffold_20887_1	AA4	1.5e-33	13	249	3	240	0.452107	B16_G16	not tested	not tested	not tested
B52_Guay9_scaffold_07619_3	AA4	1.5e-33	15	264	3	242	0.477011	B52_G9	not tested	not tested	not tested
B10_Guay17_scaffold_02361_5	AA4	1.3e-33	20	238	8	225	0.417625	B10_G17	not tested	not tested	not tested
B14_Guay2_scaffold_13724_5	AA4	1.3e-33	20	238	8	225	0.417625	B14_G2	not tested	not tested	not tested
B54_Guay9_scaffold_00089_26	AA4	1.3e-33	12	238	14	240	0.43295	B54_G9	not tested	not tested	not tested
B11_Guay15_scaffold_00738_2	AA4	1.2e-33	53	253	38	237	0.383142	B11_G15	not tested	not tested	not tested
B5_Guay2_scaffold_15520_2	AA4	1.2e-33	15	244	2	228	0.438697	B5_G2	not tested	not tested	not tested
B52_Guay15_scaffold_01045_6	AA4	1.1e-33	48	256	33	243	0.398467	B52_G15	not tested	not tested	not tested
B46_Guay9_scaffold_01074_8	AA4	8.6e-34	21	238	9	224	0.415709	B46_G9	not tested	not tested	not tested
B75_Guay16_scaffold_27885_1	AA4	8.6e-34	54	273	23	239	0.41954	B75_G16	not tested	not tested	not tested
B39_Guay16_scaffold_09973_4	AA4	8.1e-34	18	254	8	243	0.452107	B39_G16	not tested	not tested	not tested
B54_Guay9_scaffold_02201_1	AA4	6.4e-34	72	250	2	183	0.340996	B54_G9	not tested	not tested	not tested
B19_Guay17_scaffold_01546_3	AA4	4.5e-34	15	268	6	254	0.484674	B19_G17	not tested	not tested	not tested
B46_Guay2_scaffold_01130_6	AA4	4.5e-34	15	268	6	254	0.484674	B46_G2	not tested	not tested	not tested
B3_Guay12_scaffold_01036_5	AA4	4e-34	21	250	8	235	0.438697	B3_G12	not tested	not tested	not tested
B114_Guay9_scaffold_46302_2	AA4	3.6e-34	16	249	2	241	0.44636	B114_G9	not tested	not tested	not tested
B41_Guay1_scaffold_01855_13	AA4	3.2e-34	17	261	5	248	0.467433	B41_G1	not tested	not tested	not tested
B40_Guay1_scaffold_09465_5	AA4	2.6e-34	21	238	8	223	0.415709	B40_G1	not tested	not tested	not tested
B4_Guay2_scaffold_01240_2	AA4	2.3e-34	16	249	3	239	0.44636	B4_G2	not tested	not tested	not tested
B7_Guay1_scaffold_22651_4	AA4	2.3e-34	52	212	17	177	0.306513	B7_G1	not tested	not tested	not tested
B65_Guay9_scaffold_00870_1	AA4	2.1e-34	17	262	5	249	0.469349	B65_G9	not tested	not tested	not tested
B16_Guay16_scaffold_13787_2	AA4	1.8e-34	15	243	4	229	0.436782	B16_G16	not tested	not tested	not tested
B133_Guay9_scaffold_52544_3	AA4	1.3e-34	19	257	5	240	0.455939	B133_G9	not tested	not tested	not tested
B7_Guay1_scaffold_01976_9	AA4	9.8e-35	16	249	3	239	0.44636	B7_G1	not tested	not tested	not tested
B114_Guay9_scaffold_40674_2	AA4	6.5e-35	15	261	2	248	0.471264	B114_G9	not tested	not tested	not tested
B17_Guay16_scaffold_02304_3	AA4	5.2e-35	15	238	2	223	0.427203	B17_G16	not tested	not tested	not tested
B34_Guay17_scaffold_10094_6	AA4	4.8e-35	51	271	44	261	0.421456	B34_G17	not tested	not tested	not tested
B81_Guay9_scaffold_29314_2	AA4	3.7e-35	15	253	2	237	0.455939	B81_G9	not tested	not tested	not tested
B16_Guay16_scaffold_31231_5	AA4	3e-35	17	248	3	239	0.442529	B16_G16	not tested	not tested	not tested
B33_Guay17_scaffold_00010_2	AA4	2.6e-35	16	248	4	232	0.444444	B33_G17	not tested	not tested	not tested
B14_Guay17_scaffold_02844_3	AA4	2.5e-35	19	245	5	229	0.43295	B14_G17	not tested	not tested	not tested
B51_Guay2_scaffold_03835_4	AA4	2.5e-35	19	245	5	229	0.43295	B51_G2	not tested	not tested	not tested
B30_Guay6_scaffold_04558_6	AA4	2.2e-35	23	238	10	222	0.411877	B30_G6	not tested	not tested	not tested
B84_Guay16_scaffold_18383_1	AA4	1.8e-35	10	238	5	231	0.436782	B84_G16	not tested	not tested	not tested
B16_Guay4_scaffold_72974_2	AA4	1.2e-35	23	238	10	222	0.411877	B16_G4	not tested	not tested	not tested
B14_Guay9_scaffold_36656_3	AA4	3.5e-36	19	253	12	242	0.448276	B14_G9	not tested	not tested	not tested
B14_Guay9_scaffold_14426_4	AA4	2.5e-36	15	243	2	228	0.436782	B14_G9	not tested	not tested	not tested
B36_Guay16_scaffold_17524_4	AA4	2.2e-36	15	251	2	241	0.452107	B36_G16	not tested	not tested	not tested
B39_Guay16_scaffold_51179_3	AA4	1.6e-36	17	260	3	240	0.465517	B39_G16	not tested	not tested	not tested
B46_Guay17_scaffold_24568_2	AA4	1.4e-36	14	242	7	230	0.436782	B46_G17	not tested	not tested	not tested
B22_Guay9_scaffold_64284_2	AA4	1.1e-36	16	254	4	239	0.455939	B22_G9	not tested	not tested	not tested
B76_Guay16_scaffold_03822_9	AA4	1.1e-36	19	276	5	266	0.492337	B76_G16	not tested	not tested	not tested
B65_Guay9_scaffold_09455_7	AA4	7.9e-37	14	240	25	252	0.43295	B65_G9	not tested	not tested	not tested
B9_Guay15_scaffold_02559_12	AA4	6.7e-37	18	257	8	244	0.457854	B9_G15	not tested	not tested	not tested
B41_Guay1_scaffold_06232_4	AA4	5e-37	14	244	25	256	0.440613	B41_G1	not tested	not tested	not tested
B54_Guay9_scaffold_20494_1	AA4	3.5e-37	16	243	5	227	0.434866	B54_G9	not tested	not tested	not tested
B23_Guay17_scaffold_11942_3	AA4	2.7e-37	18	266	5	248	0.475096	B23_G17	not tested	not tested	not tested
B76_Guay16_scaffold_02104_12	AA4	2.4e-37	13	256	4	246	0.465517	B76_G16	not tested	not tested	not tested
B16_Guay16_scaffold_17966_2	AA4	1.1e-37	14	264	5	255	0.478927	B16_G16	not tested	not tested	not tested
B46_Guay9_scaffold_01074_10	AA4	5.5e-38	19	257	5	240	0.455939	B46_G9	not tested	not tested	not tested
B19_Guay2_scaffold_34121_1	AA4	4.5e-38	15	261	6	247	0.471264	B19_G2	not tested	not tested	not tested
B35_Guay15_scaffold_01141_14	AA4	3.1e-38	12	236	11	236	0.429119	B35_G15	not tested	not tested	not tested
B114_Guay9_scaffold_12599_5	AA4	3e-38	20	253	6	236	0.44636	B114_G9	not tested	not tested	not tested
B39_Guay2_scaffold_00569_14	AA4	2.4e-38	16	238	3	223	0.425287	B39_G2	not tested	not tested	not tested
B29_Guay2_scaffold_00303_2	AA4	1.4e-38	14	240	7	234	0.43295	B29_G2	not tested	not tested	not tested
B59_Guay1_scaffold_00584_2	AA4	1.4e-38	14	240	7	234	0.43295	B59_G1	not tested	not tested	not tested
B14_Guay9_scaffold_36656_1	AA4	4.5e-39	54	247	6	199	0.369732	B14_G9	not tested	not tested	not tested
B35_Guay15_scaffold_04901_4	AA4	3.9e-39	16	255	4	238	0.457854	B35_G15	not tested	not tested	not tested
B76_Guay16_scaffold_03822_1	AA4	3.6e-39	13	350	2	339	0.645594	B76_G16	not tested	not tested	not tested
B16_Guay16_scaffold_06240_9	AA4	2.2e-39	15	248	12	261	0.44636	B16_G16	not tested	not tested	not tested
B52_Guay15_scaffold_01369_11	AA4	5.3e-40	12	268	5	258	0.490421	B52_G15	not tested	not tested	not tested
B37_Guay16_scaffold_00505_18	AA4	5.1e-40	13	254	5	242	0.461686	B37_G16	not tested	not tested	not tested
B7_Guay1_scaffold_17926_4	AA4	4.7e-40	15	252	5	246	0.454023	B7_G1	not tested	not tested	not tested
B16_Guay16_scaffold_13699_3	AA4	2.9e-40	16	247	2	229	0.442529	B16_G16	not tested	not tested	not tested
B32_Guay2_scaffold_09301_4	AA4	2.2e-40	19	257	5	240	0.455939	B32_G2	not tested	not tested	not tested
B37_Guay16_scaffold_01024_6	AA4	2.2e-40	15	257	35	274	0.463602	B37_G16	not tested	not tested	not tested
B5_Guay2_scaffold_00432_4	AA4	2.2e-40	15	257	35	274	0.463602	B5_G2	not tested	not tested	not tested
B7_Guay1_scaffold_17296_4	AA4	7.8e-41	8	233	5	227	0.431034	B7_G1	not tested	not tested	not tested
B33_Guay16_scaffold_09670_2	AA4	5.3e-41	17	268	3	248	0.480843	B33_G16	not tested	not tested	not tested
B40_Guay1_scaffold_09465_3	AA4	4e-41	21	255	7	238	0.448276	B40_G1	not tested	not tested	not tested
B66_Guay16_scaffold_00369_2	AA4	2.7e-41	51	507	44	509	0.873563	B66_G16	not tested	not tested	not tested
B4_Guay2_scaffold_22342_5	AA4	2.3e-41	14	252	4	246	0.455939	B4_G2	not tested	not tested	not tested
B65_Guay9_scaffold_06034_11	AA4	1.5e-43	17	242	3	227	0.431034	B65_G9	not tested	not tested	not tested
B40_Guay15_scaffold_03384_7	AA4	6e-44	7	509	2	487	0.961686	B40_G15	not tested	not tested	not tested
B40_Guay16_scaffold_29551_1	AA4	6e-44	7	509	2	487	0.961686	B40_G16	not tested	not tested	not tested
B75_Guay16_scaffold_11265_5	AA4	5.7e-45	14	255	7	248	0.461686	B75_G16	not tested	not tested	not tested
B136_Guay9_scaffold_49782_3	AA4	5.6e-46	359	519	2	161	0.306513	B136_G9	not tested	not tested	not tested
B36_Guay16_scaffold_01849_4	AA4	1.8e-46	12	257	5	247	0.469349	B36_G16	not tested	not tested	not tested
B79_Guay16_scaffold_38599_2	AA4	2.1e-48	14	287	7	274	0.522989	B79_G16	not tested	not tested	not tested
B52_Guay15_scaffold_07128_2	AA4	5.8e-50	15	245	3	234	0.440613	B52_G15	not tested	not tested	not tested
B53_Guay9_scaffold_02623_10	AA4	3.8e-52	40	509	17	477	0.898467	B53_G9	not tested	not tested	not tested
B14_Guay2_scaffold_02519_4	AA4	3.9e-55	15	509	8	483	0.94636	B14_G2	not tested	not tested	not tested
B10_Guay17_scaffold_11581_1	AA4	2.9e-55	15	509	8	483	0.94636	B10_G17	not tested	not tested	not tested
B40_Guay15_scaffold_00005_46	AA4	1.9e-58	16	509	6	480	0.944444	B40_G15	not tested	not tested	not tested
B40_Guay16_scaffold_00036_77	AA4	1.9e-58	16	509	6	480	0.944444	B40_G16	not tested	not tested	not tested
B33_Guay6_scaffold_31356_4	AA4	1.5e-62	12	217	5	206	0.39272	B33_G6	not tested	not tested	not tested
B45_Guay9_scaffold_78938_3	AA4	2.7e-91	104	515	1	447	0.787356	B45_G9	not tested	not tested	not tested
B17_Guay4_scaffold_83971_2	AA4	1.2e-97	77	512	3	473	0.833333	B17_G4	not tested	not tested	not tested
B32_Guay4_scaffold_78568_1	AA4	1.9e-101	244	520	4	280	0.528736	B32_G4	not tested	not tested	not tested
B17_Guay4_scaffold_07405_4	AA4	1.5e-114	15	511	7	535	0.950192	B17_G4	not tested	not tested	not tested
B35_Guay15_scaffold_07913_3	AA4	1.2e-121	15	509	4	495	0.94636	B35_G15	not tested	not tested	not tested
B136_Guay9_scaffold_67472_1	AA4	2.3e-153	3	394	3	393	0.749042	B136_G9	not tested	not tested	not tested
B136_Guay9_scaffold_12188_6	AA4	1.8e-164	4	420	4	421	0.796935	B136_G9	not tested	not tested	not tested
B15_Guay6_scaffold_08349_3	AA4	2.3e-183	3	519	3	520	0.988506	B15_G6	not tested	not tested	not tested
B29_Guay4_scaffold_10975_3	AA4	1.9e-183	3	519	3	520	0.988506	B29_G4	not tested	not tested	not tested
B136_Guay9_scaffold_81297_3	AA4	3.2e-190	4	519	4	520	0.98659	B136_G9	not tested	not tested	not tested
B15_Guay6_scaffold_02892_3	AA4	4.3e-192	3	520	3	519	0.990421	B15_G6	not tested	not tested	not tested
B29_Guay4_scaffold_02094_17	AA4	4.3e-192	3	520	3	519	0.990421	B29_G4	not tested	not tested	not tested
B29_Guay4_scaffold_10975_1	AA4	2.1e-196	65	519	1	455	0.869732	B29_G4	not tested	not tested	not tested
B15_Guay6_scaffold_08349_1	AA4	6.7e-209	4	519	4	520	0.98659	B15_G6	not tested	not tested	not tested
B136_Guay9_scaffold_40021_4	AA4	1.3e-230	3	520	3	521	0.990421	B136_G9	not tested	not tested	not tested
B15_Guay6_scaffold_02892_8	AA4	1.3e-230	3	520	3	521	0.990421	B15_G6	not tested	not tested	not tested
B29_Guay4_scaffold_02094_12	AA4	1.3e-230	3	520	3	521	0.990421	B29_G4	not tested	not tested	not tested
B22_Guay4_scaffold_00993_16	AA6	1e-05	3	94	256	332	0.466667	B22_G4	not tested	not tested	not tested
B53_Guay9_scaffold_03319_7	AA6	1e-05	1	85	260	329	0.430769	B53_G9	not tested	not tested	not tested
B43_Guay2_scaffold_12141_4	AA6	9.9e-06	1	90	256	333	0.45641	B43_G2	not tested	not tested	not tested
B44_Guay1_scaffold_39869_3	AA6	9.8e-06	5	114	1	91	0.558974	B44_G1	not tested	not tested	not tested
B68_Guay16_scaffold_04868_2	AA6	9.2e-06	1	91	2	95	0.461538	B68_G16	not tested	not tested	not tested
B6_Guay11_scaffold_20865_1	AA6	8.4e-06	1	82	254	320	0.415385	B6_G11	not tested	not tested	not tested
B11_Guay9_scaffold_06101_11	AA6	8e-06	2	76	261	320	0.379487	B11_G9	not tested	not tested	not tested
B2_Guay12_scaffold_03112_1	AA6	7.7e-06	1	80	250	314	0.405128	B2_G12	not tested	not tested	not tested
B18_Guay16_scaffold_52913_3	AA6	7.6e-06	10	101	15	112	0.466667	B18_G16	not tested	not tested	not tested
B45_Guay15_scaffold_01588_11	AA6	7.6e-06	2	88	3	90	0.441026	B45_G15	not tested	not tested	not tested
B105_Guay9_scaffold_19503_1	AA6	7.5e-06	1	81	20	88	0.410256	B105_G9	not tested	not tested	not tested
B131_Guay9_scaffold_03135_13	AA6	7.4e-06	1	77	7	68	0.389744	B131_G9	not tested	not tested	not tested
B60_Guay9_scaffold_00397_27	AA6	6.8e-06	52	148	59	164	0.492308	B60_G9	not tested	not tested	not tested
B11_Guay16_scaffold_01118_6	AA6	6.1e-06	1	94	2	100	0.476923	B11_G16	not tested	not tested	not tested
B32_Guay15_scaffold_01293_6	AA6	6.1e-06	1	94	2	100	0.476923	B32_G15	not tested	not tested	not tested
B56_Guay16_scaffold_07000_2	AA6	6.1e-06	10	91	13	96	0.415385	B56_G16	not tested	not tested	not tested
B98_Guay9_scaffold_00282_10	AA6	6.1e-06	1	94	2	100	0.476923	B98_G9	not tested	not tested	not tested
B31_Guay1_scaffold_15603_6	AA6	5.8e-06	2	90	3	71	0.451282	B31_G1	not tested	not tested	not tested
B32_Guay16_scaffold_19471_6	AA6	5.8e-06	1	111	251	344	0.564103	B32_G16	not tested	not tested	not tested
B8_Guay2_scaffold_10949_7	AA6	5.7e-06	52	148	59	164	0.492308	B8_G2	not tested	not tested	not tested
B16_Guay16_scaffold_12659_5	AA6	5.5e-06	1	88	2	82	0.446154	B16_G16	not tested	not tested	not tested
B28_Guay2_scaffold_27802_5	AA6	5.4e-06	2	92	3	69	0.461538	B28_G2	not tested	not tested	not tested
B61_Guay16_scaffold_00070_40	AA6	5.4e-06	2	111	3	116	0.558974	B61_G16	not tested	not tested	not tested
B32_Guay16_scaffold_40042_2	AA6	5.3e-06	10	90	14	102	0.410256	B32_G16	not tested	not tested	not tested
B3_Guay9_scaffold_12696_10	AA6	4.8e-06	2	95	6	101	0.476923	B3_G9	not tested	not tested	not tested
B54_Guay1_scaffold_03515_10	AA6	4.8e-06	2	95	6	101	0.476923	B54_G1	not tested	not tested	not tested
B17_Guay15_scaffold_00588_4	AA6	4.6e-06	11	134	14	129	0.630769	B17_G15	not tested	not tested	not tested
B22_Guay4_scaffold_77158_1	AA6	4.6e-06	3	95	130	207	0.471795	B22_G4	not tested	not tested	not tested
B34_Guay16_scaffold_27008_4	AA6	4.6e-06	11	134	14	129	0.630769	B34_G16	not tested	not tested	not tested
B38_Guay16_scaffold_16804_4	AA6	4.5e-06	65	132	9	86	0.34359	B38_G16	not tested	not tested	not tested
B6_Guay17_scaffold_02501_1	AA6	4e-06	1	112	239	331	0.569231	B6_G17	not tested	not tested	not tested
B30_Guay9_scaffold_63414_1	AA6	3.9e-06	8	109	2	76	0.517949	B30_G9	not tested	not tested	not tested
B2_Guay1_scaffold_09459_5	AA6	3.8e-06	52	153	76	178	0.517949	B2_G1	not tested	not tested	not tested
B28_Guay15_scaffold_00020_41	AA6	3.4e-06	10	130	13	125	0.615385	B28_G15	not tested	not tested	not tested
B31_Guay2_scaffold_00994_3	AA6	3.3e-06	22	91	26	103	0.353846	B31_G2	not tested	not tested	not tested
B65_Guay9_scaffold_06034_9	AA6	3.2e-06	1	75	253	312	0.379487	B65_G9	not tested	not tested	not tested
B79_Guay9_scaffold_22675_2	AA6	3.2e-06	14	98	18	108	0.430769	B79_G9	not tested	not tested	not tested
B65_Guay16_scaffold_25877_2	AA6	3.1e-06	2	92	3	95	0.461538	B65_G16	not tested	not tested	not tested
B78_Guay16_scaffold_10567_6	AA6	3e-06	10	98	14	108	0.451282	B78_G16	not tested	not tested	not tested
B78_Guay9_scaffold_101639_2	AA6	2.9e-06	2	93	13	85	0.466667	B78_G9	not tested	not tested	not tested
B3_Guay16_scaffold_11107_6	AA6	2.8e-06	10	130	13	125	0.615385	B3_G16	not tested	not tested	not tested
B33_Guay16_scaffold_20976_4	AA6	2.7e-06	2	103	4	113	0.517949	B33_G16	not tested	not tested	not tested
B27_Guay17_scaffold_07924_6	AA6	2.5e-06	11	135	16	132	0.635897	B27_G17	not tested	not tested	not tested
B54_Guay9_scaffold_05124_7	AA6	2.5e-06	2	80	3	60	0.4	B54_G9	not tested	not tested	not tested
B114_Guay9_scaffold_67764_3	AA6	2.4e-06	2	97	253	335	0.487179	B114_G9	not tested	not tested	not tested
B129_Guay9_scaffold_20173_4	AA6	2.3e-06	1	95	3	106	0.482051	B129_G9	not tested	not tested	not tested
B2_Guay13_scaffold_00014_13	AA6	2.3e-06	1	89	50	139	0.451282	B2_G13	not tested	not tested	not tested
B37_Guay9_scaffold_04702_5	AA6	2.3e-06	1	89	50	139	0.451282	B37_G9	not tested	not tested	not tested
B5_Guay6_scaffold_01138_13	AA6	2.3e-06	1	89	50	139	0.451282	B5_G6	not tested	not tested	not tested
B51_Guay9_scaffold_13088_8	AA6	2.3e-06	1	70	248	320	0.353846	B51_G9	not tested	not tested	not tested
B3_Guay1_scaffold_15368_4	AA6	2.2e-06	2	90	47	138	0.451282	B3_G1	not tested	not tested	not tested
B31_Guay4_scaffold_06303_4	AA6	2.2e-06	11	91	19	106	0.410256	B31_G4	not tested	not tested	not tested
B67_Guay16_scaffold_17610_5	AA6	2e-06	1	99	2	80	0.502564	B67_G16	not tested	not tested	not tested
B25_Guay16_scaffold_03090_12	AA6	1.9e-06	20	104	23	113	0.430769	B25_G16	not tested	not tested	not tested
B5_Guay13_scaffold_00635_6	AA6	1.9e-06	2	88	3	90	0.441026	B5_G13	not tested	not tested	not tested
B5_Guay13_scaffold_05653_3	AA6	1.8e-06	1	88	6	94	0.446154	B5_G13	not tested	not tested	not tested
B22_Guay4_scaffold_01935_5	AA6	1.7e-06	2	84	11	74	0.420513	B22_G4	not tested	not tested	not tested
B4_Guay4_scaffold_31863_4	AA6	1.7e-06	2	90	14	83	0.451282	B4_G4	not tested	not tested	not tested
B67_Guay16_scaffold_00258_31	AA6	1.7e-06	10	144	27	174	0.687179	B67_G16	not tested	not tested	not tested
B7_Guay15_scaffold_05057_11	AA6	1.6e-06	10	98	14	108	0.451282	B7_G15	not tested	not tested	not tested
B94_Guay9_scaffold_87659_4	AA6	1.6e-06	2	108	255	342	0.54359	B94_G9	not tested	not tested	not tested
B1_Guay12_scaffold_02573_1	AA6	1.5e-06	5	131	1	122	0.646154	B1_G12	not tested	not tested	not tested
B129_Guay9_scaffold_102165_4	AA6	1.5e-06	11	106	20	122	0.487179	B129_G9	not tested	not tested	not tested
B2_Guay6_scaffold_59690_5	AA6	1.5e-06	1	90	2	71	0.45641	B2_G6	not tested	not tested	not tested
B38_Guay4_scaffold_03855_18	AA6	1.5e-06	3	112	4	84	0.558974	B38_G4	not tested	not tested	not tested
B51_Guay16_scaffold_05057_13	AA6	1.5e-06	13	104	16	114	0.466667	B51_G16	not tested	not tested	not tested
B6_Guay13_scaffold_01328_7	AA6	1.5e-06	2	90	16	89	0.451282	B6_G13	not tested	not tested	not tested
B9_Guay15_scaffold_01135_12	AA6	1.5e-06	13	104	16	114	0.466667	B9_G15	not tested	not tested	not tested
B22_Guay6_scaffold_56346_4	AA6	1.4e-06	2	91	252	328	0.45641	B22_G6	not tested	not tested	not tested
B27_Guay16_scaffold_11772_6	AA6	1.4e-06	53	114	62	125	0.312821	B27_G16	not tested	not tested	not tested
B11_Guay6_scaffold_18742_2	AA6	1.3e-06	2	90	3	72	0.451282	B11_G6	not tested	not tested	not tested
B22_Guay1_scaffold_02172_2	AA6	1.3e-06	1	80	248	312	0.405128	B22_G1	not tested	not tested	not tested
B38_Guay2_scaffold_19977_2	AA6	1.3e-06	2	90	3	72	0.451282	B38_G2	not tested	not tested	not tested
B56_Guay16_scaffold_29124_4	AA6	1.3e-06	1	115	132	227	0.584615	B56_G16	not tested	not tested	not tested
B70_Guay16_scaffold_00140_14	AA6	1.3e-06	1	69	252	323	0.348718	B70_G16	not tested	not tested	not tested
B1_Guay17_scaffold_12045_3	AA6	1.2e-06	3	88	2	96	0.435897	B1_G17	not tested	not tested	not tested
B35_Guay16_scaffold_03259_6	AA6	1.2e-06	1	88	43	131	0.446154	B35_G16	not tested	not tested	not tested
B5_Guay15_scaffold_05612_2	AA6	1.2e-06	1	88	43	131	0.446154	B5_G15	not tested	not tested	not tested
B9_Guay9_scaffold_30013_5	AA6	1.2e-06	1	88	43	131	0.446154	B9_G9	not tested	not tested	not tested
B29_Guay2_scaffold_01371_1	AA6	1.1e-06	2	110	252	343	0.553846	B29_G2	not tested	not tested	not tested
B49_Guay2_scaffold_00380_15	AA6	1.1e-06	44	120	22	102	0.389744	B49_G2	not tested	not tested	not tested
B56_Guay1_scaffold_00142_18	AA6	1.1e-06	44	120	22	102	0.389744	B56_G1	not tested	not tested	not tested
B59_Guay1_scaffold_00010_18	AA6	1.1e-06	2	110	252	343	0.553846	B59_G1	not tested	not tested	not tested
B14_Guay1_scaffold_05821_5	AA6	1e-06	15	100	18	109	0.435897	B14_G1	not tested	not tested	not tested
B33_Guay6_scaffold_35793_4	AA6	1e-06	2	90	52	143	0.451282	B33_G6	not tested	not tested	not tested
B82_Guay16_scaffold_02750_10	AA6	1e-06	11	138	15	155	0.651282	B82_G16	not tested	not tested	not tested
B20_Guay15_scaffold_12877_4	AA6	9.1e-07	2	115	251	345	0.579487	B20_G15	not tested	not tested	not tested
B60_Guay16_scaffold_00531_19	AA6	9.1e-07	3	110	252	340	0.548718	B60_G16	not tested	not tested	not tested
B16_Guay17_scaffold_05385_4	AA6	8.5e-07	11	134	14	129	0.630769	B16_G17	not tested	not tested	not tested
B65_Guay16_scaffold_04839_12	AA6	8.3e-07	3	75	251	308	0.369231	B65_G16	not tested	not tested	not tested
B17_Guay16_scaffold_08955_2	AA6	8.2e-07	10	100	13	109	0.461538	B17_G16	not tested	not tested	not tested
B16_Guay1_scaffold_11716_7	AA6	8e-07	3	91	33	123	0.451282	B16_G1	not tested	not tested	not tested
B27_Guay15_scaffold_04558_5	AA6	7.7e-07	54	149	66	165	0.487179	B27_G15	not tested	not tested	not tested
B19_Guay6_scaffold_00151_30	AA6	7.5e-07	3	127	6	113	0.635897	B19_G6	not tested	not tested	not tested
B22_Guay16_scaffold_00108_13	AA6	7.1e-07	10	142	14	159	0.676923	B22_G16	not tested	not tested	not tested
B83_Guay9_scaffold_33908_4	AA6	7e-07	1	110	2	108	0.558974	B83_G9	not tested	not tested	not tested
B48_Guay9_scaffold_11006_2	AA6	6.5e-07	10	111	16	128	0.517949	B48_G9	not tested	not tested	not tested
B17_Guay9_scaffold_82032_2	AA6	6.4e-07	1	80	10	77	0.405128	B17_G9	not tested	not tested	not tested
B55_Guay16_scaffold_14759_3	AA6	6.1e-07	62	135	85	168	0.374359	B55_G16	not tested	not tested	not tested
B61_Guay9_scaffold_00837_10	AA6	6.1e-07	2	105	255	344	0.528205	B61_G9	not tested	not tested	not tested
B49_Guay2_scaffold_38392_1	AA6	5.7e-07	4	95	7	105	0.466667	B49_G2	not tested	not tested	not tested
B11_Guay6_scaffold_70843_1	AA6	5.6e-07	2	88	3	70	0.441026	B11_G6	not tested	not tested	not tested
B22_Guay6_scaffold_06999_7	AA6	5.6e-07	2	111	253	344	0.558974	B22_G6	not tested	not tested	not tested
B2_Guay6_scaffold_57893_2	AA6	5.5e-07	14	91	19	97	0.394872	B2_G6	not tested	not tested	not tested
B13_Guay4_scaffold_09632_2	AA6	5.2e-07	2	106	255	345	0.533333	B13_G4	not tested	not tested	not tested
B115_Guay9_scaffold_36463_4	AA6	4.9e-07	35	112	37	108	0.394872	B115_G9	not tested	not tested	not tested
B64_Guay16_scaffold_08584_11	AA6	4.9e-07	13	97	2	68	0.430769	B64_G16	not tested	not tested	not tested
B6_Guay9_scaffold_16373_2	AA6	4.8e-07	14	126	17	129	0.574359	B6_G9	not tested	not tested	not tested
B26_Guay6_scaffold_17516_6	AA6	4.5e-07	15	116	19	119	0.517949	B26_G6	not tested	not tested	not tested
B16_Guay15_scaffold_17920_2	AA6	4.1e-07	1	90	2	70	0.45641	B16_G15	not tested	not tested	not tested
B1_Guay4_scaffold_08331_7	AA6	3.7e-07	3	94	256	332	0.466667	B1_G4	not tested	not tested	not tested
B62_Guay16_scaffold_53635_1	AA6	3.5e-07	63	136	80	149	0.374359	B62_G16	not tested	not tested	not tested
B23_Guay2_scaffold_00023_2	AA6	3.4e-07	1	90	2	101	0.45641	B23_G2	not tested	not tested	not tested
B11_Guay2_scaffold_03428_8	AA6	3.2e-07	15	101	18	110	0.441026	B11_G2	not tested	not tested	not tested
B48_Guay17_scaffold_14421_2	AA6	3.2e-07	63	142	76	159	0.405128	B48_G17	not tested	not tested	not tested
B1_Guay15_scaffold_08374_2	AA6	3.1e-07	2	89	11	100	0.446154	B1_G15	not tested	not tested	not tested
B12_Guay16_scaffold_01079_26	AA6	3.1e-07	10	130	13	125	0.615385	B12_G16	not tested	not tested	not tested
B19_Guay15_scaffold_10702_1	AA6	3e-07	1	94	2	99	0.476923	B19_G15	not tested	not tested	not tested
B49_Guay1_scaffold_15351_1	AA6	3e-07	1	74	4	58	0.374359	B49_G1	not tested	not tested	not tested
B22_Guay1_scaffold_03791_3	AA6	2.8e-07	15	91	23	105	0.389744	B22_G1	not tested	not tested	not tested
B131_Guay9_scaffold_33101_1	AA6	2.6e-07	3	108	13	96	0.538462	B131_G9	not tested	not tested	not tested
B6_Guay12_scaffold_01917_8	AA6	2.5e-07	10	91	13	96	0.415385	B6_G12	not tested	not tested	not tested
B20_Guay9_scaffold_98014_2	AA6	2.4e-07	1	98	2	75	0.497436	B20_G9	not tested	not tested	not tested
B29_Guay1_scaffold_13937_5	AA6	2.4e-07	11	134	14	130	0.630769	B29_G1	not tested	not tested	not tested
B59_Guay2_scaffold_20952_1	AA6	2.4e-07	11	134	14	130	0.630769	B59_G2	not tested	not tested	not tested
B26_Guay6_scaffold_11227_5	AA6	2.3e-07	15	116	19	119	0.517949	B26_G6	not tested	not tested	not tested
B1_Guay12_scaffold_10736_2	AA6	2.2e-07	11	136	14	151	0.641026	B1_G12	not tested	not tested	not tested
B1_Guay15_scaffold_01074_5	AA6	2.2e-07	10	91	17	114	0.415385	B1_G15	not tested	not tested	not tested
B17_Guay4_scaffold_32744_3	AA6	2.1e-07	1	76	248	308	0.384615	B17_G4	not tested	not tested	not tested
B46_Guay9_scaffold_21920_3	AA6	2.1e-07	10	104	14	114	0.482051	B46_G9	not tested	not tested	not tested
B2_Guay16_scaffold_19093_4	AA6	1.9e-07	60	122	73	140	0.317949	B2_G16	not tested	not tested	not tested
B18_Guay16_scaffold_11459_4	AA6	1.8e-07	10	103	19	118	0.476923	B18_G16	not tested	not tested	not tested
B63_Guay16_scaffold_45366_1	AA6	1.8e-07	2	118	256	353	0.594872	B63_G16	not tested	not tested	not tested
B12_Guay15_scaffold_14461_4	AA6	1.7e-07	2	113	3	109	0.569231	B12_G15	not tested	not tested	not tested
B2_Guay12_scaffold_01367_5	AA6	1.7e-07	11	134	16	151	0.630769	B2_G12	not tested	not tested	not tested
B49_Guay1_scaffold_72896_3	AA6	1.5e-07	3	108	5	90	0.538462	B49_G1	not tested	not tested	not tested
B32_Guay1_scaffold_51749_5	AA6	1.4e-07	2	116	24	119	0.584615	B32_G1	not tested	not tested	not tested
B27_Guay9_scaffold_46627_3	AA6	1.3e-07	1	87	9	96	0.441026	B27_G9	not tested	not tested	not tested
B10_Guay16_scaffold_00060_1	AA6	1.2e-07	54	141	68	159	0.446154	B10_G16	not tested	not tested	not tested
B14_Guay1_scaffold_36463_4	AA6	1.2e-07	58	136	69	147	0.4	B14_G1	not tested	not tested	not tested
B2_Guay12_scaffold_14097_2	AA6	1.1e-07	12	94	15	108	0.420513	B2_G12	not tested	not tested	not tested
B74_Guay9_scaffold_09521_4	AA6	1.1e-07	1	100	249	333	0.507692	B74_G9	not tested	not tested	not tested
B1_Guay17_scaffold_03955_4	AA6	9.6e-08	11	181	14	173	0.871795	B1_G17	not tested	not tested	not tested
B12_Guay16_scaffold_00947_17	AA6	9.3e-08	1	90	2	70	0.45641	B12_G16	not tested	not tested	not tested
B122_Guay9_scaffold_03110_17	AA6	9.3e-08	1	111	2	108	0.564103	B122_G9	not tested	not tested	not tested
B42_Guay1_scaffold_55286_2	AA6	9.1e-08	10	98	13	111	0.451282	B42_G1	not tested	not tested	not tested
B36_Guay16_scaffold_05445_2	AA6	8.9e-08	3	91	4	66	0.451282	B36_G16	not tested	not tested	not tested
B29_Guay6_scaffold_18241_4	AA6	8.6e-08	10	103	14	113	0.476923	B29_G6	not tested	not tested	not tested
B77_Guay9_scaffold_04982_2	AA6	8.4e-08	1	119	252	351	0.605128	B77_G9	not tested	not tested	not tested
B2_Guay2_scaffold_14089_4	AA6	8e-08	10	103	14	113	0.476923	B2_G2	not tested	not tested	not tested
B143_Guay9_scaffold_16778_8	AA6	7.5e-08	3	81	257	320	0.4	B143_G9	not tested	not tested	not tested
B5_Guay16_scaffold_00264_22	AA6	7.4e-08	1	97	250	330	0.492308	B5_G16	not tested	not tested	not tested
B8_Guay2_scaffold_18291_4	AA6	6.4e-08	57	148	69	164	0.466667	B8_G2	not tested	not tested	not tested
B17_Guay4_scaffold_64986_3	AA6	6.3e-08	1	76	248	308	0.384615	B17_G4	not tested	not tested	not tested
B68_Guay16_scaffold_28464_4	AA6	6.2e-08	10	98	13	107	0.451282	B68_G16	not tested	not tested	not tested
B12_Guay6_scaffold_14796_3	AA6	5.8e-08	11	99	17	99	0.451282	B12_G6	not tested	not tested	not tested
B22_Guay16_scaffold_23728_2	AA6	5.8e-08	2	111	3	116	0.558974	B22_G16	not tested	not tested	not tested
B28_Guay15_scaffold_14734_1	AA6	5.8e-08	2	111	3	116	0.558974	B28_G15	not tested	not tested	not tested
B70_Guay16_scaffold_00835_20	AA6	5.8e-08	3	131	4	128	0.65641	B70_G16	not tested	not tested	not tested
B18_Guay9_scaffold_40375_4	AA6	5.7e-08	1	88	2	92	0.446154	B18_G9	not tested	not tested	not tested
B129_Guay9_scaffold_37870_7	AA6	5.3e-08	3	113	257	351	0.564103	B129_G9	not tested	not tested	not tested
B22_Guay6_scaffold_83349_1	AA6	5.3e-08	2	95	3	74	0.476923	B22_G6	not tested	not tested	not tested
B41_Guay1_scaffold_02567_9	AA6	5.1e-08	3	113	5	94	0.564103	B41_G1	not tested	not tested	not tested
B1_Guay1_scaffold_31644_2	AA6	4.7e-08	1	86	255	326	0.435897	B1_G1	not tested	not tested	not tested
B13_Guay6_scaffold_47873_2	AA6	4.7e-08	1	86	255	326	0.435897	B13_G6	not tested	not tested	not tested
B24_Guay4_scaffold_00904_24	AA6	4.7e-08	1	86	255	326	0.435897	B24_G4	not tested	not tested	not tested
B4_Guay12_scaffold_07474_4	AA6	4.7e-08	3	110	252	340	0.548718	B4_G12	not tested	not tested	not tested
B42_Guay2_scaffold_05261_2	AA6	4.7e-08	1	86	255	326	0.435897	B42_G2	not tested	not tested	not tested
B126_Guay9_scaffold_32859_3	AA6	4.5e-08	10	103	14	113	0.476923	B126_G9	not tested	not tested	not tested
B10_Guay16_scaffold_26215_4	AA6	4.2e-08	1	92	2	103	0.466667	B10_G16	not tested	not tested	not tested
B25_Guay4_scaffold_87989_2	AA6	3.9e-08	3	109	51	172	0.54359	B25_G4	not tested	not tested	not tested
B19_Guay2_scaffold_05444_4	AA6	3.8e-08	1	122	253	354	0.620513	B19_G2	not tested	not tested	not tested
B30_Guay16_scaffold_26413_4	AA6	3.7e-08	1	128	6	127	0.651282	B30_G16	not tested	not tested	not tested
B29_Guay2_scaffold_00194_20	AA6	3.6e-08	1	85	2	65	0.430769	B29_G2	not tested	not tested	not tested
B59_Guay1_scaffold_00069_11	AA6	3.6e-08	1	85	2	65	0.430769	B59_G1	not tested	not tested	not tested
B2_Guay1_scaffold_14502_2	AA6	3.4e-08	12	100	15	109	0.451282	B2_G1	not tested	not tested	not tested
B44_Guay17_scaffold_23261_4	AA6	3.3e-08	53	121	64	131	0.348718	B44_G17	not tested	not tested	not tested
B53_Guay1_scaffold_47449_4	AA6	3.2e-08	9	142	13	159	0.682051	B53_G1	not tested	not tested	not tested
B56_Guay16_scaffold_26355_2	AA6	3.2e-08	10	91	13	96	0.415385	B56_G16	not tested	not tested	not tested
B57_Guay2_scaffold_23994_3	AA6	3.2e-08	9	142	13	159	0.682051	B57_G2	not tested	not tested	not tested
B6_Guay6_scaffold_10193_1	AA6	3.2e-08	1	80	172	236	0.405128	B6_G6	not tested	not tested	not tested
B14_Guay17_scaffold_15984_3	AA6	3.1e-08	60	148	76	170	0.451282	B14_G17	not tested	not tested	not tested
B36_Guay2_scaffold_02465_5	AA6	3.1e-08	60	148	76	170	0.451282	B36_G2	not tested	not tested	not tested
B119_Guay9_scaffold_11639_8	AA6	3e-08	12	100	15	109	0.451282	B119_G9	not tested	not tested	not tested
B26_Guay4_scaffold_00507_12	AA6	2.9e-08	3	111	5	94	0.553846	B26_G4	not tested	not tested	not tested
B37_Guay6_scaffold_00221_18	AA6	2.9e-08	3	111	5	94	0.553846	B37_G6	not tested	not tested	not tested
B45_Guay15_scaffold_03483_4	AA6	2.9e-08	1	98	2	77	0.497436	B45_G15	not tested	not tested	not tested
B93_Guay9_scaffold_92120_4	AA6	2.9e-08	1	98	2	77	0.497436	B93_G9	not tested	not tested	not tested
B43_Guay2_scaffold_04612_6	AA6	2.8e-08	9	143	15	162	0.687179	B43_G2	not tested	not tested	not tested
B46_Guay15_scaffold_00613_5	AA6	2.8e-08	61	139	73	149	0.4	B46_G15	not tested	not tested	not tested
B51_Guay16_scaffold_02866_1	AA6	2.4e-08	2	115	250	344	0.579487	B51_G16	not tested	not tested	not tested
B9_Guay15_scaffold_00250_4	AA6	2.4e-08	2	115	250	344	0.579487	B9_G15	not tested	not tested	not tested
B32_Guay16_scaffold_07589_1	AA6	2.2e-08	2	94	256	333	0.471795	B32_G16	not tested	not tested	not tested
B51_Guay9_scaffold_00343_5	AA6	2.2e-08	1	110	254	345	0.558974	B51_G9	not tested	not tested	not tested
B3_Guay16_scaffold_18691_2	AA6	2e-08	1	94	5	106	0.476923	B3_G16	not tested	not tested	not tested
B36_Guay16_scaffold_01176_13	AA6	1.8e-08	17	193	20	202	0.902564	B36_G16	not tested	not tested	not tested
B61_Guay16_scaffold_00407_3	AA6	1.8e-08	9	144	14	162	0.692308	B61_G16	not tested	not tested	not tested
B19_Guay9_scaffold_100038_1	AA6	1.7e-08	1	100	3	113	0.507692	B19_G9	not tested	not tested	not tested
B57_Guay1_scaffold_63203_2	AA6	1.7e-08	2	88	3	91	0.441026	B57_G1	not tested	not tested	not tested
B52_Guay15_scaffold_12582_2	AA6	1.6e-08	60	129	70	134	0.353846	B52_G15	not tested	not tested	not tested
B18_Guay16_scaffold_00449_18	AA6	1.5e-08	1	191	2	162	0.974359	B18_G16	not tested	not tested	not tested
B3_Guay16_scaffold_24119_2	AA6	1.5e-08	67	142	85	156	0.384615	B3_G16	not tested	not tested	not tested
B46_Guay15_scaffold_01624_4	AA6	1.4e-08	1	119	246	344	0.605128	B46_G15	not tested	not tested	not tested
B131_Guay9_scaffold_03135_15	AA6	1.3e-08	1	113	3	107	0.574359	B131_G9	not tested	not tested	not tested
B22_Guay17_scaffold_15706_1	AA6	1.3e-08	75	136	1	58	0.312821	B22_G17	not tested	not tested	not tested
B28_Guay15_scaffold_00049_9	AA6	1.3e-08	1	94	3	104	0.476923	B28_G15	not tested	not tested	not tested
B28_Guay15_scaffold_00425_14	AA6	1.3e-08	66	143	84	157	0.394872	B28_G15	not tested	not tested	not tested
B134_Guay9_scaffold_04864_5	AA6	1.2e-08	19	99	27	110	0.410256	B134_G9	not tested	not tested	not tested
B2_Guay15_scaffold_01230_4	AA6	1.2e-08	1	97	2	105	0.492308	B2_G15	not tested	not tested	not tested
B37_Guay15_scaffold_09604_3	AA6	1.2e-08	2	88	3	91	0.441026	B37_G15	not tested	not tested	not tested
B89_Guay9_scaffold_47529_6	AA6	1.2e-08	1	108	2	82	0.548718	B89_G9	not tested	not tested	not tested
B47_Guay2_scaffold_04795_9	AA6	1.1e-08	1	142	5	161	0.723077	B47_G2	not tested	not tested	not tested
B59_Guay9_scaffold_00337_4	AA6	1.1e-08	59	142	69	152	0.425641	B59_G9	not tested	not tested	not tested
B69_Guay16_scaffold_00375_32	AA6	1.1e-08	1	140	5	159	0.712821	B69_G16	not tested	not tested	not tested
B35_Guay4_scaffold_54789_2	AA6	1e-08	3	101	5	85	0.502564	B35_G4	not tested	not tested	not tested
B36_Guay6_scaffold_03582_2	AA6	1e-08	3	101	5	85	0.502564	B36_G6	not tested	not tested	not tested
B126_Guay9_scaffold_42288_1	AA6	9.8e-09	52	138	60	152	0.441026	B126_G9	not tested	not tested	not tested
B97_Guay9_scaffold_34160_3	AA6	9.8e-09	11	98	14	109	0.446154	B97_G9	not tested	not tested	not tested
B144_Guay9_scaffold_09219_15	AA6	8.8e-09	1	108	31	119	0.548718	B144_G9	not tested	not tested	not tested
B18_Guay15_scaffold_07078_3	AA6	8.6e-09	1	89	2	94	0.451282	B18_G15	not tested	not tested	not tested
B97_Guay9_scaffold_21954_4	AA6	8.6e-09	18	97	21	108	0.405128	B97_G9	not tested	not tested	not tested
B48_Guay15_scaffold_24072_2	AA6	8.5e-09	10	178	14	194	0.861538	B48_G15	not tested	not tested	not tested
B30_Guay9_scaffold_99313_2	AA6	7.7e-09	36	157	46	167	0.620513	B30_G9	not tested	not tested	not tested
B24_Guay17_scaffold_23547_4	AA6	7.4e-09	1	123	47	149	0.625641	B24_G17	not tested	not tested	not tested
B52_Guay1_scaffold_19524_7	AA6	7e-09	1	103	251	334	0.523077	B52_G1	not tested	not tested	not tested
B7_Guay1_scaffold_06117_1	AA6	7e-09	7	139	10	149	0.676923	B7_G1	not tested	not tested	not tested
B68_Guay16_scaffold_03454_2	AA6	6.9e-09	3	91	4	72	0.451282	B68_G16	not tested	not tested	not tested
B8_Guay4_scaffold_20824_8	AA6	6.9e-09	1	108	3	102	0.548718	B8_G4	not tested	not tested	not tested
B6_Guay2_scaffold_10111_5	AA6	6.3e-09	10	135	38	178	0.641026	B6_G2	not tested	not tested	not tested
B8_Guay15_scaffold_06334_4	AA6	6.3e-09	1	97	22	102	0.492308	B8_G15	not tested	not tested	not tested
B52_Guay9_scaffold_05102_8	AA6	5.9e-09	11	103	14	112	0.471795	B52_G9	not tested	not tested	not tested
B56_Guay16_scaffold_12728_2	AA6	5.8e-09	11	93	14	106	0.420513	B56_G16	not tested	not tested	not tested
B41_Guay17_scaffold_22225_6	AA6	5.6e-09	57	136	70	144	0.405128	B41_G17	not tested	not tested	not tested
B11_Guay4_scaffold_00813_1	AA6	5.1e-09	5	144	5	143	0.712821	B11_G4	not tested	not tested	not tested
B35_Guay6_scaffold_00497_3	AA6	5.1e-09	5	144	5	143	0.712821	B35_G6	not tested	not tested	not tested
B4_Guay2_scaffold_11299_2	AA6	5.1e-09	7	139	10	149	0.676923	B4_G2	not tested	not tested	not tested
B11_Guay15_scaffold_03032_3	AA6	4.1e-09	54	130	73	154	0.389744	B11_G15	not tested	not tested	not tested
B10_Guay6_scaffold_51529_1	AA6	3.9e-09	16	92	19	104	0.389744	B10_G6	not tested	not tested	not tested
B2_Guay1_scaffold_05175_5	AA6	3.9e-09	53	117	90	157	0.328205	B2_G1	not tested	not tested	not tested
B132_Guay9_scaffold_03028_11	AA6	3.7e-09	10	143	15	161	0.682051	B132_G9	not tested	not tested	not tested
B16_Guay16_scaffold_27956_1	AA6	3.7e-09	3	113	6	98	0.564103	B16_G16	not tested	not tested	not tested
B40_Guay15_scaffold_00086_1	AA6	3.5e-09	5	167	8	178	0.830769	B40_G15	not tested	not tested	not tested
B40_Guay16_scaffold_04615_2	AA6	3.5e-09	5	167	8	178	0.830769	B40_G16	not tested	not tested	not tested
B50_Guay16_scaffold_01502_20	AA6	3.5e-09	9	163	15	184	0.789744	B50_G16	not tested	not tested	not tested
B46_Guay15_scaffold_02376_2	AA6	3.3e-09	11	134	14	150	0.630769	B46_G15	not tested	not tested	not tested
B1_Guay17_scaffold_01215_5	AA6	3.2e-09	10	140	15	158	0.666667	B1_G17	not tested	not tested	not tested
B131_Guay9_scaffold_03135_34	AA6	3e-09	3	116	41	135	0.579487	B131_G9	not tested	not tested	not tested
B56_Guay16_scaffold_02175_8	AA6	3e-09	2	91	3	94	0.45641	B56_G16	not tested	not tested	not tested
B16_Guay17_scaffold_22460_4	AA6	2.9e-09	1	90	4	103	0.45641	B16_G17	not tested	not tested	not tested
B65_Guay16_scaffold_00260_3	AA6	2.8e-09	1	113	3	93	0.574359	B65_G16	not tested	not tested	not tested
B122_Guay9_scaffold_40114_5	AA6	2.5e-09	3	108	5	88	0.538462	B122_G9	not tested	not tested	not tested
B45_Guay1_scaffold_19994_3	AA6	2.5e-09	3	108	5	88	0.538462	B45_G1	not tested	not tested	not tested
B40_Guay17_scaffold_00477_15	AA6	2.3e-09	22	144	29	164	0.625641	B40_G17	not tested	not tested	not tested
B1_Guay12_scaffold_24804_1	AA6	2.1e-09	1	125	254	358	0.635897	B1_G12	not tested	not tested	not tested
B52_Guay15_scaffold_09554_1	AA6	2.1e-09	76	162	2	86	0.441026	B52_G15	not tested	not tested	not tested
B12_Guay2_scaffold_08661_5	AA6	2e-09	2	102	39	147	0.512821	B12_G2	not tested	not tested	not tested
B18_Guay15_scaffold_05751_3	AA6	1.9e-09	1	107	6	90	0.54359	B18_G15	not tested	not tested	not tested
B29_Guay6_scaffold_54514_1	AA6	1.9e-09	11	95	14	105	0.430769	B29_G6	not tested	not tested	not tested
B16_Guay6_scaffold_62819_2	AA6	1.5e-09	38	118	78	172	0.410256	B16_G6	not tested	not tested	not tested
B13_Guay1_scaffold_21363_6	AA6	1.3e-09	1	108	2	82	0.548718	B13_G1	not tested	not tested	not tested
B47_Guay6_scaffold_34852_3	AA6	1.3e-09	62	142	79	164	0.410256	B47_G6	not tested	not tested	not tested
B13_Guay15_scaffold_23615_1	AA6	1.2e-09	1	110	178	268	0.558974	B13_G15	not tested	not tested	not tested
B14_Guay6_scaffold_16923_2	AA6	1.2e-09	1	107	2	81	0.54359	B14_G6	not tested	not tested	not tested
B17_Guay15_scaffold_00372_8	AA6	1.2e-09	10	140	15	158	0.666667	B17_G15	not tested	not tested	not tested
B34_Guay16_scaffold_20816_4	AA6	1.2e-09	10	140	15	158	0.666667	B34_G16	not tested	not tested	not tested
B49_Guay1_scaffold_03264_7	AA6	1.2e-09	60	140	78	158	0.410256	B49_G1	not tested	not tested	not tested
B53_Guay9_scaffold_32490_4	AA6	1.2e-09	1	91	3	74	0.461538	B53_G9	not tested	not tested	not tested
B2_Guay1_scaffold_07993_1	AA6	1.1e-09	57	118	24	88	0.312821	B2_G1	not tested	not tested	not tested
B49_Guay15_scaffold_20572_5	AA6	1e-09	99	193	2	87	0.482051	B49_G15	not tested	not tested	not tested
B16_Guay6_scaffold_82191_4	AA6	9.9e-10	57	130	6	74	0.374359	B16_G6	not tested	not tested	not tested
B7_Guay6_scaffold_55056_3	AA6	9.3e-10	52	143	60	155	0.466667	B7_G6	not tested	not tested	not tested
B1_Guay2_scaffold_12802_1	AA6	9e-10	11	103	15	115	0.471795	B1_G2	not tested	not tested	not tested
B38_Guay15_scaffold_27471_5	AA6	8.3e-10	1	100	2	82	0.507692	B38_G15	not tested	not tested	not tested
B70_Guay9_scaffold_28945_2	AA6	7.5e-10	2	116	249	344	0.584615	B70_G9	not tested	not tested	not tested
B9_Guay15_scaffold_00409_14	AA6	5.5e-10	61	139	74	147	0.4	B9_G15	not tested	not tested	not tested
B5_Guay13_scaffold_01115_8	AA6	4.3e-10	1	107	2	81	0.54359	B5_G13	not tested	not tested	not tested
B38_Guay2_scaffold_09424_3	AA6	3.3e-10	53	175	64	180	0.625641	B38_G2	not tested	not tested	not tested
B86_Guay9_scaffold_56705_3	AA6	3.3e-10	61	151	82	171	0.461538	B86_G9	not tested	not tested	not tested
B137_Guay9_scaffold_06055_9	AA6	3.2e-10	11	143	14	154	0.676923	B137_G9	not tested	not tested	not tested
B40_Guay15_scaffold_02604_4	AA6	3.2e-10	59	140	72	151	0.415385	B40_G15	not tested	not tested	not tested
B42_Guay1_scaffold_40017_4	AA6	3.2e-10	11	143	14	154	0.676923	B42_G1	not tested	not tested	not tested
B28_Guay16_scaffold_14253_4	AA6	3.1e-10	60	143	74	157	0.425641	B28_G16	not tested	not tested	not tested
B40_Guay16_scaffold_09848_5	AA6	3.1e-10	59	140	72	151	0.415385	B40_G16	not tested	not tested	not tested
B38_Guay15_scaffold_01162_9	AA6	2.7e-10	1	91	2	73	0.461538	B38_G15	not tested	not tested	not tested
B49_Guay1_scaffold_74204_3	AA6	2.6e-10	11	99	14	108	0.451282	B49_G1	not tested	not tested	not tested
B17_Guay15_scaffold_02831_7	AA6	2.2e-10	1	89	4	102	0.451282	B17_G15	not tested	not tested	not tested
B2_Guay12_scaffold_02183_2	AA6	2.1e-10	10	137	13	138	0.651282	B2_G12	not tested	not tested	not tested
B37_Guay17_scaffold_02256_11	AA6	2.1e-10	1	100	2	109	0.507692	B37_G17	not tested	not tested	not tested
B121_Guay9_scaffold_101585_3	AA6	2e-10	54	140	66	150	0.441026	B121_G9	not tested	not tested	not tested
B12_Guay1_scaffold_07322_5	AA6	1.9e-10	60	153	81	173	0.476923	B12_G1	not tested	not tested	not tested
B22_Guay4_scaffold_17877_5	AA6	1.8e-10	11	111	14	122	0.512821	B22_G4	not tested	not tested	not tested
B31_Guay4_scaffold_94570_5	AA6	1.6e-10	56	144	15	98	0.451282	B31_G4	not tested	not tested	not tested
B40_Guay2_scaffold_02454_10	AA6	1.6e-10	1	95	241	320	0.482051	B40_G2	not tested	not tested	not tested
B2_Guay12_scaffold_03318_1	AA6	1.5e-10	1	117	252	348	0.594872	B2_G12	not tested	not tested	not tested
B31_Guay2_scaffold_07419_6	AA6	1.5e-10	3	118	252	347	0.589744	B31_G2	not tested	not tested	not tested
B24_Guay16_scaffold_13982_7	AA6	1.4e-10	40	144	45	156	0.533333	B24_G16	not tested	not tested	not tested
B119_Guay9_scaffold_01609_12	AA6	1.3e-10	55	143	68	156	0.451282	B119_G9	not tested	not tested	not tested
B2_Guay1_scaffold_07412_3	AA6	1.3e-10	55	143	68	156	0.451282	B2_G1	not tested	not tested	not tested
B44_Guay1_scaffold_05986_7	AA6	1.3e-10	56	136	69	145	0.410256	B44_G1	not tested	not tested	not tested
B5_Guay12_scaffold_03233_2	AA6	1.3e-10	13	98	19	112	0.435897	B5_G12	not tested	not tested	not tested
B11_Guay6_scaffold_22201_5	AA6	1.2e-10	53	189	64	194	0.697436	B11_G6	not tested	not tested	not tested
B80_Guay9_scaffold_04655_7	AA6	1.1e-10	10	143	13	159	0.682051	B80_G9	not tested	not tested	not tested
B53_Guay15_scaffold_20574_3	AA6	1e-10	13	134	15	128	0.620513	B53_G15	not tested	not tested	not tested
B97_Guay9_scaffold_21954_2	AA6	9.6e-11	2	142	4	121	0.717949	B97_G9	not tested	not tested	not tested
B31_Guay4_scaffold_17015_3	AA6	8.3e-11	16	157	19	168	0.723077	B31_G4	not tested	not tested	not tested
B82_Guay9_scaffold_05279_4	AA6	8e-11	1	101	2	105	0.512821	B82_G9	not tested	not tested	not tested
B15_Guay9_scaffold_58199_2	AA6	7.8e-11	10	142	15	159	0.676923	B15_G9	not tested	not tested	not tested
B11_Guay17_scaffold_01351_9	AA6	7.7e-11	57	136	70	145	0.405128	B11_G17	not tested	not tested	not tested
B77_Guay9_scaffold_03769_8	AA6	6.7e-11	54	136	67	145	0.420513	B77_G9	not tested	not tested	not tested
B30_Guay2_scaffold_03934_9	AA6	6e-11	9	93	14	106	0.430769	B30_G2	not tested	not tested	not tested
B57_Guay1_scaffold_19961_2	AA6	5.8e-11	13	134	15	128	0.620513	B57_G1	not tested	not tested	not tested
B16_Guay16_scaffold_23548_3	AA6	5e-11	2	91	3	73	0.45641	B16_G16	not tested	not tested	not tested
B16_Guay4_scaffold_09536_1	AA6	5e-11	12	91	15	101	0.405128	B16_G4	not tested	not tested	not tested
B30_Guay6_scaffold_58567_1	AA6	5e-11	12	91	15	101	0.405128	B30_G6	not tested	not tested	not tested
B53_Guay9_scaffold_26092_4	AA6	5e-11	2	117	5	101	0.589744	B53_G9	not tested	not tested	not tested
B65_Guay1_scaffold_46830_3	AA6	4.8e-11	9	103	13	113	0.482051	B65_G1	not tested	not tested	not tested
B44_Guay1_scaffold_68918_1	AA6	4.5e-11	11	124	15	134	0.579487	B44_G1	not tested	not tested	not tested
B40_Guay15_scaffold_00598_8	AA6	4e-11	3	112	263	353	0.558974	B40_G15	not tested	not tested	not tested
B40_Guay16_scaffold_10629_3	AA6	4e-11	3	112	263	353	0.558974	B40_G16	not tested	not tested	not tested
B31_Guay4_scaffold_38938_3	AA6	3.7e-11	12	142	31	165	0.666667	B31_G4	not tested	not tested	not tested
B4_Guay1_scaffold_02954_4	AA6	3.5e-11	53	138	68	156	0.435897	B4_G1	not tested	not tested	not tested
B36_Guay16_scaffold_44872_3	AA6	3.2e-11	63	140	74	147	0.394872	B36_G16	not tested	not tested	not tested
B123_Guay9_scaffold_65557_4	AA6	2.9e-11	53	140	64	150	0.446154	B123_G9	not tested	not tested	not tested
B14_Guay2_scaffold_03487_5	AA6	2.9e-11	7	138	10	146	0.671795	B14_G2	not tested	not tested	not tested
B6_Guay6_scaffold_10193_5	AA6	2.8e-11	1	119	3	98	0.605128	B6_G6	not tested	not tested	not tested
B7_Guay9_scaffold_64311_2	AA6	2.8e-11	59	193	90	206	0.687179	B7_G9	not tested	not tested	not tested
B10_Guay9_scaffold_01391_17	AA6	2.5e-11	43	138	39	135	0.487179	B10_G9	not tested	not tested	not tested
B52_Guay15_scaffold_00144_21	AA6	2.2e-11	61	140	75	159	0.405128	B52_G15	not tested	not tested	not tested
B16_Guay9_scaffold_05323_9	AA6	2.1e-11	60	140	68	143	0.410256	B16_G9	not tested	not tested	not tested
B17_Guay16_scaffold_02619_15	AA6	2.1e-11	9	109	15	125	0.512821	B17_G16	not tested	not tested	not tested
B30_Guay2_scaffold_11493_4	AA6	2e-11	53	190	68	202	0.702564	B30_G2	not tested	not tested	not tested
B84_Guay9_scaffold_20242_7	AA6	2e-11	61	142	70	147	0.415385	B84_G9	not tested	not tested	not tested
B32_Guay2_scaffold_10933_4	AA6	1.8e-11	62	137	80	159	0.384615	B32_G2	not tested	not tested	not tested
B49_Guay1_scaffold_31886_2	AA6	1.6e-11	1	74	8	62	0.374359	B49_G1	not tested	not tested	not tested
B1_Guay17_scaffold_03926_3	AA6	1.5e-11	1	90	4	103	0.45641	B1_G17	not tested	not tested	not tested
B75_Guay16_scaffold_19982_9	AA6	1.5e-11	110	195	1	67	0.435897	B75_G16	not tested	not tested	not tested
B126_Guay9_scaffold_20580_4	AA6	1.3e-11	2	142	4	120	0.717949	B126_G9	not tested	not tested	not tested
B4_Guay12_scaffold_05266_1	AA6	1e-11	11	111	11	122	0.512821	B4_G12	not tested	not tested	not tested
B5_Guay1_scaffold_17302_2	AA6	9.5e-12	9	109	12	126	0.512821	B5_G1	not tested	not tested	not tested
B40_Guay9_scaffold_05119_15	AA6	8.2e-12	1	108	3	88	0.548718	B40_G9	not tested	not tested	not tested
B48_Guay2_scaffold_13899_3	AA6	6.5e-12	9	142	14	160	0.682051	B48_G2	not tested	not tested	not tested
B51_Guay15_scaffold_16363_4	AA6	5.1e-12	23	108	24	116	0.435897	B51_G15	not tested	not tested	not tested
B47_Guay9_scaffold_23446_4	AA6	5e-12	1	99	2	108	0.502564	B47_G9	not tested	not tested	not tested
B17_Guay16_scaffold_05636_10	AA6	4.5e-12	52	137	63	156	0.435897	B17_G16	not tested	not tested	not tested
B12_Guay16_scaffold_22303_3	AA6	4.3e-12	56	142	69	151	0.441026	B12_G16	not tested	not tested	not tested
B15_Guay16_scaffold_00014_85	AA6	3.1e-12	60	136	69	141	0.389744	B15_G16	not tested	not tested	not tested
B4_Guay2_scaffold_09268_5	AA6	3.1e-12	2	108	3	87	0.54359	B4_G2	not tested	not tested	not tested
B4_Guay2_scaffold_05041_2	AA6	2.9e-12	10	126	13	134	0.594872	B4_G2	not tested	not tested	not tested
B7_Guay1_scaffold_02573_16	AA6	2.9e-12	10	126	13	134	0.594872	B7_G1	not tested	not tested	not tested
B16_Guay16_scaffold_03135_10	AA6	2.4e-12	3	110	4	89	0.548718	B16_G16	not tested	not tested	not tested
B6_Guay6_scaffold_46428_3	AA6	2.3e-12	1	139	3	118	0.707692	B6_G6	not tested	not tested	not tested
B42_Guay9_scaffold_109829_3	AA6	2.1e-12	61	140	69	143	0.405128	B42_G9	not tested	not tested	not tested
B5_Guay12_scaffold_05091_5	AA6	2e-12	61	144	70	153	0.425641	B5_G12	not tested	not tested	not tested
B1_Guay12_scaffold_00149_3	AA6	1.8e-12	2	126	4	110	0.635897	B1_G12	not tested	not tested	not tested
B54_Guay9_scaffold_02628_7	AA6	1.7e-12	10	113	13	125	0.528205	B54_G9	not tested	not tested	not tested
B56_Guay16_scaffold_11765_3	AA6	1.7e-12	60	137	67	146	0.394872	B56_G16	not tested	not tested	not tested
B144_Guay9_scaffold_57895_3	AA6	1.4e-12	1	132	3	110	0.671795	B144_G9	not tested	not tested	not tested
B16_Guay4_scaffold_14740_1	AA6	1.1e-12	1	80	3	64	0.405128	B16_G4	not tested	not tested	not tested
B25_Guay9_scaffold_71961_2	AA6	1.1e-12	3	110	5	89	0.548718	B25_G9	not tested	not tested	not tested
B3_Guay2_scaffold_12008_3	AA6	1.1e-12	1	132	3	110	0.671795	B3_G2	not tested	not tested	not tested
B15_Guay2_scaffold_03572_2	AA6	1e-12	67	143	77	149	0.389744	B15_G2	not tested	not tested	not tested
B4_Guay17_scaffold_01828_5	AA6	1e-12	67	143	77	149	0.389744	B4_G17	not tested	not tested	not tested
B7_Guay1_scaffold_28805_2	AA6	1e-12	2	108	3	87	0.54359	B7_G1	not tested	not tested	not tested
B132_Guay9_scaffold_19693_7	AA6	9.7e-13	63	136	73	142	0.374359	B132_G9	not tested	not tested	not tested
B18_Guay17_scaffold_26921_1	AA6	8e-13	63	140	74	147	0.394872	B18_G17	not tested	not tested	not tested
B6_Guay17_scaffold_16102_3	AA6	7.9e-13	11	136	16	145	0.641026	B6_G17	not tested	not tested	not tested
B18_Guay1_scaffold_00265_1	AA6	7.8e-13	54	169	64	176	0.589744	B18_G1	not tested	not tested	not tested
B144_Guay9_scaffold_09219_9	AA6	7.7e-13	1	140	3	119	0.712821	B144_G9	not tested	not tested	not tested
B3_Guay2_scaffold_44069_2	AA6	7.7e-13	1	140	3	119	0.712821	B3_G2	not tested	not tested	not tested
B30_Guay6_scaffold_46892_2	AA6	6.8e-13	1	132	3	111	0.671795	B30_G6	not tested	not tested	not tested
B16_Guay16_scaffold_06321_3	AA6	6.3e-13	10	113	13	125	0.528205	B16_G16	not tested	not tested	not tested
B60_Guay1_scaffold_37936_2	AA6	6.1e-13	1	100	2	83	0.507692	B60_G1	not tested	not tested	not tested
B36_Guay16_scaffold_14842_4	AA6	5.6e-13	53	166	71	184	0.579487	B36_G16	not tested	not tested	not tested
B22_Guay16_scaffold_00061_28	AA6	4.2e-13	62	142	72	148	0.410256	B22_G16	not tested	not tested	not tested
B2_Guay15_scaffold_00933_14	AA6	4.1e-13	10	92	14	102	0.420513	B2_G15	not tested	not tested	not tested
B33_Guay2_scaffold_11678_1	AA6	3.6e-13	54	170	64	177	0.594872	B33_G2	not tested	not tested	not tested
B53_Guay9_scaffold_04346_8	AA6	3.2e-13	9	144	13	152	0.692308	B53_G9	not tested	not tested	not tested
B35_Guay15_scaffold_09732_7	AA6	2.9e-13	46	140	52	149	0.482051	B35_G15	not tested	not tested	not tested
B18_Guay16_scaffold_58778_2	AA6	2.7e-13	2	142	4	121	0.717949	B18_G16	not tested	not tested	not tested
B17_Guay9_scaffold_19831_6	AA6	2.6e-13	61	140	72	147	0.405128	B17_G9	not tested	not tested	not tested
B57_Guay16_scaffold_00773_21	AA6	2.6e-13	10	186	16	193	0.902564	B57_G16	not tested	not tested	not tested
B55_Guay16_scaffold_11516_4	AA6	1.7e-13	11	193	18	211	0.933333	B55_G16	not tested	not tested	not tested
B24_Guay9_scaffold_19103_7	AA6	1.5e-13	4	96	5	100	0.471795	B24_G9	not tested	not tested	not tested
B40_Guay17_scaffold_01090_20	AA6	1e-13	53	142	63	148	0.45641	B40_G17	not tested	not tested	not tested
B48_Guay16_scaffold_21136_3	AA6	9.7e-14	63	136	68	137	0.374359	B48_G16	not tested	not tested	not tested
B30_Guay6_scaffold_14490_2	AA6	8.1e-14	1	144	3	123	0.733333	B30_G6	not tested	not tested	not tested
B30_Guay15_scaffold_01935_9	AA6	3.8e-14	1	110	3	89	0.558974	B30_G15	not tested	not tested	not tested
B31_Guay1_scaffold_04921_9	AA6	3.8e-14	1	110	3	89	0.558974	B31_G1	not tested	not tested	not tested
B36_Guay2_scaffold_12482_5	AA6	3.6e-14	53	142	63	148	0.45641	B36_G2	not tested	not tested	not tested
B44_Guay9_scaffold_88799_1	AA6	3.2e-14	62	136	47	117	0.379487	B44_G9	not tested	not tested	not tested
B14_Guay17_scaffold_03576_3	AA6	3e-14	53	142	63	148	0.45641	B14_G17	not tested	not tested	not tested
B28_Guay16_scaffold_05614_8	AA6	2.9e-14	68	192	111	221	0.635897	B28_G16	not tested	not tested	not tested
B62_Guay16_scaffold_01156_2	AA6	2.9e-14	61	136	53	124	0.384615	B62_G16	not tested	not tested	not tested
B6_Guay6_scaffold_22187_4	AA6	2.7e-14	1	123	3	102	0.625641	B6_G6	not tested	not tested	not tested
B37_Guay16_scaffold_10554_5	AA6	2.5e-14	1	140	3	119	0.712821	B37_G16	not tested	not tested	not tested
B34_Guay2_scaffold_06920_1	AA6	2.2e-14	61	136	53	124	0.384615	B34_G2	not tested	not tested	not tested
B65_Guay16_scaffold_02100_11	AA6	1.9e-14	1	112	3	92	0.569231	B65_G16	not tested	not tested	not tested
B90_Guay9_scaffold_65375_1	AA6	1.8e-14	20	136	22	140	0.594872	B90_G9	not tested	not tested	not tested
B2_Guay12_scaffold_03100_1	AA6	1.6e-14	11	147	14	155	0.697436	B2_G12	not tested	not tested	not tested
B5_Guay2_scaffold_04323_2	AA6	1.6e-14	1	139	3	118	0.707692	B5_G2	not tested	not tested	not tested
B50_Guay17_scaffold_32618_3	AA6	1.5e-14	1	100	3	84	0.507692	B50_G17	not tested	not tested	not tested
B74_Guay9_scaffold_09521_3	AA6	1.4e-14	53	141	60	150	0.451282	B74_G9	not tested	not tested	not tested
B10_Guay9_scaffold_07331_8	AA6	1.3e-14	1	111	3	90	0.564103	B10_G9	not tested	not tested	not tested
B119_Guay9_scaffold_36542_2	AA6	1.2e-14	63	138	87	162	0.384615	B119_G9	not tested	not tested	not tested
B6_Guay2_scaffold_01978_10	AA6	1.2e-14	5	92	7	75	0.446154	B6_G2	not tested	not tested	not tested
B119_Guay9_scaffold_11639_7	AA6	1.1e-14	2	144	4	123	0.728205	B119_G9	not tested	not tested	not tested
B43_Guay2_scaffold_03730_5	AA6	1.1e-14	53	142	63	148	0.45641	B43_G2	not tested	not tested	not tested
B17_Guay16_scaffold_02676_15	AA6	9.9e-15	62	140	67	141	0.4	B17_G16	not tested	not tested	not tested
B52_Guay15_scaffold_14241_3	AA6	9.2e-15	1	100	3	84	0.507692	B52_G15	not tested	not tested	not tested
B53_Guay9_scaffold_26508_4	AA6	7.8e-15	2	134	5	117	0.676923	B53_G9	not tested	not tested	not tested
B111_Guay9_scaffold_05872_18	AA6	7.5e-15	1	144	3	123	0.733333	B111_G9	not tested	not tested	not tested
B40_Guay1_scaffold_47108_3	AA6	7.5e-15	1	144	3	123	0.733333	B40_G1	not tested	not tested	not tested
B76_Guay9_scaffold_25898_1	AA6	6.8e-15	2	142	4	119	0.717949	B76_G9	not tested	not tested	not tested
B8_Guay15_scaffold_06334_5	AA6	5.8e-15	61	140	68	149	0.405128	B8_G15	not tested	not tested	not tested
B5_Guay16_scaffold_00264_23	AA6	5.3e-15	62	140	69	149	0.4	B5_G16	not tested	not tested	not tested
B65_Guay16_scaffold_02100_8	AA6	4.6e-15	63	140	72	151	0.394872	B65_G16	not tested	not tested	not tested
B64_Guay16_scaffold_01664_13	AA6	4.1e-15	62	140	72	152	0.4	B64_G16	not tested	not tested	not tested
B63_Guay16_scaffold_31839_4	AA6	3.6e-15	63	140	68	141	0.394872	B63_G16	not tested	not tested	not tested
B67_Guay1_scaffold_11181_1	AA6	3.4e-15	4	96	5	100	0.471795	B67_G1	not tested	not tested	not tested
B1_Guay12_scaffold_00419_2	AA6	3.2e-15	1	111	3	99	0.564103	B1_G12	not tested	not tested	not tested
B30_Guay6_scaffold_53049_2	AA6	3e-15	10	144	13	156	0.687179	B30_G6	not tested	not tested	not tested
B48_Guay6_scaffold_60944_3	AA6	2.6e-15	62	140	84	164	0.4	B48_G6	not tested	not tested	not tested
B3_Guay4_scaffold_07315_6	AA6	2.1e-15	2	118	4	101	0.594872	B3_G4	not tested	not tested	not tested
B33_Guay6_scaffold_06057_5	AA6	2.1e-15	2	118	4	101	0.594872	B33_G6	not tested	not tested	not tested
B54_Guay9_scaffold_00036_2	AA6	1.9e-15	61	144	74	159	0.425641	B54_G9	not tested	not tested	not tested
B5_Guay16_scaffold_01224_17	AA6	1.6e-15	61	137	65	137	0.389744	B5_G16	not tested	not tested	not tested
B3_Guay4_scaffold_86627_4	AA6	1.3e-15	2	91	7	78	0.45641	B3_G4	not tested	not tested	not tested
B131_Guay9_scaffold_29729_6	AA6	1.1e-15	59	140	75	157	0.415385	B131_G9	not tested	not tested	not tested
B15_Guay15_scaffold_01496_11	AA6	1.1e-15	61	139	75	149	0.4	B15_G15	not tested	not tested	not tested
B29_Guay1_scaffold_13461_4	AA6	1.1e-15	1	112	3	92	0.569231	B29_G1	not tested	not tested	not tested
B25_Guay16_scaffold_05714_4	AA6	1e-15	2	117	4	102	0.589744	B25_G16	not tested	not tested	not tested
B17_Guay16_scaffold_03303_4	AA6	8.1e-16	24	144	52	180	0.615385	B17_G16	not tested	not tested	not tested
B45_Guay17_scaffold_26419_2	AA6	8.1e-16	4	138	7	146	0.687179	B45_G17	not tested	not tested	not tested
B59_Guay2_scaffold_31535_1	AA6	7.9e-16	1	112	3	92	0.569231	B59_G2	not tested	not tested	not tested
B51_Guay1_scaffold_07386_6	AA6	6.9e-16	61	140	75	150	0.405128	B51_G1	not tested	not tested	not tested
B2_Guay1_scaffold_14502_3	AA6	6.2e-16	2	144	4	123	0.728205	B2_G1	not tested	not tested	not tested
B41_Guay2_scaffold_17236_4	AA6	5.8e-16	61	140	74	149	0.405128	B41_G2	not tested	not tested	not tested
B46_Guay1_scaffold_46279_3	AA6	5.7e-16	1	111	3	90	0.564103	B46_G1	not tested	not tested	not tested
B24_Guay9_scaffold_110191_2	AA6	5.3e-16	1	80	2	63	0.405128	B24_G9	not tested	not tested	not tested
B25_Guay15_scaffold_11426_4	AA6	5.1e-16	60	139	65	140	0.405128	B25_G15	not tested	not tested	not tested
B16_Guay4_scaffold_08032_10	AA6	4.9e-16	1	144	3	123	0.733333	B16_G4	not tested	not tested	not tested
B30_Guay6_scaffold_01562_23	AA6	4.9e-16	1	144	3	123	0.733333	B30_G6	not tested	not tested	not tested
B29_Guay6_scaffold_04368_3	AA6	4.5e-16	2	83	3	66	0.415385	B29_G6	not tested	not tested	not tested
B6_Guay12_scaffold_03740_4	AA6	4.2e-16	81	195	9	100	0.584615	B6_G12	not tested	not tested	not tested
B1_Guay12_scaffold_15097_4	AA6	3.1e-16	1	127	3	106	0.646154	B1_G12	not tested	not tested	not tested
B39_Guay2_scaffold_00935_13	AA6	2.8e-16	52	165	61	177	0.579487	B39_G2	not tested	not tested	not tested
B51_Guay16_scaffold_04642_10	AA6	2.4e-16	55	193	72	209	0.707692	B51_G16	not tested	not tested	not tested
B9_Guay15_scaffold_00268_3	AA6	2.4e-16	55	193	72	209	0.707692	B9_G15	not tested	not tested	not tested
B1_Guay13_scaffold_00204_5	AA6	1.7e-16	1	110	6	94	0.558974	B1_G13	not tested	not tested	not tested
B71_Guay16_scaffold_00943_16	AA6	1.6e-16	11	143	15	153	0.676923	B71_G16	not tested	not tested	not tested
B53_Guay15_scaffold_12230_2	AA6	1.3e-16	11	144	15	154	0.682051	B53_G15	not tested	not tested	not tested
B55_Guay16_scaffold_25069_3	AA6	1e-16	10	174	15	178	0.841026	B55_G16	not tested	not tested	not tested
B5_Guay2_scaffold_04323_10	AA6	9.4e-17	2	132	4	111	0.666667	B5_G2	not tested	not tested	not tested
B46_Guay9_scaffold_03158_2	AA6	7.2e-17	62	140	67	141	0.4	B46_G9	not tested	not tested	not tested
B57_Guay1_scaffold_51017_3	AA6	7.1e-17	21	144	7	136	0.630769	B57_G1	not tested	not tested	not tested
B18_Guay1_scaffold_22021_2	AA6	6.8e-17	1	112	3	92	0.569231	B18_G1	not tested	not tested	not tested
B16_Guay16_scaffold_01847_1	AA6	6e-17	63	138	82	153	0.384615	B16_G16	not tested	not tested	not tested
B44_Guay6_scaffold_18285_2	AA6	5.8e-17	3	117	5	100	0.584615	B44_G6	not tested	not tested	not tested
B52_Guay9_scaffold_05102_9	AA6	4.5e-17	1	142	3	121	0.723077	B52_G9	not tested	not tested	not tested
B95_Guay9_scaffold_23804_8	AA6	4.5e-17	1	112	3	92	0.569231	B95_G9	not tested	not tested	not tested
B53_Guay9_scaffold_00734_19	AA6	3.7e-17	59	139	83	164	0.410256	B53_G9	not tested	not tested	not tested
B4_Guay2_scaffold_45534_4	AA6	3.3e-17	57	136	66	140	0.405128	B4_G2	not tested	not tested	not tested
B133_Guay9_scaffold_61052_6	AA6	2.9e-17	1	118	2	95	0.6	B133_G9	not tested	not tested	not tested
B28_Guay1_scaffold_41242_3	AA6	2.7e-17	61	140	66	141	0.405128	B28_G1	not tested	not tested	not tested
B12_Guay9_scaffold_84602_3	AA6	2.6e-17	53	144	60	151	0.466667	B12_G9	not tested	not tested	not tested
B55_Guay2_scaffold_18085_4	AA6	2.6e-17	53	144	60	151	0.466667	B55_G2	not tested	not tested	not tested
B6_Guay12_scaffold_00576_3	AA6	2.4e-17	1	111	2	95	0.564103	B6_G12	not tested	not tested	not tested
B7_Guay1_scaffold_00173_24	AA6	2.4e-17	55	136	64	140	0.415385	B7_G1	not tested	not tested	not tested
B45_Guay17_scaffold_06331_7	AA6	2.2e-17	53	144	60	151	0.466667	B45_G17	not tested	not tested	not tested
B56_Guay16_scaffold_13426_3	AA6	1.7e-17	1	110	2	94	0.558974	B56_G16	not tested	not tested	not tested
B97_Guay9_scaffold_27916_6	AA6	5e-18	4	138	2	113	0.687179	B97_G9	not tested	not tested	not tested
B29_Guay2_scaffold_00303_12	AA6	4.9e-18	51	194	68	203	0.733333	B29_G2	not tested	not tested	not tested
B59_Guay1_scaffold_00016_10	AA6	4.9e-18	51	194	68	203	0.733333	B59_G1	not tested	not tested	not tested
B30_Guay2_scaffold_32772_1	AA6	4e-18	2	111	2	88	0.558974	B30_G2	not tested	not tested	not tested
B2_Guay12_scaffold_03318_2	AA6	3.1e-18	1	111	3	98	0.564103	B2_G12	not tested	not tested	not tested
B1_Guay15_scaffold_01778_9	AA6	2.9e-18	1	112	3	91	0.569231	B1_G15	not tested	not tested	not tested
B10_Guay17_scaffold_28827_2	AA6	2.2e-18	13	193	21	201	0.923077	B10_G17	not tested	not tested	not tested
B3_Guay4_scaffold_01938_21	AA6	2.2e-18	136	195	1	58	0.302564	B3_G4	not tested	not tested	not tested
B14_Guay2_scaffold_00608_6	AA6	2.1e-18	13	193	21	201	0.923077	B14_G2	not tested	not tested	not tested
B72_Guay16_scaffold_00033_43	AA6	1.7e-18	50	139	60	150	0.45641	B72_G16	not tested	not tested	not tested
B4_Guay2_scaffold_32365_3	AA6	1.4e-18	10	143	13	151	0.682051	B4_G2	not tested	not tested	not tested
B29_Guay1_scaffold_77000_1	AA6	1.3e-18	10	144	10	150	0.687179	B29_G1	not tested	not tested	not tested
B31_Guay16_scaffold_50496_3	AA6	6.6e-19	53	194	69	200	0.723077	B31_G16	not tested	not tested	not tested
B111_Guay9_scaffold_05872_10	AA6	6.5e-19	2	134	4	113	0.676923	B111_G9	not tested	not tested	not tested
B40_Guay1_scaffold_34056_7	AA6	6.5e-19	2	134	4	113	0.676923	B40_G1	not tested	not tested	not tested
B3_Guay9_scaffold_14559_7	AA6	3.2e-19	53	194	70	213	0.723077	B3_G9	not tested	not tested	not tested
B12_Guay17_scaffold_02845_7	AA6	2.1e-19	11	194	16	207	0.938462	B12_G17	not tested	not tested	not tested
B1_Guay2_scaffold_30249_1	AA6	1.8e-19	2	102	4	84	0.512821	B1_G2	not tested	not tested	not tested
B32_Guay16_scaffold_00755_24	AA6	1.8e-19	1	144	3	123	0.733333	B32_G16	not tested	not tested	not tested
B49_Guay1_scaffold_61612_4	AA6	3.7e-20	1	108	5	89	0.548718	B49_G1	not tested	not tested	not tested
B48_Guay15_scaffold_05521_4	AA6	1.8e-20	1	113	3	95	0.574359	B48_G15	not tested	not tested	not tested
B22_Guay16_scaffold_46447_1	AA6	9.6e-21	2	86	4	69	0.430769	B22_G16	not tested	not tested	not tested
B17_Guay16_scaffold_11030_7	AA6	7.3e-21	1	120	3	105	0.610256	B17_G16	not tested	not tested	not tested
B6_Guay15_scaffold_10694_4	AA6	4.4e-21	1	143	3	123	0.728205	B6_G15	not tested	not tested	not tested
B111_Guay9_scaffold_30405_4	AA6	2.5e-21	13	140	16	151	0.651282	B111_G9	not tested	not tested	not tested
B48_Guay15_scaffold_14333_3	AA6	2e-21	1	142	3	122	0.723077	B48_G15	not tested	not tested	not tested
B133_Guay9_scaffold_36839_8	AA6	1.9e-21	1	123	3	108	0.625641	B133_G9	not tested	not tested	not tested
B37_Guay17_scaffold_10116_6	AA6	1.6e-21	1	142	5	124	0.723077	B37_G17	not tested	not tested	not tested
B81_Guay9_scaffold_49098_2	AA6	1.5e-21	46	194	50	194	0.758974	B81_G9	not tested	not tested	not tested
B46_Guay9_scaffold_03150_14	AA6	1.4e-21	2	120	4	105	0.605128	B46_G9	not tested	not tested	not tested
B12_Guay2_scaffold_01091_7	AA6	1.3e-21	1	142	3	122	0.723077	B12_G2	not tested	not tested	not tested
B25_Guay15_scaffold_23234_2	AA6	1.3e-21	47	160	54	154	0.579487	B25_G15	not tested	not tested	not tested
B68_Guay9_scaffold_07674_4	AA6	1.3e-21	1	142	3	122	0.723077	B68_G9	not tested	not tested	not tested
B65_Guay1_scaffold_60846_2	AA6	9.9e-22	45	193	49	193	0.758974	B65_G1	not tested	not tested	not tested
B80_Guay16_scaffold_00774_26	AA6	7.1e-22	51	145	62	157	0.482051	B80_G16	not tested	not tested	not tested
B26_Guay16_scaffold_00639_40	AA6	2.7e-22	64	193	77	193	0.661538	B26_G16	not tested	not tested	not tested
B2_Guay1_scaffold_72281_3	AA6	1.9e-22	12	139	15	150	0.651282	B2_G1	not tested	not tested	not tested
B60_Guay1_scaffold_02039_2	AA6	1.2e-22	22	193	23	192	0.876923	B60_G1	not tested	not tested	not tested
B54_Guay9_scaffold_01007_6	AA6	1.1e-22	44	194	56	201	0.769231	B54_G9	not tested	not tested	not tested
B13_Guay4_scaffold_18195_4	AA6	8.6e-23	66	193	83	194	0.651282	B13_G4	not tested	not tested	not tested
B36_Guay9_scaffold_04910_3	AA6	5.5e-23	59	160	71	158	0.517949	B36_G9	not tested	not tested	not tested
B20_Guay1_scaffold_25764_4	AA6	4.7e-23	58	160	70	158	0.523077	B20_G1	not tested	not tested	not tested
B22_Guay2_scaffold_02620_3	AA6	4.7e-23	58	160	70	158	0.523077	B22_G2	not tested	not tested	not tested
B76_Guay9_scaffold_14826_4	AA6	3.9e-23	11	143	14	146	0.676923	B76_G9	not tested	not tested	not tested
B52_Guay2_scaffold_02051_6	AA6	3.8e-23	51	190	51	175	0.712821	B52_G2	not tested	not tested	not tested
B20_Guay9_scaffold_66074_2	AA6	1.3e-23	22	193	23	192	0.876923	B20_G9	not tested	not tested	not tested
B9_Guay1_scaffold_05496_5	AA6	2.3e-24	62	140	71	150	0.4	B9_G1	not tested	not tested	not tested
B51_Guay17_scaffold_05054_1	AA6	1.6e-24	60	141	17	99	0.415385	B51_G17	not tested	not tested	not tested
B39_Guay16_scaffold_14312_5	AA6	6.2e-25	16	140	1	100	0.635897	B39_G16	not tested	not tested	not tested
B19_Guay2_scaffold_04584_5	AA6	5.8e-25	23	194	27	193	0.876923	B19_G2	not tested	not tested	not tested
B24_Guay17_scaffold_05646_3	AA6	5.8e-25	23	194	27	193	0.876923	B24_G17	not tested	not tested	not tested
B74_Guay9_scaffold_08801_12	AA6	3.8e-25	9	142	12	152	0.682051	B74_G9	not tested	not tested	not tested
B12_Guay9_scaffold_11467_2	AA6	3e-25	19	193	22	194	0.892308	B12_G9	not tested	not tested	not tested
B54_Guay2_scaffold_01435_7	AA6	5.4e-26	54	193	77	202	0.712821	B54_G2	not tested	not tested	not tested
B47_Guay17_scaffold_16334_3	AA6	4.1e-26	54	193	68	193	0.712821	B47_G17	not tested	not tested	not tested
B131_Guay9_scaffold_100957_2	AA6	3.2e-26	11	140	14	150	0.661538	B131_G9	not tested	not tested	not tested
B36_Guay15_scaffold_00638_15	AA6	2.7e-26	61	193	3	114	0.676923	B36_G15	not tested	not tested	not tested
B52_Guay15_scaffold_25185_1	AA6	4.4e-27	1	116	4	99	0.589744	B52_G15	not tested	not tested	not tested
B48_Guay16_scaffold_24907_6	AA6	1.7e-27	25	194	6	134	0.866667	B48_G16	not tested	not tested	not tested
B24_Guay16_scaffold_29241_4	AA6	4.1e-28	21	193	24	188	0.882051	B24_G16	not tested	not tested	not tested
B81_Guay16_scaffold_48290_2	AA6	9.8e-29	1	156	4	139	0.794872	B81_G16	not tested	not tested	not tested
B48_Guay2_scaffold_24770_5	AA6	2.4e-29	55	193	3	118	0.707692	B48_G2	not tested	not tested	not tested
B99_Guay9_scaffold_84869_3	AA6	1.5e-29	16	140	1	104	0.635897	B99_G9	not tested	not tested	not tested
B26_Guay16_scaffold_13600_7	AA6	7.5e-31	3	164	5	130	0.825641	B26_G16	not tested	not tested	not tested
B56_Guay16_scaffold_24826_3	AA6	6.3e-31	1	166	2	131	0.846154	B56_G16	not tested	not tested	not tested
B1_Guay2_scaffold_47324_2	AA6	3.8e-31	2	144	4	126	0.728205	B1_G2	not tested	not tested	not tested
B28_Guay15_scaffold_00037_37	AA6	2.5e-31	1	161	3	140	0.820513	B28_G15	not tested	not tested	not tested
B3_Guay16_scaffold_03752_3	AA6	2.5e-31	1	161	3	140	0.820513	B3_G16	not tested	not tested	not tested
B41_Guay2_scaffold_48328_2	AA6	1.8e-31	3	136	25	139	0.682051	B41_G2	not tested	not tested	not tested
B27_Guay17_scaffold_00938_12	AA6	5.6e-32	1	140	3	121	0.712821	B27_G17	not tested	not tested	not tested
B34_Guay4_scaffold_89424_5	AA6	2.2e-32	2	100	4	103	0.502564	B34_G4	not tested	not tested	not tested
B2_Guay1_scaffold_06182_5	AA6	5.7e-33	1	195	3	155	0.994872	B2_G1	not tested	not tested	not tested
B65_Guay1_scaffold_16265_3	AA6	5.5e-33	2	144	3	124	0.728205	B65_G1	not tested	not tested	not tested
B18_Guay17_scaffold_24060_3	AA6	3.7e-33	1	193	7	164	0.984615	B18_G17	not tested	not tested	not tested
B34_Guay16_scaffold_42308_3	AA6	2.1e-33	1	192	5	161	0.979487	B34_G16	not tested	not tested	not tested
B49_Guay1_scaffold_12593_4	AA6	1.9e-33	1	161	2	126	0.820513	B49_G1	not tested	not tested	not tested
B119_Guay9_scaffold_17655_6	AA6	1.2e-33	1	195	3	155	0.994872	B119_G9	not tested	not tested	not tested
B27_Guay16_scaffold_52415_2	AA6	1.2e-33	1	161	4	143	0.820513	B27_G16	not tested	not tested	not tested
B143_Guay9_scaffold_22840_1	AA6	6.5e-34	55	193	12	143	0.707692	B143_G9	not tested	not tested	not tested
B18_Guay16_scaffold_10736_6	AA6	6e-34	2	195	3	157	0.989744	B18_G16	not tested	not tested	not tested
B11_Guay16_scaffold_00016_24	AA6	4.6e-34	1	141	2	121	0.717949	B11_G16	not tested	not tested	not tested
B32_Guay15_scaffold_03640_5	AA6	4.6e-34	1	141	2	121	0.717949	B32_G15	not tested	not tested	not tested
B140_Guay9_scaffold_25251_4	AA6	2.1e-34	4	143	6	124	0.712821	B140_G9	not tested	not tested	not tested
B68_Guay16_scaffold_22113_1	AA6	2e-34	1	194	3	152	0.989744	B68_G16	not tested	not tested	not tested
B57_Guay1_scaffold_45763_3	AA6	7.8e-35	2	190	4	151	0.964103	B57_G1	not tested	not tested	not tested
B126_Guay9_scaffold_60873_3	AA6	7.6e-35	2	144	3	124	0.728205	B126_G9	not tested	not tested	not tested
B71_Guay16_scaffold_08596_1	AA6	3.8e-35	2	193	4	154	0.979487	B71_G16	not tested	not tested	not tested
B117_Guay9_scaffold_12421_9	AA6	2.9e-35	3	193	4	168	0.974359	B117_G9	not tested	not tested	not tested
B28_Guay16_scaffold_25081_5	AA6	2.1e-35	3	160	5	126	0.805128	B28_G16	not tested	not tested	not tested
B30_Guay16_scaffold_12046_4	AA6	1.7e-35	2	195	3	157	0.989744	B30_G16	not tested	not tested	not tested
B60_Guay16_scaffold_06806_2	AA6	1.4e-35	1	142	3	124	0.723077	B60_G16	not tested	not tested	not tested
B125_Guay9_scaffold_110361_3	AA6	5.7e-36	2	195	3	157	0.989744	B125_G9	not tested	not tested	not tested
B19_Guay9_scaffold_19643_2	AA6	5.5e-36	2	162	4	128	0.820513	B19_G9	not tested	not tested	not tested
B7_Guay9_scaffold_20285_8	AA6	5e-36	2	194	3	156	0.984615	B7_G9	not tested	not tested	not tested
B3_Guay9_scaffold_24892_6	AA6	3.8e-36	1	195	5	158	0.994872	B3_G9	not tested	not tested	not tested
B47_Guay16_scaffold_04862_8	AA6	3e-36	2	140	4	121	0.707692	B47_G16	not tested	not tested	not tested
B3_Guay15_scaffold_15288_3	AA6	2.7e-36	1	141	3	122	0.717949	B3_G15	not tested	not tested	not tested
B55_Guay2_scaffold_25715_3	AA6	2.4e-36	1	195	2	157	0.994872	B55_G2	not tested	not tested	not tested
B24_Guay15_scaffold_10037_6	AA6	1.7e-36	2	143	4	124	0.723077	B24_G15	not tested	not tested	not tested
B17_Guay2_scaffold_00185_6	AA6	1.3e-36	1	143	2	123	0.728205	B17_G2	not tested	not tested	not tested
B17_Guay15_scaffold_12148_2	AA6	4.5e-37	1	143	5	127	0.728205	B17_G15	not tested	not tested	not tested
B5_Guay4_scaffold_24493_3	AA6	4.4e-37	3	193	4	168	0.974359	B5_G4	not tested	not tested	not tested
B45_Guay17_scaffold_13381_5	AA6	3.3e-37	1	195	2	157	0.994872	B45_G17	not tested	not tested	not tested
B28_Guay1_scaffold_63814_4	AA6	2.7e-37	1	194	2	155	0.989744	B28_G1	not tested	not tested	not tested
B7_Guay16_scaffold_48120_4	AA6	1.9e-37	2	143	6	126	0.723077	B7_G16	not tested	not tested	not tested
B18_Guay2_scaffold_31966_1	AA6	1.3e-37	1	194	2	155	0.989744	B18_G2	not tested	not tested	not tested
B13_Guay9_scaffold_02078_11	AA6	6.7e-38	2	143	6	126	0.723077	B13_G9	not tested	not tested	not tested
B32_Guay9_scaffold_06771_2	AA6	6.6e-38	1	194	3	155	0.989744	B32_G9	not tested	not tested	not tested
B58_Guay16_scaffold_39546_3	AA6	6.2e-38	2	195	6	158	0.989744	B58_G16	not tested	not tested	not tested
B32_Guay16_scaffold_18572_3	AA6	4e-38	2	194	3	156	0.984615	B32_G16	not tested	not tested	not tested
B5_Guay4_scaffold_42686_3	AA6	3.8e-38	3	195	4	170	0.984615	B5_G4	not tested	not tested	not tested
B12_Guay16_scaffold_03379_10	AA6	3.5e-38	2	194	11	162	0.984615	B12_G16	not tested	not tested	not tested
B16_Guay15_scaffold_15453_5	AA6	3.5e-38	2	194	11	162	0.984615	B16_G15	not tested	not tested	not tested
B25_Guay4_scaffold_11504_1	AA6	3.5e-38	84	194	2	107	0.564103	B25_G4	not tested	not tested	not tested
B94_Guay9_scaffold_74428_2	AA6	2.6e-38	2	195	3	157	0.989744	B94_G9	not tested	not tested	not tested
B46_Guay15_scaffold_02779_1	AA6	2.1e-38	1	195	2	154	0.994872	B46_G15	not tested	not tested	not tested
B68_Guay9_scaffold_06468_8	AA6	1.6e-38	1	163	10	136	0.830769	B68_G9	not tested	not tested	not tested
B21_Guay16_scaffold_20867_5	AA6	1.4e-38	1	142	3	123	0.723077	B21_G16	not tested	not tested	not tested
B37_Guay16_scaffold_08883_4	AA6	1.3e-38	2	195	3	157	0.989744	B37_G16	not tested	not tested	not tested
B5_Guay2_scaffold_45340_2	AA6	1.3e-38	2	195	3	157	0.989744	B5_G2	not tested	not tested	not tested
B17_Guay16_scaffold_55090_3	AA6	1e-38	1	194	2	156	0.989744	B17_G16	not tested	not tested	not tested
B16_Guay17_scaffold_13188_3	AA6	9.2e-39	1	193	5	156	0.984615	B16_G17	not tested	not tested	not tested
B70_Guay16_scaffold_02607_7	AA6	6.9e-39	1	168	3	134	0.85641	B70_G16	not tested	not tested	not tested
B49_Guay15_scaffold_11016_8	AA6	6.1e-39	1	138	3	119	0.702564	B49_G15	not tested	not tested	not tested
B4_Guay16_scaffold_33504_4	AA6	4.2e-39	1	194	2	155	0.989744	B4_G16	not tested	not tested	not tested
B17_Guay1_scaffold_04297_1	AA6	3.6e-39	5	143	1	118	0.707692	B17_G1	not tested	not tested	not tested
B50_Guay1_scaffold_24582_5	AA6	3.4e-39	2	195	3	156	0.989744	B50_G1	not tested	not tested	not tested
B37_Guay17_scaffold_02355_2	AA6	2.2e-39	1	164	10	137	0.835897	B37_G17	not tested	not tested	not tested
B73_Guay16_scaffold_12507_5	AA6	1.6e-39	1	194	2	156	0.989744	B73_G16	not tested	not tested	not tested
B33_Guay1_scaffold_81512_4	AA6	3.4e-40	1	194	3	154	0.989744	B33_G1	not tested	not tested	not tested
B48_Guay15_scaffold_25371_2	AA6	3.4e-40	1	159	3	125	0.810256	B48_G15	not tested	not tested	not tested
B22_Guay9_scaffold_87560_5	AA6	2.8e-40	1	195	3	157	0.994872	B22_G9	not tested	not tested	not tested
B28_Guay15_scaffold_00023_34	AA6	2.4e-40	1	193	4	155	0.984615	B28_G15	not tested	not tested	not tested
B3_Guay16_scaffold_48085_2	AA6	2.4e-40	1	193	4	155	0.984615	B3_G16	not tested	not tested	not tested
B31_Guay2_scaffold_03230_8	AA6	5.8e-41	1	195	6	159	0.994872	B31_G2	not tested	not tested	not tested
B25_Guay4_scaffold_11049_9	AA6	1.9e-42	1	122	3	125	0.620513	B25_G4	not tested	not tested	not tested
B39_Guay2_scaffold_02189_10	AA6	3.6e-43	1	194	2	155	0.989744	B39_G2	not tested	not tested	not tested
B3_Guay6_scaffold_00200_12	AA6	6.8e-56	2	144	4	147	0.728205	B3_G6	not tested	not tested	not tested
B23_Guay4_scaffold_51823_5	AA6	1.2e-62	2	195	6	196	0.989744	B23_G4	not tested	not tested	not tested
B8_Guay15_scaffold_02702_3	AA6	4e-64	1	194	2	187	0.989744	B8_G15	not tested	not tested	not tested
B19_Guay4_scaffold_60321_3	AA6	1.5e-65	2	194	4	193	0.984615	B19_G4	not tested	not tested	not tested
B32_Guay6_scaffold_35018_6	AA6	1.5e-65	2	194	4	193	0.984615	B32_G6	not tested	not tested	not tested
B19_Guay6_scaffold_16116_3	AA6	4.6e-66	2	193	4	192	0.979487	B19_G6	not tested	not tested	not tested
B33_Guay4_scaffold_22291_6	AA6	4.6e-66	2	193	4	192	0.979487	B33_G4	not tested	not tested	not tested
B23_Guay4_scaffold_24193_5	AA6	3.9e-67	2	194	4	191	0.984615	B23_G4	not tested	not tested	not tested
B30_Guay4_scaffold_23735_4	AA6	2.2e-67	2	194	4	193	0.984615	B30_G4	not tested	not tested	not tested
B40_Guay6_scaffold_00071_42	AA6	2.2e-67	2	194	4	193	0.984615	B40_G6	not tested	not tested	not tested
B41_Guay6_scaffold_56269_4	AA6	2.2e-67	2	195	4	194	0.989744	B41_G6	not tested	not tested	not tested
B35_Guay4_scaffold_00266_30	AA6	2.5e-68	2	193	6	194	0.979487	B35_G4	not tested	not tested	not tested
B37_Guay6_scaffold_00202_32	AA6	2.5e-68	2	193	6	194	0.979487	B37_G6	not tested	not tested	not tested
B38_Guay9_scaffold_09530_6	AA6	1.3e-68	2	194	62	251	0.984615	B38_G9	not tested	not tested	not tested
B31_Guay6_scaffold_58311_3	AA6	1.1e-68	2	194	4	193	0.984615	B31_G6	not tested	not tested	not tested
B141_Guay9_scaffold_89336_5	AA6	8e-71	2	190	4	189	0.964103	B141_G9	not tested	not tested	not tested
B21_Guay2_scaffold_04011_4	AA6	1e-71	2	194	4	193	0.984615	B21_G2	not tested	not tested	not tested
B43_Guay6_scaffold_02773_2	AA6	5.2e-72	2	194	4	193	0.984615	B43_G6	not tested	not tested	not tested
B46_Guay6_scaffold_77715_4	AA6	1.5e-72	2	194	4	193	0.984615	B46_G6	not tested	not tested	not tested
B38_Guay6_scaffold_01839_8	AA6	1.6e-82	1	194	3	196	0.989744	B38_G6	not tested	not tested	not tested
B16_Guay4_scaffold_03876_6	AA6	4.6e-84	1	195	2	200	0.994872	B16_G4	not tested	not tested	not tested
B30_Guay6_scaffold_00598_8	AA6	4.6e-84	1	195	2	200	0.994872	B30_G6	not tested	not tested	not tested
B10_Guay4_scaffold_17144_2	AA7	5.3e-07	14	203	116	328	0.412664	B10_G4	not tested	not tested	not tested
B4_Guay11_scaffold_05975_3	AA7	2.5e-07	14	152	166	317	0.30131	B4_G11	not tested	not tested	not tested
B2_Guay13_scaffold_00028_9	AA7	4.4e-08	49	207	45	203	0.344978	B2_G13	not tested	not tested	not tested
B37_Guay9_scaffold_03380_9	AA7	4.4e-08	49	207	45	203	0.344978	B37_G9	not tested	not tested	not tested
B5_Guay6_scaffold_01094_13	AA7	4.4e-08	49	207	45	203	0.344978	B5_G6	not tested	not tested	not tested
B23_Guay4_scaffold_37444_1	AA7	2.8e-08	14	152	182	334	0.30131	B23_G4	not tested	not tested	not tested
B38_Guay9_scaffold_00506_23	AA7	1.2e-08	49	187	45	184	0.30131	B38_G9	not tested	not tested	not tested
B32_Guay6_scaffold_78777_2	AA7	3e-09	8	189	11	189	0.395197	B32_G6	not tested	not tested	not tested
B15_Guay4_scaffold_00757_15	AA7	2e-09	21	202	9	195	0.395197	B15_G4	not tested	not tested	not tested
B45_Guay6_scaffold_73565_1	AA7	1.2e-09	59	199	2	148	0.305677	B45_G6	not tested	not tested	not tested
B34_Guay6_scaffold_09751_1	AA7	1.1e-09	15	178	97	260	0.355895	B34_G6	not tested	not tested	not tested
B2_Guay13_scaffold_00585_2	AA7	3.6e-10	6	188	8	189	0.39738	B2_G13	not tested	not tested	not tested
B41_Guay6_scaffold_81856_3	AA7	1e-10	58	202	5	158	0.31441	B41_G6	not tested	not tested	not tested
B2_Guay11_scaffold_04876_1	AA7	9.2e-11	49	207	14	174	0.344978	B2_G11	not tested	not tested	not tested
B9_Guay4_scaffold_03023_12	AA7	6.4e-11	47	214	41	210	0.364629	B9_G4	not tested	not tested	not tested
B28_Guay4_scaffold_46066_2	AA7	5.9e-11	45	185	49	190	0.305677	B28_G4	not tested	not tested	not tested
B3_Guay6_scaffold_05850_2	AA7	3e-11	10	223	128	353	0.465066	B3_G6	not tested	not tested	not tested
B5_Guay11_scaffold_02777_6	AA7	2.6e-11	51	203	57	209	0.331878	B5_G11	not tested	not tested	not tested
B31_Guay4_scaffold_29386_2	AA7	1.6e-11	11	205	118	329	0.423581	B31_G4	not tested	not tested	not tested
B1_Guay12_scaffold_07098_1	AA7	5.1e-12	62	209	57	203	0.320961	B1_G12	not tested	not tested	not tested
B4_Guay15_scaffold_06617_3	AA7	3.9e-12	12	240	56	287	0.497817	B4_G15	not tested	not tested	not tested
B19_Guay4_scaffold_12146_4	AA7	2.2e-12	53	203	60	209	0.327511	B19_G4	not tested	not tested	not tested
B32_Guay6_scaffold_00704_12	AA7	2.2e-12	53	203	60	209	0.327511	B32_G6	not tested	not tested	not tested
B18_Guay6_scaffold_58547_2	AA7	1.9e-12	43	185	41	182	0.310044	B18_G6	not tested	not tested	not tested
B115_Guay9_scaffold_36416_2	AA7	9.5e-13	13	200	106	303	0.408297	B115_G9	not tested	not tested	not tested
B10_Guay4_scaffold_00363_9	AA7	2.6e-13	14	194	51	236	0.393013	B10_G4	not tested	not tested	not tested
B32_Guay16_scaffold_08716_2	AA7	1.1e-13	62	205	62	204	0.312227	B32_G16	not tested	not tested	not tested
B4_Guay11_scaffold_00463_10	AA7	8.6e-14	15	196	37	227	0.395197	B4_G11	not tested	not tested	not tested
B15_Guay4_scaffold_00757_16	AA7	4.7e-14	57	195	161	303	0.30131	B15_G4	not tested	not tested	not tested
B18_Guay6_scaffold_45911_4	AA7	2.5e-14	15	194	38	224	0.39083	B18_G6	not tested	not tested	not tested
B10_Guay11_scaffold_18821_1	AA7	2e-14	12	150	34	175	0.30131	B10_G11	not tested	not tested	not tested
B3_Guay6_scaffold_03609_6	AA7	6.1e-15	6	150	15	160	0.31441	B3_G6	not tested	not tested	not tested
B25_Guay6_scaffold_01409_14	AA7	1.3e-15	25	179	30	185	0.336245	B25_G6	not tested	not tested	not tested
B107_Guay9_scaffold_00853_22	AA7	1.1e-15	25	180	30	186	0.338428	B107_G9	not tested	not tested	not tested
B25_Guay6_scaffold_14731_5	AA7	4.8e-16	17	183	22	189	0.362445	B25_G6	not tested	not tested	not tested
B10_Guay4_scaffold_00363_10	AA7	3.7e-16	17	206	25	211	0.412664	B10_G4	not tested	not tested	not tested
B53_Guay9_scaffold_07453_5	AA7	3.6e-16	12	154	53	200	0.310044	B53_G9	not tested	not tested	not tested
B35_Guay4_scaffold_18016_1	AA7	3.3e-16	11	205	3	206	0.423581	B35_G4	not tested	not tested	not tested
B26_Guay16_scaffold_14544_1	AA7	3.1e-16	14	154	41	184	0.305677	B26_G16	not tested	not tested	not tested
B4_Guay11_scaffold_02213_3	AA7	3.5e-17	14	214	44	253	0.436681	B4_G11	not tested	not tested	not tested
B88_Guay9_scaffold_33779_3	AA7	1.8e-17	12	151	27	165	0.303493	B88_G9	not tested	not tested	not tested
B16_Guay1_scaffold_28697_3	AA7	1.5e-17	11	187	50	226	0.384279	B16_G1	not tested	not tested	not tested
B38_Guay15_scaffold_13155_3	AA7	7.1e-18	10	210	61	266	0.436681	B38_G15	not tested	not tested	not tested
B136_Guay9_scaffold_100769_2	AA7	2.5e-18	11	195	51	243	0.401747	B136_G9	not tested	not tested	not tested
B29_Guay4_scaffold_10120_4	AA7	2.5e-18	11	195	51	243	0.401747	B29_G4	not tested	not tested	not tested
B44_Guay1_scaffold_07886_3	AA7	2.4e-18	10	210	50	254	0.436681	B44_G1	not tested	not tested	not tested
B15_Guay6_scaffold_05135_7	AA7	2.3e-18	11	195	51	243	0.401747	B15_G6	not tested	not tested	not tested
B5_Guay4_scaffold_06100_4	AA7	2e-18	10	148	39	180	0.30131	B5_G4	not tested	not tested	not tested
B26_Guay4_scaffold_53837_1	AA7	1.1e-18	14	191	32	216	0.386463	B26_G4	not tested	not tested	not tested
B10_Guay6_scaffold_47669_2	AA7	9.1e-19	12	150	21	162	0.30131	B10_G6	not tested	not tested	not tested
B10_Guay17_scaffold_12716_4	AA7	6.7e-19	9	195	42	235	0.406114	B10_G17	not tested	not tested	not tested
B2_Guay17_scaffold_15157_2	AA7	6.5e-19	13	199	37	231	0.406114	B2_G17	not tested	not tested	not tested
B2_Guay11_scaffold_16184_2	AA7	3.8e-19	15	200	42	236	0.40393	B2_G11	not tested	not tested	not tested
B22_Guay1_scaffold_00123_5	AA7	3.7e-19	9	198	34	229	0.412664	B22_G1	not tested	not tested	not tested
B39_Guay6_scaffold_83121_3	AA7	2.5e-19	12	207	39	242	0.425764	B39_G6	not tested	not tested	not tested
B21_Guay4_scaffold_00038_30	AA7	2.4e-19	12	207	39	242	0.425764	B21_G4	not tested	not tested	not tested
B27_Guay17_scaffold_00284_20	AA7	2.3e-19	16	201	45	234	0.40393	B27_G17	not tested	not tested	not tested
B27_Guay16_scaffold_03966_8	AA7	1.2e-19	16	199	45	232	0.399563	B27_G16	not tested	not tested	not tested
B47_Guay6_scaffold_08724_5	AA7	8.9e-20	10	210	113	317	0.436681	B47_G6	not tested	not tested	not tested
B31_Guay6_scaffold_60316_2	AA7	5.7e-20	12	194	39	228	0.39738	B31_G6	not tested	not tested	not tested
B35_Guay4_scaffold_08673_2	AA7	3.2e-20	14	200	59	250	0.406114	B35_G4	not tested	not tested	not tested
B36_Guay6_scaffold_00018_26	AA7	3.2e-20	14	200	59	250	0.406114	B36_G6	not tested	not tested	not tested
B33_Guay2_scaffold_47628_1	AA7	2.7e-20	16	194	35	209	0.388646	B33_G2	not tested	not tested	not tested
B77_Guay9_scaffold_32382_4	AA7	2.7e-20	11	211	57	261	0.436681	B77_G9	not tested	not tested	not tested
B59_Guay2_scaffold_45325_3	AA7	1.4e-20	16	201	45	234	0.40393	B59_G2	not tested	not tested	not tested
B30_Guay4_scaffold_00673_10	AA7	1e-20	12	192	36	223	0.393013	B30_G4	not tested	not tested	not tested
B40_Guay6_scaffold_00179_16	AA7	1e-20	12	192	36	223	0.393013	B40_G6	not tested	not tested	not tested
B38_Guay9_scaffold_00051_40	AA7	7.7e-21	12	195	53	245	0.399563	B38_G9	not tested	not tested	not tested
B9_Guay11_scaffold_04156_1	AA7	7.1e-21	14	189	38	220	0.382096	B9_G11	not tested	not tested	not tested
B11_Guay17_scaffold_07457_2	AA7	6.8e-21	11	211	57	261	0.436681	B11_G17	not tested	not tested	not tested
B17_Guay4_scaffold_09203_2	AA7	6e-21	14	154	26	166	0.305677	B17_G4	not tested	not tested	not tested
B6_Guay17_scaffold_03041_7	AA7	4.1e-21	11	207	37	241	0.427948	B6_G17	not tested	not tested	not tested
B36_Guay6_scaffold_00965_3	AA7	3.4e-21	14	201	50	243	0.408297	B36_G6	not tested	not tested	not tested
B26_Guay4_scaffold_06960_6	AA7	3.2e-21	14	201	50	243	0.408297	B26_G4	not tested	not tested	not tested
B28_Guay4_scaffold_48934_2	AA7	1.2e-21	5	187	6	185	0.39738	B28_G4	not tested	not tested	not tested
B7_Guay17_scaffold_00420_14	AA7	1.1e-21	9	210	76	281	0.438865	B7_G17	not tested	not tested	not tested
B15_Guay2_scaffold_00049_15	AA7	6.4e-22	8	185	40	225	0.386463	B15_G2	not tested	not tested	not tested
B46_Guay6_scaffold_23688_2	AA7	3.8e-22	11	207	34	232	0.427948	B46_G6	not tested	not tested	not tested
B7_Guay11_scaffold_04916_1	AA7	1.9e-22	12	194	50	239	0.39738	B7_G11	not tested	not tested	not tested
B10_Guay4_scaffold_01047_3	AA7	3.6e-23	11	232	43	272	0.482533	B10_G4	not tested	not tested	not tested
B53_Guay16_scaffold_15718_4	AA7	3.3e-23	12	217	7	209	0.447598	B53_G16	not tested	not tested	not tested
B3_Guay6_scaffold_09066_2	AA7	1.8e-23	12	195	114	306	0.399563	B3_G6	not tested	not tested	not tested
B7_Guay1_scaffold_11344_2	AA7	6.2e-24	13	207	36	240	0.423581	B7_G1	not tested	not tested	not tested
B4_Guay2_scaffold_30494_2	AA7	4.8e-24	13	209	36	242	0.427948	B4_G2	not tested	not tested	not tested
B32_Guay4_scaffold_46766_2	AA7	3.3e-24	13	203	36	232	0.414847	B32_G4	not tested	not tested	not tested
B7_Guay1_scaffold_08021_1	AA7	3.1e-24	12	185	39	220	0.377729	B7_G1	not tested	not tested	not tested
B4_Guay11_scaffold_15063_2	AA7	2.8e-24	12	189	48	232	0.386463	B4_G11	not tested	not tested	not tested
B36_Guay15_scaffold_01192_11	AA7	8.4e-25	11	187	37	221	0.384279	B36_G15	not tested	not tested	not tested
B66_Guay16_scaffold_01328_5	AA7	4e-25	8	194	61	254	0.406114	B66_G16	not tested	not tested	not tested
B31_Guay17_scaffold_02934_8	AA7	2.7e-25	14	194	38	226	0.393013	B31_G17	not tested	not tested	not tested
B4_Guay2_scaffold_36362_3	AA7	1e-25	12	185	39	220	0.377729	B4_G2	not tested	not tested	not tested
B34_Guay17_scaffold_00974_10	AA7	3.3e-27	13	187	46	227	0.379913	B34_G17	not tested	not tested	not tested
B19_Guay17_scaffold_01546_4	AA7	1.6e-27	8	213	44	255	0.447598	B19_G17	not tested	not tested	not tested
B46_Guay2_scaffold_01130_5	AA7	1.6e-27	8	213	44	255	0.447598	B46_G2	not tested	not tested	not tested
B34_Guay17_scaffold_20508_2	AA7	4.3e-28	13	187	46	227	0.379913	B34_G17	not tested	not tested	not tested
B66_Guay16_scaffold_54027_2	AA7	3.9e-28	12	187	41	223	0.382096	B66_G16	not tested	not tested	not tested
B51_Guay16_scaffold_22460_2	AA7	2.7e-28	14	187	51	243	0.377729	B51_G16	not tested	not tested	not tested
B9_Guay15_scaffold_01186_11	AA7	2.7e-28	14	187	51	243	0.377729	B9_G15	not tested	not tested	not tested
B1_Guay15_scaffold_15609_5	AA7	2.5e-30	13	192	10	197	0.39083	B1_G15	not tested	not tested	not tested
B33_Guay6_scaffold_22842_4	AA7	1.2e-70	5	279	75	349	0.598253	B33_G6	not tested	not tested	not tested
B25_Guay4_scaffold_90458_1	AA7	9.2e-87	5	458	77	506	0.989083	B25_G4	not tested	not tested	not tested
B32_Guay6_scaffold_08840_7	AA7	9.2e-87	5	458	77	506	0.989083	B32_G6	not tested	not tested	not tested
B8_Guay11_scaffold_10018_4	AA7	4.6e-95	3	458	29	453	0.99345	B8_G11	not tested	not tested	not tested
B5_Guay11_scaffold_10325_1	AA7	2.2e-95	3	458	78	496	0.99345	B5_G11	not tested	not tested	not tested
B19_Guay4_scaffold_38912_2	AA7	3.5e-96	3	458	78	496	0.99345	B19_G4	not tested	not tested	not tested
B32_Guay6_scaffold_31610_3	AA7	3.5e-96	3	458	78	496	0.99345	B32_G6	not tested	not tested	not tested
B12_Guay6_scaffold_26324_1	AA7	2.1e-96	4	458	36	459	0.991266	B12_G6	not tested	not tested	not tested
B8_Guay4_scaffold_03675_12	AA7	8.5e-97	4	458	28	452	0.991266	B8_G4	not tested	not tested	not tested
B26_Guay6_scaffold_03672_5	AA7	6.8e-97	3	458	35	460	0.99345	B26_G6	not tested	not tested	not tested
B39_Guay6_scaffold_60300_1	AA7	5.9e-97	66	458	2	366	0.855895	B39_G6	not tested	not tested	not tested
B2_Guay4_scaffold_11996_4	AA7	1.3e-97	3	458	35	459	0.99345	B2_G4	not tested	not tested	not tested
B15_Guay4_scaffold_92611_1	AA7	6.2e-98	25	458	2	406	0.945415	B15_G4	not tested	not tested	not tested
B3_Guay1_scaffold_02968_5	AA7	6.1e-99	3	458	29	453	0.99345	B3_G1	not tested	not tested	not tested
B8_Guay6_scaffold_23471_7	AA7	1.1e-106	3	358	30	390	0.775109	B8_G6	not tested	not tested	not tested
B1_Guay1_scaffold_63133_2	AA7	1.2e-118	3	458	30	457	0.99345	B1_G1	not tested	not tested	not tested
B13_Guay6_scaffold_02739_8	AA7	1.2e-118	3	458	30	457	0.99345	B13_G6	not tested	not tested	not tested
B42_Guay2_scaffold_02520_4	AA7	1.2e-118	3	458	30	457	0.99345	B42_G2	not tested	not tested	not tested
B21_Guay4_scaffold_23791_3	AA7	1.1e-121	2	458	41	469	0.995633	B21_G4	not tested	not tested	not tested
B35_Guay9_scaffold_01104_16	CBM11	1.5e-06	57	161	1058	1171	0.638037	B35_G9	not tested	not tested	not tested
B55_Guay16_scaffold_03684_11	CBM11	1.4e-06	16	116	150	244	0.613497	B55_G16	not tested	not tested	not tested
B11_Guay4_scaffold_00876_4	CBM11	1.1e-06	57	118	94	162	0.374233	B11_G4	not tested	not tested	not tested
B35_Guay6_scaffold_00481_20	CBM11	1.1e-06	57	118	94	162	0.374233	B35_G6	not tested	not tested	not tested
B75_Guay9_scaffold_09070_7	CBM11	5.4e-07	6	118	57	173	0.687117	B75_G9	not tested	not tested	not tested
B21_Guay15_scaffold_00083_12	CBM11	1.9e-07	3	118	134	261	0.705521	B21_G15	not tested	not tested	not tested
B85_Guay16_scaffold_39888_1	CBM11	1e-07	31	162	66	203	0.803681	B85_G16	not tested	not tested	not tested
B2_Guay1_scaffold_15014_3	CBM11	5.2e-08	31	147	67	189	0.711656	B2_G1	not tested	not tested	not tested
B76_Guay16_scaffold_00837_4	CBM11	6.3e-10	33	116	16	93	0.509202	B76_G16	not tested	not tested	not tested
B21_Guay15_scaffold_05704_6	CBM11	2.6e-10	23	119	51	141	0.588957	B21_G15	not tested	not tested	not tested
B60_Guay16_scaffold_00229_14	CBM11	8.3e-11	51	160	325	436	0.668712	B60_G16	not tested	not tested	not tested
B50_Guay15_scaffold_03333_3	CBM11	4.4e-12	24	120	181	270	0.588957	B50_G15	not tested	not tested	not tested
B11_Guay6_scaffold_22162_7	CBM12	6.4e-06	1	25	166	190	0.705882	B11_G6	not tested	not tested	not tested
B29_Guay6_scaffold_04381_5	CBM12	3e-06	2	31	75	107	0.852941	B29_G6	not tested	not tested	not tested
B6_Guay4_scaffold_46788_1	CBM12	1.2e-06	2	31	127	156	0.852941	B6_G4	not tested	not tested	not tested
B6_Guay6_scaffold_06877_7	CBM12	3.5e-07	2	30	240	268	0.823529	B6_G6	not tested	not tested	not tested
B22_Guay4_scaffold_87662_4	CBM12	1e-07	2	33	165	199	0.911765	B22_G4	not tested	not tested	not tested
B4_Guay12_scaffold_05177_1	CBM12	6.3e-08	5	33	74	103	0.823529	B4_G12	not tested	not tested	not tested
B26_Guay16_scaffold_40348_4	CBM12	2.5e-08	2	31	373	403	0.852941	B26_G16	not tested	not tested	not tested
B6_Guay6_scaffold_00677_23	CBM12	1.4e-08	5	32	240	267	0.794118	B6_G6	not tested	not tested	not tested
B11_Guay4_scaffold_00075_59	CBM13	1.6e-11	29	125	277	368	0.510638	B11_G4	not tested	not tested	not tested
B35_Guay6_scaffold_00003_79	CBM13	1.6e-11	29	125	277	368	0.510638	B35_G6	not tested	not tested	not tested
B17_Guay4_scaffold_08731_8	CBM13	1.4e-11	4	138	32	173	0.712766	B17_G4	not tested	not tested	not tested
B64_Guay1_scaffold_67111_1	CBM13	1.1e-11	4	103	627	740	0.526596	B64_G1	not tested	not tested	not tested
B17_Guay4_scaffold_25143_2	CBM13	2.5e-12	22	134	301	416	0.595745	B17_G4	not tested	not tested	not tested
B2_Guay13_scaffold_00378_2	CBM13	4.2e-13	6	123	38	160	0.62234	B2_G13	not tested	not tested	not tested
B37_Guay9_scaffold_00547_22	CBM13	4.2e-13	6	123	38	160	0.62234	B37_G9	not tested	not tested	not tested
B5_Guay6_scaffold_02596_10	CBM13	4.2e-13	6	123	38	160	0.62234	B5_G6	not tested	not tested	not tested
B11_Guay4_scaffold_00309_36	CBM13	1.1e-14	7	137	230	363	0.691489	B11_G4	not tested	not tested	not tested
B35_Guay6_scaffold_00077_18	CBM13	1.1e-14	7	137	230	363	0.691489	B35_G6	not tested	not tested	not tested
B3_Guay6_scaffold_06176_1	CBM13	9.8e-17	9	133	156	290	0.659574	B3_G6	not tested	not tested	not tested
B55_Guay1_scaffold_42320_1	CBM13	3.3e-17	10	137	29	157	0.675532	B55_G1	not tested	not tested	not tested
B2_Guay13_scaffold_06106_1	CBM13	1e-17	5	125	26	150	0.638298	B2_G13	not tested	not tested	not tested
B37_Guay9_scaffold_05576_10	CBM13	1e-17	5	125	26	150	0.638298	B37_G9	not tested	not tested	not tested
B5_Guay6_scaffold_00508_1	CBM13	1e-17	5	125	26	150	0.638298	B5_G6	not tested	not tested	not tested
B11_Guay4_scaffold_00119_31	CBM13	6.5e-18	5	139	281	416	0.712766	B11_G4	not tested	not tested	not tested
B3_Guay6_scaffold_03535_1	CBM13	3.3e-19	14	133	28	161	0.632979	B3_G6	not tested	not tested	not tested
B11_Guay4_scaffold_13064_2	CBM13	2.9e-19	4	125	497	620	0.643617	B11_G4	not tested	not tested	not tested
B35_Guay6_scaffold_00087_9	CBM13	2.9e-19	4	125	497	620	0.643617	B35_G6	not tested	not tested	not tested
B60_Guay2_scaffold_27187_1	CBM13	2.2e-22	4	134	785	923	0.691489	B60_G2	not tested	not tested	not tested
B3_Guay6_scaffold_00922_8	CBM13	1.8e-23	5	135	631	767	0.691489	B3_G6	not tested	not tested	not tested
B9_Guay9_scaffold_07312_1	CBM13	7.6e-24	28	128	301	406	0.531915	B9_G9	not tested	not tested	not tested
B37_Guay9_scaffold_03227_6	CBM13	7.8e-25	5	135	363	497	0.691489	B37_G9	not tested	not tested	not tested
B5_Guay6_scaffold_01144_12	CBM13	7.8e-25	5	135	363	497	0.691489	B5_G6	not tested	not tested	not tested
B2_Guay13_scaffold_01843_6	CBM13	7.3e-25	5	135	249	383	0.691489	B2_G13	not tested	not tested	not tested
B20_Guay6_scaffold_02331_8	CBM13	3.7e-25	5	134	379	515	0.68617	B20_G6	not tested	not tested	not tested
B53_Guay2_scaffold_01266_3	CBM13	3.7e-25	5	134	379	515	0.68617	B53_G2	not tested	not tested	not tested
B55_Guay1_scaffold_11255_1	CBM13	3.7e-25	5	134	379	515	0.68617	B55_G1	not tested	not tested	not tested
B2_Guay13_scaffold_00632_7	CBM13	1.8e-26	7	140	28	176	0.707447	B2_G13	not tested	not tested	not tested
B5_Guay6_scaffold_01985_11	CBM13	1.8e-26	7	140	28	176	0.707447	B5_G6	not tested	not tested	not tested
B5_Guay15_scaffold_19115_3	CBM13	1.6e-28	48	133	1	88	0.452128	B5_G15	not tested	not tested	not tested
B63_Guay16_scaffold_55345_1	CBM16	9.2e-06	2	72	737	808	0.603448	B63_G16	not tested	not tested	not tested
B41_Guay16_scaffold_08089_1	CBM16	8.3e-06	4	74	234	326	0.603448	B41_G16	not tested	not tested	not tested
B68_Guay1_scaffold_36632_1	CBM16	8e-06	29	109	483	577	0.689655	B68_G1	not tested	not tested	not tested
B13_Guay9_scaffold_35950_3	CBM16	7.2e-06	2	51	439	498	0.422414	B13_G9	not tested	not tested	not tested
B115_Guay9_scaffold_02283_8	CBM16	4.7e-06	1	72	4	116	0.612069	B115_G9	not tested	not tested	not tested
B44_Guay15_scaffold_02656_3	CBM16	4.3e-06	1	98	79	205	0.836207	B44_G15	not tested	not tested	not tested
B45_Guay9_scaffold_87704_1	CBM16	4.1e-06	44	108	391	469	0.551724	B45_G9	not tested	not tested	not tested
B2_Guay2_scaffold_02874_6	CBM16	3.7e-06	1	70	36	116	0.594828	B2_G2	not tested	not tested	not tested
B45_Guay15_scaffold_00191_17	CBM16	3.7e-06	6	105	412	510	0.853448	B45_G15	not tested	not tested	not tested
B30_Guay2_scaffold_03347_5	CBM16	3.5e-06	1	95	1064	1174	0.810345	B30_G2	not tested	not tested	not tested
B8_Guay6_scaffold_32753_2	CBM16	3.4e-06	2	107	26	149	0.905172	B8_G6	not tested	not tested	not tested
B82_Guay16_scaffold_29772_1	CBM16	3.4e-06	6	95	47	145	0.767241	B82_G16	not tested	not tested	not tested
B5_Guay1_scaffold_08241_9	CBM16	3.3e-06	1	72	59	141	0.612069	B5_G1	not tested	not tested	not tested
B21_Guay15_scaffold_11515_3	CBM16	3.2e-06	12	96	95	190	0.724138	B21_G15	not tested	not tested	not tested
B132_Guay9_scaffold_69211_1	CBM16	2.9e-06	1	73	1016	1092	0.62069	B132_G9	not tested	not tested	not tested
B19_Guay1_scaffold_07563_6	CBM16	2.9e-06	5	108	223	336	0.887931	B19_G1	not tested	not tested	not tested
B30_Guay2_scaffold_01711_15	CBM16	2.9e-06	3	40	152	188	0.318966	B30_G2	not tested	not tested	not tested
B30_Guay2_scaffold_01711_2	CBM16	2.9e-06	3	40	152	188	0.318966	B30_G2	not tested	not tested	not tested
B4_Guay6_scaffold_10065_1	CBM16	2.9e-06	6	105	540	643	0.853448	B4_G6	not tested	not tested	not tested
B78_Guay9_scaffold_10165_7	CBM16	2.6e-06	1	73	59	142	0.62069	B78_G9	not tested	not tested	not tested
B42_Guay1_scaffold_05342_2	CBM16	2.4e-06	2	105	36	152	0.887931	B42_G1	not tested	not tested	not tested
B28_Guay9_scaffold_80073_3	CBM16	1.9e-06	5	108	223	336	0.887931	B28_G9	not tested	not tested	not tested
B10_Guay13_scaffold_03479_1	CBM16	1.8e-06	6	105	956	1058	0.853448	B10_G13	not tested	not tested	not tested
B25_Guay6_scaffold_03373_2	CBM16	1.6e-06	3	108	28	158	0.905172	B25_G6	not tested	not tested	not tested
B128_Guay9_scaffold_01522_13	CBM16	1.5e-06	1	100	33	151	0.853448	B128_G9	not tested	not tested	not tested
B42_Guay1_scaffold_00308_7	CBM16	1.5e-06	1	100	33	151	0.853448	B42_G1	not tested	not tested	not tested
B60_Guay16_scaffold_07515_8	CBM16	1.5e-06	7	110	32	144	0.887931	B60_G16	not tested	not tested	not tested
B54_Guay1_scaffold_41685_2	CBM16	1.4e-06	1	73	422	502	0.62069	B54_G1	not tested	not tested	not tested
B60_Guay1_scaffold_27316_2	CBM16	1.2e-06	1	73	86	163	0.62069	B60_G1	not tested	not tested	not tested
B3_Guay1_scaffold_13557_5	CBM16	1.1e-06	1	103	34	147	0.87931	B3_G1	not tested	not tested	not tested
B24_Guay9_scaffold_50599_1	CBM16	8.6e-07	5	101	460	561	0.827586	B24_G9	not tested	not tested	not tested
B52_Guay16_scaffold_00925_3	CBM16	8.6e-07	5	101	460	561	0.827586	B52_G16	not tested	not tested	not tested
B67_Guay1_scaffold_34692_1	CBM16	8.6e-07	5	101	460	561	0.827586	B67_G1	not tested	not tested	not tested
B10_Guay15_scaffold_15176_1	CBM16	8e-07	1	110	1035	1149	0.939655	B10_G15	not tested	not tested	not tested
B35_Guay9_scaffold_00301_11	CBM16	8e-07	1	105	18	140	0.896552	B35_G9	not tested	not tested	not tested
B4_Guay1_scaffold_77449_2	CBM16	7.9e-07	1	95	60	170	0.810345	B4_G1	not tested	not tested	not tested
B8_Guay9_scaffold_00045_62	CBM16	7.1e-07	2	114	20	130	0.965517	B8_G9	not tested	not tested	not tested
B31_Guay1_scaffold_14495_3	CBM16	6.4e-07	1	73	83	160	0.62069	B31_G1	not tested	not tested	not tested
B4_Guay6_scaffold_37822_1	CBM16	6.4e-07	6	106	130	234	0.862069	B4_G6	not tested	not tested	not tested
B6_Guay9_scaffold_28794_2	CBM16	5.8e-07	6	105	407	510	0.853448	B6_G9	not tested	not tested	not tested
B18_Guay9_scaffold_101955_2	CBM16	5.3e-07	1	100	35	150	0.853448	B18_G9	not tested	not tested	not tested
B28_Guay17_scaffold_01365_10	CBM16	4.8e-07	25	104	166	257	0.681034	B28_G17	not tested	not tested	not tested
B50_Guay17_scaffold_02310_2	CBM16	4.8e-07	3	106	24	141	0.887931	B50_G17	not tested	not tested	not tested
B7_Guay6_scaffold_13635_3	CBM16	4.8e-07	1	82	474	567	0.698276	B7_G6	not tested	not tested	not tested
B15_Guay9_scaffold_04419_12	CBM16	4.1e-07	9	108	35	147	0.853448	B15_G9	not tested	not tested	not tested
B12_Guay1_scaffold_03929_2	CBM16	4e-07	1	68	21	94	0.577586	B12_G1	not tested	not tested	not tested
B35_Guay2_scaffold_16783_3	CBM16	3.8e-07	2	40	25	65	0.327586	B35_G2	not tested	not tested	not tested
B3_Guay9_scaffold_94402_1	CBM16	3.6e-07	1	73	229	309	0.62069	B3_G9	not tested	not tested	not tested
B55_Guay9_scaffold_00108_39	CBM16	3.6e-07	3	73	640	705	0.603448	B55_G9	not tested	not tested	not tested
B107_Guay9_scaffold_01273_16	CBM16	3.4e-07	3	108	28	158	0.905172	B107_G9	not tested	not tested	not tested
B53_Guay16_scaffold_19035_14	CBM16	3.2e-07	6	103	46	152	0.836207	B53_G16	not tested	not tested	not tested
B59_Guay1_scaffold_55923_1	CBM16	2.6e-07	3	90	119	212	0.75	B59_G1	not tested	not tested	not tested
B51_Guay9_scaffold_26350_4	CBM16	2e-07	1	115	85	213	0.982759	B51_G9	not tested	not tested	not tested
B51_Guay9_scaffold_00914_11	CBM16	1.7e-07	1	104	74	191	0.887931	B51_G9	not tested	not tested	not tested
B55_Guay2_scaffold_36334_1	CBM16	1.5e-07	28	108	781	877	0.689655	B55_G2	not tested	not tested	not tested
B35_Guay2_scaffold_18603_1	CBM16	1.4e-07	3	112	21	147	0.939655	B35_G2	not tested	not tested	not tested
B70_Guay9_scaffold_04921_10	CBM16	1.4e-07	1	73	27	99	0.62069	B70_G9	not tested	not tested	not tested
B4_Guay13_scaffold_07650_4	CBM16	1.3e-07	1	81	47	148	0.689655	B4_G13	not tested	not tested	not tested
B30_Guay2_scaffold_00570_10	CBM16	1e-07	1	109	4	158	0.931034	B30_G2	not tested	not tested	not tested
B4_Guay1_scaffold_01371_7	CBM16	1e-07	1	109	4	158	0.931034	B4_G1	not tested	not tested	not tested
B37_Guay1_scaffold_36731_1	CBM16	9.3e-08	2	105	4	120	0.887931	B37_G1	not tested	not tested	not tested
B15_Guay4_scaffold_00564_19	CBM16	9.2e-08	3	74	42	134	0.612069	B15_G4	not tested	not tested	not tested
B28_Guay17_scaffold_00669_18	CBM16	6.5e-08	1	102	36	153	0.87069	B28_G17	not tested	not tested	not tested
B54_Guay16_scaffold_14104_7	CBM16	5.4e-08	1	110	19	146	0.939655	B54_G16	not tested	not tested	not tested
B12_Guay15_scaffold_09109_2	CBM16	5.2e-08	1	110	19	146	0.939655	B12_G15	not tested	not tested	not tested
B2_Guay17_scaffold_02334_5	CBM16	4.7e-08	3	111	292	418	0.931034	B2_G17	not tested	not tested	not tested
B51_Guay9_scaffold_01764_10	CBM16	4.6e-08	1	73	201	272	0.62069	B51_G9	not tested	not tested	not tested
B70_Guay9_scaffold_16877_6	CBM16	4e-08	3	90	32	132	0.75	B70_G9	not tested	not tested	not tested
B28_Guay17_scaffold_12931_1	CBM16	3e-08	3	106	137	258	0.887931	B28_G17	not tested	not tested	not tested
B45_Guay1_scaffold_69380_1	CBM16	1.8e-08	1	74	419	504	0.62931	B45_G1	not tested	not tested	not tested
B140_Guay9_scaffold_19908_3	CBM16	1.6e-08	2	72	24	116	0.603448	B140_G9	not tested	not tested	not tested
B23_Guay1_scaffold_09428_3	CBM16	1.6e-08	4	74	283	352	0.603448	B23_G1	not tested	not tested	not tested
B23_Guay9_scaffold_00511_4	CBM16	1.6e-08	4	74	283	352	0.603448	B23_G9	not tested	not tested	not tested
B25_Guay2_scaffold_09516_2	CBM16	1.6e-08	4	74	283	352	0.603448	B25_G2	not tested	not tested	not tested
B44_Guay16_scaffold_00273_6	CBM16	1.6e-08	4	74	283	352	0.603448	B44_G16	not tested	not tested	not tested
B50_Guay17_scaffold_10778_6	CBM16	1.2e-08	2	74	23	105	0.62069	B50_G17	not tested	not tested	not tested
B24_Guay15_scaffold_12055_1	CBM16	1.1e-08	9	74	20	96	0.560345	B24_G15	not tested	not tested	not tested
B45_Guay16_scaffold_45235_4	CBM16	1.1e-08	1	61	31	85	0.517241	B45_G16	not tested	not tested	not tested
B30_Guay15_scaffold_04454_5	CBM16	1e-08	1	73	75	148	0.62069	B30_G15	not tested	not tested	not tested
B78_Guay9_scaffold_21580_1	CBM16	9.9e-09	1	112	76	215	0.956897	B78_G9	not tested	not tested	not tested
B27_Guay2_scaffold_00149_36	CBM16	6.4e-09	6	102	29	158	0.827586	B27_G2	not tested	not tested	not tested
B140_Guay9_scaffold_01649_2	CBM16	6.1e-09	2	112	172	291	0.948276	B140_G9	not tested	not tested	not tested
B72_Guay16_scaffold_12890_1	CBM16	5.5e-09	1	102	185	299	0.87069	B72_G16	not tested	not tested	not tested
B45_Guay1_scaffold_34852_1	CBM16	5.4e-09	4	112	873	995	0.931034	B45_G1	not tested	not tested	not tested
B30_Guay15_scaffold_01342_6	CBM16	5.2e-09	1	77	92	173	0.655172	B30_G15	not tested	not tested	not tested
B31_Guay1_scaffold_01009_10	CBM16	5.2e-09	1	77	92	173	0.655172	B31_G1	not tested	not tested	not tested
B24_Guay15_scaffold_15458_2	CBM16	5e-09	1	101	24	142	0.862069	B24_G15	not tested	not tested	not tested
B31_Guay1_scaffold_03171_1	CBM16	4.4e-09	1	73	92	165	0.62069	B31_G1	not tested	not tested	not tested
B14_Guay15_scaffold_09449_5	CBM16	4.1e-09	4	74	283	352	0.603448	B14_G15	not tested	not tested	not tested
B50_Guay17_scaffold_17475_6	CBM16	3.8e-09	2	101	28	131	0.853448	B50_G17	not tested	not tested	not tested
B132_Guay9_scaffold_39190_2	CBM16	3.5e-09	1	101	51	165	0.862069	B132_G9	not tested	not tested	not tested
B21_Guay15_scaffold_21009_3	CBM16	2.8e-09	2	110	20	145	0.931034	B21_G15	not tested	not tested	not tested
B131_Guay9_scaffold_06343_9	CBM16	2.7e-09	11	113	570	689	0.87931	B131_G9	not tested	not tested	not tested
B51_Guay9_scaffold_12750_1	CBM16	2e-09	1	114	74	201	0.974138	B51_G9	not tested	not tested	not tested
B21_Guay17_scaffold_04280_1	CBM16	1.8e-09	1	101	51	165	0.862069	B21_G17	not tested	not tested	not tested
B1_Guay16_scaffold_01753_4	CBM16	1.6e-09	1	105	776	887	0.896552	B1_G16	not tested	not tested	not tested
B8_Guay16_scaffold_57378_1	CBM16	1.6e-09	1	105	283	391	0.896552	B8_G16	not tested	not tested	not tested
B37_Guay1_scaffold_51422_3	CBM16	4e-10	2	74	600	679	0.62069	B37_G1	not tested	not tested	not tested
B50_Guay15_scaffold_17971_4	CBM16	2.5e-10	2	99	32	146	0.836207	B50_G15	not tested	not tested	not tested
B35_Guay9_scaffold_01021_20	CBM16	2.2e-10	1	88	23	122	0.75	B35_G9	not tested	not tested	not tested
B44_Guay15_scaffold_02147_5	CBM16	2.1e-10	1	103	51	169	0.87931	B44_G15	not tested	not tested	not tested
B16_Guay9_scaffold_51424_1	CBM16	2e-10	1	105	24	146	0.896552	B16_G9	not tested	not tested	not tested
B51_Guay9_scaffold_00914_20	CBM16	1.8e-10	2	115	164	292	0.974138	B51_G9	not tested	not tested	not tested
B129_Guay9_scaffold_107485_1	CBM16	1.3e-10	2	103	215	305	0.87069	B129_G9	not tested	not tested	not tested
B83_Guay16_scaffold_00239_12	CBM16	6.6e-11	1	105	1102	1217	0.896552	B83_G16	not tested	not tested	not tested
B15_Guay9_scaffold_41811_3	CBM16	6.4e-11	1	107	27	152	0.913793	B15_G9	not tested	not tested	not tested
B24_Guay15_scaffold_15458_1	CBM16	3.5e-11	3	107	23	145	0.896552	B24_G15	not tested	not tested	not tested
B43_Guay9_scaffold_45872_2	CBM16	3.4e-11	3	102	30	131	0.853448	B43_G9	not tested	not tested	not tested
B41_Guay17_scaffold_03419_8	CBM16	3.1e-11	1	110	515	637	0.939655	B41_G17	not tested	not tested	not tested
B5_Guay1_scaffold_58093_3	CBM16	2e-11	3	113	116	241	0.948276	B5_G1	not tested	not tested	not tested
B35_Guay9_scaffold_49810_5	CBM16	1.1e-11	1	105	23	144	0.896552	B35_G9	not tested	not tested	not tested
B15_Guay9_scaffold_33222_6	CBM16	9.6e-12	3	106	48	164	0.887931	B15_G9	not tested	not tested	not tested
B62_Guay16_scaffold_01751_18	CBM16	9.9e-13	1	115	31	158	0.982759	B62_G16	not tested	not tested	not tested
B48_Guay9_scaffold_21978_4	CBM16	7.2e-15	1	105	21	142	0.896552	B48_G9	not tested	not tested	not tested
B4_Guay9_scaffold_47558_3	CBM16	2.1e-15	1	105	740	862	0.896552	B4_G9	not tested	not tested	not tested
B11_Guay1_scaffold_64265_3	CBM16	2e-16	15	112	2	118	0.836207	B11_G1	not tested	not tested	not tested
B35_Guay16_scaffold_57415_1	CBM16	9.4e-21	1	112	56	192	0.956897	B35_G16	not tested	not tested	not tested
B7_Guay2_scaffold_12250_5	CBM16	1.8e-21	1	112	26	159	0.956897	B7_G2	not tested	not tested	not tested
B47_Guay9_scaffold_06986_1	CBM16	4.3e-22	1	109	26	156	0.931034	B47_G9	not tested	not tested	not tested
B39_Guay1_scaffold_30030_3	CBM16	1.1e-22	1	112	26	159	0.956897	B39_G1	not tested	not tested	not tested
B19_Guay16_scaffold_10440_1	CBM16	3.9e-23	1	112	26	159	0.956897	B19_G16	not tested	not tested	not tested
B27_Guay4_scaffold_09433_5	CBM20	6.5e-06	2	75	14	85	0.811111	B27_G4	not tested	not tested	not tested
B39_Guay1_scaffold_05689_4	CBM20	4.6e-06	27	75	73	124	0.533333	B39_G1	not tested	not tested	not tested
B42_Guay9_scaffold_03869_1	CBM20	4.3e-06	15	84	200	269	0.766667	B42_G9	not tested	not tested	not tested
B43_Guay9_scaffold_29143_2	CBM20	4.3e-06	2	69	25	104	0.744444	B43_G9	not tested	not tested	not tested
B18_Guay15_scaffold_05328_8	CBM20	3e-06	16	64	269	313	0.533333	B18_G15	not tested	not tested	not tested
B1_Guay1_scaffold_50438_5	CBM20	2.5e-06	1	78	46	130	0.855556	B1_G1	not tested	not tested	not tested
B19_Guay16_scaffold_15229_3	CBM20	1.4e-06	26	75	72	124	0.544444	B19_G16	not tested	not tested	not tested
B20_Guay4_scaffold_07975_3	CBM20	1.4e-06	2	76	14	86	0.822222	B20_G4	not tested	not tested	not tested
B21_Guay15_scaffold_21030_2	CBM20	1.3e-06	13	86	257	326	0.811111	B21_G15	not tested	not tested	not tested
B144_Guay9_scaffold_28675_3	CBM20	1.1e-06	2	81	15	86	0.877778	B144_G9	not tested	not tested	not tested
B3_Guay2_scaffold_12592_2	CBM20	1.1e-06	2	81	15	86	0.877778	B3_G2	not tested	not tested	not tested
B10_Guay9_scaffold_04699_7	CBM20	7.9e-07	17	76	33	87	0.655556	B10_G9	not tested	not tested	not tested
B13_Guay9_scaffold_02881_6	CBM20	4.9e-07	16	65	269	314	0.544444	B13_G9	not tested	not tested	not tested
B19_Guay15_scaffold_22992_3	CBM20	4.9e-07	16	65	269	314	0.544444	B19_G15	not tested	not tested	not tested
B7_Guay16_scaffold_03194_13	CBM20	4.9e-07	16	65	269	314	0.544444	B7_G16	not tested	not tested	not tested
B79_Guay9_scaffold_83157_3	CBM20	4.6e-07	40	87	12	61	0.522222	B79_G9	not tested	not tested	not tested
B20_Guay4_scaffold_08753_7	CBM20	3.2e-07	2	76	14	86	0.822222	B20_G4	not tested	not tested	not tested
B4_Guay6_scaffold_38991_4	CBM20	2.7e-07	3	85	396	480	0.911111	B4_G6	not tested	not tested	not tested
B23_Guay16_scaffold_08390_1	CBM20	2.5e-07	2	76	14	78	0.822222	B23_G16	not tested	not tested	not tested
B40_Guay9_scaffold_61605_2	CBM20	2.5e-07	2	76	14	78	0.822222	B40_G9	not tested	not tested	not tested
B48_Guay1_scaffold_04695_2	CBM20	2.5e-07	2	76	14	78	0.822222	B48_G1	not tested	not tested	not tested
B64_Guay9_scaffold_02332_9	CBM20	1.5e-07	24	80	98	162	0.622222	B64_G9	not tested	not tested	not tested
B12_Guay6_scaffold_51202_1	CBM20	1.4e-07	1	66	45	113	0.722222	B12_G6	not tested	not tested	not tested
B21_Guay15_scaffold_05459_9	CBM20	8.1e-08	15	79	33	88	0.711111	B21_G15	not tested	not tested	not tested
B118_Guay9_scaffold_27338_1	CBM20	7.4e-08	17	87	441	512	0.777778	B118_G9	not tested	not tested	not tested
B125_Guay9_scaffold_29418_2	CBM20	5.3e-08	2	80	15	87	0.866667	B125_G9	not tested	not tested	not tested
B20_Guay16_scaffold_10688_2	CBM20	3.9e-08	1	84	21	109	0.922222	B20_G16	not tested	not tested	not tested
B61_Guay9_scaffold_01615_4	CBM20	1.1e-08	3	88	257	348	0.944444	B61_G9	not tested	not tested	not tested
B2_Guay4_scaffold_18517_2	CBM20	8.1e-09	6	78	34	101	0.8	B2_G4	not tested	not tested	not tested
B2_Guay6_scaffold_66597_2	CBM20	7.4e-09	6	87	3	82	0.9	B2_G6	not tested	not tested	not tested
B138_Guay9_scaffold_35098_3	CBM20	6e-09	3	84	271	357	0.9	B138_G9	not tested	not tested	not tested
B2_Guay6_scaffold_32531_5	CBM20	5.3e-09	6	78	34	101	0.8	B2_G6	not tested	not tested	not tested
B4_Guay6_scaffold_86300_2	CBM20	3.9e-09	1	87	320	408	0.955556	B4_G6	not tested	not tested	not tested
B10_Guay6_scaffold_36690_2	CBM20	3.2e-09	2	76	15	85	0.822222	B10_G6	not tested	not tested	not tested
B2_Guay6_scaffold_54764_2	CBM20	1.4e-09	7	78	35	101	0.788889	B2_G6	not tested	not tested	not tested
B138_Guay9_scaffold_29508_3	CBM20	1e-09	11	82	3	76	0.788889	B138_G9	not tested	not tested	not tested
B41_Guay9_scaffold_24510_2	CBM20	3.6e-10	14	86	160	230	0.8	B41_G9	not tested	not tested	not tested
B18_Guay9_scaffold_45480_5	CBM20	1.5e-11	1	89	141	232	0.977778	B18_G9	not tested	not tested	not tested
B10_Guay4_scaffold_04953_3	CBM20	6.7e-12	3	80	472	553	0.855556	B10_G4	not tested	not tested	not tested
B20_Guay16_scaffold_24690_1	CBM20	6.4e-12	1	88	39	134	0.966667	B20_G16	not tested	not tested	not tested
B64_Guay9_scaffold_18491_1	CBM20	4.4e-13	4	80	239	320	0.844444	B64_G9	not tested	not tested	not tested
B138_Guay9_scaffold_27707_2	CBM20	4.8e-15	1	86	30	115	0.944444	B138_G9	not tested	not tested	not tested
B30_Guay16_scaffold_44284_1	CBM20	3e-15	1	82	214	305	0.9	B30_G16	not tested	not tested	not tested
B34_Guay4_scaffold_18540_1	CBM21	9.2e-08	16	106	84	180	0.841121	B34_G4	not tested	not tested	not tested
B21_Guay2_scaffold_08605_5	CBM21	8.7e-08	25	105	3	81	0.747664	B21_G2	not tested	not tested	not tested
B43_Guay6_scaffold_12737_5	CBM21	1.3e-08	14	105	19	108	0.850467	B43_G6	not tested	not tested	not tested
B141_Guay9_scaffold_21591_2	CBM21	1.1e-08	14	105	19	108	0.850467	B141_G9	not tested	not tested	not tested
B46_Guay6_scaffold_18192_4	CBM21	4.9e-10	14	105	19	108	0.850467	B46_G6	not tested	not tested	not tested
B23_Guay4_scaffold_01331_16	CBM21	3.4e-12	4	106	126	234	0.953271	B23_G4	not tested	not tested	not tested
B1_Guay4_scaffold_15524_5	CBM21	1.1e-18	5	105	348	441	0.934579	B1_G4	not tested	not tested	not tested
B56_Guay16_scaffold_19818_5	CBM22	6.2e-06	58	123	564	628	0.496183	B56_G16	not tested	not tested	not tested
B70_Guay9_scaffold_14398_6	CBM22	4.6e-06	16	76	43	102	0.458015	B70_G9	not tested	not tested	not tested
B67_Guay1_scaffold_30515_3	CBM22	3.2e-06	58	123	564	628	0.496183	B67_G1	not tested	not tested	not tested
B2_Guay15_scaffold_02771_5	CBM22	8.3e-07	3	125	285	411	0.931298	B2_G15	not tested	not tested	not tested
B56_Guay2_scaffold_11544_3	CBM22	1.7e-08	31	116	152	236	0.648855	B56_G2	not tested	not tested	not tested
B59_Guay1_scaffold_47640_3	CBM22	1.5e-08	1	128	88	216	0.969466	B59_G1	not tested	not tested	not tested
B9_Guay4_scaffold_11061_2	CBM22	2.2e-11	1	91	34	128	0.687023	B9_G4	not tested	not tested	not tested
B10_Guay13_scaffold_00681_5	CBM22	1.5e-11	1	120	21	143	0.908397	B10_G13	not tested	not tested	not tested
B96_Guay9_scaffold_73506_1	CBM23	9.1e-06	41	97	783	848	0.345679	B96_G9	not tested	not tested	not tested
B12_Guay15_scaffold_00443_13	CBM23	8.8e-06	62	161	1027	1134	0.611111	B12_G15	not tested	not tested	not tested
B21_Guay15_scaffold_01124_8	CBM23	8.5e-06	27	159	62	203	0.814815	B21_G15	not tested	not tested	not tested
B20_Guay16_scaffold_21799_2	CBM23	7.2e-06	64	161	282	395	0.598765	B20_G16	not tested	not tested	not tested
B5_Guay15_scaffold_04475_4	CBM23	6.8e-06	70	161	840	939	0.561728	B5_G15	not tested	not tested	not tested
B54_Guay16_scaffold_15895_1	CBM23	5.9e-06	62	161	550	657	0.611111	B54_G16	not tested	not tested	not tested
B28_Guay9_scaffold_86315_2	CBM23	5.3e-06	16	120	131	241	0.641975	B28_G9	not tested	not tested	not tested
B19_Guay4_scaffold_67446_2	CBM23	3.7e-06	29	161	172	310	0.814815	B19_G4	not tested	not tested	not tested
B32_Guay6_scaffold_01889_13	CBM23	3.7e-06	29	161	172	310	0.814815	B32_G6	not tested	not tested	not tested
B18_Guay15_scaffold_03169_6	CBM23	2.1e-06	24	161	50	174	0.845679	B18_G15	not tested	not tested	not tested
B43_Guay9_scaffold_35630_1	CBM23	1.8e-06	97	159	131	198	0.382716	B43_G9	not tested	not tested	not tested
B35_Guay16_scaffold_25528_4	CBM23	1.2e-06	70	161	151	250	0.561728	B35_G16	not tested	not tested	not tested
B19_Guay2_scaffold_00860_11	CBM23	3.1e-07	8	156	185	331	0.91358	B19_G2	not tested	not tested	not tested
B1_Guay15_scaffold_00492_17	CBM23	2.5e-07	18	158	400	537	0.864198	B1_G15	not tested	not tested	not tested
B24_Guay17_scaffold_15202_1	CBM23	2e-07	8	157	93	240	0.919753	B24_G17	not tested	not tested	not tested
B144_Guay9_scaffold_23162_8	CBM23	1.5e-07	27	155	32	157	0.790123	B144_G9	not tested	not tested	not tested
B19_Guay9_scaffold_83960_2	CBM23	1.3e-07	58	161	84	183	0.635802	B19_G9	not tested	not tested	not tested
B13_Guay2_scaffold_16204_3	CBM23	9.3e-08	15	146	148	275	0.808642	B13_G2	not tested	not tested	not tested
B75_Guay9_scaffold_28392_3	CBM23	6.3e-08	8	161	51	228	0.944444	B75_G9	not tested	not tested	not tested
B24_Guay15_scaffold_04799_8	CBM23	4.7e-08	16	120	34	141	0.641975	B24_G15	not tested	not tested	not tested
B21_Guay15_scaffold_04878_3	CBM23	4.1e-08	40	161	895	1020	0.746914	B21_G15	not tested	not tested	not tested
B46_Guay1_scaffold_22033_1	CBM23	2.4e-09	2	161	49	205	0.981481	B46_G1	not tested	not tested	not tested
B30_Guay2_scaffold_13075_1	CBM23	9.7e-10	5	156	51	189	0.932099	B30_G2	not tested	not tested	not tested
B38_Guay6_scaffold_28418_5	CBM23	9e-10	52	145	57	153	0.574074	B38_G6	not tested	not tested	not tested
B63_Guay16_scaffold_06648_3	CBM23	7e-10	26	161	171	305	0.833333	B63_G16	not tested	not tested	not tested
B19_Guay1_scaffold_24124_1	CBM23	5.9e-10	4	160	737	890	0.962963	B19_G1	not tested	not tested	not tested
B140_Guay9_scaffold_43413_1	CBM23	5.6e-10	1	161	413	573	0.987654	B140_G9	not tested	not tested	not tested
B70_Guay16_scaffold_02265_16	CBM23	2e-10	40	162	72	189	0.753086	B70_G16	not tested	not tested	not tested
B10_Guay9_scaffold_31823_2	CBM23	6.6e-11	13	161	337	493	0.91358	B10_G9	not tested	not tested	not tested
B139_Guay9_scaffold_77576_1	CBM23	2.4e-11	2	160	320	491	0.975309	B139_G9	not tested	not tested	not tested
B51_Guay2_scaffold_08219_3	CBM23	8.1e-12	16	157	161	298	0.87037	B51_G2	not tested	not tested	not tested
B21_Guay15_scaffold_05704_2	CBM23	1.8e-12	19	155	173	312	0.839506	B21_G15	not tested	not tested	not tested
B21_Guay15_scaffold_01124_11	CBM23	2e-13	38	161	369	490	0.759259	B21_G15	not tested	not tested	not tested
B21_Guay15_scaffold_01124_13	CBM23	1.9e-13	17	161	36	182	0.888889	B21_G15	not tested	not tested	not tested
B30_Guay2_scaffold_18718_1	CBM23	9.9e-14	2	162	274	438	0.987654	B30_G2	not tested	not tested	not tested
B4_Guay1_scaffold_20494_1	CBM23	9.9e-14	2	162	274	438	0.987654	B4_G1	not tested	not tested	not tested
B21_Guay15_scaffold_05704_3	CBM23	6.7e-16	18	161	43	183	0.882716	B21_G15	not tested	not tested	not tested
B57_Guay1_scaffold_64216_1	CBM23	2.1e-19	2	161	295	446	0.981481	B57_G1	not tested	not tested	not tested
B131_Guay9_scaffold_56000_2	CBM23	2e-19	2	161	61	216	0.981481	B131_G9	not tested	not tested	not tested
B48_Guay6_scaffold_08747_1	CBM23	3e-20	2	161	529	683	0.981481	B48_G6	not tested	not tested	not tested
B134_Guay9_scaffold_00614_19	CBM27	3.3e-10	13	167	81	232	0.916667	B134_G9	not tested	not tested	not tested
B134_Guay9_scaffold_00127_20	CBM27	2.3e-11	31	168	62	198	0.815476	B134_G9	not tested	not tested	not tested
B134_Guay9_scaffold_02420_9	CBM27	5e-14	25	167	151	288	0.845238	B134_G9	not tested	not tested	not tested
B134_Guay9_scaffold_00614_20	CBM27	1.8e-15	24	167	51	193	0.85119	B134_G9	not tested	not tested	not tested
B10_Guay11_scaffold_20255_3	CBM30	1.6e-08	7	89	36	108	0.901099	B10_G11	not tested	not tested	not tested
B5_Guay4_scaffold_76814_2	CBM32	9.9e-06	35	113	301	383	0.629032	B5_G4	not tested	not tested	not tested
B81_Guay9_scaffold_38835_2	CBM32	9.7e-06	18	79	155	230	0.491935	B81_G9	not tested	not tested	not tested
B14_Guay16_scaffold_30029_1	CBM32	8.3e-06	51	123	404	475	0.580645	B14_G16	not tested	not tested	not tested
B64_Guay9_scaffold_00283_7	CBM32	8e-06	8	107	158	278	0.798387	B64_G9	not tested	not tested	not tested
B36_Guay9_scaffold_06475_5	CBM32	7.4e-06	38	112	23	107	0.596774	B36_G9	not tested	not tested	not tested
B12_Guay2_scaffold_02622_6	CBM32	6.9e-06	21	109	97	208	0.709677	B12_G2	not tested	not tested	not tested
B68_Guay9_scaffold_14287_2	CBM32	6.2e-06	21	109	97	208	0.709677	B68_G9	not tested	not tested	not tested
B132_Guay9_scaffold_102764_2	CBM32	6e-06	17	121	640	765	0.83871	B132_G9	not tested	not tested	not tested
B143_Guay9_scaffold_13527_1	CBM32	4.8e-06	50	118	66	151	0.548387	B143_G9	not tested	not tested	not tested
B75_Guay16_scaffold_08208_6	CBM32	4.4e-06	52	116	47	112	0.516129	B75_G16	not tested	not tested	not tested
B53_Guay9_scaffold_01450_11	CBM32	4.3e-06	59	107	48	102	0.387097	B53_G9	not tested	not tested	not tested
B133_Guay9_scaffold_82215_2	CBM32	3.8e-06	38	110	50	123	0.580645	B133_G9	not tested	not tested	not tested
B122_Guay9_scaffold_00745_10	CBM32	2.9e-06	22	107	110	240	0.685484	B122_G9	not tested	not tested	not tested
B37_Guay17_scaffold_02132_8	CBM32	2.6e-06	21	108	97	207	0.701613	B37_G17	not tested	not tested	not tested
B45_Guay1_scaffold_00634_12	CBM32	2.6e-06	22	107	110	240	0.685484	B45_G1	not tested	not tested	not tested
B28_Guay17_scaffold_02091_3	CBM32	2.5e-06	20	97	52	129	0.620968	B28_G17	not tested	not tested	not tested
B48_Guay15_scaffold_03446_4	CBM32	2.3e-06	22	109	101	209	0.701613	B48_G15	not tested	not tested	not tested
B85_Guay9_scaffold_33924_4	CBM32	2.1e-06	37	111	113	210	0.596774	B85_G9	not tested	not tested	not tested
B7_Guay4_scaffold_28878_2	CBM32	2e-06	36	109	100	188	0.58871	B7_G4	not tested	not tested	not tested
B36_Guay4_scaffold_19005_4	CBM32	1.7e-06	20	111	401	489	0.733871	B36_G4	not tested	not tested	not tested
B45_Guay9_scaffold_53764_1	CBM32	1.5e-06	17	109	177	289	0.741935	B45_G9	not tested	not tested	not tested
B3_Guay4_scaffold_11204_2	CBM32	1.4e-06	15	122	114	231	0.862903	B3_G4	not tested	not tested	not tested
B36_Guay15_scaffold_02488_5	CBM32	1.4e-06	30	106	257	343	0.612903	B36_G15	not tested	not tested	not tested
B16_Guay4_scaffold_65738_1	CBM32	1.1e-06	46	109	32	95	0.508065	B16_G4	not tested	not tested	not tested
B36_Guay16_scaffold_00098_107	CBM32	1.1e-06	17	83	62	130	0.532258	B36_G16	not tested	not tested	not tested
B57_Guay1_scaffold_44376_1	CBM32	1.1e-06	15	107	277	384	0.741935	B57_G1	not tested	not tested	not tested
B36_Guay16_scaffold_03461_8	CBM32	6.3e-07	17	84	62	131	0.540323	B36_G16	not tested	not tested	not tested
B9_Guay11_scaffold_18206_1	CBM32	6.2e-07	14	122	298	439	0.870968	B9_G11	not tested	not tested	not tested
B6_Guay15_scaffold_05207_2	CBM32	6e-07	13	109	96	218	0.774194	B6_G15	not tested	not tested	not tested
B29_Guay4_scaffold_36313_4	CBM32	5.6e-07	22	108	271	368	0.693548	B29_G4	not tested	not tested	not tested
B50_Guay17_scaffold_06159_9	CBM32	4.6e-07	54	107	82	135	0.427419	B50_G17	not tested	not tested	not tested
B122_Guay9_scaffold_00830_15	CBM32	4.4e-07	17	71	96	157	0.435484	B122_G9	not tested	not tested	not tested
B8_Guay4_scaffold_01330_13	CBM32	3.9e-07	6	110	30	145	0.83871	B8_G4	not tested	not tested	not tested
B126_Guay9_scaffold_00946_18	CBM32	3e-07	16	123	123	234	0.862903	B126_G9	not tested	not tested	not tested
B45_Guay1_scaffold_00205_14	CBM32	2.8e-07	17	71	96	157	0.435484	B45_G1	not tested	not tested	not tested
B108_Guay9_scaffold_19919_9	CBM32	2.4e-07	15	123	73	192	0.870968	B108_G9	not tested	not tested	not tested
B4_Guay6_scaffold_65038_3	CBM32	2.4e-07	20	107	328	425	0.701613	B4_G6	not tested	not tested	not tested
B64_Guay1_scaffold_35050_2	CBM32	2.4e-07	17	122	625	751	0.846774	B64_G1	not tested	not tested	not tested
B43_Guay9_scaffold_27225_6	CBM32	2.3e-07	22	110	189	296	0.709677	B43_G9	not tested	not tested	not tested
B69_Guay16_scaffold_00251_31	CBM32	2.2e-07	31	107	58	137	0.612903	B69_G16	not tested	not tested	not tested
B43_Guay9_scaffold_53782_2	CBM32	1.8e-07	30	107	634	725	0.620968	B43_G9	not tested	not tested	not tested
B122_Guay9_scaffold_01059_2	CBM32	1.7e-07	22	122	104	226	0.806452	B122_G9	not tested	not tested	not tested
B45_Guay1_scaffold_09423_1	CBM32	1.7e-07	22	122	104	226	0.806452	B45_G1	not tested	not tested	not tested
B14_Guay17_scaffold_19267_1	CBM32	1.2e-07	13	83	609	704	0.564516	B14_G17	not tested	not tested	not tested
B10_Guay4_scaffold_02816_5	CBM32	1.1e-07	22	122	78	180	0.806452	B10_G4	not tested	not tested	not tested
B9_Guay2_scaffold_15082_1	CBM32	8.3e-08	15	108	154	267	0.75	B9_G2	not tested	not tested	not tested
B12_Guay2_scaffold_01144_11	CBM32	6.3e-08	14	70	98	161	0.451613	B12_G2	not tested	not tested	not tested
B37_Guay17_scaffold_01405_4	CBM32	6.3e-08	14	70	98	161	0.451613	B37_G17	not tested	not tested	not tested
B68_Guay9_scaffold_06258_4	CBM32	6.3e-08	14	70	98	161	0.451613	B68_G9	not tested	not tested	not tested
B30_Guay2_scaffold_00372_3	CBM32	5.1e-08	59	109	54	101	0.403226	B30_G2	not tested	not tested	not tested
B71_Guay16_scaffold_18933_1	CBM32	5.1e-08	29	122	367	476	0.75	B71_G16	not tested	not tested	not tested
B20_Guay4_scaffold_26252_3	CBM32	4.2e-08	49	111	38	101	0.5	B20_G4	not tested	not tested	not tested
B34_Guay1_scaffold_70088_1	CBM32	3.8e-08	15	121	307	441	0.854839	B34_G1	not tested	not tested	not tested
B17_Guay4_scaffold_02200_11	CBM32	3.6e-08	30	109	246	346	0.637097	B17_G4	not tested	not tested	not tested
B122_Guay9_scaffold_01059_4	CBM32	3.5e-08	17	122	112	251	0.846774	B122_G9	not tested	not tested	not tested
B45_Guay1_scaffold_02536_4	CBM32	3.5e-08	17	122	112	251	0.846774	B45_G1	not tested	not tested	not tested
B49_Guay9_scaffold_06531_8	CBM32	3.5e-08	9	107	23	132	0.790323	B49_G9	not tested	not tested	not tested
B45_Guay1_scaffold_00634_13	CBM32	3.3e-08	15	69	100	162	0.435484	B45_G1	not tested	not tested	not tested
B21_Guay4_scaffold_16130_2	CBM32	3e-08	36	122	304	394	0.693548	B21_G4	not tested	not tested	not tested
B20_Guay4_scaffold_06380_5	CBM32	2.7e-08	14	111	169	268	0.782258	B20_G4	not tested	not tested	not tested
B12_Guay4_scaffold_02388_4	CBM32	2.6e-08	17	111	89	207	0.758065	B12_G4	not tested	not tested	not tested
B2_Guay11_scaffold_06341_2	CBM32	2.5e-08	19	123	56	166	0.83871	B2_G11	not tested	not tested	not tested
B43_Guay9_scaffold_53782_3	CBM32	2.1e-08	14	111	229	342	0.782258	B43_G9	not tested	not tested	not tested
B122_Guay9_scaffold_00745_9	CBM32	1.9e-08	15	69	100	162	0.435484	B122_G9	not tested	not tested	not tested
B85_Guay9_scaffold_84419_4	CBM32	1.7e-08	46	109	36	101	0.508065	B85_G9	not tested	not tested	not tested
B35_Guay2_scaffold_18335_1	CBM32	1.5e-08	11	109	33	161	0.790323	B35_G2	not tested	not tested	not tested
B140_Guay9_scaffold_15145_1	CBM32	1.3e-08	8	49	341	384	0.330645	B140_G9	not tested	not tested	not tested
B6_Guay15_scaffold_27429_1	CBM32	1.1e-08	15	78	86	156	0.508065	B6_G15	not tested	not tested	not tested
B61_Guay9_scaffold_11264_4	CBM32	1.1e-08	24	109	266	367	0.685484	B61_G9	not tested	not tested	not tested
B50_Guay15_scaffold_23586_2	CBM32	1e-08	19	106	333	458	0.701613	B50_G15	not tested	not tested	not tested
B9_Guay4_scaffold_04196_15	CBM32	8.8e-09	16	122	49	161	0.854839	B9_G4	not tested	not tested	not tested
B15_Guay2_scaffold_12290_2	CBM32	8.7e-09	17	122	600	725	0.846774	B15_G2	not tested	not tested	not tested
B3_Guay15_scaffold_02116_1	CBM32	8.1e-09	6	123	193	331	0.943548	B3_G15	not tested	not tested	not tested
B68_Guay9_scaffold_05942_7	CBM32	7.5e-09	15	110	107	226	0.766129	B68_G9	not tested	not tested	not tested
B71_Guay16_scaffold_04028_2	CBM32	7.4e-09	15	122	625	752	0.862903	B71_G16	not tested	not tested	not tested
B12_Guay2_scaffold_00289_19	CBM32	6.4e-09	15	110	107	226	0.766129	B12_G2	not tested	not tested	not tested
B1_Guay1_scaffold_17205_2	CBM32	6e-09	21	110	548	649	0.717742	B1_G1	not tested	not tested	not tested
B13_Guay6_scaffold_01378_3	CBM32	6e-09	21	110	548	649	0.717742	B13_G6	not tested	not tested	not tested
B24_Guay4_scaffold_01745_3	CBM32	6e-09	21	110	548	649	0.717742	B24_G4	not tested	not tested	not tested
B6_Guay15_scaffold_05207_3	CBM32	5.8e-09	15	80	86	158	0.524194	B6_G15	not tested	not tested	not tested
B40_Guay2_scaffold_41626_1	CBM32	3.9e-09	17	122	5	131	0.846774	B40_G2	not tested	not tested	not tested
B17_Guay6_scaffold_05907_1	CBM32	3.5e-09	14	107	62	192	0.75	B17_G6	not tested	not tested	not tested
B9_Guay11_scaffold_14528_1	CBM32	3.5e-09	13	107	594	695	0.758065	B9_G11	not tested	not tested	not tested
B140_Guay9_scaffold_54349_1	CBM32	3.4e-09	16	121	525	665	0.846774	B140_G9	not tested	not tested	not tested
B2_Guay4_scaffold_40171_2	CBM32	3.4e-09	17	109	479	590	0.741935	B2_G4	not tested	not tested	not tested
B37_Guay17_scaffold_02004_6	CBM32	2.9e-09	14	110	106	226	0.774194	B37_G17	not tested	not tested	not tested
B72_Guay16_scaffold_00247_1	CBM32	2.7e-09	37	109	2025	2106	0.580645	B72_G16	not tested	not tested	not tested
B1_Guay4_scaffold_71560_2	CBM32	2.4e-09	22	123	51	158	0.814516	B1_G4	not tested	not tested	not tested
B18_Guay4_scaffold_06331_6	CBM32	2.4e-09	11	113	603	720	0.822581	B18_G4	not tested	not tested	not tested
B48_Guay15_scaffold_18304_1	CBM32	2.4e-09	18	107	326	453	0.717742	B48_G15	not tested	not tested	not tested
B54_Guay2_scaffold_44107_3	CBM32	2.2e-09	53	109	178	234	0.451613	B54_G2	not tested	not tested	not tested
B36_Guay4_scaffold_01362_21	CBM32	2.1e-09	9	107	132	248	0.790323	B36_G4	not tested	not tested	not tested
B28_Guay6_scaffold_05912_3	CBM32	1.6e-09	11	108	540	661	0.782258	B28_G6	not tested	not tested	not tested
B12_Guay2_scaffold_05130_2	CBM32	1.3e-09	15	110	79	211	0.766129	B12_G2	not tested	not tested	not tested
B2_Guay4_scaffold_28936_2	CBM32	1.3e-09	16	112	614	731	0.774194	B2_G4	not tested	not tested	not tested
B37_Guay17_scaffold_02877_4	CBM32	1.3e-09	15	107	79	208	0.741935	B37_G17	not tested	not tested	not tested
B28_Guay17_scaffold_08717_2	CBM32	1.2e-09	15	122	612	740	0.862903	B28_G17	not tested	not tested	not tested
B51_Guay1_scaffold_07892_11	CBM32	8.3e-10	23	109	110	198	0.693548	B51_G1	not tested	not tested	not tested
B37_Guay15_scaffold_13476_6	CBM32	7.2e-10	36	113	224	305	0.620968	B37_G15	not tested	not tested	not tested
B26_Guay16_scaffold_13249_2	CBM32	6.5e-10	17	111	113	231	0.758065	B26_G16	not tested	not tested	not tested
B81_Guay9_scaffold_38835_3	CBM32	5.2e-10	19	122	221	342	0.830645	B81_G9	not tested	not tested	not tested
B39_Guay15_scaffold_22047_3	CBM32	3.8e-10	9	109	32	163	0.806452	B39_G15	not tested	not tested	not tested
B2_Guay4_scaffold_33643_5	CBM32	3.3e-10	13	107	63	167	0.758065	B2_G4	not tested	not tested	not tested
B13_Guay4_scaffold_12897_1	CBM32	2.9e-10	21	120	40	149	0.798387	B13_G4	not tested	not tested	not tested
B28_Guay16_scaffold_19830_4	CBM32	2.2e-10	6	109	150	257	0.830645	B28_G16	not tested	not tested	not tested
B84_Guay16_scaffold_44345_1	CBM32	1.8e-10	12	68	898	956	0.451613	B84_G16	not tested	not tested	not tested
B28_Guay17_scaffold_25017_1	CBM32	1.6e-10	11	122	163	297	0.895161	B28_G17	not tested	not tested	not tested
B8_Guay4_scaffold_07993_7	CBM32	1.6e-10	23	109	34	137	0.693548	B8_G4	not tested	not tested	not tested
B46_Guay16_scaffold_07025_4	CBM32	1.4e-10	14	95	242	325	0.653226	B46_G16	not tested	not tested	not tested
B47_Guay9_scaffold_48238_1	CBM32	1.4e-10	46	111	3	68	0.524194	B47_G9	not tested	not tested	not tested
B44_Guay1_scaffold_42112_4	CBM32	1.1e-10	13	118	70	189	0.846774	B44_G1	not tested	not tested	not tested
B2_Guay6_scaffold_77951_2	CBM32	1e-10	27	108	194	287	0.653226	B2_G6	not tested	not tested	not tested
B42_Guay2_scaffold_34412_1	CBM32	1e-10	11	113	39	156	0.822581	B42_G2	not tested	not tested	not tested
B17_Guay6_scaffold_16143_4	CBM32	8.9e-11	23	116	32	138	0.75	B17_G6	not tested	not tested	not tested
B2_Guay9_scaffold_16833_6	CBM32	8.9e-11	23	116	32	138	0.75	B2_G9	not tested	not tested	not tested
B43_Guay1_scaffold_00650_15	CBM32	8.9e-11	23	116	32	138	0.75	B43_G1	not tested	not tested	not tested
B9_Guay2_scaffold_06142_3	CBM32	8.9e-11	23	116	32	138	0.75	B9_G2	not tested	not tested	not tested
B48_Guay15_scaffold_03446_6	CBM32	8.3e-11	14	95	35	133	0.653226	B48_G15	not tested	not tested	not tested
B36_Guay15_scaffold_00760_2	CBM32	7.6e-11	6	122	865	980	0.935484	B36_G15	not tested	not tested	not tested
B40_Guay17_scaffold_00477_4	CBM32	7.5e-11	17	122	622	748	0.846774	B40_G17	not tested	not tested	not tested
B68_Guay1_scaffold_65773_2	CBM32	7.1e-11	7	107	157	275	0.806452	B68_G1	not tested	not tested	not tested
B28_Guay6_scaffold_13764_2	CBM32	6.2e-11	8	109	505	626	0.814516	B28_G6	not tested	not tested	not tested
B97_Guay9_scaffold_16420_5	CBM32	5.8e-11	30	123	83	185	0.75	B97_G9	not tested	not tested	not tested
B60_Guay16_scaffold_00074_37	CBM32	4.5e-11	20	111	292	395	0.733871	B60_G16	not tested	not tested	not tested
B4_Guay13_scaffold_01537_1	CBM32	3.4e-11	9	109	218	319	0.806452	B4_G13	not tested	not tested	not tested
B41_Guay9_scaffold_29302_4	CBM32	2.9e-11	21	113	92	208	0.741935	B41_G9	not tested	not tested	not tested
B2_Guay6_scaffold_29002_3	CBM32	2.4e-11	27	109	220	316	0.66129	B2_G6	not tested	not tested	not tested
B48_Guay15_scaffold_00920_4	CBM32	2.4e-11	14	79	110	230	0.524194	B48_G15	not tested	not tested	not tested
B79_Guay16_scaffold_10208_5	CBM32	1.6e-11	35	121	330	419	0.693548	B79_G16	not tested	not tested	not tested
B9_Guay4_scaffold_15717_7	CBM32	1.5e-11	4	112	152	263	0.870968	B9_G4	not tested	not tested	not tested
B48_Guay2_scaffold_30170_1	CBM32	1.2e-11	15	119	46	148	0.83871	B48_G2	not tested	not tested	not tested
B17_Guay4_scaffold_13002_4	CBM32	1.1e-11	17	111	84	202	0.758065	B17_G4	not tested	not tested	not tested
B3_Guay11_scaffold_01820_5	CBM32	6.7e-12	4	70	167	240	0.532258	B3_G11	not tested	not tested	not tested
B22_Guay4_scaffold_08833_1	CBM32	3.5e-12	15	118	99	211	0.830645	B22_G4	not tested	not tested	not tested
B36_Guay4_scaffold_89908_1	CBM32	3.4e-12	5	110	470	588	0.846774	B36_G4	not tested	not tested	not tested
B12_Guay2_scaffold_00415_10	CBM32	3.2e-12	23	111	204	306	0.709677	B12_G2	not tested	not tested	not tested
B37_Guay17_scaffold_04715_3	CBM32	3.2e-12	23	111	204	306	0.709677	B37_G17	not tested	not tested	not tested
B50_Guay17_scaffold_26426_3	CBM32	2.9e-12	14	111	132	234	0.782258	B50_G17	not tested	not tested	not tested
B36_Guay2_scaffold_00848_7	CBM32	2.7e-12	13	122	609	739	0.879032	B36_G2	not tested	not tested	not tested
B17_Guay9_scaffold_59299_3	CBM32	2.5e-12	17	122	628	753	0.846774	B17_G9	not tested	not tested	not tested
B43_Guay2_scaffold_14526_4	CBM32	2.5e-12	17	122	620	745	0.846774	B43_G2	not tested	not tested	not tested
B44_Guay16_scaffold_02983_1	CBM32	2.1e-12	17	123	506	615	0.854839	B44_G16	not tested	not tested	not tested
B2_Guay1_scaffold_42099_3	CBM32	9.1e-13	42	123	1	86	0.653226	B2_G1	not tested	not tested	not tested
B17_Guay17_scaffold_11612_1	CBM32	5.1e-13	13	115	180	284	0.822581	B17_G17	not tested	not tested	not tested
B40_Guay9_scaffold_25116_2	CBM32	4e-13	8	122	1401	1530	0.919355	B40_G9	not tested	not tested	not tested
B2_Guay4_scaffold_34026_3	CBM32	2.3e-13	19	117	43	150	0.790323	B2_G4	not tested	not tested	not tested
B30_Guay2_scaffold_08025_10	CBM32	1.8e-13	28	114	37	126	0.693548	B30_G2	not tested	not tested	not tested
B1_Guay9_scaffold_20441_5	CBM32	1.7e-13	10	123	52	167	0.91129	B1_G9	not tested	not tested	not tested
B9_Guay9_scaffold_56207_4	CBM32	1.2e-13	15	122	271	378	0.862903	B9_G9	not tested	not tested	not tested
B72_Guay16_scaffold_00219_2	CBM32	1.1e-13	9	115	2652	2767	0.854839	B72_G16	not tested	not tested	not tested
B18_Guay1_scaffold_33315_1	CBM32	8e-14	5	123	624	742	0.951613	B18_G1	not tested	not tested	not tested
B19_Guay16_scaffold_02920_3	CBM32	7.1e-14	8	114	828	936	0.854839	B19_G16	not tested	not tested	not tested
B62_Guay1_scaffold_20635_1	CBM32	3.4e-14	5	112	1220	1328	0.862903	B62_G1	not tested	not tested	not tested
B50_Guay1_scaffold_71923_2	CBM32	3.3e-14	18	111	21	134	0.75	B50_G1	not tested	not tested	not tested
B32_Guay9_scaffold_19984_1	CBM32	3.2e-14	6	122	907	1024	0.935484	B32_G9	not tested	not tested	not tested
B22_Guay4_scaffold_07676_1	CBM32	2.6e-14	10	111	368	480	0.814516	B22_G4	not tested	not tested	not tested
B68_Guay16_scaffold_14018_5	CBM32	1.8e-14	10	123	826	956	0.91129	B68_G16	not tested	not tested	not tested
B28_Guay17_scaffold_04422_4	CBM32	7.2e-15	7	122	320	442	0.927419	B28_G17	not tested	not tested	not tested
B27_Guay16_scaffold_36231_4	CBM32	3.2e-15	17	107	205	299	0.725806	B27_G16	not tested	not tested	not tested
B13_Guay6_scaffold_45778_3	CBM32	1.7e-15	38	122	10	101	0.677419	B13_G6	not tested	not tested	not tested
B52_Guay2_scaffold_38069_2	CBM32	1e-15	17	120	201	302	0.830645	B52_G2	not tested	not tested	not tested
B12_Guay2_scaffold_23626_2	CBM32	9.5e-16	5	122	440	574	0.943548	B12_G2	not tested	not tested	not tested
B37_Guay17_scaffold_04663_4	CBM32	5.6e-16	5	122	440	574	0.943548	B37_G17	not tested	not tested	not tested
B6_Guay9_scaffold_09939_4	CBM32	2.4e-16	7	119	142	265	0.903226	B6_G9	not tested	not tested	not tested
B27_Guay2_scaffold_08094_4	CBM32	7.3e-17	14	123	270	391	0.879032	B27_G2	not tested	not tested	not tested
B78_Guay9_scaffold_112384_1	CBM32	6.6e-17	18	122	339	473	0.83871	B78_G9	not tested	not tested	not tested
B27_Guay16_scaffold_08145_10	CBM32	6.2e-17	21	122	178	282	0.814516	B27_G16	not tested	not tested	not tested
B58_Guay16_scaffold_24670_5	CBM32	2.3e-17	9	123	45	157	0.919355	B58_G16	not tested	not tested	not tested
B140_Guay9_scaffold_01649_9	CBM32	2e-17	8	123	199	311	0.927419	B140_G9	not tested	not tested	not tested
B2_Guay4_scaffold_49041_1	CBM32	6.8e-18	19	121	5	118	0.822581	B2_G4	not tested	not tested	not tested
B27_Guay17_scaffold_00137_1	CBM32	2.6e-18	19	121	206	311	0.822581	B27_G17	not tested	not tested	not tested
B95_Guay9_scaffold_39064_2	CBM32	2.2e-18	2	123	591	711	0.975806	B95_G9	not tested	not tested	not tested
B4_Guay6_scaffold_48413_3	CBM32	1.3e-18	9	122	141	266	0.91129	B4_G6	not tested	not tested	not tested
B6_Guay9_scaffold_02385_1	CBM32	1.2e-18	9	113	144	260	0.83871	B6_G9	not tested	not tested	not tested
B4_Guay6_scaffold_68840_3	CBM32	2.6e-19	7	123	140	267	0.935484	B4_G6	not tested	not tested	not tested
B6_Guay9_scaffold_30610_2	CBM32	1.4e-19	13	123	717	838	0.887097	B6_G9	not tested	not tested	not tested
B8_Guay6_scaffold_12877_6	CBM32	3.8e-20	23	123	639	751	0.806452	B8_G6	not tested	not tested	not tested
B31_Guay6_scaffold_48288_1	CBM32	3.7e-20	16	122	327	443	0.854839	B31_G6	not tested	not tested	not tested
B26_Guay16_scaffold_24744_7	CBM32	2.4e-20	8	122	204	322	0.919355	B26_G16	not tested	not tested	not tested
B2_Guay4_scaffold_80668_2	CBM32	1.5e-20	13	122	229	349	0.879032	B2_G4	not tested	not tested	not tested
B18_Guay4_scaffold_08543_5	CBM32	1.1e-20	22	123	173	286	0.814516	B18_G4	not tested	not tested	not tested
B9_Guay6_scaffold_60165_1	CBM32	1.8e-21	13	122	36	156	0.879032	B9_G6	not tested	not tested	not tested
B17_Guay4_scaffold_42052_1	CBM32	1.2e-21	14	123	374	484	0.879032	B17_G4	not tested	not tested	not tested
B17_Guay4_scaffold_41600_2	CBM32	8.3e-22	36	123	7	91	0.701613	B17_G4	not tested	not tested	not tested
B31_Guay6_scaffold_48405_3	CBM32	3.2e-23	10	122	41	163	0.903226	B31_G6	not tested	not tested	not tested
B70_Guay9_scaffold_26290_4	CBM32	9.1e-24	20	123	1	103	0.830645	B70_G9	not tested	not tested	not tested
B47_Guay6_scaffold_23610_1	CBM32	5e-24	9	123	375	490	0.919355	B47_G6	not tested	not tested	not tested
B70_Guay9_scaffold_25781_1	CBM32	5.8e-25	9	122	50	162	0.91129	B70_G9	not tested	not tested	not tested
B140_Guay9_scaffold_60647_1	CBM32	1.8e-25	18	123	6	110	0.846774	B140_G9	not tested	not tested	not tested
B70_Guay9_scaffold_08577_1	CBM32	3.3e-27	5	122	45	161	0.943548	B70_G9	not tested	not tested	not tested
B1_Guay4_scaffold_27328_5	CBM32	3.1e-27	10	122	155	279	0.903226	B1_G4	not tested	not tested	not tested
B86_Guay9_scaffold_45710_1	CBM32	1.7e-31	5	123	35	149	0.951613	B86_G9	not tested	not tested	not tested
B47_Guay9_scaffold_12519_2	CBM34	6e-06	15	88	828	922	0.608333	B47_G9	not tested	not tested	not tested
B18_Guay9_scaffold_83081_3	CBM34	4.7e-11	19	105	370	453	0.716667	B18_G9	not tested	not tested	not tested
B40_Guay1_scaffold_69819_1	CBM35	6.3e-06	14	105	23	115	0.739837	B40_G1	not tested	not tested	not tested
B12_Guay9_scaffold_57220_1	CBM35	5.2e-06	47	111	11	79	0.520325	B12_G9	not tested	not tested	not tested
B30_Guay6_scaffold_17546_7	CBM35	1.3e-06	1	122	100	223	0.98374	B30_G6	not tested	not tested	not tested
B15_Guay4_scaffold_00338_15	CBM35	5.1e-07	2	122	55	189	0.97561	B15_G4	not tested	not tested	not tested
B1_Guay15_scaffold_18035_2	CBM35	4.1e-07	33	122	578	664	0.723577	B1_G15	not tested	not tested	not tested
B60_Guay9_scaffold_01057_22	CBM35	2.4e-07	3	123	59	183	0.97561	B60_G9	not tested	not tested	not tested
B74_Guay9_scaffold_03907_12	CBM35	1.3e-07	17	116	689	783	0.804878	B74_G9	not tested	not tested	not tested
B12_Guay4_scaffold_00650_10	CBM35	2.3e-12	11	122	549	669	0.902439	B12_G4	not tested	not tested	not tested
B26_Guay16_scaffold_02283_6	CBM35	5.2e-25	1	122	709	823	0.98374	B26_G16	not tested	not tested	not tested
B28_Guay16_scaffold_36460_1	CBM35	1.9e-30	1	122	798	918	0.98374	B28_G16	not tested	not tested	not tested
B5_Guay11_scaffold_02465_5	CBM37	5.2e-06	7	60	371	425	0.854839	B5_G11	not tested	not tested	not tested
B67_Guay9_scaffold_00923_3	CBM37	2.8e-06	15	54	408	448	0.629032	B67_G9	not tested	not tested	not tested
B20_Guay6_scaffold_00570_22	CBM37	2.6e-06	6	54	157	205	0.774194	B20_G6	not tested	not tested	not tested
B55_Guay1_scaffold_19698_4	CBM37	2.6e-06	6	54	157	205	0.774194	B55_G1	not tested	not tested	not tested
B53_Guay2_scaffold_06533_1	CBM37	2.3e-06	6	54	138	186	0.774194	B53_G2	not tested	not tested	not tested
B116_Guay9_scaffold_68623_1	CBM37	1.9e-06	11	48	36	76	0.596774	B116_G9	not tested	not tested	not tested
B4_Guay4_scaffold_78139_1	CBM37	1.1e-06	11	49	494	535	0.612903	B4_G4	not tested	not tested	not tested
B8_Guay4_scaffold_21484_1	CBM37	6.2e-07	9	57	458	508	0.774194	B8_G4	not tested	not tested	not tested
B47_Guay6_scaffold_12811_4	CBM37	5.3e-07	7	61	403	457	0.870968	B47_G6	not tested	not tested	not tested
B1_Guay16_scaffold_29674_2	CBM37	1.7e-07	4	60	577	634	0.903226	B1_G16	not tested	not tested	not tested
B114_Guay9_scaffold_58396_5	CBM37	1.7e-07	3	58	82	141	0.887097	B114_G9	not tested	not tested	not tested
B3_Guay6_scaffold_01958_1	CBM37	5e-08	3	55	281	333	0.83871	B3_G6	not tested	not tested	not tested
B17_Guay1_scaffold_02360_2	CBM37	7.1e-09	3	55	1507	1559	0.83871	B17_G1	not tested	not tested	not tested
B68_Guay16_scaffold_03703_5	CBM37	6.1e-09	3	55	1507	1559	0.83871	B68_G16	not tested	not tested	not tested
B28_Guay16_scaffold_14253_5	CBM38	9.5e-06	51	127	464	543	0.589147	B28_G16	not tested	not tested	not tested
[truncated: 32,852 more rows]
