# Supplementary material for: Expansive microbial metabolic versatility and biodiversity in dynamic Guaymas Basin hydrothermal sediments
Source: Nat Commun. 2018 Nov 27;9:4999. doi: 10.1038/s41467-018-07418-0 (PMC6258724; doi:10.1038/s41467-018-07418-0)
Supplement: Supplementary file 11 — Supplementary Data 9 [file 41467_2018_7418_MOESM11_ESM.xlsx]

## Sheet: Caption
Supplementary Data 9: Total number of peptidases detected in each GB genome. Total number of peptidases identified using the MEROPS peptidase database. Subcellular localization for individual peptidases was determined using PSORT. Also provides the raw output from the blastp search against the MEROPS peptidase database and PSORT results (sheet ‘raw’).

## Sheet: Data 9
	Localization determined by PSORT													B110_G9	B13_G16	B14_G16	B30_G1	B31_G9	B34_G1	B34_G15	B50_G15	B55_G9	B56_G9	B62_G1	B73_G9	B8_G16	B84_G16	B18_G1	B33_G2	B5_G9	B53_G9	B16_G1	B29_G2	B41_G1	B59_G1	B65_G9	B1_G12	B1_G13	B1_G15	B1_G2	B13_G2	B17_G17	B19_G2	B2_G12	B23_G15	B23_G17	B24_G1	B24_G17	B26_G15
														G9	G16	G16	G1	G9	G1	G15	G15	G9	G9	G1	G9	G16	G16	G1	G2	G9	G9	G1	G2	G1	G1	G9	G12	G13	G15	G2	G2	G17	G2	G12	G15	G17	G1	G17	G15
														Archaea	Archaea	Archaea	Archaea	Archaea	Archaea	Archaea	Archaea	Archaea	Archaea	Archaea	Archaea	Archaea	Archaea	Archaea	Archaea	Archaea	Archaea	Archaea	Archaea	Archaea	Archaea	Archaea	Archaea	Archaea	Archaea	Archaea	Archaea	Archaea	Archaea	Archaea	Archaea	Archaea	Archaea	Archaea	Archaea
														Aenigmarchaeota	Aenigmarchaeota	Aenigmarchaeota	Aenigmarchaeota	Aenigmarchaeota	Aenigmarchaeota	Aenigmarchaeota	Aenigmarchaeota	Aenigmarchaeota	Aenigmarchaeota	Aenigmarchaeota	Aenigmarchaeota	Aenigmarchaeota	Aenigmarchaeota	Asgard (Heimdallarchaeota)	Asgard (Heimdallarchaeota)	Asgard (Heimdallarchaeota)	Asgard (Lokiarchaeota)	Asgard (Thorarchaeota)	Asgard (Thorarchaeota)	Asgard (Thorarchaeota)	Asgard (Thorarchaeota)	Asgard (Thorarchaeota)	Bathyarchaeota	Bathyarchaeota	Bathyarchaeota	Bathyarchaeota	Bathyarchaeota	Bathyarchaeota	Bathyarchaeota	Bathyarchaeota	Bathyarchaeota	Bathyarchaeota	Bathyarchaeota	Bathyarchaeota	Bathyarchaeota
														NA	NA	NA	NA	NA	NA	NA	NA	NA	NA	NA	NA	NA	NA	NA	NA	NA	NA	NA	NA	NA	NA	NA	NA	NA	NA	NA	NA	NA	NA	NA	NA	NA	NA	NA	NA
														NA	NA	NA	NA	NA	NA	NA	NA	NA	NA	NA	NA	NA	NA	NA	NA	NA	NA	NA	NA	NA	NA	NA	NA	NA	NA	NA	NA	NA	NA	NA	NA	NA	NA	NA	NA
														NA	NA	NA	NA	NA	NA	NA	NA	NA	NA	NA	NA	NA	NA	NA	NA	NA	NA	NA	NA	NA	NA	NA	NA	NA	NA	NA	NA	NA	NA	NA	NA	NA	NA	NA	NA
														NA	NA	NA	NA	NA	NA	NA	NA	NA	NA	NA	NA	NA	NA	NA	NA	NA	NA	NA	NA	NA	NA	NA	NA	NA	NA	NA	NA	NA	NA	NA	NA	NA	NA	NA	NA
Merops	Cellwall	Cytoplasmic	CytoplasmicMembrane	Extracellular	Outer Membrane	Periplasmic	Unknown	Description	Peptidase	Family	Total nr. of hits	Nr of genomes with CAZy	% of genomes with hit
MER226569	0	0	45	0	0	0	0	MCMJR1 peptidase (Methanoculleus marisnigri) ; membrane-inserted endopeptidases	A22.015	A22B	45	43	7.80399	0	0	0	0	0	0	0	0	0	0	0	0	0	0	0	0	0	0	1	0	0	0	0	0	0	0	0	0	0	0	0	0	0	0	0	0
MER017396	0	13	0	0	0	0	0	FrxA peptidase (Pyrococcus furiosus) , family contains endopeptidases, hydrogenase maturation	A31.006	A31	13	13	2.35935	0	0	0	0	0	0	0	0	0	0	0	0	0	0	0	0	0	0	0	0	0	0	0	0	0	0	0	0	0	0	0	0	0	0	0	0
MER003651	0	0	0	1	0	0	1	ananain (Ananas comosus)	C01.026	C01A	2	2	0.362976	0	0	0	0	0	0	0	0	0	0	0	0	0	0	0	0	0	0	0	0	0	0	0	0	0	0	0	0	0	0	0	0	0	0	0	0
MER000243	0	0	0	1	0	0	1	fruit bromelain (Ananas comosus)	C01.028	C01A	2	2	0.362976	0	0	0	0	0	0	0	0	0	0	0	0	0	0	0	0	0	0	0	0	0	0	0	0	0	0	0	0	0	0	0	0	0	0	0	0
MER000622	0	1	0	0	0	0	1	cathepsin L (Homo sapiens)	C01.032	C01A	2	2	0.362976	0	0	0	0	0	0	0	0	0	0	0	0	0	0	0	0	0	0	0	0	0	0	0	0	0	0	0	0	0	0	0	0	0	0	0	0
MER002418	0	1	1	0	0	0	2	cathepsin L1 ({Fasciola} sp.) (Fasciola gigantica)	C01.033	C01A	4	4	0.725953	0	0	0	0	0	0	0	0	0	0	0	0	0	0	0	0	0	0	0	0	0	0	0	0	0	0	0	0	0	0	0	0	0	0	0	0
MER000644	0	1	0	0	0	0	1	cathepsin K (Homo sapiens)	C01.036	C01A	2	2	0.362976	0	0	0	0	0	0	0	0	0	0	0	0	0	0	0	0	0	0	0	0	0	0	0	0	0	0	0	0	0	0	0	0	0	0	0	0
MER004515	0	0	0	1	1	0	1	granulovirus cathepsin ()	C01.047	C01A	3	3	0.544465	0	0	0	0	0	0	0	1	0	0	0	0	0	0	0	0	0	0	0	0	0	0	0	0	0	0	0	0	0	0	0	0	0	0	0	0
MER000695	0	0	0	0	0	0	3	papain homologue (nematode) (Heterodera glycines)	C01.055	C01A	1	1	0.181488	0	0	0	0	0	0	0	0	0	0	0	0	0	0	0	0	0	0	0	0	0	0	0	0	0	0	0	0	0	0	0	0	0	0	0	0
MER000705	0	12	0	11	2	0	25	dipeptidyl-peptidase I (Rattus norvegicus) ; Thiol protease. Has dipeptidylpeptidase activity. Can act as both an exopeptidase and endopeptidase	C01.070	C01A	50	36	6.53358	0	0	0	0	0	0	0	0	0	0	0	0	0	0	0	0	0	0	0	0	0	0	0	0	0	0	1	0	0	0	0	0	0	0	0	0
MER000728	0	8	0	0	0	0	1	aminopeptidase C (Lactococcus lactis) ; Hydrolyzes naphthylamide-substituted amino acids as well as di- and tripeptides	C01.086	C01B	9	9	1.63339	0	0	0	0	0	0	0	0	0	0	0	0	0	0	0	0	0	0	0	0	0	0	0	0	0	0	0	0	0	0	0	0	0	0	0	0
MER003759	0	5	0	1	0	0	7	papain homologue ({Archaeoglobus}-type) (Archaeoglobus fulgidus)	C01.095	C01A	13	13	2.35935	0	0	0	0	0	0	0	0	0	0	0	0	0	0	0	0	0	0	0	0	0	0	0	0	0	0	0	0	0	0	0	0	0	0	0	0
MER037004	0	0	0	3	0	0	1	senescence-associated gene 12 (Arabidopsis thaliana)	C01.117	C01A	4	4	0.725953	0	0	0	0	0	0	0	0	0	0	0	0	0	0	0	0	0	0	0	0	0	0	0	0	0	0	0	0	0	0	0	0	0	0	0	0
MER023167	0	3	0	0	0	0	1	xylellain (Xylella fastidiosa)	C01.128	C01A	4	4	0.725953	0	0	0	0	0	0	0	0	0	0	0	0	0	0	0	0	0	0	0	0	0	0	0	0	0	0	0	0	0	0	0	0	0	0	0	0
MER080431	0	0	0	0	0	0	4	PIP1 peptidase ({Lycopersicon} sp.) (Solanum lycopersicum)	C01.140	C01A	4	4	0.725953	0	0	0	0	0	0	0	0	0	0	0	0	0	0	0	0	0	0	0	0	0	0	0	0	0	0	0	0	0	0	0	0	0	0	0	0
MER002233	0	0	0	2	0	0	0	EhCP4 peptidase ({Entamoeba histolytica}) (Entamoeba histolytica)	C01.155	C01A	2	2	0.362976	0	0	0	0	0	0	0	0	0	0	0	0	0	0	0	0	0	0	0	0	0	0	0	0	0	0	0	0	0	0	0	0	0	0	0	0
MER031234	0	0	0	0	3	0	0	CPXaC peptidase ({Xanthomonas} sp.) (Xanthomonas axonopodis)	C01.164	C01A	3	3	0.544465	0	0	0	0	0	0	0	0	0	0	0	0	0	0	0	0	0	0	0	0	0	0	0	0	0	0	0	0	0	0	0	0	0	0	0	0
MER081835	0	0	0	0	0	0	2	Cwp13 ({Clostridium difficile}) (Clostridium difficile)	C01.167	C01A	2	2	0.362976	0	0	0	0	0	0	0	0	0	0	0	0	0	0	0	0	0	0	0	0	0	0	0	0	0	0	0	0	0	0	0	0	0	0	0	0
MER021143	0	1	0	0	0	0	1	gmsA ({Dictyostelium discoideum}) (Dictyostelium discoideum)	C01.A52	C01A	2	2	0.362976	0	0	0	0	0	0	0	0	0	0	0	0	0	0	0	0	0	0	0	0	0	0	0	0	0	0	0	0	0	0	0	0	0	0	0	0
MER029276	0	1	0	0	0	0	1	DDB_0203746 ({Dictyostelium discoideum}) (Dictyostelium discoideum)	C01.A53	C01A	2	2	0.362976	0	0	0	0	0	0	0	0	0	0	0	0	0	0	0	0	0	0	0	0	0	0	0	0	0	0	0	0	0	0	0	0	0	0	0	0
MER001723	0	0	0	8	1	0	7	PrtT peptidase (Porphyromonas gingivalis); Appears to be specific for arginine-containing peptide bonds. Possesses hemagglutinin activity	C10.002	C10	16	15	2.72232	0	0	0	0	0	0	0	0	0	0	0	0	0	0	0	0	0	0	0	0	0	0	0	0	0	0	0	0	0	0	0	0	0	0	0	0
MER010975	0	0	0	3	0	0	14	periodontain (Porphyromonas gingivalis)	C10.003	C10	17	14	2.54083	0	0	0	0	0	0	0	0	0	0	0	0	0	0	0	0	0	0	0	0	0	0	0	0	0	0	0	0	0	0	0	0	0	0	0	0
MER107328	0	0	0	4	0	0	2	interpain A (Prevotella intermedia)	C10.004	C10	6	5	0.907441	0	0	0	0	0	0	0	0	0	0	0	0	0	0	1	0	0	0	0	0	0	0	0	0	0	0	0	0	0	0	0	0	0	0	0	0
MER000831	0	13	5	5	1	0	12	clostripain (Clostridium histolyticum); Cysteine endopeptidase with strict specificity; proteinase that cleaves proteins on the carboxyl peptide bond of arginine; Clostripain may well contribute to the nutrition of Clostridium sp. by breaking down proteins extracellularly.; Preferential cleavage: Arg-|-Xaa, including Arg-|-Pro bond, but not Lys-|-Xaa	C11.001	C11	29	28	5.08167	0	0	0	0	0	0	0	0	0	0	0	0	0	0	2	1	1	0	0	0	1	0	0	0	0	0	0	0	0	0	0	0	0	0	0	0
MER152306	0	0	0	0	0	0	2	clostripain (Clostridium botulinum)	C11.001	C11	1	1	0.181488	0	0	0	0	0	0	0	0	0	0	0	0	0	0	0	0	0	0	0	0	0	0	0	0	0	0	0	0	0	0	0	0	0	0	0	0
MER114503	0	2	0	0	0	0	0	metacaspase Ac ({Acanthamoeba}-type) (Acanthamoeba castellanii)	C14.045	C14B	2	2	0.362976	0	0	0	0	0	0	0	0	0	0	0	0	0	0	0	0	0	0	0	0	0	0	0	0	0	0	0	0	0	0	0	0	0	0	0	0
MER044996	0	2	0	0	0	0	1	metacaspase-1 ({Arabidopsis}-type) (Arabidopsis thaliana)	C14.047	C14B	3	3	0.544465	0	0	0	0	0	0	0	0	0	0	0	0	0	0	0	0	0	0	0	0	0	0	0	0	0	0	0	0	0	0	0	0	0	0	0	0
MER039464	0	1	0	0	0	0	1	metacaspase Atmc7 g.p. ({Arabidopsis thaliana}) (Arabidopsis thaliana)	C14.A03	C14B	2	2	0.362976	0	0	0	0	0	0	0	0	0	0	0	0	0	0	0	0	0	0	0	0	0	0	0	0	0	0	0	0	0	0	0	0	0	0	0	0
MER044620	0	5	0	0	0	0	1	metacaspase Atmc2 ({Arabidopsis thaliana}) (Arabidopsis thaliana)	C14.A04	C14B	6	6	1.08893	0	0	0	0	0	0	0	0	0	0	0	0	0	0	0	0	0	0	0	0	0	0	0	0	0	0	0	0	0	0	0	0	0	0	0	0
MER039490	0	2	0	0	0	0	2	metacaspase Atmc3 ({Arabidopsis thaliana}) (Arabidopsis thaliana)	C14.A05	C14B	4	4	0.725953	0	0	0	0	0	0	0	0	0	0	0	0	0	0	0	0	0	0	0	0	0	0	0	0	0	0	0	0	0	0	0	0	0	0	0	0
MER001424	0	71	0	0	0	0	0	pyroglutamyl-peptidase I (prokaryote) (Bacillus amyloliquefaciens) ; Release of an N-terminal pyroglutamyl group from a polypeptide	C15.001	C15	62	60	10.8893	0	0	0	0	0	0	0	0	0	0	0	0	0	0	1	1	1	0	0	1	1	1	1	0	0	0	0	0	0	0	0	0	0	0	0	0
MER001351	0	1	3	7	0	0	31	gingipain R (Porphyromonas gingivalis); Hydrolysis of proteins and small molecule substrates, with a preference for Arg in P1.	C25.001	C25	40	31	5.62613	0	0	0	0	0	0	0	0	0	0	0	0	0	0	0	0	0	0	0	0	0	1	0	0	0	0	0	0	0	0	0	0	0	0	0	0
MER002599	0	2	10	11	4	0	28	gingipain K (Porphyromonas gingivalis) ; Endopeptidase with strict specificity for lysyl bonds	C25.002	C25	54	45	8.16697	0	0	0	0	0	0	0	0	0	0	0	0	0	0	0	0	0	0	0	0	1	0	0	0	0	0	0	0	0	0	0	0	0	0	0	0
MER002270	0	1	4	7	2	0	19	gingipain R2 (Porphyromonas gingivalis)	C25.003	C25	32	26	4.71869	0	0	0	0	0	0	0	0	0	0	0	0	0	0	0	0	0	0	0	0	0	0	0	0	0	0	0	0	0	0	0	0	0	0	0	0
MER002036	0	0	2	0	0	0	0	bacteriocin-processing peptidase (Pediococcus acidilactici)	C39.001	C39	2	2	0.362976	0	0	0	0	0	0	0	0	0	0	0	0	0	0	0	0	0	0	0	0	0	0	0	0	0	0	0	0	0	0	0	0	0	0	0	0
MER014664	0	0	2	0	0	0	0	mersacidin lantibiotic processing peptidase (Bacillus sp. HIL-Y85/54728)	C39.004	C39	2	2	0.362976	0	0	0	0	0	0	0	0	0	0	0	0	0	0	0	0	0	0	0	0	0	0	0	0	0	0	0	0	0	0	0	0	0	0	0	0
MER002031	0	0	6	0	0	0	0	colicin V processing peptidase (Escherichia coli)	C39.005	C39	7	7	1.27042	0	0	0	0	0	0	0	0	0	0	0	0	0	0	0	0	0	0	0	0	0	0	0	0	0	0	0	0	0	0	0	0	0	0	0	0
MER001322	0	2	0	0	0	0	0	dipeptidyl-peptidase VI (bacteria) (Lysinibacillus sphaericus)	C40.001	C40	2	2	0.362976	0	0	0	0	0	0	0	0	0	0	0	0	0	0	0	0	0	0	0	0	0	0	0	0	0	0	0	0	0	0	0	0	0	0	0	0
MER003986	0	0	3	0	0	0	3	PgdS peptidase (Bacillus subtilis)	C40.005	C40	6	6	1.08893	0	0	0	0	0	0	0	0	0	0	0	0	0	0	0	0	0	0	0	0	0	0	0	0	0	0	0	0	0	0	0	0	0	0	0	0
MER003807	0	0	0	0	0	0	3	YddH peptidase (Bacillus subtilis)	C40.007	C40	3	3	0.544465	0	0	0	0	0	0	0	0	0	0	0	0	0	0	0	0	0	0	0	0	0	0	0	0	0	0	0	0	0	0	0	0	0	0	0	0
MER003808	0	2	0	0	0	0	0	CwlS peptidase ({Bacillus} sp.) (Bacillus subtilis)	C40.008	C40	2	2	0.362976	0	0	0	0	0	0	0	0	0	0	0	0	0	0	0	0	0	0	0	0	0	0	0	0	0	0	0	0	0	0	0	0	0	0	0	0
MER004054	0	10	0	0	0	0	5	YdhO protein ({Escherichia coli}) (Escherichia coli)	C40.013	C40	16	16	2.90381	0	0	0	0	0	0	0	0	0	0	0	0	0	0	0	0	0	0	0	0	0	0	0	0	0	0	0	0	0	0	0	0	0	0	0	0
MER002443	0	4	1	0	0	0	6	NlpC protein ({Escherichia coli}) (Escherichia coli)	C40.A01	C40	11	10	1.81488	0	0	0	0	0	0	0	0	0	0	0	0	0	0	0	0	0	0	0	0	0	0	0	0	0	0	0	0	0	0	0	0	0	0	0	0
MER198917	0	55	8	0	0	2	18	glutamate synthase (alpha chain) precursor (Azospirillum brasilense)	C44.003	C44	84	76	13.7931	0	0	0	0	0	0	0	0	0	0	0	0	0	0	0	0	0	0	0	0	0	0	0	0	0	0	0	0	0	0	0	0	0	0	0	0
MER004220	0	3	0	0	0	0	1	acyl-coenzyme A:6-aminopenicillanic acid acyl-transferase precursor (Penicillium chrysogenum)	C45.001	C45	4	4	0.725953	0	0	0	0	0	0	0	0	0	0	0	0	0	0	0	0	0	0	0	0	0	0	0	0	0	0	0	0	0	0	0	0	0	0	0	0
MER010992	0	2	0	0	0	0	0	DJ-1 putative peptidase (Rattus norvegicus)	C56.002	C56	2	2	0.362976	0	0	0	0	0	0	0	0	0	0	0	0	0	0	0	0	0	0	0	0	0	0	0	0	0	0	0	0	0	0	0	0	0	0	0	0
MER160094	0	6	0	0	0	0	0	Mername-AA297 non-peptidase homologue (Homo sapiens)	C56.975	C56	6	4	0.725953	0	0	0	0	0	0	0	0	0	0	0	0	0	0	0	0	0	0	0	0	0	0	0	0	0	0	0	0	0	0	0	0	0	0	0	0
MER014721	0	15	0	0	0	0	1	At3g02720 ({Arabidopsis thaliana}) (Arabidopsis thaliana)	C56.A01	C56	16	14	2.54083	0	0	0	0	0	0	0	0	0	0	0	0	0	0	0	0	0	0	0	0	0	0	0	0	0	0	0	0	1	0	0	0	0	1	0	0
MER019092	0	10	0	0	0	0	0	DDB_G0276405 ({Dictyostelium discoideum}) (Dictyostelium discoideum)	C56.A06	C56	5	5	0.907441	0	0	0	0	0	0	0	0	0	0	0	0	0	0	0	0	0	0	0	0	0	0	0	0	0	0	0	0	0	0	0	0	0	0	0	0
MER002163	0	5	1	0	0	1	6	dipeptidase A (Lactobacillus helveticus); Hydrolyzes a wide range of dipeptides but unable to hydrolyze dipeptides containing proline. Highest activity against Met-Ala.	C69.001	C69	13	13	2.35935	0	0	0	0	0	0	0	0	0	0	0	0	0	0	0	0	0	0	0	0	0	0	0	0	0	0	0	0	0	0	0	0	0	0	0	0
MER016508	0	1	2	0	0	0	7	arginine aminopeptidase ({Streptococcus}-type) (Streptococcus gordonii)	C69.002	C69	10	8	1.45191	0	0	0	0	0	0	0	0	0	0	0	0	0	0	0	0	0	0	0	0	0	0	0	0	0	0	0	0	0	0	0	0	0	0	0	0
MER107804	0	3	0	0	0	0	5	ECBD_1659 protein ({Escherichia coli}) (Escherichia coli)	C82.A02	C82	8	8	1.45191	0	0	0	0	0	0	0	0	0	0	0	0	0	0	0	0	0	0	0	0	0	0	0	0	0	0	0	0	0	0	0	0	0	0	0	0
MER107808	0	2	0	0	0	0	3	YnhG protein ({Escherichia coli}) (Escherichia coli)	C82.A03	C82	5	5	0.907441	0	0	0	0	0	0	0	0	0	0	0	0	0	0	0	0	0	0	0	0	0	0	0	0	0	0	0	0	0	0	0	0	0	0	0	0
MER107825	0	11	0	0	0	0	9	YbiS protein ({Escherichia coli}) (Escherichia coli)	C82.A04	C82	21	18	3.26679	0	0	0	0	0	0	0	0	0	0	0	0	0	0	0	0	0	0	0	0	0	0	0	0	0	0	0	0	0	0	0	0	0	0	0	0
MER223887	0	5	1	0	0	0	2	murein transglycosylase ({Bacillus subtilis}) (Bacillus subtilis)	C82.A07	C82	8	8	1.45191	0	0	0	0	0	0	0	0	0	0	0	0	0	0	0	0	0	0	0	0	0	0	0	0	0	0	0	0	0	0	0	0	0	0	0	0
MER081295	0	0	0	0	0	0	4	gamma-glutamylcysteine dipeptidyltranspeptidase (Nostoc sp. PCC 7120)	C83.001	C83	4	4	0.725953	0	0	0	0	0	0	0	0	0	0	0	0	0	0	0	0	0	0	0	0	0	0	0	0	0	0	0	0	0	0	0	0	0	0	0	0
MER320807	0	2	0	0	0	0	5	LapG peptidase ({Pseudomonas fluorescens}) (Pseudomonas fluorescens)	C93.001	C93	7	7	1.27042	0	0	0	0	0	0	0	0	0	0	0	0	0	0	0	0	0	0	0	0	0	0	0	0	0	0	0	0	0	0	0	0	0	0	0	0
MER001013	0	2	0	0	0	0	0	leukotriene A4 hydrolase (Homo sapiens)	M01.004	M01	2	2	0.362976	0	0	0	0	0	0	0	0	0	0	0	0	0	0	0	0	0	0	0	0	0	0	0	0	0	0	0	0	0	0	0	0	0	0	0	0
MER001001	0	29	0	0	0	0	13	alanyl aminopeptidase (bacterial-type) (Escherichia coli) ; Aminopeptidase N is involved in the degradation of intracellular peptides generated by protein breakdown during normal growth as well as in response to nutrient starvation.	M01.005	M01	42	37	6.71506	0	0	0	0	0	0	0	0	0	0	0	0	0	0	0	0	0	0	0	0	0	0	0	0	0	0	0	0	0	0	0	0	0	0	0	0
MER001009	0	1	0	0	0	0	2	Ape2 aminopeptidase (Saccharomyces cerevisiae)	M01.006	M01	3	3	0.544465	0	0	0	0	0	0	0	0	0	0	0	0	0	0	0	0	0	0	0	0	0	0	0	0	0	0	0	0	0	0	0	0	0	0	0	0
MER002746	0	5	0	0	0	0	2	cytosol alanyl aminopeptidase (Homo sapiens)	M01.010	M01	7	7	1.27042	0	0	0	0	0	0	0	0	0	0	0	0	0	0	0	0	0	1	0	0	0	0	0	0	0	0	0	0	0	0	0	0	0	0	0	0
MER002060	0	2	0	0	0	0	1	cystinyl aminopeptidase (Homo sapiens)	M01.011	M01	3	3	0.544465	0	0	0	0	0	0	0	0	0	0	0	0	0	0	0	0	0	0	0	0	0	0	0	0	0	0	0	0	0	0	0	0	0	0	0	0
MER002003	0	2	0	0	0	0	0	aminopeptidase H11 (nematode) (Haemonchus contortus)	M01.015	M01	2	2	0.362976	0	0	0	0	0	0	0	0	0	0	0	0	0	0	0	0	0	0	0	0	0	0	0	0	0	0	0	0	0	0	0	0	0	0	0	0
MER002968	0	3	0	0	0	0	0	ERAP2 aminopeptidase (Homo sapiens)	M01.024	M01	3	3	0.544465	0	0	0	0	0	0	0	0	0	0	0	0	0	0	0	0	0	0	0	0	0	0	0	0	0	0	0	0	0	0	0	0	0	0	0	0
MER036308	0	2	0	0	0	0	0	cold-active aminopeptidase ({Colwellia psychrerythraea})-type peptidase (Colwellia psychrerythraea)	M01.031	M01	2	2	0.362976	0	0	0	0	0	0	0	0	0	0	0	0	0	0	0	0	0	0	0	0	0	0	0	0	0	0	0	0	0	0	0	0	0	0	0	0
MER168177	0	5	0	0	0	0	2	lysyl aminopeptidase 1 ({Streptomyces} sp.) (Streptomyces albulus) ; broad-specificity metallo-aminopeptidase	M01.032	M01	7	6	1.08893	0	0	0	0	0	0	0	0	0	0	0	0	0	0	0	0	0	0	0	0	0	0	0	0	0	0	0	0	0	0	0	0	0	0	0	0
MER168983	0	10	2	0	0	0	4	lysyl endopeptidase ({Streptomyces albulus}) (Streptomyces albulus) ; Preferential cleavage: Lys-, including -Lys-Pro-	M01.033	M01	16	15	2.72232	0	0	0	0	0	0	0	0	0	0	0	0	0	0	0	0	0	0	0	0	0	0	0	0	0	0	0	0	0	0	0	0	0	0	0	0
MER011440	0	15	0	0	0	0	0	CG11956 protein ({Drosophila melanogaster}) (Drosophila melanogaster) , group of aminopeptidases	M01.A09	M01	5	5	0.907441	0	0	0	0	0	0	0	0	0	0	0	0	0	0	0	0	0	0	0	0	0	0	0	0	0	0	0	0	0	0	0	0	0	0	0	0
MER011183	0	1	0	0	0	0	1	CG1009 g.p. ({Drosophila melanogaster}) (Drosophila melanogaster)	M01.A24	M01	2	2	0.362976	0	0	0	0	0	0	0	0	0	0	0	0	0	0	0	0	0	0	0	0	0	0	0	0	0	0	0	0	0	0	0	0	0	0	0	0
MER019759	0	9	1	0	0	0	2	AT4g33090 g.p. ({Arabidopsis thaliana}) (Arabidopsis thaliana)	M01.A25	M01	12	12	2.17786	0	0	0	0	0	0	0	0	0	0	0	0	0	0	0	0	0	0	0	0	0	0	0	0	0	0	0	0	0	0	0	0	0	0	0	0
MER012283	0	3	0	0	0	0	0	At5g13520 g.p. ({Arabidopsis thaliana}) (Arabidopsis thaliana)	M01.A26	M01	3	3	0.544465	0	0	0	0	0	0	0	0	0	0	0	0	0	0	0	0	0	0	0	0	0	0	0	0	0	0	0	0	0	0	0	0	0	0	0	0
MER002078	0	1	0	0	0	0	2	pam-1 g.p. ({Caenorhabditis elegans}) (Caenorhabditis elegans)	M01.A28	M01	3	3	0.544465	0	0	0	0	0	0	0	0	0	0	0	0	0	0	0	0	0	0	0	0	0	0	0	0	0	0	0	0	0	0	0	0	0	0	0	0
MER019096	0	4	3	0	0	0	2	PF2063 g.p. ({Pyrococcus furiosus}) (Pyrococcus furiosus)	M01.A33, contains some aminopeptidases that could beinvolved in nutrition (?)	M01	9	8	1.45191	0	0	0	0	0	0	0	0	0	0	0	0	0	0	0	0	0	0	0	0	0	0	0	0	0	0	0	0	0	0	0	0	0	0	0	0
MER001149	0	3	0	0	0	0	2	thimet oligopeptidase (Rattus norvegicus)	M03.001	M03A	5	5	0.907441	0	0	0	0	0	0	0	0	0	0	0	0	0	0	0	0	0	0	0	1	0	1	0	0	0	0	0	0	0	0	0	0	0	0	0	0
MER001161	0	49	0	0	0	0	0	oligopeptidase A (Salmonella typhimurium) ; Hydrolysis of oligopeptides, with broad specificity., Degradation of signal peptides	M03.004	M03A	50	42	7.6225	0	0	0	0	0	0	0	0	0	0	0	0	0	0	0	0	0	0	0	0	0	0	0	0	0	0	0	0	0	0	0	0	0	0	0	0
MER001158	0	22	0	0	0	0	13	peptidyl-dipeptidase Dcp (Escherichia coli) ; C-terminal exopeptidase; Hydrolysis of unblocked, C-terminal dipeptides from oligopeptides, with broad specificity. Does not hydrolyze bonds in which P1' is Pro, or both P1 and P1' are Gly.	M03.005	M03A	35	32	5.80762	0	0	0	0	0	0	0	0	0	0	0	0	0	0	0	0	0	0	0	0	0	0	0	0	0	0	0	0	0	0	0	0	0	0	0	0
MER001163	0	56	0	0	0	2	14	oligopeptidase F (Lactococcus lactis) ; Hydrolyzes peptides containing between 7 and 17 amino acids with a rather wide specificity.	M03.007	M03B	72	55	9.98185	0	0	0	0	0	0	0	0	0	0	0	0	0	0	1	1	1	0	0	1	0	0	1	0	1	0	0	0	0	0	0	0	0	0	0	0
MER078856	0	15	1	0	0	0	0	Pz-peptidase A (Geobacillus sp. MO-1) ; Pz-peptidases cleave this substrate at the Leu↓Gly bond but are unable to hydrolyze protein substrates including collagens because they are oligopeptidases	M03.010	M03B	16	14	2.54083	0	0	0	0	0	0	0	0	0	0	0	0	0	0	0	0	0	0	0	0	0	0	0	0	0	0	0	0	0	0	0	0	0	0	0	0
MER004419	0	21	0	0	0	1	0	BSSC8_09230 g.p. ({Bacillus subtilis}) (Bacillus subtilis)	M03.A08	M03B	22	22	3.99274	0	0	0	0	0	0	0	0	0	0	0	0	0	0	0	0	0	0	0	1	0	1	0	1	0	0	0	0	0	0	1	0	0	0	0	0
MER001026	0	0	0	6	0	0	0	thermolysin (Bacillus thermoproteolyticus)	M04.001	M04	6	6	1.08893	0	0	0	0	0	0	0	0	0	0	0	0	0	0	0	0	0	0	0	0	0	0	0	0	0	0	0	0	0	0	0	0	0	0	0	0
MER001025	0	0	0	6	0	0	2	stearolysin (Geobacillus stearothermophilus)	M04.018	M04	8	8	1.45191	0	0	0	0	0	0	0	0	0	0	0	0	0	0	0	0	0	0	0	0	0	0	0	0	0	0	0	0	0	0	0	0	0	0	0	0
MER029719	0	0	0	4	0	0	0	neutral peptidase ({Thermoactinomyces}-type) (Thermoactinomyces sp. 27a)	M04.021	M04	4	4	0.725953	0	0	0	0	0	0	0	0	0	0	0	0	0	0	0	0	0	0	0	0	0	0	0	0	0	0	0	0	0	0	0	0	0	0	0	0
MER050859	0	0	0	0	0	0	3	ZmpB peptidase ({Burkholderia} sp.) (Burkholderia cenocepacia)	M04.026	M04	3	3	0.544465	0	0	0	0	0	0	0	0	0	0	0	0	0	0	0	0	0	0	0	0	0	0	0	0	0	0	0	0	0	0	0	0	0	0	0	0
MER001625	0	0	0	0	0	0	2	PrtV peptidase (Vibrio cholerae)	M06.002	M06	2	2	0.362976	0	0	0	0	0	0	0	0	0	0	0	0	0	0	0	0	0	0	0	0	0	0	0	0	0	0	0	0	0	0	0	0	0	0	0	0
MER003972	0	1	0	0	0	0	1	nas-14 g.p. ({Caenorhabditis elegans}) (Caenorhabditis elegans)	M12.A23	M12A	1	1	0.181488	0	0	0	0	0	0	0	0	0	0	0	0	0	0	0	0	0	0	0	0	0	0	0	0	0	0	0	0	0	0	0	0	0	0	0	0
MER004775	0	15	0	0	0	0	7	Zmp1 peptidase ({Mycobacterium}-type) (Porphyromonas gingivalis)	M13.009	M13	22	19	3.44828	0	0	0	0	0	0	0	0	0	0	0	0	0	0	0	0	0	0	0	0	0	0	0	0	0	0	0	0	0	0	0	0	0	0	0	0
MER001608	0	0	0	2	0	0	0	carboxypeptidase A2 (Homo sapiens)	M14.002	M14A	2	2	0.362976	0	0	0	0	0	0	0	0	0	0	0	0	0	0	0	0	0	0	0	0	0	0	0	0	0	0	0	0	0	0	0	0	0	0	0	0
MER001212	0	20	5	5	2	0	64	carboxypeptidase T (Thermoactinomyces vulgaris); Able to split off hydrophobic and basic amino acids with comparable efficiency.	M14.007	M14A	89	70	12.7042	0	0	0	0	0	0	0	0	0	0	0	0	0	0	1	0	0	0	0	0	0	0	0	0	0	0	0	0	0	0	0	0	0	0	0	0
MER004959	0	4	0	0	2	0	12	metallocarboxypeptidase D peptidase unit 2 (Anas platyrhynchos); Thought to function in the processing of proteins and peptides that transit the secretory pathway	M14.016	M14B	17	15	2.72232	0	0	0	0	0	0	0	0	0	0	0	0	0	0	0	0	0	0	0	0	0	0	0	0	0	0	0	0	0	0	0	0	0	0	0	0
MER016044	0	0	0	0	0	0	2	metallocarboxypeptidase O (Homo sapiens)	M14.021	M14A	2	2	0.362976	0	0	0	0	0	0	0	0	0	0	0	0	0	0	0	0	0	0	0	0	0	0	0	0	0	0	0	0	0	0	0	0	0	0	0	0
MER013471	0	2	0	7	2	1	37	CPG70 carboxypeptidase ({Porphyromonas gingivalis}) (Porphyromonas gingivalis) ; Arg- and Lys-specific metallocarboxypeptidase involved in virulence ofP. gingivalis.	M14.023	M14B	48	34	6.1706	0	0	0	0	0	0	0	0	0	0	0	0	0	0	0	0	0	0	0	0	0	0	0	0	0	0	0	0	0	0	0	0	0	0	0	0
MER030306	0	2	0	0	0	0	0	murein peptide amidase MpaA (Escherichia coli)	M14.034	M14B	2	2	0.362976	0	0	0	0	0	0	0	0	0	0	0	0	0	0	0	0	0	0	0	0	0	0	0	0	0	0	0	0	0	0	0	0	0	0	0	0
MER003003	0	2	0	0	0	0	0	suro-1 carboxypeptidase (Caenorhabditis elegans)	M14.035	M14A	2	2	0.362976	0	0	0	0	0	0	0	0	0	0	0	0	0	0	0	0	0	0	0	0	0	0	0	0	0	0	0	0	0	0	0	0	0	0	0	0
MER494937	0	3	0	0	0	0	1	\PGP1 D,L-carboxypeptidase ({Campylobacter jejuni}) (Campylobacter jejuni)	M14.038	M14X	4	4	0.725953	0	0	0	0	0	0	0	0	0	0	0	0	0	0	0	0	0	0	0	0	0	0	0	0	0	0	0	0	0	0	0	0	0	0	0	0
MER015121	0	5	1	0	0	0	2	At1g71696 ({Arabidopsis thaliana}) (Arabidopsis thaliana) ; Possesses in vitro carboxypeptidase activity against the C-terminal arginine and lysine residues.	M14.A02	M14B	8	8	1.45191	0	0	0	0	0	0	0	0	0	0	0	0	0	0	0	0	0	0	0	0	0	0	0	0	0	0	0	0	0	0	0	0	0	0	0	0
MER038626	0	2	0	0	0	0	0	CG11428 ({Drosophila melanogaster}) (Drosophila melanogaster)	M14.A21	M14D	2	2	0.362976	0	0	0	0	0	0	0	0	0	0	0	0	0	0	0	0	0	0	0	0	0	0	0	0	0	0	0	0	0	0	0	0	0	0	0	0
MER005813	0	0	2	0	0	0	2	T06A4.1 g.p. ({Caenorhabditis elegans}) (Caenorhabditis elegans)	M14.A22	M14A	2	2	0.362976	0	0	0	0	0	0	0	0	0	0	0	0	0	0	0	0	0	0	0	0	0	0	0	0	0	0	0	0	0	0	0	0	0	0	0	0
MER005814	0	1	0	0	0	0	1	Y59C2A.1 g.p. ({Caenorhabditis elegans}) (Caenorhabditis elegans)	M14.A25	M14A	2	2	0.362976	0	0	0	0	0	0	0	0	0	0	0	0	0	0	0	0	0	0	0	0	0	0	0	0	0	0	0	0	0	0	0	0	0	0	0	0
MER021822	0	7	0	1	1	0	2	Y18H1A.9 g.p. ({Caenorhabditis elegans}) (Caenorhabditis elegans)	M14.A28	M14A	11	11	1.99637	0	0	0	0	0	0	0	0	0	0	0	0	0	0	0	0	0	0	0	0	0	0	0	0	0	0	0	0	0	0	0	0	0	0	0	0
MER003495	0	1	0	0	0	0	1	\F59A3.1 g.p. ({Caenorhabditis elegans}) (Caenorhabditis elegans)	M14.A29	M14B	2	2	0.362976	0	0	0	0	0	0	0	0	0	0	0	0	0	0	0	0	0	0	0	0	0	0	0	0	0	0	0	0	0	0	0	0	0	0	0	0
MER003004	0	1	0	0	0	0	1	ZC434.9 g.p. ({Caenorhabditis elegans}) (Caenorhabditis elegans)	M14.A34	M14A	2	2	0.362976	0	0	0	0	0	0	0	0	0	0	0	0	0	0	0	0	0	0	0	0	0	0	0	0	0	0	0	1	0	0	0	0	0	0	0	0
MER001602	0	1	0	0	0	0	2	vanX D-Ala-D-Ala dipeptidase (Enterococcus faecium)	M15.011	M15D	3	3	0.544465	0	0	0	0	0	0	0	0	0	0	0	0	0	0	0	0	0	0	0	0	0	0	0	0	0	0	0	0	0	0	0	0	0	0	0	0
MER027775	0	2	0	0	0	0	1	Aad peptidase (Lactobacillus plantarum)	M15.012	M15D	3	3	0.544465	0	0	0	0	0	0	0	0	0	0	0	0	0	0	0	0	0	0	0	0	0	0	0	0	0	0	0	0	0	0	0	0	0	0	0	0
MER001218	0	0	0	0	0	1	2	Ste23 peptidase (Saccharomyces cerevisiae)	M16.008	M16A	3	3	0.544465	0	0	0	0	0	0	0	0	0	0	0	0	0	0	0	0	0	0	0	0	0	0	0	0	0	0	0	0	0	0	0	0	0	0	0	0
MER004877	0	0	0	0	0	0	2	eupitrilysin (Homo sapiens)	M16.009	M16C	2	2	0.362976	0	0	0	0	0	0	0	0	0	0	0	0	0	0	0	0	0	0	0	0	0	0	0	0	0	0	0	0	0	0	0	0	0	0	0	0
MER014096	0	1	0	0	0	0	1	PreP2 peptidase ({Arabidopsis}-type) (Arabidopsis thaliana)	M16.018	M16C	2	2	0.362976	0	0	0	0	0	0	0	0	0	0	0	0	0	0	0	0	0	0	0	0	0	0	0	0	0	0	0	0	0	0	0	0	0	0	0	0
MER195774	0	56	4	0	5	19	75	YMXG peptidase (Sphingomonas sp. A1) ; Constitutively expressed, localizes to periplasm. No bioligical function has been established.	M16.019	M16B	161	129	23.412	0	0	0	0	0	0	0	0	0	0	0	0	0	0	0	0	0	0	0	0	0	0	0	0	0	0	0	0	0	0	0	0	0	0	0	0
MER237414	0	5	1	0	0	0	21	SPH2682 protein ({Sphingomonas} sp. strain A1) (Sphingomonas sp. A1)	M16.970	M16B	27	27	4.90018	0	0	0	0	0	0	0	0	0	0	0	0	0	0	0	0	0	0	0	0	0	0	0	0	0	0	0	0	0	0	0	0	0	0	0	0
MER011096	0	0	0	0	0	1	1	At3g57470 ({Arabidopsis thaliana}) (Arabidopsis thaliana)	M16.A01	M16A	2	2	0.362976	0	0	0	0	0	0	0	0	0	0	0	0	0	0	0	0	0	0	0	0	0	0	0	0	0	0	0	0	0	0	0	0	0	0	0	0
MER011744	0	0	0	0	0	2	1	At2g41790 ({Arabidopsis thaliana})-like peptidase (Arabidopsis thaliana)	M16.A02	M16A	3	3	0.544465	0	0	0	0	0	0	0	0	0	0	0	0	0	0	0	0	0	0	0	0	0	0	0	0	0	0	0	0	0	0	0	0	0	0	0	0
MER014333	0	1	1	0	1	2	9	At5g56730 ({Arabidopsis thaliana})-like peptidase (Arabidopsis thaliana)	M16.A03	M16B	14	14	2.54083	0	0	0	0	0	0	0	0	0	0	0	0	0	0	0	0	0	0	0	0	0	0	0	0	0	0	0	0	0	0	0	0	0	0	0	0
MER001233	0	4	2	0	0	1	13	PqqL protein ({Escherichi coli}) (Escherichia coli)	M16.A05	M16B	20	18	3.26679	0	0	0	0	0	0	0	0	0	0	0	0	0	0	0	0	0	0	0	0	0	0	0	0	0	0	0	0	0	0	0	0	0	0	0	0
MER390687	0	17	1	0	0	2	21	BSSC8_26020 g.p. ({Bacillus subtilis}) (Bacillus subtilis)	M16.A15	M16B	40	38	6.89655	0	0	0	0	0	0	0	0	0	0	0	0	0	0	0	0	0	0	0	0	1	0	0	0	0	0	0	0	0	0	0	0	0	0	0	0
MER004423	0	2	0	0	0	0	1	ymfH g.p. ({Bacillus subtilis}) (Bacillus subtilis)	M16.A20	M16B	3	3	0.544465	0	0	0	0	0	0	0	0	0	0	0	0	0	0	0	0	0	0	0	0	0	0	0	0	0	0	0	0	0	0	0	0	0	0	0	0
MER001235	0	5	0	0	0	0	0	leucine aminopeptidase 3 (Bos taurus)	M17.001	M17	5	5	0.907441	0	0	0	0	0	0	0	0	0	0	0	0	0	0	0	0	0	0	0	0	0	0	0	0	0	0	0	0	0	0	0	0	0	0	0	0
MER001236	0	88	0	0	0	0	2	PepA aminopeptidase (Escherichia coli); Catalyzes the removal of unsubstituted N-terminal amino acids from various peptides.	M17.003	M17	89	84	15.245	0	0	0	0	0	0	0	0	0	0	0	0	0	0	0	0	0	0	0	0	0	0	0	0	0	0	0	0	0	0	1	0	0	0	0	0
MER024892	0	6	0	0	0	0	0	aminopeptidase PfLAP (Plasmodium falciparum)	M17.008	M17	6	6	1.08893	0	0	0	0	0	0	0	0	0	0	0	0	0	0	0	0	0	0	0	0	0	0	0	0	0	0	0	0	0	0	0	0	0	0	0	0
MER035089	0	12	0	0	0	0	0	leucyl aminopeptidase ({Bacillus}-type) (Geobacillus kaustophilus)	M17.010	M17	11	10	1.81488	0	0	0	0	0	0	0	0	0	0	0	0	0	0	0	0	0	0	0	0	0	0	0	0	0	0	0	0	0	0	0	0	0	0	0	0
MER041673	0	8	0	0	0	0	0	cysteinylglycinase ({Treponema denticola})-like peptidase (Treponema denticola)	M17.013	M17	7	7	1.27042	0	0	0	0	0	0	0	0	0	0	0	0	0	0	0	0	0	0	0	0	0	0	0	0	0	0	0	0	0	0	0	0	0	0	0	0
MER001238	0	14	0	0	0	0	0	At2g24200 ({Arabidopsis thaliana}) (Arabidopsis thaliana)	M17.A03	M17	15	15	2.72232	0	0	0	0	0	0	0	0	0	0	0	0	0	0	0	0	0	0	0	0	0	0	0	0	0	0	0	0	0	0	0	0	0	0	0	0
MER003374	0	11	0	0	0	0	1	aspartyl aminopeptidase (Mus musculus)	M18.002	M18	12	11	1.99637	0	0	0	0	0	0	0	0	0	0	0	0	0	0	0	0	0	0	0	0	0	0	0	0	0	0	0	0	0	0	0	0	0	0	0	0
MER005460	0	88	0	0	0	0	8	apeA putative peptidase (Thermotoga maritima)	M18.004	M18	90	83	15.0635	0	0	0	0	0	1	0	0	0	0	0	0	0	0	0	0	0	1	1	0	0	0	0	0	0	0	0	0	0	0	0	0	0	0	0	0
MER003372	0	16	0	0	0	0	0	At5g60160 ({Arabidopsis thaliana})-like peptidase (Arabidopsis thaliana)	M18.A01	M18	16	16	2.90381	0	0	0	0	0	0	0	0	0	0	0	0	0	0	0	0	0	0	0	0	0	0	0	0	0	0	0	0	0	0	0	0	0	0	0	0
MER015303	0	7	0	0	0	0	0	At5g04710 ({Arabidopsis thaliana}) (Arabidopsis thaliana)	M18.A02	M18	7	7	1.27042	0	0	0	0	0	0	0	0	0	0	0	0	0	0	0	0	0	0	0	0	0	0	0	0	0	0	0	0	0	0	0	0	0	0	0	0
MER001260	0	6	2	0	0	0	3	membrane dipeptidase (Homo sapiens)	M19.001	M19	11	9	1.63339	0	0	0	0	0	0	0	0	0	0	0	0	0	0	0	0	0	1	0	0	0	0	0	0	0	0	0	0	0	0	0	0	0	0	0	0
MER026962	0	4	0	0	0	0	3	membrane-bound dipeptidase-2 (Mus musculus)	M19.002	M19	7	6	1.08893	0	0	0	0	0	0	0	0	0	0	0	0	0	0	0	0	0	0	0	0	0	0	0	0	0	0	0	0	0	0	0	1	0	0	0	0
MER001265	0	5	0	0	0	0	1	dipeptidase AC (Acinetobacter calcoaceticus)	M19.003	M19	6	5	0.907441	0	0	0	0	0	0	0	0	0	0	0	0	0	0	1	0	1	0	0	0	0	1	0	0	0	0	0	0	0	0	0	0	0	0	0	0
MER013499	0	6	0	0	0	0	2	membrane-bound dipeptidase-3 (Homo sapiens)	M19.004	M19	8	6	1.08893	0	0	0	0	0	0	0	0	0	0	0	0	0	0	0	0	0	0	0	0	0	0	0	0	0	0	0	0	0	0	0	0	0	0	0	0
MER083409	0	1	0	1	0	0	1	membrane-bound dipeptidase-3 (Rattus norvegicus)	M19.004	M19	3	3	0.544465	0	0	0	0	0	0	0	0	0	0	0	0	0	0	0	0	0	0	0	0	0	0	0	0	0	0	0	0	0	0	0	0	0	0	0	0
MER013425	0	35	0	0	0	0	1	thermostable dipeptidase ({Brevibacillus}-type) (Brevibacillus borstelensis)	M19.007	M19	36	35	6.35209	0	0	0	0	0	0	0	0	0	0	0	0	0	0	0	0	0	1	0	0	0	0	0	0	0	0	0	0	0	0	1	0	0	0	0	0
MER006319	0	8	0	0	0	0	6	Caul_3875-type dipeptidase (Caulobacter crescentus)	M19.012	M19	13	12	2.17786	0	0	0	0	0	0	0	0	0	0	0	0	0	0	0	0	0	0	0	0	0	0	0	0	0	0	0	0	0	0	0	0	0	0	0	0
MER013479	0	20	0	0	0	0	7	Mername-AA306 protein (Pseudomonas aeruginosa)	M19.950	M19	27	20	3.62976	0	0	0	0	0	0	0	0	0	0	0	0	0	0	0	0	0	0	0	0	0	0	0	0	0	0	0	0	0	0	0	2	0	0	0	0
MER011422	0	10	0	0	0	0	2	CG6154 protein ({Drosophila melanogaster}) (Drosophila melanogaster)	M19.A01	M19	12	12	2.17786	0	0	0	0	0	0	0	0	0	0	0	0	0	0	0	0	0	0	0	0	0	0	0	0	0	0	0	0	0	0	0	0	0	0	0	0
MER011343	0	20	1	0	0	0	0	CG42750 g.p. ({Drosophila melanogaster}) (Drosophila melanogaster)	M19.A02	M19	21	20	3.62976	0	0	0	0	0	0	0	0	0	0	0	0	0	0	0	0	0	0	0	1	0	1	0	0	0	0	0	0	0	0	0	0	0	0	0	0
MER001266	0	35	0	0	0	0	1	glutamate carboxypeptidase (Pseudomonas sp.); Release of C-terminal glutamate residues from a wide range of N-acylating moieties, including peptidyl, aminoacyl, benzoyl, benzyloxycarbonyl, folyl and pteroyl groups.	M20.001	M20A	36	30	5.44465	0	0	0	0	0	0	0	0	0	0	0	0	0	0	0	0	0	0	0	0	0	0	0	0	0	0	0	0	0	0	0	0	0	0	0	0
MER001269	0	14	1	0	0	0	3	Gly-Xaa carboxypeptidase (Saccharomyces cerevisiae); Necessary for use of certain peptides as sole nitrogen source. May also cleave intracellularly generated peptides to recycle amino acids for protein synthesis.Release of C-terminal aminoacid	M20.002	M20A	18	17	3.0853	0	0	0	0	0	0	0	0	0	0	0	0	0	0	0	0	0	0	0	0	0	0	0	0	0	0	0	0	0	0	0	0	0	0	0	0
MER001421	0	51	0	0	0	0	0	peptidase T (Escherichia coli) ; Cleaves the N-terminal amino acid of tripeptides.	M20.003	M20B	51	46	8.34846	0	0	0	0	0	0	0	0	0	0	0	0	0	0	1	0	0	2	0	0	0	0	0	0	0	0	0	0	0	0	0	0	0	0	0	0
MER001361	0	4	0	0	0	0	2	peptidase V (Lactobacillus delbrueckii)	M20.004	M20A	6	6	1.08893	0	0	0	0	0	0	0	0	0	0	0	0	0	0	0	0	0	0	0	0	0	0	0	0	0	0	0	0	0	0	0	0	0	0	0	0
MER026494	0	55	0	0	0	0	5	carnosine dipeptidase II (Mus musculus)	M20.005	M20F	58	51	9.2559	0	0	0	0	0	0	0	0	0	0	0	0	0	0	1	1	0	0	0	0	1	0	1	0	0	0	0	0	0	0	0	0	0	0	0	0
MER015142	0	25	0	0	0	0	4	carnosine dipeptidase I (Homo sapiens); Hydrolyses carnosine extracellularly. Preferential hydrolysis of the β-AlaHis dipeptide (carnosine), and also anserine, XaaHis dipeptides and other dipeptides including homocarnosine	M20.006	M20F	22	21	3.81125	0	0	0	0	0	0	0	0	0	0	0	0	0	0	0	0	0	0	0	1	0	1	0	0	0	0	0	0	1	0	0	0	0	0	0	0
MER001283	0	50	0	2	0	0	3	Xaa-His dipeptidase (Escherichia coli) ; ydrolysis of dipeptides, preferentially hydrophobic dipeptides including prolyl amino acids	M20.007	M20C	53	50	9.07441	0	0	0	0	0	0	0	0	0	0	0	0	0	0	0	0	0	2	0	1	0	1	0	0	0	0	0	0	0	0	0	0	0	0	0	0
MER002007	0	57	1	0	0	0	13	carboxypeptidase Ss1 (Sulfolobus solfataricus); Can release basic, acidic, aromatic, and, to a lesser extent, aliphatic amino acids.	M20.008	M20D	71	65	11.7967	0	0	0	0	0	0	0	0	0	0	0	0	0	0	1	1	1	1	0	0	0	0	0	0	0	0	0	0	0	0	0	0	0	0	0	0
MER005163	0	5	0	0	0	0	1	\Mername-AA028 peptidase (Pyrococcus horikoshii)	M20.009	M20D	6	6	1.08893	0	0	0	0	0	0	0	0	0	0	0	0	0	0	0	0	0	0	0	0	0	0	0	0	0	0	0	0	0	0	0	0	0	0	0	0
MER047723	0	73	0	0	0	0	6	Pep581 peptidase (Prevotella albensis) ; broad specificity dipeptidase that has been found in several prokaryotes. The enzyme expressed from Pep581 differed from PepD enzymes previously characterised in that it hydrolysed tri- and oligopeptides in addition to dipeptides, cleaving single amino acids from the N terminus.	M20.012	M20C	78	63	11.4338	0	0	0	0	0	0	0	0	0	0	0	0	0	0	1	1	1	0	0	0	1	0	1	0	0	0	0	0	0	0	0	0	0	0	0	0
MER002659	0	6	0	0	0	0	1	indoleacetyl amino acid hydrolase (Arabidopsis thaliana)	M20.014	M20D	7	7	1.27042	0	0	0	0	0	0	0	0	0	0	0	0	0	0	0	0	0	0	0	0	0	0	0	0	0	0	0	0	0	0	0	0	0	0	0	0
MER002655	0	33	0	0	0	0	3	YxeP putative peptidase (Bacillus subtilis)	M20.015	M20D	36	34	6.1706	0	0	0	0	0	0	0	0	0	0	0	0	0	0	0	0	0	0	0	0	0	0	0	0	0	0	0	0	0	0	0	0	0	0	0	0
MER028025	0	5	0	0	0	0	1	\BT3549 putative peptidase (Bacteroides thetaiotaomicron)	M20.016	M20A	6	5	0.907441	0	0	0	0	0	0	0	0	0	0	0	0	0	0	0	0	0	0	0	0	0	0	0	0	0	0	0	0	0	0	0	0	0	0	0	0
MER026471	0	5	0	0	0	0	2	Dug1 peptidase (Saccharomyces cerevisiae)	M20.017	M20F	7	7	1.27042	0	0	0	0	0	0	0	0	0	0	0	0	0	0	0	0	0	0	0	0	0	0	0	0	0	0	0	0	0	0	0	0	0	0	0	0
MER028941	0	29	0	0	0	0	0	BC4143 protein (Bacillus cereus)	M20.018	M20B	27	25	4.53721	0	0	0	0	0	0	0	0	0	0	0	0	0	0	0	0	0	0	0	0	0	0	0	0	0	0	0	0	0	0	0	0	0	0	0	0
MER002013	0	6	0	0	0	0	1	At3g02875 ({Arabidopsis thaliana})-type peptidase (Arabidopsis thaliana)	M20.A02	M20D	7	7	1.27042	0	0	0	0	0	0	0	0	0	0	0	0	0	0	0	0	0	0	0	0	0	0	0	0	0	0	0	0	0	0	0	0	0	0	0	0
MER002014	0	8	0	0	0	0	2	At5g56650 ({Arabidopsis thaliana}) (Arabidopsis thaliana)	M20.A03	M20D	10	9	1.63339	0	0	0	0	0	0	0	0	0	0	0	0	0	0	0	0	0	0	0	0	0	0	0	0	0	0	0	0	0	0	0	0	0	0	0	0
MER003369	0	64	0	0	0	0	6	\YgeY protein ({Escherichia coli}) (Escherichia coli)	M20.A08	M20A	69	60	10.8893	0	0	0	1	0	0	0	0	0	0	0	0	0	0	1	0	1	0	0	0	0	0	0	0	0	0	0	0	0	0	0	0	0	0	0	0
MER052470	0	6	0	0	0	0	0	DDB_G0279291 g.p. ({Dictyostelium discoideum}) (Dictyostelium discoideum)	M20.A18	M20X	7	7	1.27042	0	0	0	0	0	0	0	0	0	0	0	0	0	0	0	0	0	0	0	0	0	0	0	0	0	0	0	0	0	0	0	0	0	0	0	0
MER003775	0	2	1	0	0	0	0	\ylmB g.p. ({Bacillus subtilis}) (Bacillus subtilis)	M20.A19	M20A	2	2	0.362976	0	0	0	0	0	0	0	0	0	0	0	0	0	0	0	0	0	0	0	0	0	0	0	0	0	0	0	0	0	0	0	1	0	0	0	0
MER238460	0	19	0	0	0	0	0	BSn5_04310 g.p. ({Bacillus subtilis}) (Bacillus subtilis)	M20.A22	M20A	17	16	2.90381	0	0	0	0	0	0	0	0	0	0	0	0	0	0	0	0	0	0	0	0	0	0	0	0	0	0	0	0	0	0	0	0	0	0	0	0
MER369336	0	20	0	0	0	0	0	Bsubs1_010100013116 g.p. ({Bacillus subtilis}) (Bacillus subtilis)	M20.A23	M20A	20	20	3.62976	0	0	0	0	0	0	0	0	0	0	0	0	0	0	0	0	0	0	0	0	0	0	0	0	0	0	0	0	0	0	0	0	0	0	0	0
MER017385	0	27	0	0	0	0	1	\PF1185 g.p. ({Pyrococcus furiosus}) (Pyrococcus furiosus)	M20.A24	M20A	25	24	4.35572	0	0	0	0	0	0	0	0	0	0	0	0	0	0	0	0	0	0	0	0	0	0	0	0	0	0	0	0	0	0	0	0	0	0	0	0
MER369972	0	24	0	0	0	0	1	PFC_08320 g.p. ({Pyrococcus furiosus}) (Pyrococcus furiosus); In general, the peptidases hydrolyse the late products of protein degradation so as to complete the conversion of proteins to free amino acids	M20.A25	M20A	25	24	4.35572	0	0	0	0	0	0	0	0	0	0	0	0	0	0	1	1	1	0	0	1	1	1	0	0	0	0	0	0	0	0	0	0	0	0	0	1
MER003376	0	2	0	0	0	0	0	zoocin A (Streptococcus zooepidemicus)	M23.005	M23B	2	2	0.362976	0	0	0	0	0	0	0	0	0	0	0	0	0	0	0	0	0	0	0	0	0	0	0	0	0	0	0	0	0	0	0	0	0	0	0	0
MER069741	0	35	4	1	70	0	112	Mername-AA292 peptidase (Neisseria gonorrhoeae)	M23.009	M23B	217	151	27.4047	0	0	0	0	0	0	0	0	0	0	0	0	0	0	0	0	0	0	0	0	0	0	0	0	0	0	0	0	0	0	0	0	0	0	0	0
MER015415	0	0	0	0	14	0	12	DipM g.p. ({Caulobacter} sp.) (Caulobacter crescentus)	M23.951	M23B	26	24	4.35572	0	0	0	0	0	0	0	0	0	0	0	0	0	0	0	0	0	0	0	0	0	0	0	0	0	0	0	0	0	0	0	0	0	0	0	0
MER001243	0	265	0	0	0	0	2	methionyl aminopeptidase 1 ({Escherichia}-type) (Escherichia coli) ; Removes the N-terminal methionine from nascent proteins.	M24.001	M24A	262	243	44.1016	1	0	0	0	0	1	0	0	0	0	0	0	0	0	0	0	0	0	0	0	1	0	0	0	0	0	0	0	0	0	0	0	0	0	0	0
MER001250	0	7	0	0	0	0	0	Xaa-Pro dipeptidase (bacteria-type) (Escherichia coli)	M24.003	M24B	7	6	1.08893	0	0	0	0	0	0	0	0	0	0	0	0	0	0	0	0	0	0	0	0	0	0	0	0	0	0	0	0	0	0	0	0	0	0	0	0
MER001244	0	94	0	0	0	0	6	aminopeptidase P (bacteria) (Escherichia coli) , intracellular protein turnover, Release of any N-terminal amino acid, including proline, that is linked to proline, even from a dipeptide or tripeptide.	M24.004	M24B	101	80	14.5191	0	0	0	0	0	0	0	0	0	0	0	0	0	0	0	0	0	0	0	0	0	0	0	0	0	0	0	0	0	0	0	0	0	0	0	0
MER002038	0	13	0	0	0	0	2	bacillus Xaa-Pro aminopeptidase (Lactobacillus delbrueckii); Hydrolysis of Xaa-|-Pro dipeptides; also acts on aminoacyl-hydroxyproline analogs. No action on Pro-|-Pro.	M24.006	M24B	15	15	2.72232	0	0	0	0	0	0	0	0	0	0	0	0	0	0	0	0	0	0	0	0	0	0	0	0	0	0	0	0	0	0	0	0	0	0	0	0
MER001248	0	39	0	0	0	0	0	Xaa-Pro dipeptidase (eukaryote) (Homo sapiens) ; Splits dipeptides with a prolyl or hydroxyprolyl residue in the C-terminal position. Plays an important role in collagen metabolism because the high level of iminoacids in collagen.	M24.007	M24B	38	28	5.08167	0	0	0	0	0	0	0	0	0	0	0	0	0	0	0	0	0	0	0	0	0	0	0	0	0	0	0	0	0	0	0	0	0	0	0	0
MER004931	0	377	0	0	0	1	3	hyperthermophile prolidase (Pyrococcus furiosus) , Splits dipeptides with a prolyl in the C-terminal position and a nonpolar amino acid at the N-terminal position.	M24.008	M24B	355	259	47.0054	0	0	0	0	0	0	0	0	0	0	0	1	0	0	1	0	1	1	1	3	2	3	1	0	2	4	1	2	0	0	1	2	1	1	1	1
MER004321	0	15	0	0	0	0	1	aminopeptidase P1 (Homo sapiens)	M24.009	M24B	15	15	2.72232	0	0	0	0	0	0	0	0	0	0	0	0	0	0	0	0	0	0	0	0	0	0	0	0	0	0	0	0	0	0	0	0	0	0	0	0
MER001342	0	5	0	0	0	0	0	methionyl aminopeptidase 1 (eukaryote) (Homo sapiens)	M24.017	M24A	5	5	0.907441	0	0	0	0	0	0	0	0	0	0	0	0	0	0	0	0	0	0	0	0	0	0	0	0	0	0	0	0	0	0	0	0	0	0	0	0
MER005462	0	93	0	0	0	0	1	leucine aminopeptidase ({Thermotoga}-type) (Thermotoga maritima); hydrolysis of leucine residues at the N-terminus of peptides and proteins	M24.031	M24B	86	82	14.882	0	0	0	0	0	0	0	0	0	0	0	0	0	0	1	1	1	2	0	1	1	2	1	0	0	1	0	0	0	1	0	1	0	0	0	0
MER004532	0	95	0	0	0	0	1	PH0974 dipeptidase (Pyrococcus horikoshii)	M24.034	M24B	92	83	15.0635	1	1	1	1	1	0	0	0	1	0	0	0	0	1	1	1	0	0	0	0	0	0	0	0	0	0	0	0	0	0	0	0	0	0	0	0
MER003880	0	244	0	0	0	0	6	methionyl aminopeptidase (archaean-type) ({Pyrococcus furiosus}) (Pyrococcus furiosus) ; removal of the initiating methionine of many proteins, The X-Pro dipeptidase found in eukaryotes has a role in the cleavage of XaaPro linkages found in dipeptides associated with collagen recycling.	M24.035	M24A	217	191	34.6642	0	1	1	1	1	0	1	1	1	2	1	0	1	2	2	2	1	1	1	3	3	3	3	1	1	0	1	1	1	1	1	1	1	0	1	1
MER013450	0	3	0	0	0	0	0	methionyl aminopeptidase 1 ({Staphylococcus}-type) (Staphylococcus aureus)	M24.036	M24A	3	3	0.544465	0	0	0	0	0	0	0	0	0	0	0	0	0	0	0	0	0	0	0	0	0	0	0	0	0	0	0	0	0	0	0	0	0	0	0	0
MER016544	0	3	0	0	0	0	0	At4g36760 g.p. ({Arabidopsis thaliana}) and similar (Arabidopsis thaliana)	M24.037	M24B	3	3	0.544465	0	0	0	0	0	0	0	0	0	0	0	0	0	0	0	0	0	0	0	0	0	0	0	0	0	0	0	0	0	0	0	0	0	0	0	0
MER015127	0	6	0	0	0	0	0	At1g13270 ({Arabidopsis thaliana})-type peptidase (Arabidopsis thaliana)	M24.A05	M24A	6	5	0.907441	0	0	0	0	0	0	0	0	0	0	0	0	0	0	0	0	0	0	0	0	0	0	0	0	0	0	0	0	0	0	0	0	0	0	0	0
MER005690	0	4	0	0	0	0	0	At4g37040 ({Arabidopsis thaliana})-type peptidase (Arabidopsis thaliana)	M24.A06	M24A	4	4	0.725953	0	0	0	0	0	0	0	0	0	0	0	0	0	0	0	0	0	0	0	0	0	0	0	0	0	0	0	0	0	0	0	0	0	0	0	0
MER003105	0	6	0	0	0	0	3	FRA1 g.p. ({Saccharomyces cerevisiae}) (Saccharomyces cerevisiae)	M24.A10	M24B	9	9	1.63339	0	0	0	0	0	0	0	0	0	0	0	0	0	0	0	0	0	0	0	0	0	0	0	0	0	0	0	0	0	0	0	0	0	0	0	0
MER001284	0	0	0	8	0	0	0	aminopeptidase Ap1 (Vibrio proteolyticus)	M28.002	M28E	8	8	1.45191	0	0	0	0	0	0	0	0	0	0	0	0	0	0	0	0	0	0	0	0	0	0	0	0	0	0	0	0	0	0	0	0	0	0	0	0
MER001289	0	4	1	15	0	0	0	ywaD peptidase (Bacillus subtilis); catalyzes the hydrolysis of a range of N-terminal amino acids, Release of an N-terminal amino acid, preferentially leucine, but not glutamic or aspartic acids	M28.009	M28A	20	19	3.44828	0	0	0	0	0	0	0	0	0	0	0	0	0	0	0	0	0	0	0	0	0	0	0	0	0	0	0	0	0	0	0	1	0	0	0	0
MER005238	0	1	0	1	0	0	1	glutamate carboxypeptidase III (Homo sapiens)	M28.012	M28B	4	4	0.725953	0	0	0	0	0	0	0	0	0	0	0	0	0	0	0	0	0	0	0	0	0	0	0	0	0	0	0	0	0	0	0	0	0	0	0	0
MER005244	0	0	0	10	0	0	1	carboxypeptidase Q (Homo sapiens) ; Carboxypeptidase that may play an important role in the hydrolysis of circulating peptides.	M28.014	M28D	12	12	2.17786	0	0	0	0	0	0	0	0	0	0	0	0	0	0	0	0	0	0	0	0	0	0	0	0	0	0	0	0	0	0	0	0	0	0	0	0
MER005241	0	0	0	0	0	0	2	aminopeptidase ES-62 ({Acanthocheilonema viteae}) (Acanthocheilonema viteae)	M28.015	M28D	2	2	0.362976	0	0	0	0	0	0	0	0	0	0	0	0	0	0	0	0	0	0	0	0	0	0	0	0	0	0	0	0	0	0	0	0	0	0	0	0
MER100667	0	4	0	6	0	0	2	AM-1 aminopeptidase (Aneurinibacillus sp. AM-1)	M28.020	M28A	11	8	1.45191	0	0	0	0	0	0	0	0	0	0	0	0	0	0	0	0	0	0	0	0	0	0	0	0	0	0	0	0	0	0	0	0	0	0	0	0
MER015095	0	0	0	2	0	0	0	glutaminyl cyclase (Homo sapiens)	M28.974	M28A	2	2	0.362976	0	0	0	0	0	0	0	0	0	0	0	0	0	0	0	0	0	0	0	1	0	1	0	0	0	0	0	0	0	0	0	0	0	0	0	0
MER194228	0	2	0	1	0	0	0	BSNT_05883 g.p. ({Bacillus subtilis}) (Bacillus subtilis)	M28.A01	M28A	3	3	0.544465	0	0	0	0	0	0	0	0	0	0	0	0	0	0	0	0	0	0	0	0	1	0	0	0	0	0	0	0	0	0	0	0	0	0	0	0
MER011464	0	0	2	0	0	0	0	CG11961 protein ({Drosophila melanogaster}) (Drosophila melanogaster)	M28.A13	M28X	2	2	0.362976	0	0	0	0	0	0	0	0	0	0	0	0	0	0	0	0	0	0	0	0	0	0	0	0	0	0	0	0	0	0	0	0	0	0	0	0
MER001285	0	8	0	0	0	0	0	aminopeptidase T (Thermus aquaticus)	M29.001	M29	8	8	1.45191	0	0	0	0	0	0	0	0	0	0	0	0	0	0	0	0	0	0	0	0	0	0	0	0	0	0	0	0	0	0	0	0	0	0	0	0
MER001287	0	72	0	0	0	0	8	aminopeptidase II ({Bacillus}-type) (Geobacillus stearothermophilus) , thermostable, Broad specificity metal-dependent exopeptidase, releasing all N-terminal amino acids	M29.002	M29	75	67	12.1597	0	0	0	0	0	0	0	0	0	0	0	0	0	0	0	0	0	0	0	1	1	0	1	1	0	0	0	0	0	0	1	0	0	0	0	0
MER005731	0	9	0	0	0	0	0	PepS aminopeptidase (Streptococcus thermophilus)	M29.004	M29	9	9	1.63339	0	0	0	0	0	0	0	0	0	0	0	0	0	0	0	0	0	0	0	0	0	0	0	0	0	0	0	0	0	0	0	0	0	0	0	0
MER014416	0	14	0	0	0	0	0	aminopeptidase S ({Staphylococcus}-type) (Staphylococcus aureus)	M29.005	M29	13	13	2.35935	0	0	0	0	0	0	0	0	0	0	0	0	0	0	1	0	0	0	1	0	0	0	0	0	0	0	0	0	0	0	0	0	0	0	0	0
MER001182	0	0	0	1	0	0	1	hyicolysin (Staphylococcus hyicus)	M30.001	M30	2	2	0.362976	0	0	0	0	0	0	0	0	0	0	0	0	0	0	0	0	0	0	0	0	0	0	0	0	0	0	0	0	0	0	0	0	0	0	0	0
MER001186	0	32	0	0	0	0	5	carboxypeptidase Taq (Thermus aquaticus); Broad specificity carboxypetidase that releases amino acids sequentially from the C-terminus, including neutral, aromatic, polar and basic residues, but not Pro	M32.001	M32	37	35	6.35209	0	0	0	0	0	0	0	0	0	0	0	0	0	0	0	0	0	0	0	1	1	1	1	1	1	0	0	0	0	0	0	0	0	0	0	0
MER017390	0	29	0	0	0	0	2	carboxypeptidase Pfu (Pyrococcus furiosus) , Broad specificity carboxypetidase that releases amino acids sequentially from the C-terminus, including neutral, aromatic, polar and basic residues, but not Pro, Gly, Asp and Glu.	M32.002	M32	29	27	4.90018	0	0	0	0	0	0	0	0	0	0	0	0	0	0	0	0	0	0	1	0	0	0	0	0	0	0	1	0	0	0	0	0	0	0	0	0
MER002064	0	18	0	0	0	0	3	ypwA peptidase (Bacillus subtilis); road specificity carboxypetidase that releases amino acids sequentially from the C-terminus, including neutral, aromatic, polar and basic residues. Has lower activity with substrates ending with His or Trp.	M32.006	M32	20	18	3.26679	0	0	0	0	0	0	0	0	0	0	0	0	0	0	1	1	2	0	0	0	0	0	0	0	0	0	0	0	0	0	1	0	0	0	0	1
MER001400	0	0	0	2	0	0	1	fungalysin (Aspergillus fumigatus)	M36.001	M36	3	2	0.362976	0	0	0	0	0	0	0	0	0	0	0	0	0	0	0	0	0	0	0	0	0	0	0	0	0	0	0	0	0	0	0	0	0	0	0	0
MER001495	0	11	0	0	0	0	0	isoaspartyl dipeptidase (metallo-type) (Escherichia coli); Prevents accumulation of isoaspartyl peptides, thought to be toxic to bacteria.	M38.001	M38	12	11	1.99637	0	0	0	0	0	0	0	0	0	0	0	0	0	0	0	0	0	0	0	0	0	0	1	0	0	0	0	0	0	0	0	0	0	0	0	0
MER005900	0	43	0	0	0	0	30	Pro-Hyp dipeptidase (Microbacterium esteraromaticum)	M38.002	M38	73	59	10.7078	0	0	0	0	0	0	0	0	0	0	0	0	0	0	0	0	0	1	0	1	0	1	0	0	0	0	0	0	0	0	1	1	0	0	0	0
MER033186	0	187	0	0	0	0	3	1300019j08rik protein (Homo sapiens/probable imidazolonepropionase ); This subpathway is part of the pathway L-histidine degradation into L-glutamate, which is itself part of Amino-acid degradation.	M38.980	M38	182	168	30.49	0	0	0	0	0	0	0	0	0	0	0	0	0	0	1	1	1	1	0	1	1	1	1	0	1	0	0	1	0	0	0	0	0	0	0	1
MER015083	0	0	2	0	0	0	0	Afg3-like protein 1B (Mus musculus)	M41.016	M41	2	2	0.362976	0	0	0	0	0	0	0	0	0	0	0	0	0	0	0	0	0	0	0	0	0	0	0	0	0	0	0	0	0	0	0	0	0	0	0	0
MER011748	0	0	2	0	0	0	0	AtFtsH3 peptidase (Arabidopsis thaliana)	M41.022	M41	2	2	0.362976	0	0	0	0	0	0	0	0	0	0	0	0	0	0	0	0	0	0	0	0	0	0	0	0	0	0	0	0	0	0	0	0	0	0	0	0
MER171760	0	0	2	0	0	0	0	ppgn-1 g.p. ({Caenorhabditis elegans}) (Caenorhabditis elegans)	M41.A12	M41	2	2	0.362976	0	0	0	0	0	0	0	0	0	0	0	0	0	0	0	0	0	0	0	0	0	0	0	0	0	0	0	0	0	0	0	0	0	0	0	0
MER056525	0	0	16	0	0	0	0	DDB_G0284249 g.p. ({Dictyostelium discoideum}) (Dictyostelium discoideum)	M41.A17	M41	15	14	2.54083	0	0	0	0	0	0	0	0	0	0	0	0	0	0	0	0	0	0	0	0	0	0	0	0	0	0	0	0	0	0	0	0	0	0	0	0
MER002040	0	5	0	0	0	0	0	glutamyl aminopeptidase (bacterium) (Lactococcus lactis)	M42.001	M42	5	5	0.907441	0	0	0	0	0	0	0	0	0	0	0	0	0	0	0	0	0	0	0	0	0	0	0	0	0	0	0	0	0	0	0	0	0	0	0	0
MER005160	0	10	2	0	0	0	0	PhTET1 aminopeptidase (Pyrococcus horikoshii) ; cleavage of polypeptides	M42.003	M42	12	12	2.17786	0	0	0	0	0	0	0	0	0	0	0	0	0	0	0	0	0	0	0	0	0	0	0	0	0	0	0	0	0	0	0	0	0	0	0	0
MER004410	0	249	0	0	0	0	26	PhTET2 aminopeptidase (Pyrococcus furiosus) ; cleavage of polypeptides	M42.004	M42	247	189	34.3013	0	1	1	1	1	1	1	0	1	0	0	0	0	0	2	2	3	3	0	1	1	1	1	1	0	1	1	0	1	0	1	1	1	0	0	0
MER013829	0	13	0	0	0	0	1	TET aminopeptidase (Halobacterium sp. NRC-1)	M42.005	M42	13	13	2.35935	0	0	0	0	0	0	0	0	0	0	0	0	0	0	0	0	0	0	0	0	0	0	0	0	0	0	0	0	0	0	0	0	0	0	0	0
MER072098	0	2	0	0	0	0	0	FrvX putative peptidase (Cytophaga hutchinsonii)	M42.006	M42	2	2	0.362976	0	0	0	0	0	0	0	0	0	0	0	0	0	0	0	0	0	0	0	0	0	0	0	0	0	0	0	0	0	0	0	0	0	0	0	0
MER005472	0	21	0	0	0	0	1	TM1048-type putative peptidase (Thermotoga maritima)	M42.007	M42	22	22	3.99274	0	0	0	0	0	0	0	0	0	0	0	0	0	0	0	0	0	0	0	0	0	0	0	0	0	0	0	0	0	0	0	0	0	0	0	0
MER005169	0	34	0	0	0	0	1	PhTET3 aminopeptidase (Pyrococcus horikoshii) , family includes glutamyl aminopeptidase	M42.009	M42	34	33	5.98911	0	0	0	0	0	0	0	0	0	0	0	0	0	0	0	0	0	1	0	0	0	0	0	0	0	0	0	0	0	0	0	0	0	0	0	0
MER002046	0	36	0	0	0	0	3	CelM peptidase (Clostridium thermocellum) , putative aminopeptidase	M42.010	M42	38	32	5.80762	0	0	0	0	0	0	0	0	0	0	0	0	0	0	0	0	0	0	0	0	0	0	0	0	0	0	0	0	0	0	0	0	0	0	0	0
MER002043	0	4	0	0	0	0	3	SgcX protein ({Escherichia coli}) (Escherichia coli)	M42.A01	M42	7	7	1.27042	0	0	0	0	0	0	0	0	0	0	0	0	0	0	0	0	0	0	0	0	0	0	0	0	0	0	1	0	0	0	0	0	0	0	0	0
MER025084	0	19	0	0	0	0	0	yhfE g.p. ({Bacillus subtilis}) (Bacillus subtilis)	M42.A02	M42	18	16	2.90381	0	0	0	0	0	0	0	0	0	0	0	0	0	0	0	0	0	0	0	0	0	0	0	0	0	0	0	0	0	0	0	0	0	0	0	0
MER002084	0	0	0	1	0	0	1	cytophagalysin (Cytophaga sp.)	M43.001	M43A	2	2	0.362976	0	0	0	0	0	0	0	0	0	0	0	0	0	0	0	0	0	0	0	0	0	0	0	0	0	0	0	0	0	0	0	0	0	0	0	0
MER025086	0	0	0	0	1	0	1	ulilysin (Methanosarcina acetivorans)	M43.007	M43B	2	2	0.362976	0	0	0	0	0	0	0	0	0	0	0	0	0	0	0	0	0	0	0	0	0	0	0	0	0	0	0	0	0	0	0	0	0	0	0	0
MER003824	0	0	20	0	0	0	0	Mername-AA052 peptidase (Helicobacter pylori)	M48.008	M48A	20	20	3.62976	0	0	0	0	0	0	0	0	0	0	0	0	0	0	0	0	0	0	0	0	0	0	0	0	0	0	0	0	0	0	0	0	0	0	0	0
MER003772	0	0	25	0	0	0	1	YhfN peptidase (Bacillus subtilis)	M48.009	M48A	25	22	3.99274	0	0	0	0	0	0	0	0	0	0	0	0	0	0	0	0	0	0	0	0	0	0	0	0	0	0	0	0	0	0	0	0	0	0	0	0
MER026496	0	0	0	0	0	0	3	metalloprotease-related protein-1 (Mus musculus)	M48.017	M48C	3	3	0.544465	0	0	0	0	0	0	0	0	0	0	0	0	0	0	0	0	0	0	0	0	0	0	0	0	0	0	0	0	0	0	0	0	0	0	0	0
MER026545	0	1	3	0	0	0	9	Oma1 peptidase (Saccharomyces cerevisiae)	M48.018	M48C	13	13	2.35935	0	0	0	0	0	0	0	0	0	0	0	0	0	0	0	0	0	0	0	0	0	0	0	0	0	0	0	0	0	0	0	0	0	0	0	0
MER042387	0	36	15	0	1	0	79	GSU1437 putative peptidase (Geobacter sulfurreducens)	M48.019	M48C	128	99	17.9673	0	0	0	0	0	0	0	0	0	0	0	0	0	0	0	0	0	0	0	0	0	0	0	0	0	0	0	0	0	0	0	0	0	0	0	0
MER026552	0	0	4	0	0	0	10	At5g51740 ({Arabidopsis thaliana})-type peptidase (Arabidopsis thaliana)	M48.A01	M48C	13	13	2.35935	0	0	0	0	0	0	0	0	0	0	0	0	0	0	0	0	0	0	0	0	0	0	0	0	0	0	0	0	0	0	0	0	0	0	0	0
MER015215	0	9	1	0	0	0	1	At3g27110 ({Arabidopsis thaliana}) (Arabidopsis thaliana)	M48.A02	M48B	10	9	1.63339	0	0	0	0	0	0	0	0	0	0	0	0	0	0	0	0	0	0	0	0	0	0	0	0	0	0	0	1	0	0	0	0	0	0	0	0
MER173063	0	0	7	0	0	0	0	zmpste24 g.p. ({Dictyostelium discoideum}-type) (Dictyostelium discoideum)	M48.A08	M48A	7	7	1.27042	0	0	0	0	0	0	0	0	0	0	0	0	0	0	0	0	0	0	0	0	0	0	0	0	0	0	0	0	0	0	0	0	0	0	0	0
MER017394	0	0	6	0	0	0	0	PF1597 g.p. ({Pyrococcus furiosus}) (Pyrococcus furiosus)	M48.A10	M48B	6	6	1.08893	0	0	0	0	0	0	0	0	0	0	0	0	0	0	0	0	0	0	0	0	0	0	0	0	0	0	0	0	0	0	0	0	0	0	0	0
MER031491	0	11	16	0	1	0	19	BepA ({Escherichia coli}) (Escherichia coli); Functions as both a chaperone and a metalloprotease. Maintains the integrity of the outer membrane by promoting either the assembly or the elimination of outer membrane proteins, depending on their folding state. Promotes disulfide rearrangement of LptD during its biogenesis, and proteolytic degradation of LptD and BamA when their proper assembly is c…	M48.A12	M48C	48	45	8.16697	0	0	0	0	0	0	0	0	0	0	0	0	0	0	0	0	0	0	0	0	1	0	0	0	0	0	0	0	0	0	0	0	0	0	0	0
MER028047	0	6	0	1	0	0	2	dipeptidyl-peptidase IIIB (Bacteroides thetaiotaomicron)	M49.003	M49	9	7	1.27042	0	0	0	0	0	0	0	0	0	0	0	0	0	0	0	0	0	0	0	0	0	0	0	0	0	0	0	0	0	0	0	0	0	0	0	0
MER004469	0	0	15	0	0	0	0	protein Rv2869c ({Mycobacterium tuberculosis})-type peptidase (Mycobacterium tuberculosis)	M50.005	M50B	15	15	2.72232	0	0	0	0	0	0	0	0	0	0	0	0	0	0	0	0	0	0	0	0	0	0	0	0	0	0	0	0	0	0	0	0	0	0	0	0
MER004466	0	0	69	0	0	0	0	MjS2P-type peptidase (Methanocaldococcus jannaschii) ; intramembrane protease (S2P) that cleaves type-2 transmembrane proteins within their membrane-spanning domains	M50.006	M50B	70	67	12.1597	0	0	0	0	0	0	0	0	0	0	0	0	0	0	0	0	0	0	0	0	0	0	0	0	0	0	0	0	0	0	0	0	0	0	0	0
MER017395	0	0	124	0	0	0	0	\Mername-AA294 peptidase (Pyrococcus furiosus), metalloendopeptidases that can play a role in regulation	M50.010	M50B	117	111	20.1452	1	1	1	1	1	0	1	1	0	1	1	0	1	1	1	1	0	0	1	1	1	1	1	1	0	0	1	0	0	0	0	0	0	1	0	0
MER019120	0	0	185	0	0	0	0	PF0392 g.p. ({Pyrococcus furiosus}) (Pyrococcus furiosus)	M50.A04	M50B	181	171	31.0345	0	0	0	0	0	0	0	0	0	0	0	0	0	0	0	0	1	0	0	1	1	1	1	1	1	1	0	1	0	1	1	1	1	1	1	0
MER004698	0	0	168	0	0	0	1	ywhC g.p. ({Bacillus subtilis}) (Bacillus subtilis)	M50.A05	M50B	168	156	28.3122	0	0	0	0	0	0	0	0	0	0	0	0	0	0	0	0	0	1	0	0	1	0	0	0	0	0	0	0	0	0	0	0	0	0	0	0
MER019119	0	0	49	0	0	0	0	PF0457 g.p. ({Pyrococcus furiosus}) (Pyrococcus furiosus)	M50.A07	M50B	49	48	8.71143	0	0	0	0	0	1	0	0	1	0	0	0	0	1	0	0	0	0	0	0	0	0	0	0	0	0	0	0	0	0	0	0	1	0	0	0
MER011900	0	173	1	0	0	0	47	archaelysin (Methanocaldococcus jannaschii) ; Probable zinc metalloprotease whose natural substrate is unknown.	M54.001	M54	203	183	33.2123	0	0	0	0	0	1	1	1	0	1	0	0	0	1	0	0	0	0	0	0	0	0	0	0	1	1	1	1	1	0	0	0	1	0	0	1
MER011907	0	1	0	0	0	0	1	aminopeptidase AMZ2 (Homo sapiens)	M54.002	M54	2	2	0.362976	0	0	0	0	0	0	0	0	0	0	0	0	0	0	0	0	0	0	0	0	0	0	0	0	0	0	0	0	0	0	0	0	0	0	0	0
MER005922	0	66	3	0	0	0	13	D-aminopeptidase DppA (Bacillus subtilis); Hydrolyzes N-terminal residues in D-amino acid containing peptides. Among the tested substrates, the highest activities are with D-Ala-D-Ala and D-Ala-Gly-Gly.	M55.001	M55	82	66	11.9782	0	0	0	0	0	0	0	0	0	0	0	0	0	0	0	0	0	0	0	0	0	0	0	0	0	0	3	0	1	0	0	0	0	0	0	0
MER017397	0	53	0	0	0	0	7	PF1591 g.p. ({Pyrococcus furiosus}) (Pyrococcus furiosus)	M55.A01	M55	56	50	9.07441	0	0	0	0	0	0	0	0	0	0	0	0	0	0	0	0	0	0	0	0	0	0	0	0	0	0	0	0	0	0	0	0	0	0	0	0
MER073084	0	8	0	0	1	0	6	BcepAP aminopeptidase ({Burkholderia cepacia}) (Burkholderia ambifaria)	M61.002	M61	17	13	2.35935	0	0	0	0	0	0	0	0	0	0	0	0	0	0	0	0	0	0	0	0	0	0	0	0	0	0	0	0	0	0	0	0	0	0	0	0
MER053209	0	1	0	0	0	0	1	Mec peptidase (Mycobacterium tuberculosis)	M67.009	M67B	2	2	0.362976	0	0	0	0	0	0	0	0	0	0	0	0	0	0	0	0	0	0	0	0	0	0	0	0	0	0	0	0	0	0	0	0	0	0	0	0
MER031571	0	39	0	0	0	0	20	JAMM-like protein ({Archaeoglobus}-type) (Archaeoglobus fulgidus) ; likely regulatory	M67.010	M67B	58	55	9.98185	0	0	0	0	0	0	0	0	0	0	0	0	0	0	0	0	0	0	0	0	0	0	0	0	0	0	0	0	0	0	0	0	0	0	0	0
MER021993	0	1	1	0	0	0	1	rpn-11 g.p. ({Caenorhabditis elegans}) (Caenorhabditis elegans)	M67.A11	M67A	1	1	0.181488	0	0	0	1	0	0	0	0	0	0	0	0	0	0	0	0	0	0	0	0	0	0	0	0	0	0	0	0	0	0	0	0	0	0	0	0
MER127162	0	3	0	0	0	0	0	PghP gamma-polyglutamate hydrolase (bacteriophage) ()	M86.001	M86	3	3	0.544465	0	0	0	0	0	0	0	0	0	0	0	0	0	0	0	0	0	0	0	0	0	0	0	0	0	0	0	0	0	0	0	0	0	0	0	0
MER217243	0	7	0	0	0	0	8	MtfA peptidase (Escherichia coli)	M90.001	M90	15	15	2.72232	0	0	0	0	0	0	0	0	0	0	0	0	0	0	0	0	0	0	0	0	0	0	0	0	0	0	0	0	0	0	0	0	0	0	0	0
MER032094	0	10	0	0	0	0	5	Csd4 peptidase ({Helicobacter pylori}) (Helicobacter pylori)	M99.001	M99	15	14	2.54083	0	0	0	0	0	0	0	0	0	0	0	0	0	0	0	0	0	0	0	0	0	0	0	0	0	0	0	0	0	0	0	0	0	0	0	0
MER004893	0	8	2	0	0	0	3	DmpA aminopeptidase (Ochrobactrum anthropi) ; ydrolyses p-nitroanilide derivatives of glycine and d-alanine more efficiently than that of l-alanine. When regular peptides are utilized as substrates, the enzyme behaves as an aminopeptidase with a preference for N-terminal resid	P01.001	P01	13	13	2.35935	0	0	0	0	0	0	0	0	0	0	0	0	0	0	0	0	0	0	0	0	0	0	0	0	0	0	0	0	0	0	0	0	0	0	0	0
MER035593	0	0	0	0	0	0	2	pantetheinyl hydrolase ThnT precursor (Streptomyces cattleya)	P01.101	P01	2	2	0.362976	0	0	0	0	0	0	0	0	0	0	0	0	0	0	0	0	0	0	0	0	0	0	0	0	0	0	0	0	0	0	0	0	0	0	0	0
MER021825	0	0	0	0	0	0	3	tryptase-5 (Mus musculus)	S01.108	S01A	3	3	0.544465	0	0	0	0	0	0	0	0	0	0	0	0	0	0	0	0	0	0	0	0	0	0	0	0	0	0	0	0	0	0	0	0	0	0	0	0
MER000277	0	0	0	12	0	0	0	lysyl endopeptidase (bacteria) (Achromobacter lyticus) ; Preferential cleavage: Lys-|-Xaa, including Lys-|-Pro	S01.280	S01D	12	11	1.99637	0	0	0	0	0	0	0	0	0	0	0	0	0	0	0	0	0	0	0	0	0	0	0	0	0	0	0	0	0	0	0	0	0	0	0	0
MER003297	0	0	0	0	0	2	2	Nma111 peptidase (Saccharomyces cerevisiae)	S01.434	S01C	5	5	0.907441	0	0	0	0	0	0	0	0	0	0	0	0	0	0	0	0	0	0	0	0	0	0	0	0	0	0	0	0	0	0	0	0	0	0	0	0
MER004111	0	0	0	0	0	4	1	HtrA stress response protease ({Brucella-type}) (Brucella abortus)	S01.442	S01C	5	5	0.907441	0	0	0	0	0	0	0	0	0	0	0	0	0	0	0	0	0	0	0	0	0	0	0	0	0	0	0	0	0	0	0	0	0	0	0	0
MER013623	0	1	0	0	0	39	9	MucD peptidase (Pseudomonas aeruginosa)	S01.453	S01C	48	44	7.98548	0	0	0	0	0	0	0	0	0	0	0	0	0	0	0	0	0	0	0	0	0	0	0	0	0	0	0	0	0	0	0	0	0	0	0	0
MER063616	0	0	0	0	0	1	4	bhpA peptidase (spirochaete) (Borrelia turicatae)	S01.454	S01C	5	5	0.907441	0	0	0	0	0	0	0	0	0	0	0	0	0	0	0	0	0	0	0	0	0	0	0	0	0	0	0	0	0	0	0	0	0	0	0	0
MER001945	0	6	0	0	0	20	8	Deg1 chloroplast peptidase (Arabidopsis thaliana)	S01.472	S01C	33	29	5.26316	0	0	0	0	0	0	0	0	0	0	0	0	0	0	0	0	0	0	0	0	0	0	0	0	0	0	1	0	0	0	0	0	0	0	0	0
MER003290	0	0	0	0	0	4	4	HtrA peptidase ({Synechocystis}-type) (Synechocystis sp. PCC6803)	S01.482	S01C	8	8	1.45191	0	0	0	0	0	0	0	0	0	0	0	0	0	0	0	0	0	0	0	0	0	0	0	0	0	0	0	0	0	0	0	0	0	0	0	0
MER005468	0	0	0	0	0	6	10	HtrA peptidase ({Thermotoga maritima}-type) (Thermotoga maritima)	S01.491	S01C	16	16	2.90381	0	0	0	0	0	0	0	0	0	0	0	0	0	0	0	0	0	0	0	0	0	0	0	0	0	0	0	0	0	0	0	0	0	0	0	0
MER003850	0	0	0	0	0	11	4	HtrA peptidase ({Helicobacter}-type) (Helicobacter pylori)	S01.500	S01C	15	15	2.72232	0	0	0	0	0	0	0	0	0	0	0	0	0	0	0	0	0	0	0	0	0	0	0	0	0	0	0	0	0	0	0	0	0	0	0	0
MER054461	0	0	0	26	0	0	0	pepK ({Porphyromonas gingivalis}) (Porphyromonas gingivalis)	S01.527	S01A	25	17	3.0853	0	0	0	0	0	0	0	0	0	0	0	0	0	0	0	0	0	0	0	0	0	0	0	0	0	0	0	0	0	0	0	0	0	0	0	0
MER005090	0	0	0	0	0	7	5	At1g65640 ({Arabidopsis thaliana}) (Arabidopsis thaliana)	S01.A02	S01C	12	12	2.17786	0	0	0	0	0	0	0	0	0	0	0	0	0	0	0	0	0	0	0	0	0	0	0	0	0	0	0	0	0	0	0	0	0	0	0	0
MER014314	0	0	0	0	0	1	2	At5g36950 ({Arabidopsis thaliana}) (Arabidopsis thaliana)	S01.A04	S01C	3	3	0.544465	0	0	0	0	0	0	0	0	0	0	0	0	0	0	0	0	0	0	0	0	0	0	0	0	0	0	0	0	0	0	0	0	0	0	0	0
MER005089	0	1	0	0	0	0	1	At1g65630 ({Arabidopsis thaliana}) (Arabidopsis thaliana)	S01.A07	S01C	2	2	0.362976	0	0	0	0	0	0	0	0	0	0	0	0	0	0	0	0	0	0	0	0	0	0	0	0	0	0	0	0	0	0	0	0	0	0	0	0
MER016598	0	0	0	0	0	0	2	CG18735 protein ({Drosophila melanogaster}) (Drosophila melanogaster)	S01.B38	S01A	2	2	0.362976	0	0	0	0	0	0	0	0	0	0	0	0	0	0	0	0	0	0	0	0	0	0	0	0	0	0	0	0	0	0	0	0	0	0	0	0
MER011236	0	0	0	0	0	0	3	\CG10663-PC, isoform C ({Drosophila melanogaster}) (Drosophila melanogaster)	S01.B77	S01A	3	3	0.544465	0	0	0	0	0	0	0	0	0	0	0	0	0	0	0	0	0	0	0	0	0	0	0	0	0	0	0	0	0	0	0	0	0	0	0	0
MER030336	0	0	0	0	0	0	6	CG31954 g.p. ({Drosophila melanogaster}) (Drosophila melanogaster)	S01.B79	S01A	6	6	1.08893	0	0	0	0	0	0	0	0	0	0	0	0	0	0	0	0	0	0	0	0	0	0	0	0	0	0	0	0	0	0	0	0	0	0	0	0
MER001755	0	1	3	0	0	0	0	mesentericopeptidase (Bacillus pumilus)	S08.002	S08A	4	4	0.725953	0	0	0	0	0	0	0	0	0	0	0	0	0	0	0	0	0	0	0	0	0	0	0	0	0	0	0	0	0	0	0	0	0	0	0	0
MER002565	0	4	0	1	0	0	0	wprA g.p. ({Bacillus}-type) (Bacillus subtilis)	S08.004	S08A	4	4	0.725953	0	0	0	0	0	0	0	0	0	0	0	0	0	0	0	0	0	0	0	0	0	0	0	0	0	0	0	0	0	0	0	0	0	0	0	0
MER000333	0	3	1	8	0	0	2	thermitase (Thermoactinomyces vulgaris) ; ydrolysis of proteins, including collagen.	S08.007	S08A	14	14	2.54083	0	0	0	0	0	0	0	0	0	0	0	0	0	0	0	0	1	0	0	0	0	0	0	0	0	0	0	0	0	0	0	0	0	0	0	0
MER000332	0	23	7	97	0	0	24	subtilisin Ak1 (Geobacillus stearothermophilus); Thermophilic serine proteinase; active against substrates containing neutral or hydrophobic branched-chain amino acids	S08.009	S08A	149	113	20.5082	0	0	0	0	0	0	0	0	1	0	0	0	0	0	0	2	1	0	0	0	0	1	0	0	1	4	0	0	0	0	0	0	0	0	0	1
MER004690	0	0	0	2	0	0	0	PfSUB1 peptidase (Plasmodium falciparum)	S08.012	S08A	2	2	0.362976	0	0	0	0	0	0	0	0	0	0	0	0	0	0	0	0	0	0	0	0	0	0	0	0	0	0	0	0	0	0	0	0	0	0	0	0
MER000347	0	11	9	8	1	0	27	bacillopeptidase F (Bacillus subtilis) ; extracellular 90-kDa serine proteinase	S08.017	S08A	51	28	5.08167	0	0	0	0	0	0	0	0	0	0	0	0	0	0	0	0	0	0	0	0	0	0	0	0	0	0	0	1	0	0	0	0	0	0	0	0
MER016978	0	4	0	1	0	0	0	fervidolysin (Fervidobacterium pennivorans)	S08.021	S08A	5	4	0.725953	0	0	0	0	0	0	0	0	0	0	0	0	0	0	0	0	0	0	0	0	0	0	0	0	0	0	0	0	0	0	0	0	0	0	0	0
MER077555	0	1	0	1	0	0	2	high alkaline protease ({Alkaliphilus transvaalensis}) (Alkaliphilus transvaalensis)	S08.028	S08A	4	4	0.725953	0	1	0	0	0	0	0	0	0	0	0	0	0	0	0	0	0	0	0	0	0	0	0	0	0	0	0	0	0	0	0	0	0	0	0	0
MER016688	0	0	6	35	0	0	5	thermicin (Thermoanaerobacter yonseii)	S08.029	S08A	35	28	5.08167	0	0	0	0	3	0	0	0	0	0	0	0	1	0	1	2	1	0	0	0	0	0	0	0	0	0	0	1	0	0	0	0	0	0	0	0
MER000320	1	1	0	1	0	0	0	IspA peptidase (Bacillus subtilis)	S08.030	S08A	3	3	0.544465	0	0	0	0	0	0	1	0	0	0	0	0	0	0	0	0	0	0	0	0	0	0	0	0	0	0	0	0	0	0	0	0	0	0	0	0
MER000313	0	6	0	4	0	0	0	subtilisin E (Bacillus subtilis) ; Hydrolysis of proteins with broad specificity for peptide bonds, and a preference for a large uncharged residue in P1. Hydrolyzes peptide amides	S08.036	S08A	10	10	1.81488	0	0	0	0	0	0	0	0	0	0	0	0	0	0	0	0	0	0	0	0	0	0	0	0	0	0	0	0	0	0	0	0	0	0	0	0
MER000310	0	2	1	10	0	0	5	subtilisin DY (Bacillus subtilis) ; Subtilisin is an extracellular alkaline serine protease, it catalyzes the hydrolysis of proteins and peptide amides.	S08.037	S08A	17	17	3.0853	0	0	0	0	0	0	0	0	0	0	0	0	0	0	0	0	0	0	0	0	1	0	1	0	0	0	0	0	0	0	0	0	0	0	0	0
MER001709	0	0	0	3	0	0	0	apr2 peptidase ({Dichelobacter nodosus}) (Dichelobacter nodosus)	S08.040	S08A	3	3	0.544465	0	0	0	0	0	0	0	0	0	0	0	0	0	0	0	0	0	0	0	0	0	0	0	0	0	0	0	0	0	0	0	0	0	0	0	0
MER014300	0	1	0	0	0	0	1	HreP peptidase ({Yersinia enterocolitica}) (Yersinia enterocolitica)	S08.043	S08B	2	2	0.362976	0	0	0	0	0	0	0	0	0	0	0	0	0	0	0	0	0	0	0	0	0	0	0	0	0	0	0	0	0	0	0	0	0	0	0	0
MER001521	0	2	2	8	0	0	3	subtilisin NAT (Bacillus subtilis) ; Subtilisin is an extracellular alkaline serine protease, it catalyzes the hydrolysis of proteins and peptide amides. Subtilisin NAT also has fibrinolytic activity.	S08.044	S08A	15	15	2.72232	0	0	0	0	0	0	0	0	0	0	0	0	0	0	0	0	0	0	0	0	0	0	0	0	0	0	0	0	0	0	0	0	0	0	0	0
MER001699	0	2	1	3	0	0	0	subtilisin ALP 1 (Bacillus sp.)	S08.045	S08A	6	6	1.08893	0	0	0	0	1	0	0	0	0	0	0	0	0	0	0	0	0	0	0	0	0	0	0	0	0	0	0	0	0	0	0	0	0	0	0	0
MER002562	0	0	0	2	0	0	0	Apr peptidase (Pseudoalteromonas piscicida)	S08.067	S08A	2	2	0.362976	0	0	0	0	0	0	0	0	0	0	0	0	0	0	0	0	0	0	0	0	0	0	0	0	0	0	0	0	0	0	0	0	0	0	0	0
MER003536	0	27	19	55	0	0	7	SAM-P45 peptidase (Streptomyces albogriseolus); o prefer basic amino acids to aromatic or aliphatic amino acids	S08.069	S08A	80	65	11.7967	1	0	0	0	0	0	0	0	0	0	0	0	0	0	0	1	1	1	1	0	1	2	1	0	0	0	0	0	1	0	0	0	0	0	0	0
MER000389	0	3	0	0	0	1	5	PrcA peptidase (Anabaena variabilis)	S08.079	S08B	9	9	1.63339	0	0	0	0	0	0	0	0	0	0	0	0	0	0	0	0	0	0	0	0	0	0	0	0	0	0	0	0	0	0	0	0	0	0	0	0
MER015424	0	0	0	9	0	0	15	CP70 cold-active peptidase ({Flavobacterium balustinum}) (Chryseobacterium balustinum)	S08.083	S08A	24	16	2.90381	0	0	0	0	0	0	0	0	0	0	0	0	0	0	0	0	0	0	0	0	0	0	0	0	0	0	0	0	0	0	0	0	0	0	0	0
MER015438	0	0	0	1	0	0	5	SDD1 peptidase (Arabidopsis thaliana)	S08.084	S08A	7	7	1.27042	0	0	0	0	0	0	0	0	0	0	0	0	0	0	0	0	0	0	0	0	0	0	0	0	0	0	0	0	0	0	0	0	0	0	0	0
MER002529	0	0	11	12	0	0	2	STABLE peptidase ({Staphylothermus}-type) (Staphylothermus marinus)	S08.096	S08A	24	23	4.17423	0	0	0	0	0	0	0	0	0	0	0	0	0	0	0	0	0	0	0	1	1	1	1	0	0	0	0	1	0	0	0	0	0	0	0	0
MER001928	0	2	1	7	0	0	1	subtilisin sendai (Bacillus sp. G-825-6)	S08.098	S08A	11	11	1.99637	0	0	0	0	0	0	0	0	0	0	0	0	0	0	0	0	0	0	0	0	0	0	0	0	0	0	0	0	0	0	0	0	0	0	0	0
MER003020	0	0	2	3	4	0	0	pyrolysin (Pyrococcus furiosus); as endopeptidase activity toward caseins, casein fragments including alpha-S1-casein and synthetic peptides, highlty active at 95 C	S08.100	S08A	9	9	1.63339	0	0	0	0	0	0	0	0	0	0	0	0	0	0	0	0	0	0	0	0	0	0	0	0	1	0	0	0	0	0	0	0	0	0	0	0
MER002575	0	1	0	4	0	0	1	halolysin R4 (Haloferax mediterranei)	S08.102	S08A	6	6	1.08893	0	0	0	0	0	0	0	0	0	0	0	0	0	0	0	0	0	0	0	0	0	0	0	0	0	0	0	0	0	0	0	0	0	0	0	0
MER001725	0	1	0	3	0	0	0	aerolysin (Pyrobaculum aerophilum)	S08.105	S08A	4	4	0.725953	0	0	0	0	0	0	0	0	0	0	0	0	0	0	0	0	0	0	0	0	0	0	0	0	0	0	0	0	0	0	0	0	1	0	0	0
MER005859	0	1	0	1	0	0	0	stetterlysin (Thermococcus stetteri)	S08.106	S08A	2	2	0.362976	0	0	0	0	0	0	0	0	0	0	0	0	0	0	0	0	0	0	0	0	0	0	0	0	0	0	0	0	0	0	0	0	0	0	0	0
MER006023	0	0	0	6	0	0	0	peptidase MprA ({Burkholderia}-type) (Burkholderia pseudomallei)	S08.107	S08A	6	6	1.08893	0	0	0	0	0	0	0	0	0	0	0	0	0	0	0	0	0	0	0	0	0	0	0	0	0	0	0	0	0	0	0	0	0	0	0	0
MER004085	0	0	0	5	0	0	0	sfericase (Lysinibacillus sphaericus)	S08.113	S08A	4	4	0.725953	0	0	0	0	0	0	0	0	0	0	0	0	0	0	0	0	0	0	0	0	0	0	0	0	0	0	0	0	0	0	0	0	0	0	0	0
MER000321	0	0	0	2	0	0	5	\peptidase Vpr ({Bacillus}-type) (Bacillus subtilis)	S08.114	S08A	7	7	1.27042	0	0	0	0	0	0	0	0	0	0	0	0	0	0	0	0	0	0	0	0	0	0	0	0	0	0	0	0	0	0	0	0	0	0	0	0
MER030016	0	3	0	3	0	0	2	\FT peptidase (Bacillus sp. KSM-KP43)	S08.117	S08A	8	7	1.27042	0	0	0	0	0	0	0	0	0	0	0	0	0	0	0	0	0	0	0	0	0	0	0	0	0	0	0	0	0	0	0	0	0	0	0	0
MER016991	0	2	1	16	1	1	12	KP-43 peptidase (Bacillus sp. KSM-KP43)	S08.123	S08A	33	23	4.17423	0	0	0	0	0	0	0	0	0	0	1	0	0	0	0	0	0	0	0	0	0	0	0	0	0	0	0	0	0	0	0	0	0	0	0	0
MER006093	0	1	0	0	0	0	1	AspA ({Aeromonas sobria})-type peptidase (Aeromonas sobria)	S08.125	S08A	2	2	0.362976	0	0	0	0	0	0	0	0	0	0	0	0	0	0	0	0	0	0	0	0	0	0	0	0	0	0	0	0	0	0	0	0	0	0	0	0
MER000319	0	4	0	1	0	0	7	EPR peptidase ({Bacillus} sp.) (Bacillus subtilis)	S08.126	S08A	12	12	2.17786	0	0	0	0	0	0	0	0	0	0	0	0	0	0	0	0	0	0	0	0	0	0	0	0	0	0	0	0	0	0	0	0	0	0	0	0
MER016983	0	0	0	16	0	0	0	Tk-subtilisin (Thermococcus kodakarensis)	S08.129	S08A	14	13	2.35935	0	0	0	0	0	0	0	0	0	0	0	0	0	0	0	0	0	0	0	0	1	0	0	0	0	0	0	0	0	0	0	0	0	0	0	0
MER062058	0	2	0	24	0	0	6	MCP-01 peptidase (Pseudoalteromonas sp. SM9913), cold-adapted	S08.130	S08A	32	29	5.26316	0	0	0	0	0	0	0	0	0	0	1	0	0	0	0	0	0	0	0	0	0	1	0	0	0	0	0	0	0	0	0	0	0	0	0	0
MER019280	0	14	7	68	2	0	20	tengconlysin (Thermoanaerobacter tengcongensis) , S8 likely involved in nutrition	S08.135	S08A	100	81	14.7005	0	0	1	0	0	0	1	0	0	1	0	0	0	0	1	0	0	3	1	1	1	1	1	0	0	3	0	0	0	0	0	0	0	0	0	0
MER004123	0	7	2	14	0	0	3	AprX peptidase ({Bacillus} sp.) (Bacillus subtilis); Displays serine protease activity. Seems to have a broad substrate specificity	S08.137	S08A	22	21	3.81125	0	0	0	0	0	0	0	0	0	0	0	0	0	0	0	0	0	0	0	0	2	1	1	0	0	0	0	0	0	0	0	0	0	0	0	0
MER028365	0	0	0	1	0	0	5	TgSUB1 peptidase (Toxoplasma gondii); studies indicate that CpSUB1 plays a significant role in infection of host cells by the parasite	S08.141	S08A	6	6	1.08893	0	0	0	0	0	0	0	0	0	0	0	0	0	0	0	0	0	0	0	0	0	0	0	0	0	0	0	0	0	0	0	0	0	0	0	0
MER017009	1	6	0	10	0	0	2	SUB2 g.p. ({Toxoplasma gondii}) (Toxoplasma gondii)	S08.154	S08A	19	18	3.26679	0	0	0	0	0	0	0	0	0	0	0	0	0	0	0	0	0	0	0	0	0	1	0	0	0	0	0	0	0	0	0	0	0	0	0	0
MER020159	2	4	0	0	0	0	0	CspC peptidase ({Clostridium perfringens}) (Clostridium perfringens)	S08.158	S08A	6	6	1.08893	0	0	0	0	0	0	0	0	0	0	0	0	0	0	0	0	0	0	0	0	0	0	0	0	0	0	0	0	0	0	0	0	0	0	0	0
MER020326	0	0	0	1	0	0	1	CspA peptidase ({Clostridium perfringens}) (Clostridium perfringens)	S08.159	S08A	2	2	0.362976	0	0	0	0	0	0	0	0	0	0	0	0	0	0	0	0	0	0	0	0	0	0	0	0	0	0	0	0	0	0	0	0	0	0	0	0
MER006297	0	0	0	0	0	0	2	SPAP8A3.12c g.p. ({Schizosaccharomyces pombe}) (Schizosaccharomyces pombe)	S08.A56	S08A	2	2	0.362976	0	0	0	0	0	0	0	0	0	0	0	0	0	0	0	0	0	0	0	0	0	0	0	0	0	0	0	0	0	0	0	0	0	0	0	0
MER000392	0	0	0	0	0	24	4	prolyl oligopeptidase (Sus scrofa); Cleaves peptide bonds on the C-terminal side of prolyl residues within peptides that are up to approximately 30 amino acids long.	S09.001	S09A	27	23	4.17423	0	0	0	0	0	0	0	0	0	0	0	0	0	0	0	0	0	0	0	0	0	0	0	0	0	0	0	0	0	0	0	0	0	0	0	0
MER000398	0	31	0	0	0	0	14	prolyl oligopeptidase homologue ({Pyrococcus}-type) (Pyrococcus furiosus)	S09.002	S09A	37	34	6.1706	0	0	0	0	0	0	0	0	0	0	1	0	0	0	0	0	0	0	0	0	0	0	0	0	0	0	0	0	0	0	0	1	0	0	0	0
MER000408	0	6	3	0	0	0	7	acylaminoacyl-peptidase (Homo sapiens) ; This enzyme catalyzes the hydrolysis of the N-terminal peptide bond of an N-acetylated peptide to generate an N-acetylated amino acid and a peptide with a free N-terminus.	S09.004	S09C	16	16	2.90381	0	0	0	0	0	0	0	0	0	0	0	0	0	0	0	0	0	0	0	0	0	0	0	0	0	0	0	0	0	0	0	0	0	0	0	0
MER058228	0	7	1	0	0	0	5	dipeptidyl-peptidase 4 (bacteria-type 1) (Pseudomonas sp. WO24); Catalyzes the sequential release of Tyr-Pro, Phe-Pro and Gly-Pro from the N-terminus of peptides and proteins.	S09.009	S09B	13	11	1.99637	0	0	0	0	0	0	0	0	0	0	0	0	0	0	0	0	0	0	0	0	0	0	0	0	0	0	0	0	0	0	0	0	0	0	0	0
MER000410	0	0	0	0	0	25	18	oligopeptidase B (Escherichia coli) ; Cleaves peptide bonds on the C-terminal side of lysyl and argininyl residues.	S09.010	S09A	41	35	6.35209	0	0	0	0	0	0	0	0	0	0	0	0	0	0	0	0	0	0	0	0	0	0	0	0	0	0	0	0	0	0	0	0	0	0	0	0
MER000263	0	11	0	0	0	0	13	dipeptidyl-peptidase 5 (Aspergillus fumigatus) ; May be involved in metabolism of dipeptides or may affect host defense mechanisms. Has a substrate specificity limited to the hydrolysis of X-Ala, His-Ser, and Ser-Tyr dipeptides at a neutral pH optimum	S09.012	S09C	24	22	3.99274	0	0	0	0	0	0	0	0	0	0	0	0	0	0	0	0	0	0	0	0	0	0	0	0	0	0	0	0	0	0	0	0	0	0	0	0
MER001423	0	19	10	0	0	2	37	dipeptidyl-peptidase 4 (bacteria-type 2) (Chryseobacterium meningosepticum)	S09.013	S09B	66	41	7.44102	0	0	0	0	0	0	0	0	0	0	0	0	0	0	0	0	0	0	0	0	0	0	0	0	0	0	0	0	0	0	0	0	0	0	0	0
MER011413	0	2	0	0	0	0	1	DPF-3 peptidase (Drosophila melanogaster)	S09.016	S09B	3	3	0.544465	0	0	0	0	0	0	0	0	0	0	0	0	0	0	0	0	0	0	0	0	0	0	0	0	0	0	0	0	0	0	0	0	0	0	0	0
MER005196	0	2	0	0	1	0	14	prolyl tripeptidyl peptidase (Porphyromonas gingivalis); Serine proteinase. Releases tripeptides from the free amino terminus of proteins.	S09.017	S09B	16	16	2.90381	0	0	0	0	0	0	0	0	0	0	0	0	0	0	0	0	0	0	0	0	0	0	0	0	0	0	0	0	0	0	0	0	0	0	0	0
MER013484	0	1	0	0	0	0	3	dipeptidyl-peptidase 8 (Homo sapiens)	S09.018	S09B	4	4	0.725953	0	0	0	0	0	0	0	0	0	0	0	0	0	0	0	0	0	0	0	0	0	0	0	0	0	0	0	0	0	0	0	0	0	0	0	0
MER004923	0	0	0	0	0	0	9	dipeptidyl-peptidase 9 (Homo sapiens)	S09.019	S09B	9	8	1.45191	0	0	0	0	0	0	0	0	0	0	0	0	0	0	0	0	0	0	0	0	0	0	0	0	0	0	0	0	0	0	0	0	0	0	0	0
MER004925	0	0	2	0	0	0	12	glutamyl endopeptidase C (Arabidopsis thaliana)	S09.021	S09D	13	11	1.99637	0	0	0	0	0	0	0	0	0	0	0	0	0	0	0	0	0	0	0	0	0	0	0	0	0	0	0	0	0	0	0	0	0	0	0	0
MER014827	0	2	0	0	0	1	1	glutamyl endopeptidase C (Cucumis sativus)	S09.021	S09D	3	3	0.544465	0	0	0	0	0	0	0	0	0	0	0	0	0	0	0	0	0	0	0	0	0	0	0	0	0	0	0	0	0	0	0	0	0	0	0	0
MER017353	0	1	0	0	0	0	1	Mername-AA194 putative peptidase (Homo sapiens)	S09.052	S09C	2	2	0.362976	0	0	0	0	0	0	0	0	0	0	0	0	0	0	0	0	0	0	0	0	0	0	0	0	0	0	0	0	0	0	0	0	0	0	0	0
MER017371	0	3	0	0	0	0	0	Mername-AA197 putative peptidase (Homo sapiens)	S09.055	S09C	3	3	0.544465	0	0	0	0	0	0	0	0	0	0	0	0	0	0	0	0	0	0	0	0	0	0	0	0	0	0	0	0	0	0	0	0	0	0	0	0
MER018170	0	1	0	0	0	1	0	apsC g.p. ({Aspergillus niger} N400) (Aspergillus niger)	S09.057	S09C	2	2	0.362976	0	0	0	0	0	0	0	0	0	0	0	0	0	0	0	0	0	0	0	0	0	0	0	0	0	0	0	0	0	0	0	0	0	0	0	0
MER005807	0	20	0	0	0	0	6	acylaminoacyl peptidase ({Aeropyrum}-type) (Aeropyrum pernix)[oligopeptidase B ], hydrolysis of the N-terminal peptide bond of an N-acetylated peptide to generate an N-acetylated amino acid and a peptide with a free N-terminus	S09.070	S09C	22	20	3.62976	0	0	0	0	0	0	0	0	0	0	0	0	0	0	0	0	0	0	0	0	0	0	0	0	1	0	0	0	0	0	0	0	0	0	0	0
MER017401	0	70	5	0	1	1	31	trilobed protease (Pyrococcus furiosus) ; proteolytic activity against small fluorogenic peptides	S09.071	S09C	109	74	13.4301	0	0	0	0	0	0	0	0	0	0	0	0	0	0	1	1	1	0	0	0	0	0	0	0	0	1	0	0	0	0	3	2	0	0	0	0
MER015682	0	8	0	0	0	0	3	tyrosyl aminopeptidase ({Raphanus}-type) (Arabidopsis thaliana)	S09.074	S09C	11	11	1.99637	0	0	0	0	0	0	0	0	0	0	0	0	0	0	1	0	0	0	0	0	0	0	0	0	0	0	0	0	0	0	0	0	0	0	0	0
MER034615	0	18	0	0	0	1	14	dipeptidyl-peptidase 5 ({Porphyromonas gingivalis}) (Porphyromonas gingivalis)	S09.075	S09C	32	27	4.90018	0	0	0	0	0	0	0	0	0	0	0	0	0	0	0	0	0	0	0	0	0	0	0	0	0	0	0	0	0	0	0	0	0	0	0	0
MER005694	0	1	0	0	0	16	10	prolyl endopeptidase ({Myxococcus xanthus}) (Myxococcus xanthus) ; cleaves peptide bonds at the C-terminal side of proline residues, more regulatory?	S09.076	S09A	27	25	4.53721	0	0	0	0	0	0	0	0	0	0	0	0	0	0	1	0	1	0	0	0	0	0	0	0	0	0	0	0	0	0	0	0	0	0	0	0
MER066189	0	15	4	0	0	0	9	BSU33620 g.p. ({Bacillus subtilis}) and similar (Bacillus subtilis)	S09.946	S09C	27	26	4.71869	0	0	0	0	0	0	0	0	0	0	0	0	0	0	2	1	1	0	1	1	1	1	0	0	0	0	0	0	0	0	0	0	0	0	0	0
MER030934	0	10	3	0	0	1	0	para-nitrobenzyl esterase ({Bacillus subtilis}) (Bacillus subtilis)	S09.948	S09X	15	12	2.17786	0	0	0	0	0	0	0	0	0	0	0	0	0	0	0	0	0	0	0	0	0	0	0	0	0	0	0	0	0	0	0	0	0	0	0	0
MER066174	0	8	0	0	0	0	3	cephalosporin C deacetylase (Bacillus subtilis)	S09.949	S09X	11	10	1.81488	0	0	0	0	0	0	0	0	0	0	0	0	0	0	0	0	0	0	0	0	0	0	0	0	0	0	0	0	0	0	0	0	0	0	0	0
MER037861	0	3	3	0	0	0	1	BC026374 protein ({Mus musculus}) (Mus musculus)	S09.962	S09X	6	6	1.08893	0	0	0	0	0	0	0	0	0	0	0	0	0	0	0	0	0	0	0	0	0	0	0	0	0	0	0	0	0	0	0	0	0	0	0	0
MER031563	0	0	0	0	0	0	2	kynurenine formamidase (Mus musculus)	S09.977	S09X	3	3	0.544465	0	0	0	0	0	0	0	0	0	0	0	0	0	0	0	0	0	0	0	0	0	0	0	0	0	0	0	0	0	0	0	0	0	0	0	0
MER033213	0	2	0	0	0	0	0	carboxylesterase D1 (Homo sapiens)	S09.981	S09X	2	2	0.362976	0	0	0	0	0	0	0	0	0	0	0	0	0	0	0	0	0	0	0	0	0	0	0	0	0	0	0	0	0	0	0	0	0	0	0	0
MER043126	0	3	0	0	0	0	3	esterase D (Homo sapiens)	S09.990	S09X	7	7	1.27042	0	0	0	0	0	0	0	0	0	0	0	0	0	0	0	0	0	0	0	0	0	0	0	0	0	0	0	0	0	0	0	0	0	0	0	0
MER015621	0	0	0	0	0	4	1	At1g76140 ({Arabidopsis thaliana})-type peptidase (Arabidopsis thaliana)	S09.A02	S09A	5	5	0.907441	0	0	0	0	0	0	0	0	0	0	0	0	0	0	0	0	0	0	0	0	0	0	0	0	0	0	0	0	0	0	0	0	0	0	0	0
MER048191	0	3	0	0	0	0	0	At5g25770 ({Arabidopsis thaliana}) (Arabidopsis thaliana)	S09.A06	S09X	3	3	0.544465	0	0	0	0	0	0	0	0	0	0	0	0	0	0	0	0	0	0	0	0	0	0	0	0	0	0	0	0	0	0	0	0	0	0	0	0
MER036033	0	2	0	0	0	0	0	At5g23530 ({Arabidopsis thaliana}) (Arabidopsis thaliana)	S09.A10	S09C	2	2	0.362976	0	0	0	0	0	0	0	0	0	0	0	0	0	0	0	0	0	0	0	0	0	0	0	0	0	0	0	0	0	0	0	0	0	0	0	0
MER045479	0	8	0	0	0	0	1	At3g47590 ({Arabidopsis thaliana}) (Arabidopsis thaliana)	S09.A17	S09X	9	9	1.63339	0	0	0	0	0	0	0	0	0	0	0	0	0	0	0	0	0	0	0	0	0	0	0	0	0	0	0	0	0	0	0	0	0	0	0	0
MER036038	0	3	0	0	0	0	0	At1g29840 ({Arabidopsis thaliana}) (Arabidopsis thaliana)	S09.A19	S09X	1	1	0.181488	0	0	0	0	0	0	0	0	0	0	0	0	0	0	0	0	0	0	0	0	0	0	0	0	0	0	0	0	0	0	0	0	0	0	0	0
MER036027	0	2	0	0	0	0	1	At1g26120 ({Arabidopsis thaliana})-type peptidase (Arabidopsis thaliana)	S09.A21	S09X	3	3	0.544465	0	0	0	0	0	0	0	0	0	0	0	0	0	0	0	0	0	0	0	0	0	0	0	0	0	0	0	0	0	0	0	0	0	0	0	0
MER017244	0	0	0	0	0	0	4	At1g13610 ({Arabidopsis thaliana}) (Arabidopsis thaliana)	S09.A23	S09C	4	4	0.725953	0	0	0	0	0	0	0	0	0	0	0	0	0	0	0	0	0	0	0	0	0	0	0	0	0	0	0	0	0	0	0	0	0	0	0	0
MER017246	0	7	16	0	0	0	20	At5g20520 ({Arabidopsis thaliana})-type peptidase (Arabidopsis thaliana)	S09.A24	S09C	42	41	7.44102	0	0	0	0	0	0	0	0	0	0	0	0	0	0	0	0	0	0	0	0	0	0	1	0	0	0	0	0	0	0	0	0	0	0	0	0
MER031570	0	2	0	0	0	0	2	At5g15860 ({Arabidopsis thaliana})-type peptidase (Arabidopsis thaliana)	S09.A26	S09X	4	4	0.725953	0	0	0	0	0	0	0	0	0	0	0	0	0	0	0	0	0	0	0	0	0	0	0	0	0	0	0	0	0	0	0	0	0	0	0	0
MER031565	0	4	0	0	0	0	1	At3g47560 ({Arabidopsis thaliana}) (Arabidopsis thaliana)	S09.A31	S09X	4	4	0.725953	0	0	0	0	0	0	0	0	0	0	0	0	0	0	0	0	0	0	0	0	0	0	0	0	0	0	0	0	0	0	0	0	0	0	0	0
MER031566	0	1	1	0	0	0	0	At3g30380 ({Arabidopsis thaliana}) (Arabidopsis thaliana)	S09.A32	S09C	2	2	0.362976	0	0	0	0	0	0	0	0	0	0	0	0	0	0	0	0	0	0	0	0	0	0	0	0	0	0	0	0	0	0	0	0	0	0	0	0
MER017248	0	0	16	0	0	0	14	YfhR protein ({Escherichi coli}) (Escherichia coli)	S09.A36	S09X	30	29	5.26316	0	0	0	0	0	0	0	0	0	0	0	0	0	0	0	0	0	0	0	0	0	0	0	0	0	0	0	0	0	0	0	0	0	0	0	0
MER107796	0	5	0	0	0	0	2	YqiA protein ({Escherichi coli}) (Escherichia coli)	S09.A40	S09C	7	5	0.907441	0	0	0	0	0	0	0	0	0	0	0	0	0	0	0	0	0	0	0	0	0	0	0	0	0	0	0	0	0	0	0	0	0	0	0	0
MER061102	0	0	4	0	0	0	9	YieL protein ({Escherichi coli}) (Escherichia coli)	S09.A41	S09X	13	5	0.907441	0	0	0	0	0	0	0	0	0	0	0	0	0	0	0	0	0	0	0	0	0	0	0	0	0	0	0	0	0	0	0	0	0	0	0	0
MER017239	0	0	6	0	0	0	1	CG18642 ({Drosophila melanogaster}) (Drosophila melanogaster)	S09.A68	S09C	7	7	1.27042	0	0	0	0	0	0	0	0	0	0	0	0	0	0	0	0	0	0	0	0	0	0	0	0	0	0	0	0	0	0	0	0	0	0	0	0
MER004921	0	1	0	0	0	0	1	K02F2.1 protein ({Caenorhabditis elegans}) (Caenorhabditis elegans)	S09.A75	S09B	2	2	0.362976	0	0	0	0	0	0	0	0	0	0	0	0	0	0	0	0	0	0	0	0	0	0	0	0	0	0	0	0	0	0	0	0	0	0	0	0
MER001920	0	26	0	0	0	3	26	dpf-6 g.p. ({Caenorhabditis elegans}) (Caenorhabditis elegans); Removes N-terminal dipeptides sequentially from polypeptides (By similarity). Essential for control of distal tip cell migration	S09.A77	S09C	54	43	7.80399	0	0	0	0	0	0	0	0	0	0	0	0	0	0	0	0	0	0	0	0	0	0	1	0	0	0	0	0	0	0	0	0	0	0	0	0
MER017375	0	2	0	0	0	0	2	K04G2.2 g.p. ({Caenorhabditis elegans}) (Caenorhabditis elegans)	S09.A81	S09C	4	4	0.725953	0	0	0	0	0	0	0	0	0	0	0	0	0	0	0	0	0	0	0	0	0	0	0	0	0	0	0	0	0	0	0	0	0	0	0	0
MER003558	0	11	1	0	0	0	0	dpf-4 g.p. ({Caenorhabditis elegans}) (Caenorhabditis elegans)	S09.A83	S09C	11	9	1.63339	0	0	0	0	0	0	0	0	0	0	0	0	0	0	1	1	1	0	0	2	0	2	0	0	0	0	0	0	0	0	0	0	0	0	0	0
MER034960	0	4	0	0	0	0	0	F16F9.4 g.p. ({Caenorhabditis elegans}) (Caenorhabditis elegans)	S09.A86	S09X	4	4	0.725953	0	0	0	0	0	0	0	0	0	0	0	0	0	0	0	0	0	0	0	0	0	0	0	0	0	0	0	0	0	0	0	0	0	0	0	0
MER035185	0	0	3	0	0	0	2	PFD0185c g.p. ({Plasmodium falciparum}) (Plasmodium falciparum)	S09.A95	S09C	5	5	0.907441	0	0	0	0	0	0	0	0	0	0	0	0	0	0	0	0	0	0	0	0	0	0	0	0	0	0	0	0	0	0	0	0	0	0	0	0
MER034665	0	5	0	0	0	0	0	SPAPB1A11.02 g.p. ({Schizosaccharomyces pombe}) (Schizosaccharomyces pombe)	S09.B01	S09X	5	5	0.907441	0	0	0	0	0	0	0	0	0	0	0	0	0	0	0	0	0	0	0	0	0	0	0	0	0	0	0	0	0	0	0	0	0	0	0	0
MER066184	0	3	2	0	0	0	0	BSU23640 g.p. ({Bacillus subtilis}) (Bacillus subtilis)	S09.B04	S09C	5	5	0.907441	0	0	0	0	0	0	0	0	0	0	0	0	0	0	0	0	0	0	0	0	1	0	0	0	0	0	0	0	0	0	0	0	0	0	0	0
MER035184	0	2	0	0	0	0	1	PF3D7_0805000 g.p. ({Plasmodium falciparum}) (Plasmodium falciparum)	S09.B05	S09C	3	3	0.544465	0	0	0	0	0	0	0	0	0	0	0	0	0	0	0	0	0	0	0	0	0	0	0	0	0	0	0	0	0	0	0	0	0	0	0	0
MER030932	0	2	0	0	0	0	4	ytmA g.p. ({Bacillus subtilis}) (Bacillus subtilis)	S09.B06	S09X	6	6	1.08893	0	0	0	0	0	0	0	0	0	0	0	0	0	0	0	0	0	0	0	0	0	0	0	0	0	0	0	0	0	0	0	0	0	0	0	0
MER000455	0	0	0	0	0	2	0	murein-DD-endopeptidase (Escherichia coli)	S11.002	S11	1	1	0.181488	0	0	0	0	0	0	0	0	0	0	0	0	0	0	0	0	0	0	0	0	0	0	0	0	0	0	0	0	0	0	0	0	0	0	0	0
MER000454	0	0	8	0	0	5	4	D-Ala-D-Ala carboxypeptidase DacF (Bacillus subtilis)	S11.005	S11	16	16	2.90381	0	0	0	0	0	0	0	0	0	0	0	0	0	0	0	0	0	0	0	0	0	0	0	0	0	0	0	0	0	0	0	0	0	0	0	0
MER000459	0	0	5	0	0	0	2	D-Ala-D-Ala carboxypeptidase B (Streptomyces lividans)	S12.001	S12	7	7	1.27042	0	0	0	0	0	0	0	0	0	0	0	0	0	0	0	0	0	0	0	0	0	0	0	0	0	0	0	0	0	0	0	0	0	0	0	0
MER000457	0	0	2	0	0	0	0	aminopeptidase DmpB (Ochrobactrum anthropi)	S12.002	S12	2	2	0.362976	0	0	0	0	0	0	0	0	0	0	0	0	0	0	0	0	0	0	0	0	0	0	0	0	0	0	0	0	0	0	0	0	0	0	0	0
MER002489	0	0	12	1	0	3	3	alkaline D-peptidase (Bacillus cereus)	S12.003	S12	19	18	3.26679	0	0	0	0	0	0	0	0	0	0	0	0	0	0	0	0	0	0	0	0	0	0	0	0	0	0	0	0	0	0	1	0	0	0	0	0
MER026262	0	1	148	7	0	1	6	Pab87 peptidase (Pyrococcus abyssi); proposed to play a role in the processing of environmental d-amino acid containing peptides	S12.008	S12	157	113	20.5082	0	0	0	0	0	0	0	0	0	0	0	0	0	0	1	0	0	3	1	0	0	0	0	0	0	0	0	1	0	0	1	1	0	0	0	1
MER028284	0	0	2	0	0	0	0	ClbP protein ({Escherichia}-type) (Escherichia coli)	S12.010	S12	2	2	0.362976	0	0	0	0	0	0	0	0	0	0	0	0	0	0	0	0	0	0	0	0	0	0	0	0	0	0	0	0	0	0	0	0	0	0	0	0
MER004154	0	0	1	0	0	3	0	AmpH protein ({Escherichia}-type) (Escherichia coli)	S12.012	S12	4	4	0.725953	0	0	0	0	0	0	0	0	0	0	0	0	0	0	0	0	0	0	0	0	0	0	0	0	0	0	0	0	0	0	0	0	0	0	0	0
MER005964	0	0	2	0	0	0	0	D-amino acid amidase ({Ochrobactrum anthropi}-type) (Ochrobactrum anthropi)	S12.951	S12	2	2	0.362976	0	0	0	0	0	0	0	0	0	0	0	0	0	0	0	0	0	0	0	0	0	0	0	0	0	0	0	0	0	0	0	0	0	0	0	0
MER004090	0	10	39	0	1	1	15	EcHS_A2566 protein ({Escherichia coli}) (Escherichia coli)	S12.A03	S12	64	58	10.5263	0	0	0	0	0	0	0	0	0	0	0	0	0	0	0	0	0	0	0	0	0	0	0	0	0	0	0	0	0	0	0	0	0	0	0	0
MER011726	0	0	0	0	0	4	4	lact-2 g.p. ({Caenorhabditis elegans}) (Caenorhabditis elegans)	S12.A11	S12	8	5	0.907441	0	0	0	0	0	0	0	0	0	0	0	0	0	0	0	0	0	0	0	0	0	0	0	0	0	0	0	0	0	0	0	0	0	0	0	0
MER005925	0	0	6	0	0	0	0	lact-7 g.p. ({Caenorhabditis elegans}) (Caenorhabditis elegans)	S12.A13	S12	6	6	1.08893	0	0	0	0	0	0	0	0	0	0	0	0	0	0	0	0	0	0	0	0	0	0	0	0	0	0	0	0	0	0	0	0	0	0	0	0
MER011700	0	0	3	0	0	0	2	lact-9 g.p. ({Caenorhabditis elegans}) (Caenorhabditis elegans)	S12.A16	S12	5	5	0.907441	0	0	0	0	0	0	0	0	0	0	0	0	0	0	0	0	0	0	0	0	0	0	0	0	0	0	0	0	0	0	0	0	0	0	0	0
MER003802	0	0	7	0	0	0	0	pbpX g.p. ({Bacillus subtilis}) (Bacillus subtilis)	S12.A21	S12	7	7	1.27042	0	0	0	0	0	0	0	0	0	0	0	0	0	0	0	0	0	0	0	0	0	0	0	0	0	0	0	0	0	0	0	0	0	0	0	0
MER281397	0	0	6	0	0	0	11	GYO_0385 g.p. ({Bacillus subtilis}) (Bacillus subtilis); D-Ala-D-Ala carboxypeptidase B is involved in the synthesis and remodelling of bacterial cell walls.	S12.A23	S12	17	14	2.54083	0	0	0	0	0	0	0	0	0	0	0	0	0	0	1	1	1	0	0	0	0	0	0	0	0	0	0	0	0	0	0	0	0	0	0	0
MER035017	0	7	7	0	0	0	2	DDB_G0275107 g.p. ({Dictyostelium discoideum}) (Dictyostelium discoideum)	S12.A26	S12	16	15	2.72232	0	0	0	0	0	0	0	0	0	0	0	0	0	0	0	0	0	0	0	0	0	0	0	0	0	0	0	0	0	0	0	0	0	0	0	0
MER003800	0	1	24	0	0	1	4	ybbE ({Bacillus subtilis}) (Bacillus subtilis)	S12.A29	S12	30	29	5.26316	0	0	0	0	0	0	0	0	0	0	0	0	0	0	0	0	0	0	0	0	0	0	0	0	0	0	0	0	0	0	0	0	0	0	0	0
MER000472	0	0	0	0	0	12	0	D-Ala-D-Ala peptidase C (Escherichia coli)	S13.001	S13	10	9	1.63339	0	0	0	0	0	0	0	0	0	0	0	0	0	0	0	0	0	0	0	0	0	0	0	0	0	0	0	0	0	0	0	0	0	0	0	0
MER011571	0	0	0	0	0	8	0	D-Ala-D-Ala carboxypeptidase PBP3 (Neisseria meningitidis)	S13.003	S13	8	8	1.45191	0	0	0	0	0	0	0	0	0	0	0	0	0	0	0	0	0	0	0	0	0	0	0	0	0	0	0	0	0	0	0	0	0	0	0	0
MER002211	0	3	0	0	0	0	0	peptidase Clp (type 3) (Homo sapiens)	S14.003	S14	3	3	0.544465	0	0	0	0	0	0	0	0	0	0	0	0	0	0	0	0	0	0	0	0	0	0	0	0	0	0	0	0	0	0	0	0	0	0	0	0
MER011666	0	2	0	0	0	0	0	peptidase Clp (type 5) (Chlamydophila pneumoniae)	S14.005	S14	2	2	0.362976	0	0	0	0	0	0	0	0	0	0	0	0	0	0	0	0	0	0	1	0	0	0	0	0	0	0	0	0	0	0	0	0	0	0	0	0
MER006046	0	3	0	0	0	0	0	At5g23140 ({Arabidopsis thaliana})-type peptidase (Arabidopsis thaliana)	S14.A02	S14	3	3	0.544465	0	0	0	0	0	0	0	0	0	0	0	0	0	0	0	0	0	0	0	0	0	0	0	0	0	0	0	0	0	0	0	0	0	0	0	0
MER000443	0	1	0	0	0	0	3	Xaa-Pro dipeptidyl-peptidase (Lactococcus lactis)	S15.001	S15	4	4	0.725953	0	0	0	0	0	0	0	0	0	0	0	0	0	0	0	0	0	0	0	0	0	0	0	0	0	0	0	0	0	0	0	0	0	0	0	0
MER000495	0	24	0	0	0	0	0	PIM1 peptidase (Homo sapiens)	S16.002	S16	24	24	4.35572	0	0	0	0	0	0	0	0	0	0	0	0	0	0	0	0	0	0	0	0	0	0	0	0	0	0	0	0	0	0	0	0	0	0	0	0
MER041647	0	34	0	0	0	0	0	LonC peptidase (Thermus thermophilus)	S16.007	S16	34	32	5.80762	0	0	0	0	0	0	0	0	0	0	0	0	0	0	0	0	0	0	0	0	0	0	0	0	0	0	0	0	0	0	1	0	0	0	0	0
MER003442	0	7	0	0	0	0	0	At5g26860 ({Arabidopsis thaliana}) (Arabidopsis thaliana)	S16.011	S16	7	7	1.27042	0	0	0	0	0	0	0	0	0	0	0	0	0	0	0	0	0	0	0	0	0	0	0	0	0	0	0	0	0	0	0	0	0	0	0	0
MER003018	0	80	1	0	0	0	1	ycbZ ({Escherichia coli}) (Escherichia coli)	S16.A10	S16	81	77	13.9746	0	0	0	0	0	0	0	0	0	0	0	0	0	0	0	0	0	0	0	0	0	0	0	1	0	0	0	0	0	0	0	1	0	0	0	0
MER017402	0	16	0	0	0	0	0	PF0467 ({Pyrococcus furiosus}) (Pyrococcus furiosus)	S16.A11	S16	16	15	2.72232	0	0	0	0	0	0	0	0	0	0	0	0	0	0	0	0	0	0	0	0	0	0	0	0	0	0	0	0	0	0	0	0	0	0	0	0
MER017403	0	112	24	2	0	0	14	PF1438 ({Pyrococcus furiosus}) (Pyrococcus furiosus)	S16.A12	S16	150	138	25.0454	1	1	1	1	0	2	1	2	2	1	0	1	1	1	0	0	0	0	1	0	0	0	0	0	0	0	0	0	0	0	0	0	1	1	0	0
MER000576	0	18	2	0	0	0	0	UmuD protein (Escherichia coli)	S24.003	S24	20	16	2.90381	0	0	0	0	0	0	0	0	0	0	0	0	0	0	0	0	0	0	0	0	0	0	0	0	0	0	0	0	0	0	0	0	0	0	0	0
MER000431	0	28	0	0	0	0	0	prolyl aminopeptidase (Neisseria gonorrhoeae) ; Hydrolyzes peptides having the structure Pro-Y-Z to yield free proline. Also hydrolyzes the dipeptide Pro-Gly.	S33.001	S33	29	28	5.08167	0	0	0	0	0	0	0	0	0	0	0	0	0	0	0	0	0	0	0	0	0	0	0	0	0	0	0	0	0	0	0	0	0	0	0	0
MER001380	0	5	0	0	0	0	3	leucine aminopeptidase pepL ({Lactobacillus delbrueckii}) (Lactobacillus delbrueckii)	S33.003	S33	8	8	1.45191	0	0	0	0	0	0	0	0	0	0	0	0	0	0	0	0	0	0	0	0	0	0	0	0	0	0	0	0	0	0	0	0	0	0	0	0
MER037236	0	9	0	2	0	0	7	\2-hydroxy-6-oxo-6-phenylhexa-2,4-dienoate hydrolase ({Burkholderia}-type) (Burkholderia xenovorans)	S33.016	S33	16	9	1.63339	0	0	0	0	0	0	0	0	0	0	0	0	0	0	0	0	0	0	0	0	0	0	0	0	0	0	0	0	0	0	0	0	0	0	0	0
MER000436	0	5	0	0	0	0	0	iminopeptidase I ({Lactobacillus delbrueckii}) and similar (Lactobacillus delbrueckii)	S33.021	S33	6	6	1.08893	0	0	0	0	0	0	0	0	0	0	0	0	0	0	0	0	0	0	0	0	0	0	0	0	0	0	0	0	0	0	0	0	0	0	0	0
MER014065	0	3	0	1	0	0	0	similar to hypothetical protein FLJ22408 (Mus musculus)	S33.974	S33	2	2	0.362976	0	0	0	0	0	0	0	0	0	0	0	0	0	0	0	0	0	0	0	0	0	0	0	0	0	0	0	0	0	0	0	0	0	0	0	0
MER033249	0	1	0	0	0	0	4	hypothetical protein (Homo sapiens)	S33.981	S33	3	3	0.544465	0	0	0	0	0	0	0	0	0	0	0	0	0	0	0	0	0	0	0	0	0	0	0	0	0	0	0	0	0	0	0	0	0	0	0	0
MER017193	0	2	0	0	0	0	2	CPO-A2 ({Streptomyces aureofaciens})-type chloroperoxidase (Streptomyces aureofaciens)	S33.991	S33	2	2	0.362976	0	0	0	0	0	0	0	0	0	0	0	0	0	0	0	0	0	0	0	0	0	0	0	0	0	0	0	0	0	0	0	0	0	0	0	0
MER017142	0	23	1	0	0	0	0	BioH protein ({Escherichi coli}) (Escherichia coli); Pimeloyl-[acyl-carrier protein] methyl ester + H2O = pimeloyl-[acyl-carrier protein] + methanol., biotin BS	S33.994	S33	24	24	4.35572	0	0	0	0	0	0	0	0	0	0	0	0	0	0	0	0	0	0	0	0	0	0	0	0	0	0	0	0	0	0	0	0	0	0	0	0
MER004146	0	4	0	0	0	0	0	MhpC protein ({Escherichi coli}) (Escherichia coli)	S33.995	S33	4	4	0.725953	0	0	0	0	0	0	0	0	0	0	0	0	0	0	0	0	0	0	0	0	0	0	0	0	0	0	0	0	0	0	0	0	0	0	0	0
MER034563	0	0	0	0	0	0	3	YfbB protein ({Escherichi coli}) (Escherichia coli)	S33.996	S33	3	3	0.544465	0	0	0	0	0	0	0	0	0	0	0	0	0	0	0	0	0	0	0	0	0	0	0	0	0	0	0	0	0	0	0	0	0	0	0	0
MER036053	0	7	1	0	0	0	1	At4g36530 ({Arabidopsis thaliana}) (Arabidopsis thaliana)	S33.A01	S33	9	9	1.63339	0	0	0	0	0	0	0	0	0	0	0	0	0	0	0	0	0	0	0	0	0	0	0	0	0	0	1	0	0	1	0	0	0	0	1	0
MER036062	0	3	0	0	0	0	0	At2g39400 ({Arabidopsis thaliana}) (Arabidopsis thaliana)	S33.A07	S33	2	2	0.362976	0	0	0	0	0	0	0	0	0	0	0	0	0	0	0	0	0	0	0	0	0	0	0	0	0	0	0	0	0	0	0	0	0	0	0	0
MER036052	0	7	0	0	0	0	0	At5g11650 ({Arabidopsis thaliana}) (Arabidopsis thaliana)	S33.A11	S33	7	7	1.27042	0	0	0	0	0	0	0	0	0	0	0	0	0	0	0	0	0	0	0	0	0	0	0	0	0	0	0	0	0	0	0	0	0	0	0	0
MER036050	0	5	1	0	0	0	0	At1g18360 ({Arabidopsis thaliana}) (Arabidopsis thaliana)	S33.A17	S33	6	6	1.08893	0	0	0	0	0	0	0	0	0	0	0	0	0	0	0	0	0	0	0	0	0	0	0	0	0	0	0	0	0	0	0	0	0	0	0	0
MER044900	0	0	0	0	0	0	2	At4g10030 ({Arabidopsis thaliana}) (Arabidopsis thaliana)	S33.A21	S33	2	2	0.362976	0	0	0	0	0	0	0	0	0	0	0	0	0	0	0	0	0	0	0	0	0	0	0	0	0	0	0	0	0	0	0	0	0	0	0	0
MER036072	0	4	0	0	0	0	1	At1g68900 ({Arabidopsis thaliana}) (Arabidopsis thaliana)	S33.A36	S33	5	5	0.907441	0	0	0	0	0	0	0	0	0	0	0	0	0	0	0	0	0	0	0	0	0	0	0	0	0	0	0	0	0	0	0	0	0	0	0	0
MER059846	0	19	0	0	0	0	12	YheT protein ({Escherichi coli}) (Escherichia coli)	S33.A46	S33	33	28	5.08167	0	0	0	0	0	0	0	0	0	0	0	0	0	0	0	0	0	0	0	0	0	0	0	0	0	0	0	0	0	0	0	0	0	0	0	0
MER036059	0	2	3	0	0	0	0	At3g10840 protein ({Arabidopsis thaliana}) (Arabidopsis thaliana)	S33.A79	S33	5	5	0.907441	0	0	0	0	0	0	0	0	0	0	0	0	0	0	0	0	0	0	0	0	0	0	0	0	0	0	0	0	0	0	0	0	0	0	0	0
MER036115	0	9	0	0	0	0	0	serhl ({Brachydanio rerio}) (Brachydanio rerio)	S33.B18	S33	9	9	1.63339	0	0	0	0	0	0	0	0	0	0	0	0	0	0	0	0	0	0	0	0	0	0	0	0	0	0	0	0	0	0	0	0	0	0	0	0
MER001350	0	6	0	0	0	0	12	PS-10 peptidase (Streptomyces lividans)	S37.001	S37	17	16	2.90381	0	0	0	0	0	0	0	0	0	0	0	0	0	0	0	0	0	0	0	0	0	0	0	0	0	0	0	0	0	0	0	0	0	0	0	0
MER002959	0	29	1	0	4	3	49	\tricorn core peptidase (archaea) (Thermoplasma acidophilum) ; Tricorn degrades oligopeptides (probably derived from the proteasome) and channels the products to F1, F2 and F3 proteases, which then catalyze the terminal degradation step, yielding free amino acids.	S41.005	S41B	84	54	9.80036	0	0	0	0	0	0	0	0	0	0	0	0	0	0	0	0	0	0	0	0	0	0	0	0	0	0	0	0	0	0	0	0	0	0	0	0
MER011097	0	1	1	0	0	1	0	\tricorn core peptidase (bacteria) (Streptomyces coelicolor)	S41.006	S41B	3	3	0.544465	0	0	0	0	0	0	0	0	0	0	0	0	0	0	0	0	0	0	0	0	0	0	0	0	0	0	0	0	0	0	0	0	0	0	0	0
MER001297	0	0	67	0	0	0	0	CtpA peptidase ({Synechocystis}-type) (Synechocystis sp. PCC6803) ; Cleavage of the 16 C-terminal residues from the D1 precursor of photosystem II (PSII). This proteolytic processing is necessary to allow the light-driven assembly of the oxygen-evolving cluster (a tetranuclear manganese), which is responsible for photosynthetic water oxidation.	S41.008	S41A	65	63	11.4338	0	0	0	0	0	0	0	0	0	0	0	0	0	0	0	0	0	0	0	0	0	0	0	0	0	0	0	0	0	0	0	0	0	0	0	0
MER003065	0	0	4	0	0	0	0	CtpB peptidase (Synechocystis sp. PCC6803)	S41.009	S41A	4	4	0.725953	0	0	0	0	0	0	0	0	0	0	0	0	0	0	0	0	0	0	0	0	0	0	0	0	0	0	0	0	0	0	0	0	0	0	0	0
MER003514	0	0	46	0	0	0	0	CtpC peptidase (Synechocystis sp. PCC6803)	S41.010	S41A	46	39	7.07804	0	0	0	0	0	0	0	0	0	0	0	0	0	0	0	0	0	0	0	0	0	0	0	0	0	0	0	0	0	0	0	0	0	0	0	0
MER195376	0	0	0	1	0	0	5	Pep putative peptidase ({Vibrio}-type) (Vibrio alginolyticus)	S41.012	S41A	7	7	1.27042	0	0	0	0	0	0	0	0	0	0	0	0	0	0	0	0	0	0	0	0	0	0	0	0	0	0	0	0	0	0	0	0	0	0	0	0
MER004196	0	0	27	0	0	0	1	CtpA peptidase ({Borrelia}-type) (Borrelia burgdorferi)	S41.013	S41A	28	22	3.99274	0	0	0	0	0	0	0	0	0	0	0	0	0	0	0	0	0	0	0	0	0	0	0	0	0	0	0	0	0	0	0	0	0	0	0	0
MER059675	0	1	0	0	0	0	1	interphotoreceptor retinoid-binding protein unit 2 (Homo sapiens)	S41.951	S41A	2	2	0.362976	0	0	0	0	0	0	0	0	0	0	0	0	0	0	0	0	0	0	0	0	0	0	0	0	0	0	0	0	0	0	0	0	0	0	0	0
MER014366	0	32	3	0	0	0	41	dipeptidyl-peptidase 7 ({Porphyromonas gingivalis}-type) (Porphyromonas gingivalis)	S46.001	S46	75	37	6.71506	0	0	0	0	0	0	0	0	0	0	0	0	0	0	0	0	0	0	0	0	0	0	0	0	0	0	0	0	0	0	0	0	0	0	0	0
MER217397	0	7	0	0	2	0	9	dipeptidyl-peptidase 11 ({Porphyromonas gingivalis}-type) (Porphyromonas uenonis)	S46.002	S46	18	18	3.26679	0	0	0	0	0	0	0	0	0	0	0	0	0	0	0	0	0	0	0	0	0	0	0	0	0	0	0	0	0	0	0	0	0	0	0	0
MER501051	0	0	0	0	0	0	2	\dipeptidyl-peptidase BII ({Pseudoxanthomonas mexicana}) (Pseudoxanthomonas mexicana)	S46.003	S46	2	2	0.362976	0	0	0	0	0	0	0	0	0	0	0	0	0	0	0	0	0	0	0	0	0	0	0	0	0	0	0	0	0	0	0	0	0	0	0	0
MER001303	0	0	3	0	0	0	2	protein C (bacteriophage lambda) ()	S49.003	S49B	5	5	0.907441	0	0	0	0	0	0	0	0	0	0	0	0	0	0	0	0	0	0	0	0	0	0	0	0	0	0	0	0	0	0	0	0	0	0	0	0
MER321345	0	4	195	0	0	0	2	BSn5_05605 g.p. ({Bacillus subtilis}) (Bacillus subtilis) , signal peptide peptidase family	S49.A08	S49A	198	182	33.0309	0	0	0	0	0	1	0	0	0	0	0	0	0	0	0	0	0	0	0	0	0	0	0	0	0	0	1	0	0	0	0	0	0	0	0	0
MER001335	0	13	0	0	0	0	0	dipeptidase E (Escherichia coli) ; Hydrolyzes dipeptides containing N-terminal aspartate residues. May play a role in allowing the cell to use peptide aspartate to spare carbon otherwise required for the synthesis of the aspartate family of amino acids.	S51.001	S51	13	13	2.35935	0	0	0	0	0	0	0	0	0	0	0	0	0	0	0	0	0	0	0	0	0	0	0	0	0	0	0	0	0	0	0	0	0	0	0	0
MER002251	0	9	0	0	0	0	1	alpha-aspartyl dipeptidase (eukaryote) (Xenopus laevis)	S51.002	S51	10	10	1.81488	0	0	0	0	0	0	0	0	0	0	0	0	0	0	0	0	0	0	0	0	0	0	0	0	0	0	0	0	0	0	0	0	0	0	0	0
MER005768	0	7	3	0	0	0	2	cyanophycinase (Synechocystis sp. PCC6803)	S51.003	S51	13	13	2.35935	0	0	0	0	0	0	0	0	0	0	0	0	0	0	0	0	0	0	0	0	0	0	0	0	0	0	0	0	0	0	0	0	0	0	0	0
MER035255	0	0	12	0	0	0	0	rhomboid peptidase ({Pseudomonas} sp.) (Pseudomonas aeruginosa)	S54.028	S54	12	11	1.99637	0	0	0	0	0	0	0	0	0	0	0	0	0	0	0	0	0	0	0	0	0	0	0	0	0	0	0	0	0	0	0	0	0	0	0	0
MER015475	0	0	6	0	0	0	0	rhomboid peptidase 2 ({Mycobacterium} sp.) (Mycobacterium leprae)	S54.029	S54	6	5	0.907441	0	0	0	0	0	0	0	0	0	0	0	0	0	0	0	0	0	0	0	0	0	0	0	0	0	0	0	0	0	0	0	0	0	0	0	0
MER015633	0	0	2	0	0	0	0	At1g12750 ({Arabidopsis thaliana}) (Arabidopsis thaliana)	S54.A04	S54	2	2	0.362976	0	0	0	0	0	0	0	0	0	0	0	0	0	0	0	0	0	0	0	0	0	0	0	0	0	0	0	0	0	0	0	0	0	0	0	0
MER015632	0	0	7	0	0	0	0	At1g25290 ({Arabidopsis thaliana}) (Arabidopsis thaliana)	S54.A08	S54	6	6	1.08893	0	0	0	0	0	0	0	0	0	0	0	0	0	0	0	0	0	0	0	0	0	0	0	0	0	0	0	0	0	0	0	0	0	0	0	0
MER094384	0	0	2	0	0	0	0	DDB_G0295849 g.p. ({Dictyostelium discoideum}) (Dictyostelium discoideum)	S54.A16	S54	2	2	0.362976	0	0	0	0	0	0	0	0	0	0	0	0	0	0	0	0	0	0	0	0	0	0	0	0	0	0	0	0	0	0	0	0	0	0	0	0
MER017405	0	0	25	0	0	0	0	PF1228 g.p. ({Pyrococcus furiosus}) (Pyrococcus furiosus); Family S54 contains membrane-bound serine endopeptidases, most seem regulatory	S54.A19	S54	25	25	4.53721	0	0	0	0	0	0	0	0	0	0	0	0	0	0	0	0	0	0	0	0	0	0	0	0	1	0	0	0	0	0	0	0	0	0	0	1
MER016191	0	28	0	0	0	0	4	murein tetrapeptidase LD-carboxypeptidase ({Pseudomonas}-type) (Pseudomonas aeruginosa); Releases the terminal D-alanine residue from the cytoplasmic disaccharide-tetrapeptide GlcNAc-MurNAc-L-Ala-gamma-D-Glu-meso-Dap-D-Ala, which is a murein turnover product. Probably also act on free tetrapetide. May be involved in murein recycling.	S66.001	S66	32	31	5.62613	0	0	0	0	0	0	0	0	0	0	0	0	0	0	0	0	0	0	0	0	0	0	0	0	0	0	0	0	0	0	0	0	0	0	0	0
MER016172	0	27	1	0	0	0	0	murein tetrapeptidase LD-carboxypeptidase ({Escherichia}-type) (Escherichia coli)	S66.002	S66	28	25	4.53721	0	0	0	0	0	0	0	0	0	0	0	0	0	0	0	0	0	0	0	0	0	0	0	0	0	0	0	0	0	0	0	0	0	0	0	0
MER016185	0	17	0	0	0	0	5	microcin C7 immunity protein (Escherichia coli)	S66.003	S66	22	21	3.81125	0	0	0	0	0	0	0	0	0	0	0	0	0	0	0	0	0	0	0	0	0	0	0	0	0	0	0	0	0	0	0	0	0	0	0	0
MER001311	0	2	0	0	0	0	0	prohead peptidase gp21 (bacteriophage T4) ()	S77.001	S77	2	2	0.362976	0	0	0	0	0	0	0	0	0	0	0	0	0	0	0	0	0	0	0	0	0	0	0	0	0	0	0	0	0	0	0	0	0	0	0	0
MER001396	0	2	0	0	0	0	0	prohead peptidase (bacteriophage HK97) ()	S78.001	S78	2	2	0.362976	0	0	0	0	0	0	0	0	0	0	0	0	0	0	0	0	0	0	0	0	0	0	0	0	0	0	0	0	0	0	0	0	0	0	0	0
MER048535	0	2	0	0	0	0	0	prohead peptidase (bacteriophage T5) ()	S78.002	S78	2	2	0.362976	0	0	0	0	0	0	0	0	0	0	0	0	0	0	0	0	0	0	0	0	0	0	0	0	0	0	0	0	0	0	0	0	0	0	0	0
MER003338	0	1	0	0	0	1	3	isoaspartyl dipeptidase (threonine type) (Escherichia coli)	T02.002	T02	5	5	0.907441	0	0	0	0	0	0	0	0	0	0	0	0	0	0	0	0	0	0	0	0	0	0	0	0	0	0	0	0	0	0	0	0	0	0	0	0
MER017326	0	67	3	0	0	28	54	isoaspartyl dipeptidase (threonine type) (Mus musculus); Degrades proteins damaged by L-isoaspartyl residue formation (also known as beta-Asp residues). Degrades L-isoaspartyl-containing di- and maybe also tripeptides. Also has L-asparaginase activity, although this may not be its principal function	T02.002	T02	139	130	23.5935	0	0	0	0	0	0	0	0	0	0	0	0	0	0	0	1	1	0	0	2	2	2	1	0	1	0	0	0	0	0	0	0	0	0	0	1
MER003336	0	0	0	0	0	9	9	{Chryseobacterium meningosepticum}-type N4-(beta-N-acetylglucosaminyl)-L-asparaginase (Chryseobacterium meningosepticum) ; N4-(beta-N-acetyl-D-glucosaminyl)-L-asparagine + H2O = N-acetyl-beta-D-glucosaminylamine + L-aspartate.	T02.007	T02	18	18	3.26679	0	0	0	0	0	0	0	0	0	0	0	0	0	0	0	0	0	0	0	0	0	0	0	0	0	0	0	0	0	0	0	0	0	0	0	0
MER001978	0	0	0	8	0	76	15	gamma-glutamyltransferase 1 (bacterial-type) (Escherichia coli) ; Cleaves the gamma-glutamyl bond of periplasmic glutathione (gamma-Glu-Cys-Gly), glutathione conjugates, and other gamma-glutamyl compounds. The metabolism of glutathione releases free glutamate and the dipeptide cysteinyl-glycine, which is hydrolyzed to cysteine and glycine by dipeptidases; it may function in amino acid uptake/salv…	T03.001	T03	103	76	13.7931	0	0	0	0	0	0	0	0	0	0	0	0	0	0	0	0	0	0	0	0	0	0	0	0	0	0	0	0	0	0	2	1	0	0	0	0
MER004202	0	0	0	0	0	5	6	gamma-glutamyltransferase ({Synechocystis}-type) (Synechocystis sp. PCC6803)	T03.013	T03	12	11	1.99637	0	0	0	0	0	0	0	0	0	0	0	0	0	0	0	0	0	0	0	0	0	0	0	0	0	0	0	0	0	0	0	0	0	0	0	0
MER006132	0	0	0	5	0	4	1	gamma-glutamyltransferase 2 (bacterial) (Streptomyces coelicolor)	T03.014	T03	10	10	1.81488	0	0	0	0	0	0	0	0	0	0	0	0	0	0	0	0	0	0	0	0	0	0	0	0	0	0	0	0	0	0	0	1	0	0	0	0
MER223926	0	0	0	21	0	24	5	GYO_3966 g.p. ({Bacillus subtilis}) (Bacillus subtilis)	T03.A09	T03	49	45	8.16697	0	0	0	0	0	0	0	0	0	0	0	0	0	0	1	1	1	0	0	1	1	1	0	0	0	0	0	0	0	0	2	0	0	0	0	0
MER003242	0	42	0	0	0	0	0	collagenase ({Porphyromonas}-type) (Porphyromonas gingivalis) ; Expresses collagenase activity. Hydrolyzes type I collagen. May play a role in virulence.	U32.001	U32	41	37	6.71506	0	0	0	0	0	0	0	0	0	0	0	0	0	0	0	0	0	2	0	0	0	0	0	0	0	0	0	0	0	0	0	0	0	0	0	0
MER003855	0	82	0	0	0	0	4	collagenase ({Helicobacter}-type) (Helicobacter pylori)	U32.002	U32	87	69	12.5227	0	0	0	0	0	0	0	0	0	0	0	0	0	0	0	0	0	0	0	0	0	0	0	0	0	0	0	0	0	0	0	0	0	0	0	0
MER013876	0	29	0	1	0	0	7	collagenase ({Salmonella}-type) (Salmonella enteritidis)	U32.003	U32	33	26	4.71869	0	0	0	0	0	0	0	0	0	0	0	0	0	0	0	0	0	0	0	0	0	0	0	0	0	0	0	0	0	0	1	0	0	0	0	0
MER037246	0	22	0	0	0	0	1	YhbV protein ({Escherichia coli}) (Escherichia coli)	U32.A01	U32	23	22	3.99274	0	0	0	0	0	0	0	0	0	0	0	0	0	0	0	0	0	0	0	0	0	0	0	0	0	0	0	0	0	0	0	0	0	0	0	0
MER004416	0	2	0	0	0	0	0	yrrN g.p. ({Bacillus subtilis}) (Bacillus subtilis)	U32.A02	U32	2	2	0.362976	0	0	0	0	0	0	0	0	0	0	0	0	0	0	0	0	0	0	0	0	0	0	0	0	0	0	0	0	0	0	0	0	0	0	0	0
MER016222	0	57	0	0	0	0	3	microcin-processing peptidase 1 (Escherichia coli)	U62.001	U62	61	54	9.80036	0	0	0	0	0	0	0	0	0	0	0	0	0	0	0	0	1	0	0	0	0	0	0	0	0	0	0	0	1	0	0	0	0	0	0	0
MER016301	0	517	0	0	0	0	33	microcin-processing peptidase 2 (Escherichia coli)	U62.002	U62	492	303	54.9909	0	0	0	0	0	0	0	0	0	0	0	0	0	0	4	2	2	1	1	2	3	4	3	1	4	1	0	2	1	2	1	2	1	0	1	3
MER028087	0	50	0	0	0	0	0	BT3649-type peptidase (Bacteroides thetaiotaomicron)	U62.003	U62	43	39	7.07804	0	0	0	0	0	0	0	0	0	0	0	0	0	0	1	1	0	0	0	1	0	1	0	0	0	0	0	0	0	0	0	0	0	0	0	0
MER016248	0	320	0	0	0	0	7	TM0727-type putative peptidase (Thermotoga maritima)	U62.004	U62	285	199	36.1162	0	0	0	0	0	0	0	0	0	0	0	0	0	0	2	1	0	1	2	2	4	1	3	1	4	1	0	2	1	1	1	1	1	1	2	3
MER397777	0	13	0	0	0	0	1	Dop isopeptidase (Mycobacterium tuberculosis)	U72.001	U72	14	7	1.27042	0	0	0	0	0	0	0	0	0	0	0	0	0	0	0	0	0	0	0	0	0	0	0	0	0	0	0	0	0	0	0	0	0	0	0	0
MER492485	0	1	0	0	0	0	20	small protease ({Pseudomonas aeruginosa}) (Pseudomonas aeruginosa)	U73.001	U73	21	17	3.0853	0	0	0	0	0	0	0	0	0	0	0	0	0	0	0	0	0	0	0	0	0	0	0	0	0	0	0	0	0	0	0	0	0	0	0	0
[truncated: 516 more columns]

## Sheet: Data 9_raw data
Input	Output	hit.name	percent	alignment_length	mismatches	gap	start1	end1	start	end	e-value	bit	SampleID	SeqID	Localization	Score
B66_Guay9_scaffold_22106_6	MER000021_trypsin_2_type_A_(Homo_sapiens)_[S01_258]_S01A_{peptidase_unit:_24_246}	MER000021	39.91	223	112	4	50	269	18	221	1e-54	177	B66_G9	B66_Guay9_scaffold_22106_6	Unknown	2
B3_Guay6_scaffold_06655_2	MER000041_brachyurin_T_(Astacus_astacus)_[S01_035]_S01A_{peptidase_unit:_1_237}	MER000041	45.93	246	106	9	354	581	1	237	1e-51	179	B3_G6	B3_Guay6_scaffold_06655_2	Unknown	6.26
B3_Guay6_scaffold_14096_2	MER000136_tryptase_beta_(Homo_sapiens)_[S01_015]_S01A_{peptidase_unit:_31_274}	MER000136	36.89	244	125	10	63	290	11	241	4e-41	144	B3_G6	B3_Guay6_scaffold_14096_2	Unknown	2
B38_Guay9_scaffold_04750_4	MER000139_mast_cell_peptidase_7_(mouse_numbering)_(Mus_musculus)_[S01_026]_S01A_{peptidase_unit:_29_272}	MER000139	37.21	258	129	9	52	293	1	241	5e-45	155	B38_G9	B38_Guay9_scaffold_04750_4	Unknown	2
B34_Guay6_scaffold_09395_4	MER000243_fruit_bromelain_(Ananas_comosus)_[C01_028]_C01A_{peptidase_unit:_123_337}	MER000243	38.89	198	116	5	83	277	2	197	1e-38	141	B34_G6	B34_Guay6_scaffold_09395_4	Unknown	2
B44_Guay15_scaffold_09042_1	MER000243_fruit_bromelain_(Ananas_comosus)_[C01_028]_C01A_{peptidase_unit:_123_337}	MER000243	35.59	222	109	13	109	324	2	195	1e-26	106	B44_G15	B44_Guay15_scaffold_09042_1	Extracellular	8.82
B107_Guay9_scaffold_76117_2	MER000263_dipeptidyl_peptidase_5_(Aspergillus_fumigatus)_[S09_012]_S09C_{peptidase_unit:_453_693}	MER000263	50.42	238	113	3	445	678	5	241	7e-72	233	B107_G9	B107_Guay9_scaffold_76117_2	Unknown	4.99
B117_Guay9_scaffold_30688_4	MER000263_dipeptidyl_peptidase_5_(Aspergillus_fumigatus)_[S09_012]_S09C_{peptidase_unit:_453_693}	MER000263	41.32	242	136	4	430	667	2	241	6e-56	189	B117_G9	B117_Guay9_scaffold_30688_4	Cytoplasmic	9.26
B118_Guay9_scaffold_01570_18	MER000263_dipeptidyl_peptidase_5_(Aspergillus_fumigatus)_[S09_012]_S09C_{peptidase_unit:_453_693}	MER000263	46.91	243	124	3	435	675	2	241	2e-76	245	B118_G9	B118_Guay9_scaffold_01570_18	Unknown	6.49
B18_Guay6_scaffold_04642_7	MER000263_dipeptidyl_peptidase_5_(Aspergillus_fumigatus)_[S09_012]_S09C_{peptidase_unit:_453_693}	MER000263	47.72	241	122	3	430	667	2	241	1e-71	232	B18_G6	B18_Guay6_scaffold_04642_7	Unknown	6.49
B20_Guay16_scaffold_27944_2	MER000263_dipeptidyl_peptidase_5_(Aspergillus_fumigatus)_[S09_012]_S09C_{peptidase_unit:_453_693}	MER000263	50.41	244	116	3	437	678	1	241	4e-81	258	B20_G16	B20_Guay16_scaffold_27944_2	Unknown	6.49
B21_Guay16_scaffold_09726_1	MER000263_dipeptidyl_peptidase_5_(Aspergillus_fumigatus)_[S09_012]_S09C_{peptidase_unit:_453_693}	MER000263	46.47	241	124	3	426	662	2	241	5e-72	233	B21_G16	B21_Guay16_scaffold_09726_1	Unknown	6.49
B21_Guay4_scaffold_21419_1	MER000263_dipeptidyl_peptidase_5_(Aspergillus_fumigatus)_[S09_012]_S09C_{peptidase_unit:_453_693}	MER000263	48.35	242	121	3	254	492	1	241	8e-80	249	B21_G4	B21_Guay4_scaffold_21419_1	Cytoplasmic	9.26
B25_Guay6_scaffold_05875_7	MER000263_dipeptidyl_peptidase_5_(Aspergillus_fumigatus)_[S09_012]_S09C_{peptidase_unit:_453_693}	MER000263	42.86	224	120	5	448	664	2	224	2e-51	177	B25_G6	B25_Guay6_scaffold_05875_7	Unknown	6.49
B25_Guay6_scaffold_16666_1	MER000263_dipeptidyl_peptidase_5_(Aspergillus_fumigatus)_[S09_012]_S09C_{peptidase_unit:_453_693}	MER000263	50.21	239	114	3	367	601	4	241	4e-72	232	B25_G6	B25_Guay6_scaffold_16666_1	Cytoplasmic	9.97
B34_Guay6_scaffold_02583_4	MER000263_dipeptidyl_peptidase_5_(Aspergillus_fumigatus)_[S09_012]_S09C_{peptidase_unit:_453_693}	MER000263	29.22	243	156	7	607	840	6	241	1e-25	105	B34_G6	B34_Guay6_scaffold_02583_4	Unknown	2.5
B34_Guay6_scaffold_22139_3	MER000263_dipeptidyl_peptidase_5_(Aspergillus_fumigatus)_[S09_012]_S09C_{peptidase_unit:_453_693}	MER000263	43.5	246	131	3	447	690	2	241	7e-63	209	B34_G6	B34_Guay6_scaffold_22139_3	Unknown	6.49
B38_Guay16_scaffold_08843_7	MER000263_dipeptidyl_peptidase_5_(Aspergillus_fumigatus)_[S09_012]_S09C_{peptidase_unit:_453_693}	MER000263	44.16	231	123	4	1	227	13	241	1e-60	191	B38_G16	B38_Guay16_scaffold_08843_7	Cytoplasmic	9.26
B39_Guay1_scaffold_07583_4	MER000263_dipeptidyl_peptidase_5_(Aspergillus_fumigatus)_[S09_012]_S09C_{peptidase_unit:_453_693}	MER000263	48.55	241	119	3	434	670	2	241	6e-73	236	B39_G1	B39_Guay1_scaffold_07583_4	Unknown	6.49
B39_Guay15_scaffold_11045_3	MER000263_dipeptidyl_peptidase_5_(Aspergillus_fumigatus)_[S09_012]_S09C_{peptidase_unit:_453_693}	MER000263	48.55	241	119	3	434	670	2	241	6e-73	236	B39_G15	B39_Guay15_scaffold_11045_3	Unknown	6.49
B41_Guay9_scaffold_42372_3	MER000263_dipeptidyl_peptidase_5_(Aspergillus_fumigatus)_[S09_012]_S09C_{peptidase_unit:_453_693}	MER000263	48.13	241	123	2	428	667	2	241	5e-76	244	B41_G9	B41_Guay9_scaffold_42372_3	Cytoplasmic	9.97
B42_Guay15_scaffold_11986_3	MER000263_dipeptidyl_peptidase_5_(Aspergillus_fumigatus)_[S09_012]_S09C_{peptidase_unit:_453_693}	MER000263	43.98	241	131	3	196	433	2	241	3e-65	209	B42_G15	B42_Guay15_scaffold_11986_3	Cytoplasmic	9.26
B43_Guay16_scaffold_00134_10	MER000263_dipeptidyl_peptidase_5_(Aspergillus_fumigatus)_[S09_012]_S09C_{peptidase_unit:_453_693}	MER000263	43.98	241	131	3	446	683	2	241	3e-63	210	B43_G16	B43_Guay16_scaffold_00134_10	Cytoplasmic	9.97
B43_Guay9_scaffold_62966_4	MER000263_dipeptidyl_peptidase_5_(Aspergillus_fumigatus)_[S09_012]_S09C_{peptidase_unit:_453_693}	MER000263	27.98	243	168	5	366	603	1	241	4e-30	117	B43_G9	B43_Guay9_scaffold_62966_4	Cytoplasmic	9.26
B47_Guay9_scaffold_87127_3	MER000263_dipeptidyl_peptidase_5_(Aspergillus_fumigatus)_[S09_012]_S09C_{peptidase_unit:_453_693}	MER000263	50.34	149	71	2	434	580	2	149	4e-43	153	B47_G9	B47_Guay9_scaffold_87127_3	Unknown	6.49
B5_Guay15_scaffold_04935_3	MER000263_dipeptidyl_peptidase_5_(Aspergillus_fumigatus)_[S09_012]_S09C_{peptidase_unit:_453_693}	MER000263	48.15	243	121	3	438	678	2	241	2e-77	248	B5_G15	B5_Guay15_scaffold_04935_3	Cytoplasmic	9.97
B50_Guay9_scaffold_05668_10	MER000263_dipeptidyl_peptidase_5_(Aspergillus_fumigatus)_[S09_012]_S09C_{peptidase_unit:_453_693}	MER000263	47.72	241	122	3	430	667	2	241	1e-71	232	B50_G9	B50_Guay9_scaffold_05668_10	Unknown	6.49
B53_Guay16_scaffold_09787_1	MER000263_dipeptidyl_peptidase_5_(Aspergillus_fumigatus)_[S09_012]_S09C_{peptidase_unit:_453_693}	MER000263	36	225	136	6	64	282	1	223	5e-40	140	B53_G16	B53_Guay16_scaffold_09787_1	Cytoplasmic	7.5
B7_Guay2_scaffold_20759_2	MER000263_dipeptidyl_peptidase_5_(Aspergillus_fumigatus)_[S09_012]_S09C_{peptidase_unit:_453_693}	MER000263	48.55	241	119	3	434	670	2	241	5e-73	236	B7_G2	B7_Guay2_scaffold_20759_2	Unknown	6.49
B92_Guay9_scaffold_48122_4	MER000263_dipeptidyl_peptidase_5_(Aspergillus_fumigatus)_[S09_012]_S09C_{peptidase_unit:_453_693}	MER000263	28.74	254	151	6	127	364	2	241	3e-25	102	B92_G9	B92_Guay9_scaffold_48122_4	Cytoplasmic	8.96
B10_Guay4_scaffold_04324_7	MER000266_DegP_peptidase_(Escherichia_coli)_[S01_273]_S01C_{peptidase_unit:_114_269}	MER000266	42.07	164	78	6	204	359	1	155	6e-29	108	B10_G4	B10_Guay4_scaffold_04324_7	Periplasmic	9.44
B30_Guay4_scaffold_06727_1	MER000266_DegP_peptidase_(Escherichia_coli)_[S01_273]_S01C_{peptidase_unit:_114_269}	MER000266	69.87	156	46	1	97	251	1	156	2e-70	214	B30_G4	B30_Guay4_scaffold_06727_1	Periplasmic	9.76
B10_Guay17_scaffold_12993_5	MER000268_HtrA_peptidase_({Chlamydia_trachomatis}_type)_(Chlamydia_trachomatis)_[S01_480]_S01C_{peptidase_unit:_127_280}	MER000268	39.6	101	61	0	43	143	1	101	3e-22	85.9	B10_G17	B10_Guay17_scaffold_12993_5	Unknown	2.5
B10_Guay9_scaffold_67609_2	MER000268_HtrA_peptidase_({Chlamydia_trachomatis}_type)_(Chlamydia_trachomatis)_[S01_480]_S01C_{peptidase_unit:_127_280}	MER000268	38.73	142	78	4	90	228	1	136	6e-21	88.2	B10_G9	B10_Guay9_scaffold_67609_2	Periplasmic	9.44
B129_Guay9_scaffold_12869_7	MER000268_HtrA_peptidase_({Chlamydia_trachomatis}_type)_(Chlamydia_trachomatis)_[S01_480]_S01C_{peptidase_unit:_127_280}	MER000268	39.61	154	70	7	216	363	1	137	8e-23	93.2	B129_G9	B129_Guay9_scaffold_12869_7	Periplasmic	9.44
B129_Guay9_scaffold_22391_1	MER000268_HtrA_peptidase_({Chlamydia_trachomatis}_type)_(Chlamydia_trachomatis)_[S01_480]_S01C_{peptidase_unit:_127_280}	MER000268	51.08	139	59	2	99	237	1	130	2e-41	139	B129_G9	B129_Guay9_scaffold_22391_1	Periplasmic	9.44
B129_Guay9_scaffold_54022_3	MER000268_HtrA_peptidase_({Chlamydia_trachomatis}_type)_(Chlamydia_trachomatis)_[S01_480]_S01C_{peptidase_unit:_127_280}	MER000268	42.58	155	73	5	60	214	1	139	1e-31	114	B129_G9	B129_Guay9_scaffold_54022_3	Periplasmic	9.44
B17_Guay6_scaffold_04113_1	MER000268_HtrA_peptidase_({Chlamydia_trachomatis}_type)_(Chlamydia_trachomatis)_[S01_480]_S01C_{peptidase_unit:_127_280}	MER000268	56.57	99	43	0	113	211	1	99	5e-38	129	B17_G6	B17_Guay6_scaffold_04113_1	Periplasmic	9.44
B19_Guay1_scaffold_01864_15	MER000268_HtrA_peptidase_({Chlamydia_trachomatis}_type)_(Chlamydia_trachomatis)_[S01_480]_S01C_{peptidase_unit:_127_280}	MER000268	57.48	127	54	0	113	239	1	127	7e-46	150	B19_G1	B19_Guay1_scaffold_01864_15	Periplasmic	9.76
B19_Guay16_scaffold_30208_3	MER000268_HtrA_peptidase_({Chlamydia_trachomatis}_type)_(Chlamydia_trachomatis)_[S01_480]_S01C_{peptidase_unit:_127_280}	MER000268	56.76	148	54	3	128	274	1	139	5e-45	153	B19_G16	B19_Guay16_scaffold_30208_3	Unknown	5.41
B25_Guay16_scaffold_07485_7	MER000268_HtrA_peptidase_({Chlamydia_trachomatis}_type)_(Chlamydia_trachomatis)_[S01_480]_S01C_{peptidase_unit:_127_280}	MER000268	39.62	159	76	6	56	213	1	140	7e-24	94	B25_G16	B25_Guay16_scaffold_07485_7	Unknown	4.85
B30_Guay15_scaffold_01306_1	MER000268_HtrA_peptidase_({Chlamydia_trachomatis}_type)_(Chlamydia_trachomatis)_[S01_480]_S01C_{peptidase_unit:_127_280}	MER000268	52.53	99	45	1	95	193	1	97	4e-28	102	B30_G15	B30_Guay15_scaffold_01306_1	Periplasmic	9.76
B39_Guay1_scaffold_00839_6	MER000268_HtrA_peptidase_({Chlamydia_trachomatis}_type)_(Chlamydia_trachomatis)_[S01_480]_S01C_{peptidase_unit:_127_280}	MER000268	56.76	148	54	3	128	274	1	139	5e-45	153	B39_G1	B39_Guay1_scaffold_00839_6	Unknown	5.41
B39_Guay15_scaffold_07307_2	MER000268_HtrA_peptidase_({Chlamydia_trachomatis}_type)_(Chlamydia_trachomatis)_[S01_480]_S01C_{peptidase_unit:_127_280}	MER000268	56.76	148	54	3	128	274	1	139	5e-45	153	B39_G15	B39_Guay15_scaffold_07307_2	Unknown	5.41
B41_Guay16_scaffold_18168_1	MER000268_HtrA_peptidase_({Chlamydia_trachomatis}_type)_(Chlamydia_trachomatis)_[S01_480]_S01C_{peptidase_unit:_127_280}	MER000268	47.79	136	62	3	95	230	1	127	4e-36	124	B41_G16	B41_Guay16_scaffold_18168_1	Periplasmic	9.44
B47_Guay9_scaffold_00657_11	MER000268_HtrA_peptidase_({Chlamydia_trachomatis}_type)_(Chlamydia_trachomatis)_[S01_480]_S01C_{peptidase_unit:_127_280}	MER000268	56.76	148	54	3	128	274	1	139	5e-45	153	B47_G9	B47_Guay9_scaffold_00657_11	Unknown	5.41
B53_Guay16_scaffold_03020_7	MER000268_HtrA_peptidase_({Chlamydia_trachomatis}_type)_(Chlamydia_trachomatis)_[S01_480]_S01C_{peptidase_unit:_127_280}	MER000268	48.53	136	67	2	118	250	1	136	6e-38	131	B53_G16	B53_Guay16_scaffold_03020_7	Cytoplasmic	7.5
B63_Guay16_scaffold_28249_5	MER000268_HtrA_peptidase_({Chlamydia_trachomatis}_type)_(Chlamydia_trachomatis)_[S01_480]_S01C_{peptidase_unit:_127_280}	MER000268	51.06	94	44	1	96	189	1	92	3e-24	92.4	B63_G16	B63_Guay16_scaffold_28249_5	Unknown	6.53
B7_Guay2_scaffold_00207_14	MER000268_HtrA_peptidase_({Chlamydia_trachomatis}_type)_(Chlamydia_trachomatis)_[S01_480]_S01C_{peptidase_unit:_127_280}	MER000268	56.76	148	54	3	128	274	1	139	5e-45	153	B7_G2	B7_Guay2_scaffold_00207_14	Unknown	5.41
B107_Guay9_scaffold_00853_16	MER000277_lysyl_endopeptidase_(bacteria)_(Achromobacter_lyticus)_[S01_280]_S01D_{peptidase_unit:_226_447}	MER000277	40	230	108	11	227	435	2	222	2e-35	132	B107_G9	B107_Guay9_scaffold_00853_16	Extracellular	10
B117_Guay9_scaffold_04605_8	MER000277_lysyl_endopeptidase_(bacteria)_(Achromobacter_lyticus)_[S01_280]_S01D_{peptidase_unit:_226_447}	MER000277	39.62	212	109	6	232	425	12	222	2e-36	136	B117_G9	B117_Guay9_scaffold_04605_8	Extracellular	9.72
B120_Guay9_scaffold_18527_4	MER000277_lysyl_endopeptidase_(bacteria)_(Achromobacter_lyticus)_[S01_280]_S01D_{peptidase_unit:_226_447}	MER000277	39.13	138	79	3	1	134	86	222	2e-22	93.2	B120_G9	B120_Guay9_scaffold_18527_4	Extracellular	9.71
B15_Guay4_scaffold_18439_2	MER000277_lysyl_endopeptidase_(bacteria)_(Achromobacter_lyticus)_[S01_280]_S01D_{peptidase_unit:_226_447}	MER000277	51.13	221	98	5	214	428	2	218	1e-61	207	B15_G4	B15_Guay4_scaffold_18439_2	Extracellular	9.96
B22_Guay1_scaffold_01464_8	MER000277_lysyl_endopeptidase_(bacteria)_(Achromobacter_lyticus)_[S01_280]_S01D_{peptidase_unit:_226_447}	MER000277	37.74	212	113	5	231	424	12	222	4e-36	135	B22_G1	B22_Guay1_scaffold_01464_8	Extracellular	9.72
B25_Guay6_scaffold_01409_8	MER000277_lysyl_endopeptidase_(bacteria)_(Achromobacter_lyticus)_[S01_280]_S01D_{peptidase_unit:_226_447}	MER000277	40.87	230	106	11	227	435	2	222	1e-36	135	B25_G6	B25_Guay6_scaffold_01409_8	Extracellular	10
B25_Guay6_scaffold_19873_6	MER000277_lysyl_endopeptidase_(bacteria)_(Achromobacter_lyticus)_[S01_280]_S01D_{peptidase_unit:_226_447}	MER000277	42.07	145	68	7	12	145	79	218	9e-21	87.4	B25_G6	B25_Guay6_scaffold_19873_6	Extracellular	10
B26_Guay16_scaffold_04148_13	MER000277_lysyl_endopeptidase_(bacteria)_(Achromobacter_lyticus)_[S01_280]_S01D_{peptidase_unit:_226_447}	MER000277	44	225	107	7	240	449	2	222	2e-50	172	B26_G16	B26_Guay16_scaffold_04148_13	Extracellular	9.45
B34_Guay6_scaffold_15241_5	MER000277_lysyl_endopeptidase_(bacteria)_(Achromobacter_lyticus)_[S01_280]_S01D_{peptidase_unit:_226_447}	MER000277	40.09	222	112	7	214	421	4	218	8e-46	160	B34_G6	B34_Guay6_scaffold_15241_5	Extracellular	9.72
B42_Guay9_scaffold_20273_6	MER000277_lysyl_endopeptidase_(bacteria)_(Achromobacter_lyticus)_[S01_280]_S01D_{peptidase_unit:_226_447}	MER000277	32.11	218	131	5	217	419	2	217	9e-30	116	B42_G9	B42_Guay9_scaffold_20273_6	Extracellular	10
B45_Guay9_scaffold_03146_1	MER000277_lysyl_endopeptidase_(bacteria)_(Achromobacter_lyticus)_[S01_280]_S01D_{peptidase_unit:_226_447}	MER000277	35.58	208	115	5	184	373	11	217	3e-33	126	B45_G9	B45_Guay9_scaffold_03146_1	Extracellular	9.71
B6_Guay9_scaffold_01222_12	MER000277_lysyl_endopeptidase_(bacteria)_(Achromobacter_lyticus)_[S01_280]_S01D_{peptidase_unit:_226_447}	MER000277	37.73	220	112	8	237	444	16	222	8e-31	119	B6_G9	B6_Guay9_scaffold_01222_12	Extracellular	9.71
B15_Guay4_scaffold_00396_1	MER000310_subtilisin_DY_(Bacillus_subtilis)_[S08_037]_S08A_{peptidase_unit:_1_274}	MER000310	32.01	303	163	11	182	482	11	272	5e-24	99.4	B15_G4	B15_Guay4_scaffold_00396_1	CytoplasmicMembrane	9.84
B16_Guay16_scaffold_52709_2	MER000310_subtilisin_DY_(Bacillus_subtilis)_[S08_037]_S08A_{peptidase_unit:_1_274}	MER000310	38.41	302	144	8	49	348	11	272	2e-48	166	B16_G16	B16_Guay16_scaffold_52709_2	Extracellular	9.55
B2_Guay13_scaffold_01361_3	MER000310_subtilisin_DY_(Bacillus_subtilis)_[S08_037]_S08A_{peptidase_unit:_1_274}	MER000310	29.62	287	142	9	154	422	8	252	1e-24	103	B2_G13	B2_Guay13_scaffold_01361_3	Unknown	6.49
B2_Guay4_scaffold_95310_2	MER000310_subtilisin_DY_(Bacillus_subtilis)_[S08_037]_S08A_{peptidase_unit:_1_274}	MER000310	42.28	123	58	4	1	122	147	257	9e-21	84	B2_G4	B2_Guay4_scaffold_95310_2	Cytoplasmic	9.26
B29_Guay9_scaffold_90255_3	MER000310_subtilisin_DY_(Bacillus_subtilis)_[S08_037]_S08A_{peptidase_unit:_1_274}	MER000310	37.31	193	89	4	291	479	63	227	1e-26	106	B29_G9	B29_Guay9_scaffold_90255_3	Extracellular	9.45
B30_Guay16_scaffold_05480_10	MER000310_subtilisin_DY_(Bacillus_subtilis)_[S08_037]_S08A_{peptidase_unit:_1_274}	MER000310	36.22	254	125	6	270	519	52	272	1e-32	126	B30_G16	B30_Guay16_scaffold_05480_10	Extracellular	10
B37_Guay17_scaffold_03102_7	MER000310_subtilisin_DY_(Bacillus_subtilis)_[S08_037]_S08A_{peptidase_unit:_1_274}	MER000310	45.18	301	125	9	104	397	1	268	6e-70	223	B37_G17	B37_Guay17_scaffold_03102_7	Unknown	6.49
B37_Guay9_scaffold_06304_5	MER000310_subtilisin_DY_(Bacillus_subtilis)_[S08_037]_S08A_{peptidase_unit:_1_274}	MER000310	29.62	287	142	9	154	422	8	252	1e-24	103	B37_G9	B37_Guay9_scaffold_06304_5	Unknown	6.49
B39_Guay17_scaffold_00346_2	MER000310_subtilisin_DY_(Bacillus_subtilis)_[S08_037]_S08A_{peptidase_unit:_1_274}	MER000310	50.64	235	96	4	9	243	59	273	2e-69	219	B39_G17	B39_Guay17_scaffold_00346_2	Extracellular	9.97
B41_Guay1_scaffold_00221_25	MER000310_subtilisin_DY_(Bacillus_subtilis)_[S08_037]_S08A_{peptidase_unit:_1_274}	MER000310	48.01	302	124	6	125	422	2	274	1e-77	251	B41_G1	B41_Guay1_scaffold_00221_25	Extracellular	9.55
B46_Guay16_scaffold_00431_14	MER000310_subtilisin_DY_(Bacillus_subtilis)_[S08_037]_S08A_{peptidase_unit:_1_274}	MER000310	37.61	226	110	7	1	226	74	268	2e-31	117	B46_G16	B46_Guay16_scaffold_00431_14	Extracellular	9.71
B47_Guay1_scaffold_40868_1	MER000310_subtilisin_DY_(Bacillus_subtilis)_[S08_037]_S08A_{peptidase_unit:_1_274}	MER000310	45.71	210	110	2	115	322	2	209	7e-53	177	B47_G1	B47_Guay1_scaffold_40868_1	Cytoplasmic	9.97
B47_Guay15_scaffold_08517_2	MER000310_subtilisin_DY_(Bacillus_subtilis)_[S08_037]_S08A_{peptidase_unit:_1_274}	MER000310	44.59	157	75	3	1	152	123	272	7e-31	122	B47_G15	B47_Guay15_scaffold_08517_2	Extracellular	9.97
B48_Guay6_scaffold_49037_2	MER000310_subtilisin_DY_(Bacillus_subtilis)_[S08_037]_S08A_{peptidase_unit:_1_274}	MER000310	44.72	284	140	5	100	383	2	268	8e-78	243	B48_G6	B48_Guay6_scaffold_49037_2	Extracellular	9.91
B5_Guay6_scaffold_01985_4	MER000310_subtilisin_DY_(Bacillus_subtilis)_[S08_037]_S08A_{peptidase_unit:_1_274}	MER000310	29.62	287	142	9	154	422	8	252	1e-24	103	B5_G6	B5_Guay6_scaffold_01985_4	Unknown	6.49
B65_Guay9_scaffold_03351_19	MER000310_subtilisin_DY_(Bacillus_subtilis)_[S08_037]_S08A_{peptidase_unit:_1_274}	MER000310	48.01	302	124	6	125	422	2	274	6e-80	250	B65_G9	B65_Guay9_scaffold_03351_19	Extracellular	7.9
B8_Guay17_scaffold_18051_1	MER000310_subtilisin_DY_(Bacillus_subtilis)_[S08_037]_S08A_{peptidase_unit:_1_274}	MER000310	47.52	303	128	7	96	398	2	273	9e-80	251	B8_G17	B8_Guay17_scaffold_18051_1	Extracellular	7.9
B8_Guay4_scaffold_02201_15	MER000310_subtilisin_DY_(Bacillus_subtilis)_[S08_037]_S08A_{peptidase_unit:_1_274}	MER000310	41.51	212	101	8	293	501	61	252	1e-30	118	B8_G4	B8_Guay4_scaffold_02201_15	Unknown	6.49
B1_Guay11_scaffold_01479_6	MER000313_subtilisin_E_(Bacillus_subtilis)_[S08_036]_S08A_{peptidase_unit:_107_381}	MER000313	30.33	300	170	10	150	444	8	273	3e-21	91.3	B1_G11	B1_Guay11_scaffold_01479_6	Extracellular	9.72
B14_Guay1_scaffold_16893_4	MER000313_subtilisin_E_(Bacillus_subtilis)_[S08_036]_S08A_{peptidase_unit:_107_381}	MER000313	37.23	282	152	9	12	282	6	273	8e-43	147	B14_G1	B14_Guay1_scaffold_16893_4	Cytoplasmic	9.97
B20_Guay15_scaffold_15344_2	MER000313_subtilisin_E_(Bacillus_subtilis)_[S08_036]_S08A_{peptidase_unit:_107_381}	MER000313	34.54	304	158	9	10	306	6	275	4e-35	128	B20_G15	B20_Guay15_scaffold_15344_2	Cytoplasmic	9.26
B21_Guay4_scaffold_00571_6	MER000313_subtilisin_E_(Bacillus_subtilis)_[S08_036]_S08A_{peptidase_unit:_107_381}	MER000313	34.53	307	143	8	207	508	20	273	1e-35	135	B21_G4	B21_Guay4_scaffold_00571_6	Extracellular	10
B22_Guay1_scaffold_31813_2	MER000313_subtilisin_E_(Bacillus_subtilis)_[S08_036]_S08A_{peptidase_unit:_107_381}	MER000313	41.27	252	142	3	38	289	23	268	4e-59	191	B22_G1	B22_Guay1_scaffold_31813_2	Cytoplasmic	9.97
B30_Guay2_scaffold_24199_2	MER000313_subtilisin_E_(Bacillus_subtilis)_[S08_036]_S08A_{peptidase_unit:_107_381}	MER000313	41.09	258	146	3	37	294	23	274	3e-59	191	B30_G2	B30_Guay2_scaffold_24199_2	Cytoplasmic	9.97
B34_Guay6_scaffold_03263_5	MER000313_subtilisin_E_(Bacillus_subtilis)_[S08_036]_S08A_{peptidase_unit:_107_381}	MER000313	34.74	308	145	7	206	509	18	273	5e-37	140	B34_G6	B34_Guay6_scaffold_03263_5	Extracellular	10
B4_Guay1_scaffold_26595_2	MER000313_subtilisin_E_(Bacillus_subtilis)_[S08_036]_S08A_{peptidase_unit:_107_381}	MER000313	41.09	258	146	3	37	294	23	274	3e-59	191	B4_G1	B4_Guay1_scaffold_26595_2	Cytoplasmic	9.97
B7_Guay15_scaffold_23737_3	MER000313_subtilisin_E_(Bacillus_subtilis)_[S08_036]_S08A_{peptidase_unit:_107_381}	MER000313	37.5	280	150	8	128	397	6	270	1e-45	159	B7_G15	B7_Guay15_scaffold_23737_3	Cytoplasmic	9.97
B72_Guay9_scaffold_07624_1	MER000313_subtilisin_E_(Bacillus_subtilis)_[S08_036]_S08A_{peptidase_unit:_107_381}	MER000313	39.26	242	112	6	148	383	22	234	6e-34	128	B72_G9	B72_Guay9_scaffold_07624_1	Extracellular	9.55
B1_Guay4_scaffold_14218_5	MER000315_alkaline_peptidase_({Bacillus_alcalophilus})_(Bacillus_alcalophilus)_[S08_038]_S08A_{peptidase_unit:_112_380}	MER000315	43.94	289	133	12	133	417	6	269	3e-48	168	B1_G4	B1_Guay4_scaffold_14218_5	Extracellular	9.53
B120_Guay9_scaffold_88923_2	MER000319_EPR_peptidase_({Bacillus}_sp_)_(Bacillus_subtilis)_[S08_126]_S08A_{peptidase_unit:_104_383}	MER000319	28.3	265	182	5	194	456	17	275	1e-27	108	B120_G9	B120_Guay9_scaffold_88923_2	Cytoplasmic	9.26
B139_Guay9_scaffold_75410_1	MER000319_EPR_peptidase_({Bacillus}_sp_)_(Bacillus_subtilis)_[S08_126]_S08A_{peptidase_unit:_104_383}	MER000319	28.57	266	180	8	131	393	17	275	1e-25	102	B139_G9	B139_Guay9_scaffold_75410_1	Cytoplasmic	9.26
B144_Guay9_scaffold_71288_3	MER000319_EPR_peptidase_({Bacillus}_sp_)_(Bacillus_subtilis)_[S08_126]_S08A_{peptidase_unit:_104_383}	MER000319	31.39	223	149	2	236	457	32	251	2e-24	99.8	B144_G9	B144_Guay9_scaffold_71288_3	Cytoplasmic	9.26
B17_Guay4_scaffold_33672_2	MER000319_EPR_peptidase_({Bacillus}_sp_)_(Bacillus_subtilis)_[S08_126]_S08A_{peptidase_unit:_104_383}	MER000319	33.87	248	153	6	342	583	33	275	1e-32	124	B17_G4	B17_Guay4_scaffold_33672_2	Unknown	4.99
B2_Guay16_scaffold_01201_8	MER000319_EPR_peptidase_({Bacillus}_sp_)_(Bacillus_subtilis)_[S08_126]_S08A_{peptidase_unit:_104_383}	MER000319	34.69	294	157	7	154	445	13	273	1e-38	140	B2_G16	B2_Guay16_scaffold_01201_8	Unknown	4.99
B24_Guay9_scaffold_60864_1	MER000319_EPR_peptidase_({Bacillus}_sp_)_(Bacillus_subtilis)_[S08_126]_S08A_{peptidase_unit:_104_383}	MER000319	31.23	301	168	11	141	433	11	280	2e-32	122	B24_G9	B24_Guay9_scaffold_60864_1	Extracellular	7.9
B26_Guay4_scaffold_01839_11	MER000319_EPR_peptidase_({Bacillus}_sp_)_(Bacillus_subtilis)_[S08_126]_S08A_{peptidase_unit:_104_383}	MER000319	34.68	248	151	6	333	574	32	274	1e-35	133	B26_G4	B26_Guay4_scaffold_01839_11	Unknown	4.99
B31_Guay6_scaffold_67867_3	MER000319_EPR_peptidase_({Bacillus}_sp_)_(Bacillus_subtilis)_[S08_126]_S08A_{peptidase_unit:_104_383}	MER000319	34.5	171	108	2	1	167	110	280	3e-29	107	B31_G6	B31_Guay6_scaffold_67867_3	Cytoplasmic	9.26
B35_Guay4_scaffold_13875_5	MER000319_EPR_peptidase_({Bacillus}_sp_)_(Bacillus_subtilis)_[S08_126]_S08A_{peptidase_unit:_104_383}	MER000319	33.59	262	153	8	316	566	23	274	3e-33	126	B35_G4	B35_Guay4_scaffold_13875_5	Unknown	4.99
B36_Guay6_scaffold_01329_4	MER000319_EPR_peptidase_({Bacillus}_sp_)_(Bacillus_subtilis)_[S08_126]_S08A_{peptidase_unit:_104_383}	MER000319	33.59	262	153	8	316	566	23	274	3e-33	126	B36_G6	B36_Guay6_scaffold_01329_4	Unknown	4.99
B37_Guay6_scaffold_01701_11	MER000319_EPR_peptidase_({Bacillus}_sp_)_(Bacillus_subtilis)_[S08_126]_S08A_{peptidase_unit:_104_383}	MER000319	34.68	248	151	6	317	558	32	274	8e-36	133	B37_G6	B37_Guay6_scaffold_01701_11	Unknown	4.99
B70_Guay9_scaffold_03283_13	MER000319_EPR_peptidase_({Bacillus}_sp_)_(Bacillus_subtilis)_[S08_126]_S08A_{peptidase_unit:_104_383}	MER000319	30.11	269	167	6	237	500	27	279	9e-28	109	B70_G9	B70_Guay9_scaffold_03283_13	Unknown	6.49
B100_Guay9_scaffold_34852_1	MER000320_IspA_peptidase_(Bacillus_subtilis)_[S08_030]_S08A_{peptidase_unit:_19_306}	MER000320	35.74	277	149	12	141	406	4	262	1e-33	129	B100_G9	B100_Guay9_scaffold_34852_1	Extracellular	9.55
B29_Guay6_scaffold_02188_11	MER000320_IspA_peptidase_(Bacillus_subtilis)_[S08_030]_S08A_{peptidase_unit:_19_306}	MER000320	26.86	309	177	10	138	437	6	274	6e-23	95.9	B29_G6	B29_Guay6_scaffold_02188_11	Cytoplasmic	9.26
B34_Guay15_scaffold_00019_24	MER000320_IspA_peptidase_(Bacillus_subtilis)_[S08_030]_S08A_{peptidase_unit:_19_306}	MER000320	37.59	274	132	9	82	347	4	246	2e-38	145	B34_G15	B34_Guay15_scaffold_00019_24	Cellwall	9.09
B2_Guay13_scaffold_00142_14	MER000321_peptidase_Vpr_({Bacillus}_type)_(Bacillus_subtilis)_[S08_114]_S08A_{peptidase_unit:_79_330,_468_570}	MER000321	32.06	393	206	14	72	445	5	355	3e-36	138	B2_G13	B2_Guay13_scaffold_00142_14	Unknown	6.49
B34_Guay6_scaffold_03642_8	MER000321_peptidase_Vpr_({Bacillus}_type)_(Bacillus_subtilis)_[S08_114]_S08A_{peptidase_unit:_79_330,_468_570}	MER000321	31.65	316	148	11	817	1114	90	355	2e-25	107	B34_G6	B34_Guay6_scaffold_03642_8	Unknown	6.49
B35_Guay1_scaffold_21615_3	MER000321_peptidase_Vpr_({Bacillus}_type)_(Bacillus_subtilis)_[S08_114]_S08A_{peptidase_unit:_79_330,_468_570}	MER000321	35.7	381	165	10	87	438	26	355	6e-57	196	B35_G1	B35_Guay1_scaffold_21615_3	Extracellular	9.55
B37_Guay9_scaffold_05214_10	MER000321_peptidase_Vpr_({Bacillus}_type)_(Bacillus_subtilis)_[S08_114]_S08A_{peptidase_unit:_79_330,_468_570}	MER000321	32.06	393	206	14	72	445	5	355	3e-36	138	B37_G9	B37_Guay9_scaffold_05214_10	Unknown	6.49
B4_Guay6_scaffold_36256_1	MER000321_peptidase_Vpr_({Bacillus}_type)_(Bacillus_subtilis)_[S08_114]_S08A_{peptidase_unit:_79_330,_468_570}	MER000321	35.99	314	137	11	175	472	90	355	9e-38	144	B4_G6	B4_Guay6_scaffold_36256_1	Unknown	3.91
B5_Guay6_scaffold_01013_13	MER000321_peptidase_Vpr_({Bacillus}_type)_(Bacillus_subtilis)_[S08_114]_S08A_{peptidase_unit:_79_330,_468_570}	MER000321	32.06	393	206	14	72	445	5	355	3e-36	138	B5_G6	B5_Guay6_scaffold_01013_13	Unknown	6.49
B72_Guay16_scaffold_00340_5	MER000321_peptidase_Vpr_({Bacillus}_type)_(Bacillus_subtilis)_[S08_114]_S08A_{peptidase_unit:_79_330,_468_570}	MER000321	35.5	431	173	15	355	759	1	352	9e-56	198	B72_G16	B72_Guay16_scaffold_00340_5	Extracellular	9.55
B15_Guay4_scaffold_35651_1	MER000325_aqualysin_1_(Thermus_aquaticus)_[S08_051]_S08A_{peptidase_unit:_128_453}	MER000325	42.8	271	144	5	594	861	7	269	9e-47	170	B15_G4	B15_Guay4_scaffold_35651_1	Extracellular	9.96
B2_Guay6_scaffold_16912_5	MER000326_secreted_peptidase_A_(Vibrio_alginolyticus)_[S08_050]_S08A_{peptidase_unit:_142_451}	MER000326	48.13	214	103	3	86	299	29	234	2e-47	162	B2_G6	B2_Guay6_scaffold_16912_5	Extracellular	9.71
B1_Guay13_scaffold_00821_2	MER000332_subtilisin_Ak1_(Geobacillus_stearothermophilus)_[S08_009]_S08A_{peptidase_unit:_130_400}	MER000332	46.83	284	134	6	195	477	3	270	4e-65	223	B1_G13	B1_Guay13_scaffold_00821_2	CytoplasmicMembrane	9.95
B1_Guay15_scaffold_03883_5	MER000332_subtilisin_Ak1_(Geobacillus_stearothermophilus)_[S08_009]_S08A_{peptidase_unit:_130_400}	MER000332	47.62	126	65	1	37	161	82	207	1e-30	111	B1_G15	B1_Guay15_scaffold_03883_5	Extracellular	9.55
B1_Guay15_scaffold_08936_2	MER000332_subtilisin_Ak1_(Geobacillus_stearothermophilus)_[S08_009]_S08A_{peptidase_unit:_130_400}	MER000332	42.67	307	135	7	177	482	4	270	1e-61	211	B1_G15	B1_Guay15_scaffold_08936_2	Extracellular	9.98
B1_Guay15_scaffold_18620_1	MER000332_subtilisin_Ak1_(Geobacillus_stearothermophilus)_[S08_009]_S08A_{peptidase_unit:_130_400}	MER000332	46.32	272	140	4	49	319	4	270	2e-67	224	B1_G15	B1_Guay15_scaffold_18620_1	Extracellular	9.97
B1_Guay15_scaffold_21992_1	MER000332_subtilisin_Ak1_(Geobacillus_stearothermophilus)_[S08_009]_S08A_{peptidase_unit:_130_400}	MER000332	45.23	283	138	6	169	450	4	270	5e-68	227	B1_G15	B1_Guay15_scaffold_21992_1	Extracellular	9.55
B102_Guay9_scaffold_04666_16	MER000332_subtilisin_Ak1_(Geobacillus_stearothermophilus)_[S08_009]_S08A_{peptidase_unit:_130_400}	MER000332	36	200	117	5	37	229	26	221	3e-31	116	B102_G9	B102_Guay9_scaffold_04666_16	Cytoplasmic	9.97
B107_Guay9_scaffold_13644_5	MER000332_subtilisin_Ak1_(Geobacillus_stearothermophilus)_[S08_009]_S08A_{peptidase_unit:_130_400}	MER000332	34.23	260	119	7	153	412	24	231	1e-22	97.4	B107_G9	B107_Guay9_scaffold_13644_5	Unknown	6.49
B108_Guay9_scaffold_08820_2	MER000332_subtilisin_Ak1_(Geobacillus_stearothermophilus)_[S08_009]_S08A_{peptidase_unit:_130_400}	MER000332	50	268	127	5	131	396	4	266	2e-75	244	B108_G9	B108_Guay9_scaffold_08820_2	Extracellular	9.97
B11_Guay4_scaffold_00072_30	MER000332_subtilisin_Ak1_(Geobacillus_stearothermophilus)_[S08_009]_S08A_{peptidase_unit:_130_400}	MER000332	30.57	229	135	5	89	317	4	208	9e-31	118	B11_G4	B11_Guay4_scaffold_00072_30	Unknown	4.99
B11_Guay4_scaffold_00309_35	MER000332_subtilisin_Ak1_(Geobacillus_stearothermophilus)_[S08_009]_S08A_{peptidase_unit:_130_400}	MER000332	35.91	259	114	6	197	455	27	233	6e-40	148	B11_G4	B11_Guay4_scaffold_00309_35	Unknown	6.49
B117_Guay9_scaffold_07214_10	MER000332_subtilisin_Ak1_(Geobacillus_stearothermophilus)_[S08_009]_S08A_{peptidase_unit:_130_400}	MER000332	37.64	263	123	5	8	267	46	270	3e-40	149	B117_G9	B117_Guay9_scaffold_07214_10	Cytoplasmic	9.26
B117_Guay9_scaffold_09206_2	MER000332_subtilisin_Ak1_(Geobacillus_stearothermophilus)_[S08_009]_S08A_{peptidase_unit:_130_400}	MER000332	32.86	350	149	13	154	500	4	270	2e-35	134	B117_G9	B117_Guay9_scaffold_09206_2	Extracellular	9.71
B117_Guay9_scaffold_10042_3	MER000332_subtilisin_Ak1_(Geobacillus_stearothermophilus)_[S08_009]_S08A_{peptidase_unit:_130_400}	MER000332	38.43	242	127	6	163	393	27	257	8e-41	146	B117_G9	B117_Guay9_scaffold_10042_3	Extracellular	10
B117_Guay9_scaffold_44191_1	MER000332_subtilisin_Ak1_(Geobacillus_stearothermophilus)_[S08_009]_S08A_{peptidase_unit:_130_400}	MER000332	37.92	298	123	6	199	493	27	265	5e-42	154	B117_G9	B117_Guay9_scaffold_44191_1	Unknown	6.49
B118_Guay9_scaffold_01116_10	MER000332_subtilisin_Ak1_(Geobacillus_stearothermophilus)_[S08_009]_S08A_{peptidase_unit:_130_400}	MER000332	35.6	323	138	12	149	467	15	271	3e-34	132	B118_G9	B118_Guay9_scaffold_01116_10	Extracellular	8.44
B118_Guay9_scaffold_109682_1	MER000332_subtilisin_Ak1_(Geobacillus_stearothermophilus)_[S08_009]_S08A_{peptidase_unit:_130_400}	MER000332	40.19	209	107	5	221	419	27	227	7e-39	140	B118_G9	B118_Guay9_scaffold_109682_1	Cytoplasmic	9.97
B12_Guay15_scaffold_09109_3	MER000332_subtilisin_Ak1_(Geobacillus_stearothermophilus)_[S08_009]_S08A_{peptidase_unit:_130_400}	MER000332	37.37	281	122	5	77	357	7	233	3e-47	164	B12_G15	B12_Guay15_scaffold_09109_3	Extracellular	9.71
B12_Guay4_scaffold_19257_2	MER000332_subtilisin_Ak1_(Geobacillus_stearothermophilus)_[S08_009]_S08A_{peptidase_unit:_130_400}	MER000332	30.98	297	160	9	170	461	15	271	2e-35	132	B12_G4	B12_Guay4_scaffold_19257_2	Extracellular	9.72
B12_Guay6_scaffold_26449_1	MER000332_subtilisin_Ak1_(Geobacillus_stearothermophilus)_[S08_009]_S08A_{peptidase_unit:_130_400}	MER000332	33.74	329	152	9	133	457	4	270	5e-37	139	B12_G6	B12_Guay6_scaffold_26449_1	Extracellular	9.71
B12_Guay9_scaffold_106774_1	MER000332_subtilisin_Ak1_(Geobacillus_stearothermophilus)_[S08_009]_S08A_{peptidase_unit:_130_400}	MER000332	39.5	281	145	3	41	321	15	270	8e-50	175	B12_G9	B12_Guay9_scaffold_106774_1	Extracellular	9.55
B12_Guay9_scaffold_73252_1	MER000332_subtilisin_Ak1_(Geobacillus_stearothermophilus)_[S08_009]_S08A_{peptidase_unit:_130_400}	MER000332	42.7	281	136	4	5	284	15	271	5e-66	222	B12_G9	B12_Guay9_scaffold_73252_1	Extracellular	9.97
B126_Guay9_scaffold_93488_3	MER000332_subtilisin_Ak1_(Geobacillus_stearothermophilus)_[S08_009]_S08A_{peptidase_unit:_130_400}	MER000332	38.55	249	123	5	10	257	5	224	3e-40	139	B126_G9	B126_Guay9_scaffold_93488_3	Unknown	3.91
B128_Guay9_scaffold_13274_1	MER000332_subtilisin_Ak1_(Geobacillus_stearothermophilus)_[S08_009]_S08A_{peptidase_unit:_130_400}	MER000332	36.45	310	140	8	127	432	15	271	8e-47	169	B128_G9	B128_Guay9_scaffold_13274_1	Cytoplasmic	9.26
B13_Guay9_scaffold_06593_8	MER000332_subtilisin_Ak1_(Geobacillus_stearothermophilus)_[S08_009]_S08A_{peptidase_unit:_130_400}	MER000332	39.69	262	149	7	135	393	15	270	5e-43	153	B13_G9	B13_Guay9_scaffold_06593_8	Cytoplasmic	9.97
B130_Guay9_scaffold_14829_4	MER000332_subtilisin_Ak1_(Geobacillus_stearothermophilus)_[S08_009]_S08A_{peptidase_unit:_130_400}	MER000332	30.96	281	127	9	382	656	15	234	1e-22	95.9	B130_G9	B130_Guay9_scaffold_14829_4	Cytoplasmic	9.26
B134_Guay9_scaffold_04727_12	MER000332_subtilisin_Ak1_(Geobacillus_stearothermophilus)_[S08_009]_S08A_{peptidase_unit:_130_400}	MER000332	34.68	222	123	7	1020	1229	23	234	5e-30	120	B134_G9	B134_Guay9_scaffold_04727_12	Unknown	6.58
B134_Guay9_scaffold_07965_3	MER000332_subtilisin_Ak1_(Geobacillus_stearothermophilus)_[S08_009]_S08A_{peptidase_unit:_130_400}	MER000332	31.93	332	147	10	168	496	15	270	8e-31	120	B134_G9	B134_Guay9_scaffold_07965_3	Extracellular	10
B137_Guay9_scaffold_28206_3	MER000332_subtilisin_Ak1_(Geobacillus_stearothermophilus)_[S08_009]_S08A_{peptidase_unit:_130_400}	MER000332	38.14	312	144	10	120	431	8	270	3e-46	167	B137_G9	B137_Guay9_scaffold_28206_3	Cytoplasmic	9.26
B138_Guay9_scaffold_62915_4	MER000332_subtilisin_Ak1_(Geobacillus_stearothermophilus)_[S08_009]_S08A_{peptidase_unit:_130_400}	MER000332	32.28	316	152	8	119	432	15	270	2e-31	120	B138_G9	B138_Guay9_scaffold_62915_4	Extracellular	9.71
B138_Guay9_scaffold_68417_1	MER000332_subtilisin_Ak1_(Geobacillus_stearothermophilus)_[S08_009]_S08A_{peptidase_unit:_130_400}	MER000332	43.43	198	94	6	267	463	53	233	7e-32	124	B138_G9	B138_Guay9_scaffold_68417_1	Extracellular	9.72
B139_Guay9_scaffold_36060_3	MER000332_subtilisin_Ak1_(Geobacillus_stearothermophilus)_[S08_009]_S08A_{peptidase_unit:_130_400}	MER000332	52.63	228	108	0	177	404	4	231	6e-72	231	B139_G9	B139_Guay9_scaffold_36060_3	Unknown	4.74
B15_Guay1_scaffold_00032_38	MER000332_subtilisin_Ak1_(Geobacillus_stearothermophilus)_[S08_009]_S08A_{peptidase_unit:_130_400}	MER000332	41.81	232	95	4	166	397	15	206	9e-47	164	B15_G1	B15_Guay1_scaffold_00032_38	Extracellular	9.91
B15_Guay4_scaffold_00099_36	MER000332_subtilisin_Ak1_(Geobacillus_stearothermophilus)_[S08_009]_S08A_{peptidase_unit:_130_400}	MER000332	37.73	273	159	3	127	394	4	270	2e-46	162	B15_G4	B15_Guay4_scaffold_00099_36	Unknown	6.49
B15_Guay4_scaffold_01217_19	MER000332_subtilisin_Ak1_(Geobacillus_stearothermophilus)_[S08_009]_S08A_{peptidase_unit:_130_400}	MER000332	34.98	283	133	8	172	443	27	269	2e-35	130	B15_G4	B15_Guay4_scaffold_01217_19	Unknown	4.99
B15_Guay4_scaffold_01786_6	MER000332_subtilisin_Ak1_(Geobacillus_stearothermophilus)_[S08_009]_S08A_{peptidase_unit:_130_400}	MER000332	34.83	290	152	9	153	438	14	270	8e-36	133	B15_G4	B15_Guay4_scaffold_01786_6	CytoplasmicMembrane	9.84
B15_Guay4_scaffold_05471_10	MER000332_subtilisin_Ak1_(Geobacillus_stearothermophilus)_[S08_009]_S08A_{peptidase_unit:_130_400}	MER000332	34.57	269	161	7	140	406	15	270	3e-29	116	B15_G4	B15_Guay4_scaffold_05471_10	Extracellular	9.72
B15_Guay9_scaffold_10371_2	MER000332_subtilisin_Ak1_(Geobacillus_stearothermophilus)_[S08_009]_S08A_{peptidase_unit:_130_400}	MER000332	52.54	276	122	4	211	486	4	270	8e-83	269	B15_G9	B15_Guay9_scaffold_10371_2	Extracellular	9.72
B17_Guay1_scaffold_04055_3	MER000332_subtilisin_Ak1_(Geobacillus_stearothermophilus)_[S08_009]_S08A_{peptidase_unit:_130_400}	MER000332	46.32	272	129	6	183	453	15	270	3e-63	206	B17_G1	B17_Guay1_scaffold_04055_3	Cytoplasmic	9.26
B17_Guay4_scaffold_29434_3	MER000332_subtilisin_Ak1_(Geobacillus_stearothermophilus)_[S08_009]_S08A_{peptidase_unit:_130_400}	MER000332	37.25	204	118	5	235	429	27	229	2e-26	104	B17_G4	B17_Guay4_scaffold_29434_3	Unknown	6.49
B18_Guay9_scaffold_65627_3	MER000332_subtilisin_Ak1_(Geobacillus_stearothermophilus)_[S08_009]_S08A_{peptidase_unit:_130_400}	MER000332	41.8	244	129	7	237	478	39	271	3e-43	155	B18_G9	B18_Guay9_scaffold_65627_3	Cytoplasmic	9.26
B19_Guay1_scaffold_00035_18	MER000332_subtilisin_Ak1_(Geobacillus_stearothermophilus)_[S08_009]_S08A_{peptidase_unit:_130_400}	MER000332	38.08	260	119	6	135	393	16	234	3e-35	131	B19_G1	B19_Guay1_scaffold_00035_18	Extracellular	9.45
B19_Guay16_scaffold_15357_4	MER000332_subtilisin_Ak1_(Geobacillus_stearothermophilus)_[S08_009]_S08A_{peptidase_unit:_130_400}	MER000332	37.5	184	111	3	8	191	91	270	2e-31	123	B19_G16	B19_Guay16_scaffold_15357_4	Cytoplasmic	9.26
B19_Guay9_scaffold_09057_1	MER000332_subtilisin_Ak1_(Geobacillus_stearothermophilus)_[S08_009]_S08A_{peptidase_unit:_130_400}	MER000332	44.6	278	123	8	29	305	15	262	9e-56	194	B19_G9	B19_Guay9_scaffold_09057_1	Extracellular	10
B2_Guay13_scaffold_00010_2	MER000332_subtilisin_Ak1_(Geobacillus_stearothermophilus)_[S08_009]_S08A_{peptidase_unit:_130_400}	MER000332	40.89	225	125	6	120	342	16	234	7e-38	138	B2_G13	B2_Guay13_scaffold_00010_2	Extracellular	9.71
B2_Guay17_scaffold_32338_1	MER000332_subtilisin_Ak1_(Geobacillus_stearothermophilus)_[S08_009]_S08A_{peptidase_unit:_130_400}	MER000332	39.35	310	147	7	182	490	1	270	2e-57	196	B2_G17	B2_Guay17_scaffold_32338_1	Extracellular	9.71
B2_Guay2_scaffold_29868_2	MER000332_subtilisin_Ak1_(Geobacillus_stearothermophilus)_[S08_009]_S08A_{peptidase_unit:_130_400}	MER000332	44.84	281	127	7	142	420	16	270	2e-58	197	B2_G2	B2_Guay2_scaffold_29868_2	Extracellular	9.91
B2_Guay6_scaffold_47460_1	MER000332_subtilisin_Ak1_(Geobacillus_stearothermophilus)_[S08_009]_S08A_{peptidase_unit:_130_400}	MER000332	36.67	300	145	9	142	439	15	271	2e-38	139	B2_G6	B2_Guay6_scaffold_47460_1	Extracellular	9.71
B21_Guay16_scaffold_19808_1	MER000332_subtilisin_Ak1_(Geobacillus_stearothermophilus)_[S08_009]_S08A_{peptidase_unit:_130_400}	MER000332	38.66	313	144	5	126	438	2	266	1e-55	194	B21_G16	B21_Guay16_scaffold_19808_1	Unknown	6.58
B22_Guay4_scaffold_24652_5	MER000332_subtilisin_Ak1_(Geobacillus_stearothermophilus)_[S08_009]_S08A_{peptidase_unit:_130_400}	MER000332	32.03	281	123	12	172	451	23	236	5e-22	93.6	B22_G4	B22_Guay4_scaffold_24652_5	Extracellular	9.71
B22_Guay9_scaffold_109367_2	MER000332_subtilisin_Ak1_(Geobacillus_stearothermophilus)_[S08_009]_S08A_{peptidase_unit:_130_400}	MER000332	46.69	272	139	4	114	384	4	270	8e-71	228	B22_G9	B22_Guay9_scaffold_109367_2	Extracellular	9.55
B22_Guay9_scaffold_76241_2	MER000332_subtilisin_Ak1_(Geobacillus_stearothermophilus)_[S08_009]_S08A_{peptidase_unit:_130_400}	MER000332	46.18	262	137	3	117	377	4	262	2e-71	226	B22_G9	B22_Guay9_scaffold_76241_2	Extracellular	9.55
B24_Guay9_scaffold_102605_1	MER000332_subtilisin_Ak1_(Geobacillus_stearothermophilus)_[S08_009]_S08A_{peptidase_unit:_130_400}	MER000332	31.9	232	139	5	602	831	4	218	1e-26	108	B24_G9	B24_Guay9_scaffold_102605_1	Extracellular	7.9
B24_Guay9_scaffold_35855_3	MER000332_subtilisin_Ak1_(Geobacillus_stearothermophilus)_[S08_009]_S08A_{peptidase_unit:_130_400}	MER000332	53.14	271	115	4	125	391	4	266	2e-81	262	B24_G9	B24_Guay9_scaffold_35855_3	Extracellular	9.55
B25_Guay1_scaffold_29554_4	MER000332_subtilisin_Ak1_(Geobacillus_stearothermophilus)_[S08_009]_S08A_{peptidase_unit:_130_400}	MER000332	42.5	280	125	12	160	435	15	262	3e-49	169	B25_G1	B25_Guay1_scaffold_29554_4	Extracellular	9.91
B25_Guay6_scaffold_03870_8	MER000332_subtilisin_Ak1_(Geobacillus_stearothermophilus)_[S08_009]_S08A_{peptidase_unit:_130_400}	MER000332	42.66	293	143	5	118	410	3	270	1e-58	193	B25_G6	B25_Guay6_scaffold_03870_8	Extracellular	9.72
B25_Guay6_scaffold_08826_1	MER000332_subtilisin_Ak1_(Geobacillus_stearothermophilus)_[S08_009]_S08A_{peptidase_unit:_130_400}	MER000332	34.23	260	119	7	153	412	24	231	1e-22	97.4	B25_G6	B25_Guay6_scaffold_08826_1	Unknown	6.49
B26_Guay15_scaffold_06174_1	MER000332_subtilisin_Ak1_(Geobacillus_stearothermophilus)_[S08_009]_S08A_{peptidase_unit:_130_400}	MER000332	40.97	310	140	5	147	456	4	270	1e-64	217	B26_G15	B26_Guay15_scaffold_06174_1	Extracellular	9.55
B26_Guay16_scaffold_09599_1	MER000332_subtilisin_Ak1_(Geobacillus_stearothermophilus)_[S08_009]_S08A_{peptidase_unit:_130_400}	MER000332	34.97	286	141	13	1764	2048	24	265	7e-24	102	B26_G16	B26_Guay16_scaffold_09599_1	Unknown	6.8
B26_Guay16_scaffold_11123_2	MER000332_subtilisin_Ak1_(Geobacillus_stearothermophilus)_[S08_009]_S08A_{peptidase_unit:_130_400}	MER000332	41.52	289	135	9	144	431	15	270	7e-52	177	B26_G16	B26_Guay16_scaffold_11123_2	Extracellular	9.71
B26_Guay2_scaffold_00091_19	MER000332_subtilisin_Ak1_(Geobacillus_stearothermophilus)_[S08_009]_S08A_{peptidase_unit:_130_400}	MER000332	38.08	260	119	6	135	393	16	234	4e-35	130	B26_G2	B26_Guay2_scaffold_00091_19	Extracellular	9.45
B26_Guay6_scaffold_11045_1	MER000332_subtilisin_Ak1_(Geobacillus_stearothermophilus)_[S08_009]_S08A_{peptidase_unit:_130_400}	MER000332	40.44	183	95	5	199	380	64	233	1e-24	100	B26_G6	B26_Guay6_scaffold_11045_1	Unknown	6.58
B27_Guay2_scaffold_44970_3	MER000332_subtilisin_Ak1_(Geobacillus_stearothermophilus)_[S08_009]_S08A_{peptidase_unit:_130_400}	MER000332	54.55	121	53	2	193	312	4	123	4e-35	127	B27_G2	B27_Guay2_scaffold_44970_3	Extracellular	7.9
B28_Guay17_scaffold_27023_2	MER000332_subtilisin_Ak1_(Geobacillus_stearothermophilus)_[S08_009]_S08A_{peptidase_unit:_130_400}	MER000332	43.77	281	125	10	142	420	13	262	4e-54	186	B28_G17	B28_Guay17_scaffold_27023_2	Extracellular	9.45
B28_Guay6_scaffold_11123_2	MER000332_subtilisin_Ak1_(Geobacillus_stearothermophilus)_[S08_009]_S08A_{peptidase_unit:_130_400}	MER000332	41.71	187	91	6	285	470	64	233	4e-31	119	B28_G6	B28_Guay6_scaffold_11123_2	Extracellular	9.72
B28_Guay9_scaffold_20074_3	MER000332_subtilisin_Ak1_(Geobacillus_stearothermophilus)_[S08_009]_S08A_{peptidase_unit:_130_400}	MER000332	40.1	192	107	3	8	198	50	234	7e-29	110	B28_G9	B28_Guay9_scaffold_20074_3	Extracellular	9.71
B3_Guay1_scaffold_49707_1	MER000332_subtilisin_Ak1_(Geobacillus_stearothermophilus)_[S08_009]_S08A_{peptidase_unit:_130_400}	MER000332	40.53	301	135	4	109	409	15	271	1e-61	208	B3_G1	B3_Guay1_scaffold_49707_1	Extracellular	8.44
B3_Guay6_scaffold_07775_4	MER000332_subtilisin_Ak1_(Geobacillus_stearothermophilus)_[S08_009]_S08A_{peptidase_unit:_130_400}	MER000332	40.97	227	126	6	121	344	16	237	2e-40	144	B3_G6	B3_Guay6_scaffold_07775_4	Extracellular	9.72
B3_Guay6_scaffold_17181_1	MER000332_subtilisin_Ak1_(Geobacillus_stearothermophilus)_[S08_009]_S08A_{peptidase_unit:_130_400}	MER000332	34.88	281	151	9	589	866	4	255	6e-33	128	B3_G6	B3_Guay6_scaffold_17181_1	Cytoplasmic	9.26
B30_Guay15_scaffold_02699_2	MER000332_subtilisin_Ak1_(Geobacillus_stearothermophilus)_[S08_009]_S08A_{peptidase_unit:_130_400}	MER000332	42.38	302	137	6	170	466	1	270	1e-57	194	B30_G15	B30_Guay15_scaffold_02699_2	Extracellular	9.72
B30_Guay2_scaffold_12555_1	MER000332_subtilisin_Ak1_(Geobacillus_stearothermophilus)_[S08_009]_S08A_{peptidase_unit:_130_400}	MER000332	46.89	273	139	4	27	298	3	270	1e-67	229	B30_G2	B30_Guay2_scaffold_12555_1	CytoplasmicMembrane	8.46
B31_Guay1_scaffold_11287_2	MER000332_subtilisin_Ak1_(Geobacillus_stearothermophilus)_[S08_009]_S08A_{peptidase_unit:_130_400}	MER000332	39.75	317	140	7	136	451	4	270	6e-53	179	B31_G1	B31_Guay1_scaffold_11287_2	Extracellular	9.71
B31_Guay1_scaffold_35268_1	MER000332_subtilisin_Ak1_(Geobacillus_stearothermophilus)_[S08_009]_S08A_{peptidase_unit:_130_400}	MER000332	46.26	281	133	5	14	293	4	267	4e-66	212	B31_G1	B31_Guay1_scaffold_35268_1	Extracellular	9.71
B31_Guay1_scaffold_35268_2	MER000332_subtilisin_Ak1_(Geobacillus_stearothermophilus)_[S08_009]_S08A_{peptidase_unit:_130_400}	MER000332	46.86	271	131	5	143	413	13	270	7e-66	215	B31_G1	B31_Guay1_scaffold_35268_2	Extracellular	9.72
B32_Guay2_scaffold_16860_2	MER000332_subtilisin_Ak1_(Geobacillus_stearothermophilus)_[S08_009]_S08A_{peptidase_unit:_130_400}	MER000332	46.33	300	117	7	267	566	15	270	4e-64	212	B32_G2	B32_Guay2_scaffold_16860_2	Extracellular	10
B32_Guay4_scaffold_35069_6	MER000332_subtilisin_Ak1_(Geobacillus_stearothermophilus)_[S08_009]_S08A_{peptidase_unit:_130_400}	MER000332	34.15	325	147	10	156	471	4	270	1e-37	138	B32_G4	B32_Guay4_scaffold_35069_6	Extracellular	10
B33_Guay2_scaffold_09942_1	MER000332_subtilisin_Ak1_(Geobacillus_stearothermophilus)_[S08_009]_S08A_{peptidase_unit:_130_400}	MER000332	42.91	275	148	7	194	467	4	270	2e-56	197	B33_G2	B33_Guay2_scaffold_09942_1	CytoplasmicMembrane	8.64
B33_Guay2_scaffold_20702_1	MER000332_subtilisin_Ak1_(Geobacillus_stearothermophilus)_[S08_009]_S08A_{peptidase_unit:_130_400}	MER000332	45.82	275	140	6	129	402	4	270	2e-61	210	B33_G2	B33_Guay2_scaffold_20702_1	Extracellular	9.55
B34_Guay6_scaffold_46292_2	MER000332_subtilisin_Ak1_(Geobacillus_stearothermophilus)_[S08_009]_S08A_{peptidase_unit:_130_400}	MER000332	32.92	322	142	12	167	481	16	270	3e-31	122	B34_G6	B34_Guay6_scaffold_46292_2	Extracellular	10
B35_Guay6_scaffold_00049_30	MER000332_subtilisin_Ak1_(Geobacillus_stearothermophilus)_[S08_009]_S08A_{peptidase_unit:_130_400}	MER000332	30.57	229	135	5	89	317	4	208	9e-31	118	B35_G6	B35_Guay6_scaffold_00049_30	Unknown	4.99
B35_Guay6_scaffold_00077_19	MER000332_subtilisin_Ak1_(Geobacillus_stearothermophilus)_[S08_009]_S08A_{peptidase_unit:_130_400}	MER000332	35.91	259	114	6	197	455	27	233	6e-40	148	B35_G6	B35_Guay6_scaffold_00077_19	Unknown	6.49
B35_Guay9_scaffold_47576_3	MER000332_subtilisin_Ak1_(Geobacillus_stearothermophilus)_[S08_009]_S08A_{peptidase_unit:_130_400}	MER000332	35.6	323	153	9	90	410	2	271	2e-41	150	B35_G9	B35_Guay9_scaffold_47576_3	Extracellular	9.71
B36_Guay15_scaffold_05635_3	MER000332_subtilisin_Ak1_(Geobacillus_stearothermophilus)_[S08_009]_S08A_{peptidase_unit:_130_400}	MER000332	36.33	278	130	9	172	428	15	266	5e-35	129	B36_G15	B36_Guay15_scaffold_05635_3	Cytoplasmic	9.26
B37_Guay1_scaffold_06762_3	MER000332_subtilisin_Ak1_(Geobacillus_stearothermophilus)_[S08_009]_S08A_{peptidase_unit:_130_400}	MER000332	46.49	271	137	3	121	391	3	265	4e-66	215	B37_G1	B37_Guay1_scaffold_06762_3	Extracellular	9.71
B37_Guay1_scaffold_09752_1	MER000332_subtilisin_Ak1_(Geobacillus_stearothermophilus)_[S08_009]_S08A_{peptidase_unit:_130_400}	MER000332	44.52	292	139	6	261	551	1	270	1e-61	206	B37_G1	B37_Guay1_scaffold_09752_1	Extracellular	9.71
B37_Guay1_scaffold_46757_1	MER000332_subtilisin_Ak1_(Geobacillus_stearothermophilus)_[S08_009]_S08A_{peptidase_unit:_130_400}	MER000332	46.72	274	139	5	164	435	2	270	1e-65	219	B37_G1	B37_Guay1_scaffold_46757_1	CytoplasmicMembrane	8.46
B37_Guay2_scaffold_17929_1	MER000332_subtilisin_Ak1_(Geobacillus_stearothermophilus)_[S08_009]_S08A_{peptidase_unit:_130_400}	MER000332	32.66	349	148	14	607	949	3	270	5e-34	131	B37_G2	B37_Guay2_scaffold_17929_1	Extracellular	9.55
B37_Guay9_scaffold_01682_2	MER000332_subtilisin_Ak1_(Geobacillus_stearothermophilus)_[S08_009]_S08A_{peptidase_unit:_130_400}	MER000332	40.89	225	125	6	120	342	16	234	7e-38	138	B37_G9	B37_Guay9_scaffold_01682_2	Extracellular	9.71
B38_Guay16_scaffold_40137_1	MER000332_subtilisin_Ak1_(Geobacillus_stearothermophilus)_[S08_009]_S08A_{peptidase_unit:_130_400}	MER000332	37.09	302	140	8	157	454	15	270	5e-42	154	B38_G16	B38_Guay16_scaffold_40137_1	Extracellular	9.53
B38_Guay16_scaffold_56109_1	MER000332_subtilisin_Ak1_(Geobacillus_stearothermophilus)_[S08_009]_S08A_{peptidase_unit:_130_400}	MER000332	36.7	297	145	6	157	450	15	271	2e-47	166	B38_G16	B38_Guay16_scaffold_56109_1	Extracellular	9.71
B38_Guay6_scaffold_50586_2	MER000332_subtilisin_Ak1_(Geobacillus_stearothermophilus)_[S08_009]_S08A_{peptidase_unit:_130_400}	MER000332	45.76	271	143	2	110	380	4	270	2e-68	224	B38_G6	B38_Guay6_scaffold_50586_2	Extracellular	9.72
B38_Guay9_scaffold_01989_4	MER000332_subtilisin_Ak1_(Geobacillus_stearothermophilus)_[S08_009]_S08A_{peptidase_unit:_130_400}	MER000332	40.45	220	125	5	121	338	16	231	4e-39	142	B38_G9	B38_Guay9_scaffold_01989_4	Extracellular	9.71
B39_Guay1_scaffold_01335_10	MER000332_subtilisin_Ak1_(Geobacillus_stearothermophilus)_[S08_009]_S08A_{peptidase_unit:_130_400}	MER000332	34.69	320	157	6	141	460	3	270	3e-47	170	B39_G1	B39_Guay1_scaffold_01335_10	Extracellular	9.71
B39_Guay1_scaffold_45384_1	MER000332_subtilisin_Ak1_(Geobacillus_stearothermophilus)_[S08_009]_S08A_{peptidase_unit:_130_400}	MER000332	37.07	294	148	5	9	302	15	271	3e-47	166	B39_G1	B39_Guay1_scaffold_45384_1	Cytoplasmic	9.26
B39_Guay15_scaffold_01413_10	MER000332_subtilisin_Ak1_(Geobacillus_stearothermophilus)_[S08_009]_S08A_{peptidase_unit:_130_400}	MER000332	37.07	294	148	5	171	464	15	271	1e-45	165	B39_G15	B39_Guay15_scaffold_01413_10	Extracellular	9.71
B39_Guay15_scaffold_03025_1	MER000332_subtilisin_Ak1_(Geobacillus_stearothermophilus)_[S08_009]_S08A_{peptidase_unit:_130_400}	MER000332	34.69	320	157	6	141	460	3	270	1e-47	171	B39_G15	B39_Guay15_scaffold_03025_1	Extracellular	9.71
B39_Guay9_scaffold_36813_1	MER000332_subtilisin_Ak1_(Geobacillus_stearothermophilus)_[S08_009]_S08A_{peptidase_unit:_130_400}	MER000332	38.1	294	143	9	163	454	15	271	2e-43	158	B39_G9	B39_Guay9_scaffold_36813_1	Extracellular	8.44
B4_Guay16_scaffold_51883_1	MER000332_subtilisin_Ak1_(Geobacillus_stearothermophilus)_[S08_009]_S08A_{peptidase_unit:_130_400}	MER000332	40.99	283	140	5	114	393	4	262	8e-54	186	B4_G16	B4_Guay16_scaffold_51883_1	Extracellular	9.55
B4_Guay6_scaffold_16126_2	MER000332_subtilisin_Ak1_(Geobacillus_stearothermophilus)_[S08_009]_S08A_{peptidase_unit:_130_400}	MER000332	35	300	140	7	154	447	15	265	6e-32	125	B4_G6	B4_Guay6_scaffold_16126_2	Extracellular	9.72
B40_Guay9_scaffold_16382_3	MER000332_subtilisin_Ak1_(Geobacillus_stearothermophilus)_[S08_009]_S08A_{peptidase_unit:_130_400}	MER000332	39.18	171	91	4	455	625	53	210	2e-24	102	B40_G9	B40_Guay9_scaffold_16382_3	Unknown	6.49
B41_Guay9_scaffold_30668_1	MER000332_subtilisin_Ak1_(Geobacillus_stearothermophilus)_[S08_009]_S08A_{peptidase_unit:_130_400}	MER000332	39.32	295	140	4	129	423	15	270	2e-55	190	B41_G9	B41_Guay9_scaffold_30668_1	Unknown	6.49
B42_Guay1_scaffold_22474_1	MER000332_subtilisin_Ak1_(Geobacillus_stearothermophilus)_[S08_009]_S08A_{peptidase_unit:_130_400}	MER000332	38.62	290	132	5	101	389	27	271	7e-47	169	B42_G1	B42_Guay1_scaffold_22474_1	Extracellular	10
B42_Guay1_scaffold_25431_1	MER000332_subtilisin_Ak1_(Geobacillus_stearothermophilus)_[S08_009]_S08A_{peptidase_unit:_130_400}	MER000332	38.14	312	144	10	120	431	8	270	2e-47	166	B42_G1	B42_Guay1_scaffold_25431_1	Cytoplasmic	9.26
B42_Guay15_scaffold_01752_1	MER000332_subtilisin_Ak1_(Geobacillus_stearothermophilus)_[S08_009]_S08A_{peptidase_unit:_130_400}	MER000332	47.45	274	125	7	174	445	15	271	1e-64	209	B42_G15	B42_Guay15_scaffold_01752_1	Cytoplasmic	9.26
B43_Guay16_scaffold_01077_9	MER000332_subtilisin_Ak1_(Geobacillus_stearothermophilus)_[S08_009]_S08A_{peptidase_unit:_130_400}	MER000332	47.45	274	125	7	174	445	15	271	1e-64	209	B43_G16	B43_Guay16_scaffold_01077_9	Cytoplasmic	9.26
B43_Guay17_scaffold_00601_15	MER000332_subtilisin_Ak1_(Geobacillus_stearothermophilus)_[S08_009]_S08A_{peptidase_unit:_130_400}	MER000332	41.18	272	127	9	166	432	27	270	5e-40	149	B43_G17	B43_Guay17_scaffold_00601_15	Extracellular	7.9
B44_Guay15_scaffold_00870_1	MER000332_subtilisin_Ak1_(Geobacillus_stearothermophilus)_[S08_009]_S08A_{peptidase_unit:_130_400}	MER000332	40.8	299	138	7	180	477	5	265	5e-51	179	B44_G15	B44_Guay15_scaffold_00870_1	Extracellular	9.97
B45_Guay17_scaffold_15071_1	MER000332_subtilisin_Ak1_(Geobacillus_stearothermophilus)_[S08_009]_S08A_{peptidase_unit:_130_400}	MER000332	35.06	308	147	7	176	482	15	270	4e-47	167	B45_G17	B45_Guay17_scaffold_15071_1	Extracellular	7.9
B45_Guay9_scaffold_34396_3	MER000332_subtilisin_Ak1_(Geobacillus_stearothermophilus)_[S08_009]_S08A_{peptidase_unit:_130_400}	MER000332	34.12	296	128	11	181	469	27	262	6e-36	136	B45_G9	B45_Guay9_scaffold_34396_3	Cytoplasmic	9.26
B46_Guay16_scaffold_16170_3	MER000332_subtilisin_Ak1_(Geobacillus_stearothermophilus)_[S08_009]_S08A_{peptidase_unit:_130_400}	MER000332	28.45	362	166	10	140	501	2	270	6e-30	119	B46_G16	B46_Guay16_scaffold_16170_3	Extracellular	9.71
B47_Guay9_scaffold_12519_2	MER000332_subtilisin_Ak1_(Geobacillus_stearothermophilus)_[S08_009]_S08A_{peptidase_unit:_130_400}	MER000332	37.07	294	148	5	171	464	15	271	5e-46	166	B47_G9	B47_Guay9_scaffold_12519_2	Extracellular	9.71
B47_Guay9_scaffold_30715_1	MER000332_subtilisin_Ak1_(Geobacillus_stearothermophilus)_[S08_009]_S08A_{peptidase_unit:_130_400}	MER000332	34.06	320	159	6	141	460	3	270	8e-47	169	B47_G9	B47_Guay9_scaffold_30715_1	Extracellular	9.71
B49_Guay16_scaffold_04348_5	MER000332_subtilisin_Ak1_(Geobacillus_stearothermophilus)_[S08_009]_S08A_{peptidase_unit:_130_400}	MER000332	33.12	314	158	12	126	434	4	270	2e-30	117	B49_G16	B49_Guay16_scaffold_04348_5	Extracellular	9.72
B5_Guay4_scaffold_86640_1	MER000332_subtilisin_Ak1_(Geobacillus_stearothermophilus)_[S08_009]_S08A_{peptidase_unit:_130_400}	MER000332	33	300	131	10	102	394	16	252	7e-30	118	B5_G4	B5_Guay4_scaffold_86640_1	Extracellular	10
B5_Guay6_scaffold_01143_15	MER000332_subtilisin_Ak1_(Geobacillus_stearothermophilus)_[S08_009]_S08A_{peptidase_unit:_130_400}	MER000332	40.89	225	125	6	120	342	16	234	7e-38	138	B5_G6	B5_Guay6_scaffold_01143_15	Extracellular	9.71
B5_Guay9_scaffold_31388_3	MER000332_subtilisin_Ak1_(Geobacillus_stearothermophilus)_[S08_009]_S08A_{peptidase_unit:_130_400}	MER000332	45.45	275	141	6	207	480	4	270	6e-62	209	B5_G9	B5_Guay9_scaffold_31388_3	CytoplasmicMembrane	8.64
B51_Guay1_scaffold_22661_1	MER000332_subtilisin_Ak1_(Geobacillus_stearothermophilus)_[S08_009]_S08A_{peptidase_unit:_130_400}	MER000332	35.33	317	142	11	151	465	15	270	2e-41	148	B51_G1	B51_Guay1_scaffold_22661_1	Extracellular	9.55
B51_Guay15_scaffold_21258_1	MER000332_subtilisin_Ak1_(Geobacillus_stearothermophilus)_[S08_009]_S08A_{peptidase_unit:_130_400}	MER000332	46.91	275	120	7	138	404	15	271	5e-59	202	B51_G15	B51_Guay15_scaffold_21258_1	Extracellular	9.91
B51_Guay16_scaffold_19665_5	MER000332_subtilisin_Ak1_(Geobacillus_stearothermophilus)_[S08_009]_S08A_{peptidase_unit:_130_400}	MER000332	45.52	290	130	6	127	410	4	271	2e-61	202	B51_G16	B51_Guay16_scaffold_19665_5	Unknown	6.49
B51_Guay16_scaffold_20003_2	MER000332_subtilisin_Ak1_(Geobacillus_stearothermophilus)_[S08_009]_S08A_{peptidase_unit:_130_400}	MER000332	46.01	276	125	6	137	407	15	271	6e-58	198	B51_G16	B51_Guay16_scaffold_20003_2	Unknown	6.27
B51_Guay9_scaffold_11875_2	MER000332_subtilisin_Ak1_(Geobacillus_stearothermophilus)_[S08_009]_S08A_{peptidase_unit:_130_400}	MER000332	46.63	208	111	0	205	412	27	234	2e-53	182	B51_G9	B51_Guay9_scaffold_11875_2	Cytoplasmic	9.97
B53_Guay15_scaffold_11125_1	MER000332_subtilisin_Ak1_(Geobacillus_stearothermophilus)_[S08_009]_S08A_{peptidase_unit:_130_400}	MER000332	39.69	262	149	7	116	374	15	270	4e-43	153	B53_G15	B53_Guay15_scaffold_11125_1	Extracellular	7.9
B54_Guay15_scaffold_01040_8	MER000332_subtilisin_Ak1_(Geobacillus_stearothermophilus)_[S08_009]_S08A_{peptidase_unit:_130_400}	MER000332	40.07	272	130	9	169	435	27	270	3e-39	147	B54_G15	B54_Guay15_scaffold_01040_8	Extracellular	8.07
B55_Guay9_scaffold_01504_13	MER000332_subtilisin_Ak1_(Geobacillus_stearothermophilus)_[S08_009]_S08A_{peptidase_unit:_130_400}	MER000332	38.74	253	125	9	274	521	44	271	1e-33	130	B55_G9	B55_Guay9_scaffold_01504_13	Extracellular	9.97
B56_Guay2_scaffold_11823_1	MER000332_subtilisin_Ak1_(Geobacillus_stearothermophilus)_[S08_009]_S08A_{peptidase_unit:_130_400}	MER000332	45.23	283	138	6	2	283	4	270	6e-64	219	B56_G2	B56_Guay2_scaffold_11823_1	CytoplasmicMembrane	8.64
B57_Guay1_scaffold_13084_3	MER000332_subtilisin_Ak1_(Geobacillus_stearothermophilus)_[S08_009]_S08A_{peptidase_unit:_130_400}	MER000332	39.69	262	149	7	135	393	15	270	5e-43	153	B57_G1	B57_Guay1_scaffold_13084_3	Extracellular	7.9
B59_Guay1_scaffold_79200_1	MER000332_subtilisin_Ak1_(Geobacillus_stearothermophilus)_[S08_009]_S08A_{peptidase_unit:_130_400}	MER000332	28.24	347	167	11	137	481	4	270	2e-23	98.6	B59_G1	B59_Guay1_scaffold_79200_1	Extracellular	9.55
B59_Guay2_scaffold_32890_1	MER000332_subtilisin_Ak1_(Geobacillus_stearothermophilus)_[S08_009]_S08A_{peptidase_unit:_130_400}	MER000332	46.86	271	130	8	143	412	13	270	4e-61	201	B59_G2	B59_Guay2_scaffold_32890_1	Extracellular	9.55
B6_Guay2_scaffold_16955_4	MER000332_subtilisin_Ak1_(Geobacillus_stearothermophilus)_[S08_009]_S08A_{peptidase_unit:_130_400}	MER000332	39.56	273	127	10	142	409	2	241	2e-39	144	B6_G2	B6_Guay2_scaffold_16955_4	Unknown	3.91
B60_Guay9_scaffold_00342_3	MER000332_subtilisin_Ak1_(Geobacillus_stearothermophilus)_[S08_009]_S08A_{peptidase_unit:_130_400}	MER000332	42.13	254	122	7	153	402	25	257	5e-46	165	B60_G9	B60_Guay9_scaffold_00342_3	Extracellular	7.9
B60_Guay9_scaffold_01071_23	MER000332_subtilisin_Ak1_(Geobacillus_stearothermophilus)_[S08_009]_S08A_{peptidase_unit:_130_400}	MER000332	37.37	281	136	11	144	418	24	270	2e-38	143	B60_G9	B60_Guay9_scaffold_01071_23	Extracellular	9.55
B62_Guay9_scaffold_30226_3	MER000332_subtilisin_Ak1_(Geobacillus_stearothermophilus)_[S08_009]_S08A_{peptidase_unit:_130_400}	MER000332	36.84	285	137	8	148	430	27	270	5e-40	149	B62_G9	B62_Guay9_scaffold_30226_3	Cytoplasmic	9.97
B64_Guay16_scaffold_04331_11	MER000332_subtilisin_Ak1_(Geobacillus_stearothermophilus)_[S08_009]_S08A_{peptidase_unit:_130_400}	MER000332	43.69	309	133	5	148	456	3	270	2e-67	220	B64_G16	B64_Guay16_scaffold_04331_11	Extracellular	7.9
B65_Guay16_scaffold_01459_11	MER000332_subtilisin_Ak1_(Geobacillus_stearothermophilus)_[S08_009]_S08A_{peptidase_unit:_130_400}	MER000332	42.5	280	125	12	160	435	15	262	3e-49	169	B65_G16	B65_Guay16_scaffold_01459_11	Extracellular	9.91
B67_Guay1_scaffold_24842_1	MER000332_subtilisin_Ak1_(Geobacillus_stearothermophilus)_[S08_009]_S08A_{peptidase_unit:_130_400}	MER000332	53.51	271	114	4	125	391	4	266	1e-81	263	B67_G1	B67_Guay1_scaffold_24842_1	Extracellular	9.55
B68_Guay16_scaffold_46173_1	MER000332_subtilisin_Ak1_(Geobacillus_stearothermophilus)_[S08_009]_S08A_{peptidase_unit:_130_400}	MER000332	40.85	213	106	4	1	200	66	271	2e-42	144	B68_G16	B68_Guay16_scaffold_46173_1	Cytoplasmic	9.26
B68_Guay16_scaffold_49817_3	MER000332_subtilisin_Ak1_(Geobacillus_stearothermophilus)_[S08_009]_S08A_{peptidase_unit:_130_400}	MER000332	38.18	275	149	5	73	333	4	271	3e-51	171	B68_G16	B68_Guay16_scaffold_49817_3	Cytoplasmic	9.26
B7_Guay2_scaffold_04067_1	MER000332_subtilisin_Ak1_(Geobacillus_stearothermophilus)_[S08_009]_S08A_{peptidase_unit:_130_400}	MER000332	34.69	320	157	6	141	460	3	270	3e-48	173	B7_G2	B7_Guay2_scaffold_04067_1	Extracellular	9.71
B7_Guay2_scaffold_22094_1	MER000332_subtilisin_Ak1_(Geobacillus_stearothermophilus)_[S08_009]_S08A_{peptidase_unit:_130_400}	MER000332	37.07	294	148	5	150	443	15	271	4e-46	166	B7_G2	B7_Guay2_scaffold_22094_1	Extracellular	9.71
B70_Guay16_scaffold_23885_1	MER000332_subtilisin_Ak1_(Geobacillus_stearothermophilus)_[S08_009]_S08A_{peptidase_unit:_130_400}	MER000332	45.14	288	134	5	151	434	4	271	1e-58	201	B70_G16	B70_Guay16_scaffold_23885_1	Unknown	3.91
B78_Guay9_scaffold_101323_1	MER000332_subtilisin_Ak1_(Geobacillus_stearothermophilus)_[S08_009]_S08A_{peptidase_unit:_130_400}	MER000332	36.43	269	137	5	146	412	16	252	3e-39	143	B78_G9	B78_Guay9_scaffold_101323_1	Extracellular	9.97
B79_Guay16_scaffold_00010_85	MER000332_subtilisin_Ak1_(Geobacillus_stearothermophilus)_[S08_009]_S08A_{peptidase_unit:_130_400}	MER000332	37.28	287	146	6	67	350	15	270	2e-46	164	B79_G16	B79_Guay16_scaffold_00010_85	Cytoplasmic	9.26
B79_Guay16_scaffold_13387_1	MER000332_subtilisin_Ak1_(Geobacillus_stearothermophilus)_[S08_009]_S08A_{peptidase_unit:_130_400}	MER000332	35.8	243	100	9	189	426	15	206	5e-27	111	B79_G16	B79_Guay16_scaffold_13387_1	Extracellular	10
B8_Guay13_scaffold_00774_3	MER000332_subtilisin_Ak1_(Geobacillus_stearothermophilus)_[S08_009]_S08A_{peptidase_unit:_130_400}	MER000332	50.75	268	125	5	131	396	4	266	2e-76	247	B8_G13	B8_Guay13_scaffold_00774_3	Extracellular	9.97
B8_Guay15_scaffold_01265_6	MER000332_subtilisin_Ak1_(Geobacillus_stearothermophilus)_[S08_009]_S08A_{peptidase_unit:_130_400}	MER000332	36.51	252	146	5	175	420	27	270	2e-39	142	B8_G15	B8_Guay15_scaffold_01265_6	Extracellular	9.55
B8_Guay9_scaffold_03932_7	MER000332_subtilisin_Ak1_(Geobacillus_stearothermophilus)_[S08_009]_S08A_{peptidase_unit:_130_400}	MER000332	38.89	288	136	6	131	418	15	262	2e-49	176	B8_G9	B8_Guay9_scaffold_03932_7	Extracellular	9.71
B9_Guay1_scaffold_43519_1	MER000332_subtilisin_Ak1_(Geobacillus_stearothermophilus)_[S08_009]_S08A_{peptidase_unit:_130_400}	MER000332	39.49	276	138	5	97	371	15	262	3e-49	168	B9_G1	B9_Guay1_scaffold_43519_1	Extracellular	9.91
B9_Guay15_scaffold_01236_2	MER000332_subtilisin_Ak1_(Geobacillus_stearothermophilus)_[S08_009]_S08A_{peptidase_unit:_130_400}	MER000332	46.01	276	125	6	137	407	15	271	4e-58	199	B9_G15	B9_Guay15_scaffold_01236_2	Unknown	6.27
B9_Guay15_scaffold_03148_1	MER000332_subtilisin_Ak1_(Geobacillus_stearothermophilus)_[S08_009]_S08A_{peptidase_unit:_130_400}	MER000332	44.32	273	146	4	138	409	4	271	1e-65	222	B9_G15	B9_Guay15_scaffold_03148_1	Extracellular	10
B92_Guay9_scaffold_24346_2	MER000332_subtilisin_Ak1_(Geobacillus_stearothermophilus)_[S08_009]_S08A_{peptidase_unit:_130_400}	MER000332	42.69	260	107	5	243	501	15	233	1e-46	168	B92_G9	B92_Guay9_scaffold_24346_2	Unknown	6.49
B95_Guay9_scaffold_11804_6	MER000332_subtilisin_Ak1_(Geobacillus_stearothermophilus)_[S08_009]_S08A_{peptidase_unit:_130_400}	MER000332	44.31	246	116	4	12	257	46	270	1e-53	187	B95_G9	B95_Guay9_scaffold_11804_6	Extracellular	9.97
B96_Guay9_scaffold_72887_2	MER000332_subtilisin_Ak1_(Geobacillus_stearothermophilus)_[S08_009]_S08A_{peptidase_unit:_130_400}	MER000332	36.8	231	123	8	2	217	27	249	1e-24	102	B96_G9	B96_Guay9_scaffold_72887_2	Cytoplasmic	9.26
B10_Guay4_scaffold_01238_14	MER000333_thermitase_(Thermoactinomyces_vulgaris)_[S08_007]_S08A_{peptidase_unit:_8_278}	MER000333	40.07	297	152	3	171	467	1	271	3e-53	182	B10_G4	B10_Guay4_scaffold_01238_14	CytoplasmicMembrane	9.99
B19_Guay1_scaffold_13452_1	MER000333_thermitase_(Thermoactinomyces_vulgaris)_[S08_007]_S08A_{peptidase_unit:_8_278}	MER000333	36.84	323	138	10	148	465	9	270	4e-38	140	B19_G1	B19_Guay1_scaffold_13452_1	Unknown	6.49
B2_Guay17_scaffold_09631_1	MER000333_thermitase_(Thermoactinomyces_vulgaris)_[S08_007]_S08A_{peptidase_unit:_8_278}	MER000333	37.58	306	144	8	458	756	5	270	1e-46	167	B2_G17	B2_Guay17_scaffold_09631_1	Extracellular	10
B26_Guay2_scaffold_00161_8	MER000333_thermitase_(Thermoactinomyces_vulgaris)_[S08_007]_S08A_{peptidase_unit:_8_278}	MER000333	41.74	230	104	7	14	238	48	252	2e-32	122	B26_G2	B26_Guay2_scaffold_00161_8	Cytoplasmic	9.26
B28_Guay9_scaffold_49761_1	MER000333_thermitase_(Thermoactinomyces_vulgaris)_[S08_007]_S08A_{peptidase_unit:_8_278}	MER000333	36.14	321	143	9	148	465	9	270	6e-38	139	B28_G9	B28_Guay9_scaffold_49761_1	Extracellular	9.72
B29_Guay16_scaffold_16712_3	MER000333_thermitase_(Thermoactinomyces_vulgaris)_[S08_007]_S08A_{peptidase_unit:_8_278}	MER000333	41.67	300	134	7	131	430	12	270	1e-57	197	B29_G16	B29_Guay16_scaffold_16712_3	Extracellular	9.71
B31_Guay6_scaffold_34107_2	MER000333_thermitase_(Thermoactinomyces_vulgaris)_[S08_007]_S08A_{peptidase_unit:_8_278}	MER000333	42.18	275	151	7	139	409	1	271	1e-44	158	B31_G6	B31_Guay6_scaffold_34107_2	Extracellular	10
B41_Guay16_scaffold_56538_1	MER000333_thermitase_(Thermoactinomyces_vulgaris)_[S08_007]_S08A_{peptidase_unit:_8_278}	MER000333	40.12	324	130	11	161	483	11	271	3e-43	157	B41_G16	B41_Guay16_scaffold_56538_1	Unknown	6.27
B42_Guay16_scaffold_32064_4	MER000333_thermitase_(Thermoactinomyces_vulgaris)_[S08_007]_S08A_{peptidase_unit:_8_278}	MER000333	36.42	324	150	7	104	427	3	270	5e-41	150	B42_G16	B42_Guay16_scaffold_32064_4	Cytoplasmic	9.26
B5_Guay9_scaffold_30339_1	MER000333_thermitase_(Thermoactinomyces_vulgaris)_[S08_007]_S08A_{peptidase_unit:_8_278}	MER000333	49.02	102	48	3	219	319	5	103	2e-24	97.8	B5_G9	B5_Guay9_scaffold_30339_1	Extracellular	9.55
B52_Guay1_scaffold_43299_2	MER000333_thermitase_(Thermoactinomyces_vulgaris)_[S08_007]_S08A_{peptidase_unit:_8_278}	MER000333	47.4	289	128	4	172	459	5	270	1e-70	233	B52_G1	B52_Guay1_scaffold_43299_2	Extracellular	9.71
B55_Guay2_scaffold_37575_1	MER000333_thermitase_(Thermoactinomyces_vulgaris)_[S08_007]_S08A_{peptidase_unit:_8_278}	MER000333	40.27	293	150	4	123	414	3	271	1e-62	204	B55_G2	B55_Guay2_scaffold_37575_1	Extracellular	9.91
B58_Guay9_scaffold_17286_1	MER000333_thermitase_(Thermoactinomyces_vulgaris)_[S08_007]_S08A_{peptidase_unit:_8_278}	MER000333	38.71	248	126	5	139	384	4	227	6e-37	134	B58_G9	B58_Guay9_scaffold_17286_1	Extracellular	9.71
B9_Guay15_scaffold_11742_1	MER000333_thermitase_(Thermoactinomyces_vulgaris)_[S08_007]_S08A_{peptidase_unit:_8_278}	MER000333	46.43	112	58	2	127	237	5	115	4e-26	101	B9_G15	B9_Guay15_scaffold_11742_1	Cytoplasmic	9.26
B50_Guay9_scaffold_01838_8	MER000338_cuticle_degrading_peptidase_of_parasitic_fungus_(Metarhizium_anisopliae)_[S08_056]_S08A_{peptidase_unit:_108_388}	MER000338	41.77	237	112	8	140	359	9	236	6e-39	140	B50_G9	B50_Guay9_scaffold_01838_8	Extracellular	9.72
B107_Guay9_scaffold_39900_2	MER000347_bacillopeptidase_F_(Bacillus_subtilis)_[S08_017]_S08A_{peptidase_unit:_156_664}	MER000347	40.21	286	141	9	4	284	102	362	3e-46	169	B107_G9	B107_Guay9_scaffold_39900_2	Unknown	3.91
B115_Guay9_scaffold_13215_7	MER000347_bacillopeptidase_F_(Bacillus_subtilis)_[S08_017]_S08A_{peptidase_unit:_156_664}	MER000347	38.11	391	200	13	120	496	1	363	3e-58	203	B115_G9	B115_Guay9_scaffold_13215_7	Unknown	6.49
B115_Guay9_scaffold_24085_2	MER000347_bacillopeptidase_F_(Bacillus_subtilis)_[S08_017]_S08A_{peptidase_unit:_156_664}	MER000347	42.36	373	188	12	169	519	9	376	1e-68	240	B115_G9	B115_Guay9_scaffold_24085_2	Unknown	6.58
B115_Guay9_scaffold_68152_2	MER000347_bacillopeptidase_F_(Bacillus_subtilis)_[S08_017]_S08A_{peptidase_unit:_156_664}	MER000347	39.26	349	168	10	333	672	44	357	9e-51	182	B115_G9	B115_Guay9_scaffold_68152_2	CytoplasmicMembrane	10
B117_Guay9_scaffold_00361_4	MER000347_bacillopeptidase_F_(Bacillus_subtilis)_[S08_017]_S08A_{peptidase_unit:_156_664}	MER000347	32.34	402	225	15	125	502	2	380	4e-40	154	B117_G9	B117_Guay9_scaffold_00361_4	Unknown	6.49
B12_Guay1_scaffold_04310_1	MER000347_bacillopeptidase_F_(Bacillus_subtilis)_[S08_017]_S08A_{peptidase_unit:_156_664}	MER000347	36.17	376	183	11	106	455	13	357	1e-55	198	B12_G1	B12_Guay1_scaffold_04310_1	Unknown	7
B12_Guay1_scaffold_04400_2	MER000347_bacillopeptidase_F_(Bacillus_subtilis)_[S08_017]_S08A_{peptidase_unit:_156_664}	MER000347	37.83	378	176	13	108	446	2	359	2e-60	212	B12_G1	B12_Guay1_scaffold_04400_2	Extracellular	9.72
B12_Guay1_scaffold_10473_3	MER000347_bacillopeptidase_F_(Bacillus_subtilis)_[S08_017]_S08A_{peptidase_unit:_156_664}	MER000347	40.95	337	149	10	137	445	46	360	7e-60	211	B12_G1	B12_Guay1_scaffold_10473_3	Unknown	6.58
B12_Guay1_scaffold_21542_2	MER000347_bacillopeptidase_F_(Bacillus_subtilis)_[S08_017]_S08A_{peptidase_unit:_156_664}	MER000347	38.79	348	163	11	133	451	35	361	4e-57	203	B12_G1	B12_Guay1_scaffold_21542_2	Cytoplasmic	9.26
B12_Guay1_scaffold_36237_1	MER000347_bacillopeptidase_F_(Bacillus_subtilis)_[S08_017]_S08A_{peptidase_unit:_156_664}	MER000347	36.47	351	172	11	145	466	46	374	2e-50	184	B12_G1	B12_Guay1_scaffold_36237_1	CytoplasmicMembrane	8.46
B12_Guay15_scaffold_00557_4	MER000347_bacillopeptidase_F_(Bacillus_subtilis)_[S08_017]_S08A_{peptidase_unit:_156_664}	MER000347	27.85	377	199	15	111	442	5	353	1e-25	110	B12_G15	B12_Guay15_scaffold_00557_4	Unknown	6.58
B120_Guay9_scaffold_01913_8	MER000347_bacillopeptidase_F_(Bacillus_subtilis)_[S08_017]_S08A_{peptidase_unit:_156_664}	MER000347	37.24	341	176	13	150	467	28	353	2e-48	179	B120_G9	B120_Guay9_scaffold_01913_8	CytoplasmicMembrane	9.76
B120_Guay9_scaffold_39062_2	MER000347_bacillopeptidase_F_(Bacillus_subtilis)_[S08_017]_S08A_{peptidase_unit:_156_664}	MER000347	35.99	364	194	14	149	488	32	380	5e-47	174	B120_G9	B120_Guay9_scaffold_39062_2	Unknown	7
B13_Guay2_scaffold_11515_2	MER000347_bacillopeptidase_F_(Bacillus_subtilis)_[S08_017]_S08A_{peptidase_unit:_156_664}	MER000347	31.55	374	211	10	107	465	18	361	1e-33	134	B13_G2	B13_Guay2_scaffold_11515_2	Extracellular	9.55
B15_Guay9_scaffold_14677_3	MER000347_bacillopeptidase_F_(Bacillus_subtilis)_[S08_017]_S08A_{peptidase_unit:_156_664}	MER000347	37.82	349	170	10	135	457	32	359	5e-52	190	B15_G9	B15_Guay9_scaffold_14677_3	Unknown	7
B15_Guay9_scaffold_71847_2	MER000347_bacillopeptidase_F_(Bacillus_subtilis)_[S08_017]_S08A_{peptidase_unit:_156_664}	MER000347	34.04	379	200	10	106	453	1	360	6e-53	191	B15_G9	B15_Guay9_scaffold_71847_2	Cytoplasmic	9.26
B22_Guay1_scaffold_10119_2	MER000347_bacillopeptidase_F_(Bacillus_subtilis)_[S08_017]_S08A_{peptidase_unit:_156_664}	MER000347	37.95	332	167	15	162	468	43	360	1e-44	167	B22_G1	B22_Guay1_scaffold_10119_2	Unknown	5.76
B25_Guay6_scaffold_16316_3	MER000347_bacillopeptidase_F_(Bacillus_subtilis)_[S08_017]_S08A_{peptidase_unit:_156_664}	MER000347	38.4	388	195	15	117	487	1	361	7e-63	213	B25_G6	B25_Guay6_scaffold_16316_3	Unknown	6.49
B30_Guay15_scaffold_06884_3	MER000347_bacillopeptidase_F_(Bacillus_subtilis)_[S08_017]_S08A_{peptidase_unit:_156_664}	MER000347	35.03	394	209	11	444	825	1	359	8e-47	172	B30_G15	B30_Guay15_scaffold_06884_3	CytoplasmicMembrane	9.99
B30_Guay15_scaffold_07095_4	MER000347_bacillopeptidase_F_(Bacillus_subtilis)_[S08_017]_S08A_{peptidase_unit:_156_664}	MER000347	38.82	407	197	15	123	508	1	376	1e-61	214	B30_G15	B30_Guay15_scaffold_07095_4	Cytoplasmic	9.26
B30_Guay16_scaffold_00526_5	MER000347_bacillopeptidase_F_(Bacillus_subtilis)_[S08_017]_S08A_{peptidase_unit:_156_664}	MER000347	27.87	445	220	18	129	543	5	378	1e-27	115	B30_G16	B30_Guay16_scaffold_00526_5	Unknown	6.58
B30_Guay2_scaffold_02909_1	MER000347_bacillopeptidase_F_(Bacillus_subtilis)_[S08_017]_S08A_{peptidase_unit:_156_664}	MER000347	38.44	398	196	15	122	505	1	363	2e-58	204	B30_G2	B30_Guay2_scaffold_02909_1	Unknown	6.49
B30_Guay2_scaffold_11272_1	MER000347_bacillopeptidase_F_(Bacillus_subtilis)_[S08_017]_S08A_{peptidase_unit:_156_664}	MER000347	41.35	370	186	12	180	521	9	375	6e-69	230	B30_G2	B30_Guay2_scaffold_11272_1	Unknown	6.49
B30_Guay2_scaffold_18684_3	MER000347_bacillopeptidase_F_(Bacillus_subtilis)_[S08_017]_S08A_{peptidase_unit:_156_664}	MER000347	35.2	392	207	11	400	779	1	357	1e-49	180	B30_G2	B30_Guay2_scaffold_18684_3	CytoplasmicMembrane	10
B31_Guay1_scaffold_02887_2	MER000347_bacillopeptidase_F_(Bacillus_subtilis)_[S08_017]_S08A_{peptidase_unit:_156_664}	MER000347	42.03	395	197	14	125	495	9	395	7e-69	240	B31_G1	B31_Guay1_scaffold_02887_2	Cytoplasmic	9.26
B31_Guay1_scaffold_13130_4	MER000347_bacillopeptidase_F_(Bacillus_subtilis)_[S08_017]_S08A_{peptidase_unit:_156_664}	MER000347	38.82	407	197	15	123	508	1	376	1e-61	214	B31_G1	B31_Guay1_scaffold_13130_4	Cytoplasmic	9.26
B31_Guay1_scaffold_22737_4	MER000347_bacillopeptidase_F_(Bacillus_subtilis)_[S08_017]_S08A_{peptidase_unit:_156_664}	MER000347	35.35	396	207	12	444	826	1	360	6e-47	172	B31_G1	B31_Guay1_scaffold_22737_4	CytoplasmicMembrane	9.99
B34_Guay6_scaffold_13549_2	MER000347_bacillopeptidase_F_(Bacillus_subtilis)_[S08_017]_S08A_{peptidase_unit:_156_664}	MER000347	36.46	395	199	18	125	491	2	372	5e-46	172	B34_G6	B34_Guay6_scaffold_13549_2	Unknown	4.94
B37_Guay1_scaffold_03814_3	MER000347_bacillopeptidase_F_(Bacillus_subtilis)_[S08_017]_S08A_{peptidase_unit:_156_664}	MER000347	47.98	321	143	10	174	473	44	361	9e-74	254	B37_G1	B37_Guay1_scaffold_03814_3	Unknown	6.49
B38_Guay16_scaffold_07915_2	MER000347_bacillopeptidase_F_(Bacillus_subtilis)_[S08_017]_S08A_{peptidase_unit:_156_664}	MER000347	32.05	443	252	16	132	549	10	428	4e-46	173	B38_G16	B38_Guay16_scaffold_07915_2	Cytoplasmic	9.26
B38_Guay16_scaffold_11192_3	MER000347_bacillopeptidase_F_(Bacillus_subtilis)_[S08_017]_S08A_{peptidase_unit:_156_664}	MER000347	38.5	374	186	17	121	467	1	357	3e-49	181	B38_G16	B38_Guay16_scaffold_11192_3	Unknown	6.49
B38_Guay16_scaffold_20160_1	MER000347_bacillopeptidase_F_(Bacillus_subtilis)_[S08_017]_S08A_{peptidase_unit:_156_664}	MER000347	40.96	166	79	6	29	186	218	372	2e-23	102	B38_G16	B38_Guay16_scaffold_20160_1	Extracellular	9.46
B38_Guay16_scaffold_20513_4	MER000347_bacillopeptidase_F_(Bacillus_subtilis)_[S08_017]_S08A_{peptidase_unit:_156_664}	MER000347	30.96	575	304	22	123	671	2	509	1e-56	201	B38_G16	B38_Guay16_scaffold_20513_4	Cytoplasmic	9.26
B38_Guay16_scaffold_25676_2	MER000347_bacillopeptidase_F_(Bacillus_subtilis)_[S08_017]_S08A_{peptidase_unit:_156_664}	MER000347	35.32	402	220	15	123	505	2	382	9e-53	192	B38_G16	B38_Guay16_scaffold_25676_2	Cytoplasmic	9.26
B38_Guay16_scaffold_55186_2	MER000347_bacillopeptidase_F_(Bacillus_subtilis)_[S08_017]_S08A_{peptidase_unit:_156_664}	MER000347	38.92	316	159	13	122	421	17	314	2e-41	151	B38_G16	B38_Guay16_scaffold_55186_2	Extracellular	9.72
B39_Guay9_scaffold_53601_2	MER000347_bacillopeptidase_F_(Bacillus_subtilis)_[S08_017]_S08A_{peptidase_unit:_156_664}	MER000347	33.43	338	183	12	169	488	48	361	5e-34	134	B39_G9	B39_Guay9_scaffold_53601_2	Extracellular	8.89
B4_Guay1_scaffold_00854_19	MER000347_bacillopeptidase_F_(Bacillus_subtilis)_[S08_017]_S08A_{peptidase_unit:_156_664}	MER000347	35.37	393	205	12	21	400	1	357	2e-52	182	B4_G1	B4_Guay1_scaffold_00854_19	Cytoplasmic	9.26
B4_Guay1_scaffold_01863_4	MER000347_bacillopeptidase_F_(Bacillus_subtilis)_[S08_017]_S08A_{peptidase_unit:_156_664}	MER000347	41.35	370	186	12	192	533	9	375	2e-65	230	B4_G1	B4_Guay1_scaffold_01863_4	CytoplasmicMembrane	7.92
B4_Guay1_scaffold_03393_1	MER000347_bacillopeptidase_F_(Bacillus_subtilis)_[S08_017]_S08A_{peptidase_unit:_156_664}	MER000347	38.44	398	196	15	122	505	1	363	2e-58	204	B4_G1	B4_Guay1_scaffold_03393_1	Unknown	6.49
B44_Guay1_scaffold_50169_2	MER000347_bacillopeptidase_F_(Bacillus_subtilis)_[S08_017]_S08A_{peptidase_unit:_156_664}	MER000347	32.14	252	155	6	122	359	1	250	2e-31	121	B44_G1	B44_Guay1_scaffold_50169_2	Extracellular	9.55
B45_Guay9_scaffold_04351_2	MER000347_bacillopeptidase_F_(Bacillus_subtilis)_[S08_017]_S08A_{peptidase_unit:_156_664}	MER000347	36.51	367	193	14	122	463	2	353	3e-49	181	B45_G9	B45_Guay9_scaffold_04351_2	Unknown	6.58
B45_Guay9_scaffold_62532_2	MER000347_bacillopeptidase_F_(Bacillus_subtilis)_[S08_017]_S08A_{peptidase_unit:_156_664}	MER000347	34.92	378	192	17	144	492	10	362	2e-40	154	B45_G9	B45_Guay9_scaffold_62532_2	Unknown	3.91
B46_Guay1_scaffold_01351_1	MER000347_bacillopeptidase_F_(Bacillus_subtilis)_[S08_017]_S08A_{peptidase_unit:_156_664}	MER000347	43.39	431	192	17	154	548	1	415	6e-77	263	B46_G1	B46_Guay1_scaffold_01351_1	OuterMembrane	9.95
B5_Guay17_scaffold_27826_1	MER000347_bacillopeptidase_F_(Bacillus_subtilis)_[S08_017]_S08A_{peptidase_unit:_156_664}	MER000347	30.38	372	189	17	159	521	46	356	1e-21	94.7	B5_G17	B5_Guay17_scaffold_27826_1	Unknown	2
B5_Guay4_scaffold_15170_1	MER000347_bacillopeptidase_F_(Bacillus_subtilis)_[S08_017]_S08A_{peptidase_unit:_156_664}	MER000347	36.8	337	174	14	162	476	41	360	6e-47	169	B5_G4	B5_Guay4_scaffold_15170_1	Cytoplasmic	9.26
B54_Guay16_scaffold_01815_1	MER000347_bacillopeptidase_F_(Bacillus_subtilis)_[S08_017]_S08A_{peptidase_unit:_156_664}	MER000347	27.59	377	200	15	111	442	5	353	1e-25	110	B54_G16	B54_Guay16_scaffold_01815_1	Unknown	6.58
B57_Guay2_scaffold_05114_1	MER000347_bacillopeptidase_F_(Bacillus_subtilis)_[S08_017]_S08A_{peptidase_unit:_156_664}	MER000347	31.27	387	217	12	130	495	11	369	7e-32	129	B57_G2	B57_Guay2_scaffold_05114_1	CytoplasmicMembrane	9.95
B61_Guay16_scaffold_00348_3	MER000347_bacillopeptidase_F_(Bacillus_subtilis)_[S08_017]_S08A_{peptidase_unit:_156_664}	MER000347	34.54	388	200	15	133	497	1	357	8e-39	151	B61_G16	B61_Guay16_scaffold_00348_3	CytoplasmicMembrane	9.95
B61_Guay16_scaffold_00708_1	MER000347_bacillopeptidase_F_(Bacillus_subtilis)_[S08_017]_S08A_{peptidase_unit:_156_664}	MER000347	32.82	387	211	12	130	495	11	369	4e-35	137	B61_G16	B61_Guay16_scaffold_00708_1	Extracellular	7.9
B61_Guay16_scaffold_08647_1	MER000347_bacillopeptidase_F_(Bacillus_subtilis)_[S08_017]_S08A_{peptidase_unit:_156_664}	MER000347	34.67	349	185	11	1	334	49	369	7e-33	132	B61_G16	B61_Guay16_scaffold_08647_1	Extracellular	7.9
B7_Guay6_scaffold_02352_6	MER000347_bacillopeptidase_F_(Bacillus_subtilis)_[S08_017]_S08A_{peptidase_unit:_156_664}	MER000347	40.42	334	161	12	149	451	46	372	5e-59	208	B7_G6	B7_Guay6_scaffold_02352_6	Unknown	6.49
B7_Guay6_scaffold_03369_5	MER000347_bacillopeptidase_F_(Bacillus_subtilis)_[S08_017]_S08A_{peptidase_unit:_156_664}	MER000347	38.17	317	163	10	176	463	59	371	1e-49	179	B7_G6	B7_Guay6_scaffold_03369_5	Unknown	6.49
B7_Guay6_scaffold_09067_1	MER000347_bacillopeptidase_F_(Bacillus_subtilis)_[S08_017]_S08A_{peptidase_unit:_156_664}	MER000347	34.93	335	184	11	167	472	48	377	6e-42	157	B7_G6	B7_Guay6_scaffold_09067_1	Unknown	6.49
B7_Guay6_scaffold_13222_2	MER000347_bacillopeptidase_F_(Bacillus_subtilis)_[S08_017]_S08A_{peptidase_unit:_156_664}	MER000347	31.63	313	179	11	169	450	46	354	7e-32	127	B7_G6	B7_Guay6_scaffold_13222_2	Unknown	6.49
B8_Guay4_scaffold_04213_1	MER000347_bacillopeptidase_F_(Bacillus_subtilis)_[S08_017]_S08A_{peptidase_unit:_156_664}	MER000347	37.81	402	191	16	173	554	2	364	1e-59	207	B8_G4	B8_Guay4_scaffold_04213_1	Cytoplasmic	9.26
B86_Guay9_scaffold_105721_1	MER000347_bacillopeptidase_F_(Bacillus_subtilis)_[S08_017]_S08A_{peptidase_unit:_156_664}	MER000347	35.2	196	94	6	106	283	13	193	5e-25	101	B86_G9	B86_Guay9_scaffold_105721_1	Unknown	7
B1_Guay4_scaffold_23050_1	MER000389_PrcA_peptidase_(Anabaena_variabilis)_[S08_079]_S08B_{peptidase_unit:_194_540}	MER000389	39.78	357	158	13	327	646	3	339	5e-54	189	B1_G4	B1_Guay4_scaffold_23050_1	Unknown	3.91
B1_Guay9_scaffold_15965_6	MER000389_PrcA_peptidase_(Anabaena_variabilis)_[S08_079]_S08B_{peptidase_unit:_194_540}	MER000389	33.82	346	190	11	78	392	3	340	2e-32	125	B1_G9	B1_Guay9_scaffold_15965_6	Unknown	6.27
B124_Guay9_scaffold_110786_3	MER000389_PrcA_peptidase_(Anabaena_variabilis)_[S08_079]_S08B_{peptidase_unit:_194_540}	MER000389	35.47	265	129	9	7	239	85	339	3e-28	109	B124_G9	B124_Guay9_scaffold_110786_3	Periplasmic	9.8
B139_Guay9_scaffold_49083_3	MER000389_PrcA_peptidase_(Anabaena_variabilis)_[S08_079]_S08B_{peptidase_unit:_194_540}	MER000389	33.78	299	168	7	50	324	17	309	4e-35	131	B139_G9	B139_Guay9_scaffold_49083_3	Cytoplasmic	9.26
B18_Guay4_scaffold_45394_1	MER000389_PrcA_peptidase_(Anabaena_variabilis)_[S08_079]_S08B_{peptidase_unit:_194_540}	MER000389	35.87	184	90	7	2	164	161	337	2e-22	97.4	B18_G4	B18_Guay4_scaffold_45394_1	Unknown	5.55
B22_Guay1_scaffold_04787_6	MER000389_PrcA_peptidase_(Anabaena_variabilis)_[S08_079]_S08B_{peptidase_unit:_194_540}	MER000389	28.65	384	203	20	202	565	4	336	3e-23	99	B22_G1	B22_Guay1_scaffold_04787_6	Cytoplasmic	9.26
B23_Guay4_scaffold_67021_4	MER000389_PrcA_peptidase_(Anabaena_variabilis)_[S08_079]_S08B_{peptidase_unit:_194_540}	MER000389	37.34	158	89	4	3	150	179	336	2e-21	85.9	B23_G4	B23_Guay4_scaffold_67021_4	Unknown	3.91
B5_Guay15_scaffold_22461_3	MER000389_PrcA_peptidase_(Anabaena_variabilis)_[S08_079]_S08B_{peptidase_unit:_194_540}	MER000389	38.48	343	151	18	228	532	21	341	1e-39	146	B5_G15	B5_Guay15_scaffold_22461_3	Cytoplasmic	9.26
B64_Guay9_scaffold_12218_5	MER000389_PrcA_peptidase_(Anabaena_variabilis)_[S08_079]_S08B_{peptidase_unit:_194_540}	MER000389	34.3	379	185	14	205	560	3	340	1e-42	157	B64_G9	B64_Guay9_scaffold_12218_5	Unknown	6.49
B10_Guay11_scaffold_04750_3	MER000392_prolyl_oligopeptidase_(Sus_scrofa)_[S09_001]_S09A_{peptidase_unit:_428_710}	MER000392	53.24	278	120	4	443	711	7	283	2e-97	303	B10_G11	B10_Guay11_scaffold_04750_3	Periplasmic	9.76
B12_Guay15_scaffold_19976_1	MER000392_prolyl_oligopeptidase_(Sus_scrofa)_[S09_001]_S09A_{peptidase_unit:_428_710}	MER000392	50.98	204	92	2	1	196	77	280	7e-70	214	B12_G15	B12_Guay15_scaffold_19976_1	Periplasmic	9.44
B120_Guay9_scaffold_19476_5	MER000392_prolyl_oligopeptidase_(Sus_scrofa)_[S09_001]_S09A_{peptidase_unit:_428_710}	MER000392	29.82	275	169	9	401	655	2	272	2e-26	107	B120_G9	B120_Guay9_scaffold_19476_5	Periplasmic	9.76
B13_Guay6_scaffold_86161_3	MER000392_prolyl_oligopeptidase_(Sus_scrofa)_[S09_001]_S09A_{peptidase_unit:_428_710}	MER000392	58.01	281	107	4	50	319	3	283	3e-119	346	B13_G6	B13_Guay6_scaffold_86161_3	Periplasmic	9.44
B17_Guay6_scaffold_16183_5	MER000392_prolyl_oligopeptidase_(Sus_scrofa)_[S09_001]_S09A_{peptidase_unit:_428_710}	MER000392	55.56	279	114	4	139	408	3	280	7e-114	336	B17_G6	B17_Guay6_scaffold_16183_5	Unknown	5.41
B18_Guay4_scaffold_51166_1	MER000392_prolyl_oligopeptidase_(Sus_scrofa)_[S09_001]_S09A_{peptidase_unit:_428_710}	MER000392	59.35	278	103	4	154	422	3	279	2e-115	340	B18_G4	B18_Guay4_scaffold_51166_1	Periplasmic	9.44
B18_Guay4_scaffold_80624_3	MER000392_prolyl_oligopeptidase_(Sus_scrofa)_[S09_001]_S09A_{peptidase_unit:_428_710}	MER000392	50.43	117	49	3	1	109	164	279	3e-34	119	B18_G4	B18_Guay4_scaffold_80624_3	Periplasmic	9.44
B2_Guay9_scaffold_38506_3	MER000392_prolyl_oligopeptidase_(Sus_scrofa)_[S09_001]_S09A_{peptidase_unit:_428_710}	MER000392	55.56	279	114	4	336	605	3	280	3e-111	336	B2_G9	B2_Guay9_scaffold_38506_3	Periplasmic	9.44
B22_Guay1_scaffold_34500_2	MER000392_prolyl_oligopeptidase_(Sus_scrofa)_[S09_001]_S09A_{peptidase_unit:_428_710}	MER000392	31.64	275	164	8	406	660	2	272	4e-26	106	B22_G1	B22_Guay1_scaffold_34500_2	Periplasmic	9.76
B22_Guay4_scaffold_01935_2	MER000392_prolyl_oligopeptidase_(Sus_scrofa)_[S09_001]_S09A_{peptidase_unit:_428_710}	MER000392	49.82	277	130	3	409	676	4	280	8e-91	285	B22_G4	B22_Guay4_scaffold_01935_2	Periplasmic	9.44
B26_Guay6_scaffold_02443_2	MER000392_prolyl_oligopeptidase_(Sus_scrofa)_[S09_001]_S09A_{peptidase_unit:_428_710}	MER000392	56.09	271	109	4	435	696	3	272	1e-100	311	B26_G6	B26_Guay6_scaffold_02443_2	Periplasmic	9.44
B28_Guay6_scaffold_08701_6	MER000392_prolyl_oligopeptidase_(Sus_scrofa)_[S09_001]_S09A_{peptidase_unit:_428_710}	MER000392	54.24	271	114	4	435	696	3	272	3e-100	310	B28_G6	B28_Guay6_scaffold_08701_6	Unknown	6.53
B28_Guay6_scaffold_09338_4	MER000392_prolyl_oligopeptidase_(Sus_scrofa)_[S09_001]_S09A_{peptidase_unit:_428_710}	MER000392	57.55	278	108	4	437	705	3	279	4e-109	333	B28_G6	B28_Guay6_scaffold_09338_4	Periplasmic	9.44
B28_Guay6_scaffold_10623_1	MER000392_prolyl_oligopeptidase_(Sus_scrofa)_[S09_001]_S09A_{peptidase_unit:_428_710}	MER000392	57.02	242	94	5	1	233	39	279	1e-96	285	B28_G6	B28_Guay6_scaffold_10623_1	Periplasmic	9.44
B34_Guay6_scaffold_02667_1	MER000392_prolyl_oligopeptidase_(Sus_scrofa)_[S09_001]_S09A_{peptidase_unit:_428_710}	MER000392	54.51	277	117	3	47	314	3	279	5e-105	310	B34_G6	B34_Guay6_scaffold_02667_1	Periplasmic	9.44
B38_Guay16_scaffold_50629_3	MER000392_prolyl_oligopeptidase_(Sus_scrofa)_[S09_001]_S09A_{peptidase_unit:_428_710}	MER000392	30.74	283	158	10	65	320	2	273	9e-27	104	B38_G16	B38_Guay16_scaffold_50629_3	Periplasmic	9.44
B39_Guay9_scaffold_02083_6	MER000392_prolyl_oligopeptidase_(Sus_scrofa)_[S09_001]_S09A_{peptidase_unit:_428_710}	MER000392	55.6	277	114	3	429	696	3	279	2e-107	328	B39_G9	B39_Guay9_scaffold_02083_6	Periplasmic	9.44
B4_Guay6_scaffold_19950_6	MER000392_prolyl_oligopeptidase_(Sus_scrofa)_[S09_001]_S09A_{peptidase_unit:_428_710}	MER000392	59.43	281	104	4	213	484	3	282	5e-118	349	B4_G6	B4_Guay6_scaffold_19950_6	Periplasmic	9.44
B42_Guay15_scaffold_03249_2	MER000392_prolyl_oligopeptidase_(Sus_scrofa)_[S09_001]_S09A_{peptidase_unit:_428_710}	MER000392	56.68	277	108	5	443	707	3	279	4e-105	323	B42_G15	B42_Guay15_scaffold_03249_2	Periplasmic	9.76
B42_Guay2_scaffold_29504_1	MER000392_prolyl_oligopeptidase_(Sus_scrofa)_[S09_001]_S09A_{peptidase_unit:_428_710}	MER000392	58.36	281	106	4	49	318	3	283	2e-119	347	B42_G2	B42_Guay2_scaffold_29504_1	Periplasmic	9.44
B42_Guay9_scaffold_01817_14	MER000392_prolyl_oligopeptidase_(Sus_scrofa)_[S09_001]_S09A_{peptidase_unit:_428_710}	MER000392	55.56	279	114	4	437	706	3	280	2e-105	323	B42_G9	B42_Guay9_scaffold_01817_14	Periplasmic	9.44
B42_Guay9_scaffold_01817_15	MER000392_prolyl_oligopeptidase_(Sus_scrofa)_[S09_001]_S09A_{peptidase_unit:_428_710}	MER000392	50.89	281	126	5	435	705	2	280	7e-94	293	B42_G9	B42_Guay9_scaffold_01817_15	Periplasmic	9.44
B43_Guay1_scaffold_18311_2	MER000392_prolyl_oligopeptidase_(Sus_scrofa)_[S09_001]_S09A_{peptidase_unit:_428_710}	MER000392	55.56	279	114	4	407	676	3	280	2e-110	335	B43_G1	B43_Guay1_scaffold_18311_2	Unknown	5.41
B43_Guay16_scaffold_00218_29	MER000392_prolyl_oligopeptidase_(Sus_scrofa)_[S09_001]_S09A_{peptidase_unit:_428_710}	MER000392	56.68	277	108	5	443	707	3	279	4e-105	323	B43_G16	B43_Guay16_scaffold_00218_29	Periplasmic	9.76
B58_Guay9_scaffold_12808_4	MER000392_prolyl_oligopeptidase_(Sus_scrofa)_[S09_001]_S09A_{peptidase_unit:_428_710}	MER000392	55.93	270	110	4	438	698	3	272	6e-97	301	B58_G9	B58_Guay9_scaffold_12808_4	Periplasmic	9.44
B61_Guay9_scaffold_02216_9	MER000392_prolyl_oligopeptidase_(Sus_scrofa)_[S09_001]_S09A_{peptidase_unit:_428_710}	MER000392	54.87	277	116	3	434	701	3	279	2e-103	318	B61_G9	B61_Guay9_scaffold_02216_9	Periplasmic	9.44
B9_Guay2_scaffold_29266_2	MER000392_prolyl_oligopeptidase_(Sus_scrofa)_[S09_001]_S09A_{peptidase_unit:_428_710}	MER000392	55.56	279	114	4	309	578	3	280	1e-111	336	B9_G2	B9_Guay2_scaffold_29266_2	Unknown	5.41
B9_Guay6_scaffold_11773_6	MER000392_prolyl_oligopeptidase_(Sus_scrofa)_[S09_001]_S09A_{peptidase_unit:_428_710}	MER000392	60.89	271	96	4	434	695	3	272	1e-113	345	B9_G6	B9_Guay6_scaffold_11773_6	Periplasmic	9.44
B1_Guay16_scaffold_27338_2	MER000398_prolyl_oligopeptidase_homologue_({Pyrococcus}_type)_(Pyrococcus_furiosus)_[S09_002]_S09A_{peptidase_unit:_363_616}	MER000398	65.46	249	85	1	379	627	6	253	4e-118	353	B1_G16	B1_Guay16_scaffold_27338_2	Unknown	2.5
B10_Guay16_scaffold_11341_3	MER000398_prolyl_oligopeptidase_homologue_({Pyrococcus}_type)_(Pyrococcus_furiosus)_[S09_002]_S09A_{peptidase_unit:_363_616}	MER000398	59.06	254	103	1	367	620	1	253	4e-103	314	B10_G16	B10_Guay16_scaffold_11341_3	Cytoplasmic	7.5
B105_Guay9_scaffold_09958_3	MER000398_prolyl_oligopeptidase_homologue_({Pyrococcus}_type)_(Pyrococcus_furiosus)_[S09_002]_S09A_{peptidase_unit:_363_616}	MER000398	59.13	252	102	1	371	622	3	253	1e-108	328	B105_G9	B105_Guay9_scaffold_09958_3	Cytoplasmic	7.5
B12_Guay16_scaffold_00217_1	MER000398_prolyl_oligopeptidase_homologue_({Pyrococcus}_type)_(Pyrococcus_furiosus)_[S09_002]_S09A_{peptidase_unit:_363_616}	MER000398	68.85	61	19	0	1	61	194	254	3e-25	92.4	B12_G16	B12_Guay16_scaffold_00217_1	Cytoplasmic	7.5
B13_Guay17_scaffold_02739_2	MER000398_prolyl_oligopeptidase_homologue_({Pyrococcus}_type)_(Pyrococcus_furiosus)_[S09_002]_S09A_{peptidase_unit:_363_616}	MER000398	74.02	254	65	1	373	626	1	253	1e-135	398	B13_G17	B13_Guay17_scaffold_02739_2	Unknown	2.5
B15_Guay2_scaffold_00208_13	MER000398_prolyl_oligopeptidase_homologue_({Pyrococcus}_type)_(Pyrococcus_furiosus)_[S09_002]_S09A_{peptidase_unit:_363_616}	MER000398	66.14	251	84	1	366	615	3	253	1e-117	351	B15_G2	B15_Guay2_scaffold_00208_13	Cytoplasmic	7.5
B16_Guay17_scaffold_13044_4	MER000398_prolyl_oligopeptidase_homologue_({Pyrococcus}_type)_(Pyrococcus_furiosus)_[S09_002]_S09A_{peptidase_unit:_363_616}	MER000398	60.47	253	97	1	95	347	5	254	2e-108	318	B16_G17	B16_Guay17_scaffold_13044_4	Cytoplasmic	7.5
B17_Guay15_scaffold_01964_2	MER000398_prolyl_oligopeptidase_homologue_({Pyrococcus}_type)_(Pyrococcus_furiosus)_[S09_002]_S09A_{peptidase_unit:_363_616}	MER000398	58.62	261	100	2	367	627	1	253	2e-103	315	B17_G15	B17_Guay15_scaffold_01964_2	Cytoplasmic	7.5
B17_Guay15_scaffold_01964_9	MER000398_prolyl_oligopeptidase_homologue_({Pyrococcus}_type)_(Pyrococcus_furiosus)_[S09_002]_S09A_{peptidase_unit:_363_616}	MER000398	58.62	261	100	2	367	627	1	253	2e-103	315	B17_G15	B17_Guay15_scaffold_01964_9	Cytoplasmic	7.5
B18_Guay17_scaffold_15837_1	MER000398_prolyl_oligopeptidase_homologue_({Pyrococcus}_type)_(Pyrococcus_furiosus)_[S09_002]_S09A_{peptidase_unit:_363_616}	MER000398	56.8	250	104	3	375	622	7	254	6e-93	288	B18_G17	B18_Guay17_scaffold_15837_1	Cytoplasmic	7.5
B20_Guay2_scaffold_06472_1	MER000398_prolyl_oligopeptidase_homologue_({Pyrococcus}_type)_(Pyrococcus_furiosus)_[S09_002]_S09A_{peptidase_unit:_363_616}	MER000398	60.63	254	98	2	368	620	1	253	2e-111	335	B20_G2	B20_Guay2_scaffold_06472_1	Unknown	2.5
B20_Guay9_scaffold_04331_4	MER000398_prolyl_oligopeptidase_homologue_({Pyrococcus}_type)_(Pyrococcus_furiosus)_[S09_002]_S09A_{peptidase_unit:_363_616}	MER000398	64.03	253	90	1	370	622	1	252	5e-118	353	B20_G9	B20_Guay9_scaffold_04331_4	Unknown	2.5
B21_Guay6_scaffold_25921_2	MER000398_prolyl_oligopeptidase_homologue_({Pyrococcus}_type)_(Pyrococcus_furiosus)_[S09_002]_S09A_{peptidase_unit:_363_616}	MER000398	87.01	254	32	1	363	615	1	254	8e-164	470	B21_G6	B21_Guay6_scaffold_25921_2	Unknown	2.5
B22_Guay16_scaffold_00100_32	MER000398_prolyl_oligopeptidase_homologue_({Pyrococcus}_type)_(Pyrococcus_furiosus)_[S09_002]_S09A_{peptidase_unit:_363_616}	MER000398	63.78	254	91	1	366	618	1	254	6e-119	355	B22_G16	B22_Guay16_scaffold_00100_32	Cytoplasmic	7.5
B23_Guay15_scaffold_18713_3	MER000398_prolyl_oligopeptidase_homologue_({Pyrococcus}_type)_(Pyrococcus_furiosus)_[S09_002]_S09A_{peptidase_unit:_363_616}	MER000398	61.9	252	95	1	221	472	3	253	9e-113	334	B23_G15	B23_Guay15_scaffold_18713_3	Cytoplasmic	7.5
B30_Guay9_scaffold_52375_1	MER000398_prolyl_oligopeptidase_homologue_({Pyrococcus}_type)_(Pyrococcus_furiosus)_[S09_002]_S09A_{peptidase_unit:_363_616}	MER000398	83.49	109	18	0	364	472	1	109	2e-59	196	B30_G9	B30_Guay9_scaffold_52375_1	Cytoplasmic	7.5
B34_Guay16_scaffold_17318_3	MER000398_prolyl_oligopeptidase_homologue_({Pyrococcus}_type)_(Pyrococcus_furiosus)_[S09_002]_S09A_{peptidase_unit:_363_616}	MER000398	59	261	99	2	367	627	1	253	9e-104	316	B34_G16	B34_Guay16_scaffold_17318_3	Cytoplasmic	7.5
B34_Guay2_scaffold_07708_1	MER000398_prolyl_oligopeptidase_homologue_({Pyrococcus}_type)_(Pyrococcus_furiosus)_[S09_002]_S09A_{peptidase_unit:_363_616}	MER000398	79.7	197	40	0	4	200	57	253	2e-118	338	B34_G2	B34_Guay2_scaffold_07708_1	Cytoplasmic	7.5
B4_Guay17_scaffold_00251_13	MER000398_prolyl_oligopeptidase_homologue_({Pyrococcus}_type)_(Pyrococcus_furiosus)_[S09_002]_S09A_{peptidase_unit:_363_616}	MER000398	66.14	251	84	1	366	615	3	253	1e-117	351	B4_G17	B4_Guay17_scaffold_00251_13	Cytoplasmic	7.5
B42_Guay17_scaffold_31691_2	MER000398_prolyl_oligopeptidase_homologue_({Pyrococcus}_type)_(Pyrococcus_furiosus)_[S09_002]_S09A_{peptidase_unit:_363_616}	MER000398	59.84	254	101	1	300	553	1	253	7e-105	317	B42_G17	B42_Guay17_scaffold_31691_2	Cytoplasmic	7.5
B43_Guay2_scaffold_29902_3	MER000398_prolyl_oligopeptidase_homologue_({Pyrococcus}_type)_(Pyrococcus_furiosus)_[S09_002]_S09A_{peptidase_unit:_363_616}	MER000398	58.82	255	103	1	75	329	2	254	2e-113	330	B43_G2	B43_Guay2_scaffold_29902_3	Cytoplasmic	7.5
B44_Guay2_scaffold_02737_2	MER000398_prolyl_oligopeptidase_homologue_({Pyrococcus}_type)_(Pyrococcus_furiosus)_[S09_002]_S09A_{peptidase_unit:_363_616}	MER000398	81.89	254	45	1	381	633	1	254	8e-153	442	B44_G2	B44_Guay2_scaffold_02737_2	Cytoplasmic	7.5
B44_Guay9_scaffold_56441_1	MER000398_prolyl_oligopeptidase_homologue_({Pyrococcus}_type)_(Pyrococcus_furiosus)_[S09_002]_S09A_{peptidase_unit:_363_616}	MER000398	59.22	255	102	1	211	465	2	254	1e-111	331	B44_G9	B44_Guay9_scaffold_56441_1	Cytoplasmic	7.5
B45_Guay15_scaffold_00298_14	MER000398_prolyl_oligopeptidase_homologue_({Pyrococcus}_type)_(Pyrococcus_furiosus)_[S09_002]_S09A_{peptidase_unit:_363_616}	MER000398	81.82	253	45	1	381	632	1	253	2e-151	439	B45_G15	B45_Guay15_scaffold_00298_14	Unknown	2.5
B47_Guay6_scaffold_54194_2	MER000398_prolyl_oligopeptidase_homologue_({Pyrococcus}_type)_(Pyrococcus_furiosus)_[S09_002]_S09A_{peptidase_unit:_363_616}	MER000398	67.2	250	81	1	131	380	5	253	7e-126	364	B47_G6	B47_Guay6_scaffold_54194_2	Cytoplasmic	7.5
B5_Guay13_scaffold_00245_2	MER000398_prolyl_oligopeptidase_homologue_({Pyrococcus}_type)_(Pyrococcus_furiosus)_[S09_002]_S09A_{peptidase_unit:_363_616}	MER000398	83.07	254	42	1	381	633	1	254	1e-154	447	B5_G13	B5_Guay13_scaffold_00245_2	Cytoplasmic	7.5
B50_Guay16_scaffold_21564_4	MER000398_prolyl_oligopeptidase_homologue_({Pyrococcus}_type)_(Pyrococcus_furiosus)_[S09_002]_S09A_{peptidase_unit:_363_616}	MER000398	57.32	164	68	2	372	534	1	163	2e-58	195	B50_G16	B50_Guay16_scaffold_21564_4	Cytoplasmic	7.5
B50_Guay17_scaffold_07677_2	MER000398_prolyl_oligopeptidase_homologue_({Pyrococcus}_type)_(Pyrococcus_furiosus)_[S09_002]_S09A_{peptidase_unit:_363_616}	MER000398	56.86	255	109	1	369	623	1	254	2e-107	325	B50_G17	B50_Guay17_scaffold_07677_2	Cytoplasmic	7.5
B50_Guay2_scaffold_00878_9	MER000398_prolyl_oligopeptidase_homologue_({Pyrococcus}_type)_(Pyrococcus_furiosus)_[S09_002]_S09A_{peptidase_unit:_363_616}	MER000398	84.21	57	9	0	1	57	66	122	4e-30	105	B50_G2	B50_Guay2_scaffold_00878_9	Unknown	2.5
B50_Guay2_scaffold_15057_3	MER000398_prolyl_oligopeptidase_homologue_({Pyrococcus}_type)_(Pyrococcus_furiosus)_[S09_002]_S09A_{peptidase_unit:_363_616}	MER000398	85.43	254	36	1	364	616	1	254	2e-157	454	B50_G2	B50_Guay2_scaffold_15057_3	Cytoplasmic	7.5
B57_Guay2_scaffold_32899_1	MER000398_prolyl_oligopeptidase_homologue_({Pyrococcus}_type)_(Pyrococcus_furiosus)_[S09_002]_S09A_{peptidase_unit:_363_616}	MER000398	63.49	241	86	2	368	607	5	244	2e-104	317	B57_G2	B57_Guay2_scaffold_32899_1	Cytoplasmic	7.5
B6_Guay17_scaffold_13488_1	MER000398_prolyl_oligopeptidase_homologue_({Pyrococcus}_type)_(Pyrococcus_furiosus)_[S09_002]_S09A_{peptidase_unit:_363_616}	MER000398	62.38	101	38	0	1	101	153	253	3e-45	147	B6_G17	B6_Guay17_scaffold_13488_1	Cytoplasmic	7.5
B61_Guay16_scaffold_02233_3	MER000398_prolyl_oligopeptidase_homologue_({Pyrococcus}_type)_(Pyrococcus_furiosus)_[S09_002]_S09A_{peptidase_unit:_363_616}	MER000398	59.84	249	99	1	376	624	7	254	4e-110	332	B61_G16	B61_Guay16_scaffold_02233_3	Cytoplasmic	7.5
B62_Guay1_scaffold_57827_1	MER000398_prolyl_oligopeptidase_homologue_({Pyrococcus}_type)_(Pyrococcus_furiosus)_[S09_002]_S09A_{peptidase_unit:_363_616}	MER000398	62.65	249	92	1	397	644	5	253	7e-116	348	B62_G1	B62_Guay1_scaffold_57827_1	Cytoplasmic	7.5
B62_Guay16_scaffold_00190_17	MER000398_prolyl_oligopeptidase_homologue_({Pyrococcus}_type)_(Pyrococcus_furiosus)_[S09_002]_S09A_{peptidase_unit:_363_616}	MER000398	74.02	254	65	1	373	626	1	253	3e-135	397	B62_G16	B62_Guay16_scaffold_00190_17	Unknown	2.5
B62_Guay16_scaffold_36958_3	MER000398_prolyl_oligopeptidase_homologue_({Pyrococcus}_type)_(Pyrococcus_furiosus)_[S09_002]_S09A_{peptidase_unit:_363_616}	MER000398	60.89	248	96	1	374	621	7	253	4e-110	332	B62_G16	B62_Guay16_scaffold_36958_3	Cytoplasmic	7.5
B63_Guay1_scaffold_02089_9	MER000398_prolyl_oligopeptidase_homologue_({Pyrococcus}_type)_(Pyrococcus_furiosus)_[S09_002]_S09A_{peptidase_unit:_363_616}	MER000398	84.21	57	9	0	1	57	66	122	4e-30	105	B63_G1	B63_Guay1_scaffold_02089_9	Unknown	2.5
B63_Guay1_scaffold_03368_2	MER000398_prolyl_oligopeptidase_homologue_({Pyrococcus}_type)_(Pyrococcus_furiosus)_[S09_002]_S09A_{peptidase_unit:_363_616}	MER000398	81.89	254	45	1	381	633	1	254	2e-152	441	B63_G1	B63_Guay1_scaffold_03368_2	Unknown	2.5
B67_Guay16_scaffold_00097_59	MER000398_prolyl_oligopeptidase_homologue_({Pyrococcus}_type)_(Pyrococcus_furiosus)_[S09_002]_S09A_{peptidase_unit:_363_616}	MER000398	60.63	254	98	2	373	625	1	253	2e-111	336	B67_G16	B67_Guay16_scaffold_00097_59	Cytoplasmic	7.5
B7_Guay17_scaffold_01779_6	MER000398_prolyl_oligopeptidase_homologue_({Pyrococcus}_type)_(Pyrococcus_furiosus)_[S09_002]_S09A_{peptidase_unit:_363_616}	MER000398	69.69	254	76	1	374	627	1	253	6e-127	376	B7_G17	B7_Guay17_scaffold_01779_6	Unknown	2.5
B77_Guay16_scaffold_51275_3	MER000398_prolyl_oligopeptidase_homologue_({Pyrococcus}_type)_(Pyrococcus_furiosus)_[S09_002]_S09A_{peptidase_unit:_363_616}	MER000398	58.87	141	58	0	2	142	113	253	1e-57	180	B77_G16	B77_Guay16_scaffold_51275_3	Unknown	2.5
B77_Guay9_scaffold_15033_8	MER000398_prolyl_oligopeptidase_homologue_({Pyrococcus}_type)_(Pyrococcus_furiosus)_[S09_002]_S09A_{peptidase_unit:_363_616}	MER000398	73.83	107	28	0	1	107	148	254	1e-54	171	B77_G9	B77_Guay9_scaffold_15033_8	Unknown	2.5
B85_Guay16_scaffold_41624_1	MER000398_prolyl_oligopeptidase_homologue_({Pyrococcus}_type)_(Pyrococcus_furiosus)_[S09_002]_S09A_{peptidase_unit:_363_616}	MER000398	64.17	254	89	2	370	622	1	253	1e-116	349	B85_G16	B85_Guay16_scaffold_41624_1	Cytoplasmic	7.5
B90_Guay9_scaffold_21294_2	MER000398_prolyl_oligopeptidase_homologue_({Pyrococcus}_type)_(Pyrococcus_furiosus)_[S09_002]_S09A_{peptidase_unit:_363_616}	MER000398	74.02	254	65	1	373	626	1	253	1e-135	398	B90_G9	B90_Guay9_scaffold_21294_2	Unknown	2.5
B93_Guay9_scaffold_46186_4	MER000398_prolyl_oligopeptidase_homologue_({Pyrococcus}_type)_(Pyrococcus_furiosus)_[S09_002]_S09A_{peptidase_unit:_363_616}	MER000398	81.89	254	45	1	381	633	1	254	2e-152	441	B93_G9	B93_Guay9_scaffold_46186_4	Cytoplasmic	7.5
B12_Guay2_scaffold_20985_3	MER000408_acylaminoacyl_peptidase_(Homo_sapiens)_[S09_004]_S09C_{peptidase_unit:_477_728}	MER000408	31.62	253	157	5	177	419	5	251	3e-37	135	B12_G2	B12_Guay2_scaffold_20985_3	Cytoplasmic	9.97
B13_Guay6_scaffold_02432_7	MER000408_acylaminoacyl_peptidase_(Homo_sapiens)_[S09_004]_S09C_{peptidase_unit:_477_728}	MER000408	29.08	251	167	4	416	660	5	250	1e-26	107	B13_G6	B13_Guay6_scaffold_02432_7	Unknown	2
B19_Guay4_scaffold_29636_4	MER000408_acylaminoacyl_peptidase_(Homo_sapiens)_[S09_004]_S09C_{peptidase_unit:_477_728}	MER000408	31.23	253	158	5	415	658	5	250	1e-30	119	B19_G4	B19_Guay4_scaffold_29636_4	Cytoplasmic	9.26
B21_Guay4_scaffold_14796_5	MER000408_acylaminoacyl_peptidase_(Homo_sapiens)_[S09_004]_S09C_{peptidase_unit:_477_728}	MER000408	29.76	252	167	3	416	662	5	251	2e-27	110	B21_G4	B21_Guay4_scaffold_14796_5	CytoplasmicMembrane	9.76
B24_Guay4_scaffold_16808_2	MER000408_acylaminoacyl_peptidase_(Homo_sapiens)_[S09_004]_S09C_{peptidase_unit:_477_728}	MER000408	29.08	251	167	4	416	660	5	250	7e-27	108	B24_G4	B24_Guay4_scaffold_16808_2	Unknown	2
B31_Guay6_scaffold_57294_2	MER000408_acylaminoacyl_peptidase_(Homo_sapiens)_[S09_004]_S09C_{peptidase_unit:_477_728}	MER000408	30.53	262	153	5	265	511	5	252	1e-34	129	B31_G6	B31_Guay6_scaffold_57294_2	Cytoplasmic	9.26
B32_Guay6_scaffold_04360_2	MER000408_acylaminoacyl_peptidase_(Homo_sapiens)_[S09_004]_S09C_{peptidase_unit:_477_728}	MER000408	32.02	253	156	5	415	658	5	250	1e-31	122	B32_G6	B32_Guay6_scaffold_04360_2	Cytoplasmic	9.26
B34_Guay6_scaffold_02370_6	MER000408_acylaminoacyl_peptidase_(Homo_sapiens)_[S09_004]_S09C_{peptidase_unit:_477_728}	MER000408	30.15	262	164	6	423	675	1	252	3e-28	112	B34_G6	B34_Guay6_scaffold_02370_6	Unknown	4.99
B39_Guay6_scaffold_54420_2	MER000408_acylaminoacyl_peptidase_(Homo_sapiens)_[S09_004]_S09C_{peptidase_unit:_477_728}	MER000408	29.76	252	167	3	416	662	5	251	2e-27	110	B39_G6	B39_Guay6_scaffold_54420_2	CytoplasmicMembrane	9.76
B42_Guay15_scaffold_02581_1	MER000408_acylaminoacyl_peptidase_(Homo_sapiens)_[S09_004]_S09C_{peptidase_unit:_477_728}	MER000408	26.67	255	163	7	419	660	7	250	4e-24	101	B42_G15	B42_Guay15_scaffold_02581_1	Cytoplasmic	9.26
B42_Guay2_scaffold_06839_5	MER000408_acylaminoacyl_peptidase_(Homo_sapiens)_[S09_004]_S09C_{peptidase_unit:_477_728}	MER000408	29.08	251	167	4	416	660	5	250	7e-27	108	B42_G2	B42_Guay2_scaffold_06839_5	Unknown	2
B43_Guay16_scaffold_00218_31	MER000408_acylaminoacyl_peptidase_(Homo_sapiens)_[S09_004]_S09C_{peptidase_unit:_477_728}	MER000408	26.67	255	163	7	435	676	7	250	3e-24	101	B43_G16	B43_Guay16_scaffold_00218_31	CytoplasmicMembrane	8.46
B48_Guay15_scaffold_23187_2	MER000408_acylaminoacyl_peptidase_(Homo_sapiens)_[S09_004]_S09C_{peptidase_unit:_477_728}	MER000408	31.75	252	158	4	363	605	5	251	8e-37	135	B48_G15	B48_Guay15_scaffold_23187_2	Unknown	7.33
B8_Guay4_scaffold_06381_9	MER000408_acylaminoacyl_peptidase_(Homo_sapiens)_[S09_004]_S09C_{peptidase_unit:_477_728}	MER000408	30.53	262	153	5	401	647	5	252	6e-34	128	B8_G4	B8_Guay4_scaffold_06381_9	Unknown	6.49
B9_Guay9_scaffold_91781_1	MER000408_acylaminoacyl_peptidase_(Homo_sapiens)_[S09_004]_S09C_{peptidase_unit:_477_728}	MER000408	31.3	246	150	7	324	560	1	236	3e-33	125	B9_G9	B9_Guay9_scaffold_91781_1	Cytoplasmic	9.97
B92_Guay9_scaffold_08855_6	MER000408_acylaminoacyl_peptidase_(Homo_sapiens)_[S09_004]_S09C_{peptidase_unit:_477_728}	MER000408	30.9	233	150	5	418	644	5	232	3e-28	112	B92_G9	B92_Guay9_scaffold_08855_6	Unknown	6.49
B1_Guay1_scaffold_49693_1	MER000410_oligopeptidase_B_(Escherichia_coli)_[S09_010]_S09A_{peptidase_unit:_397_682}	MER000410	61.92	281	105	1	45	325	1	279	9e-127	365	B1_G1	B1_Guay1_scaffold_49693_1	Unknown	5.41
B1_Guay11_scaffold_00052_19	MER000410_oligopeptidase_B_(Escherichia_coli)_[S09_010]_S09A_{peptidase_unit:_397_682}	MER000410	59.29	280	112	1	402	681	2	279	5e-122	366	B1_G11	B1_Guay11_scaffold_00052_19	Unknown	5.41
B1_Guay11_scaffold_00201_15	MER000410_oligopeptidase_B_(Escherichia_coli)_[S09_010]_S09A_{peptidase_unit:_397_682}	MER000410	61.21	281	107	1	437	717	1	279	2e-122	368	B1_G11	B1_Guay11_scaffold_00201_15	Periplasmic	9.44
B10_Guay11_scaffold_03502_5	MER000410_oligopeptidase_B_(Escherichia_coli)_[S09_010]_S09A_{peptidase_unit:_397_682}	MER000410	60.85	281	108	1	426	706	1	279	4e-123	370	B10_G11	B10_Guay11_scaffold_03502_5	Periplasmic	9.76
B10_Guay11_scaffold_15706_2	MER000410_oligopeptidase_B_(Escherichia_coli)_[S09_010]_S09A_{peptidase_unit:_397_682}	MER000410	60.43	278	108	1	399	676	4	279	1e-115	349	B10_G11	B10_Guay11_scaffold_15706_2	Unknown	5.41
B10_Guay4_scaffold_23210_1	MER000410_oligopeptidase_B_(Escherichia_coli)_[S09_010]_S09A_{peptidase_unit:_397_682}	MER000410	57.5	280	118	1	153	432	1	279	3e-116	343	B10_G4	B10_Guay4_scaffold_23210_1	Periplasmic	9.44
B107_Guay9_scaffold_07092_2	MER000410_oligopeptidase_B_(Escherichia_coli)_[S09_010]_S09A_{peptidase_unit:_397_682}	MER000410	61.48	283	107	2	424	705	2	283	2e-118	357	B107_G9	B107_Guay9_scaffold_07092_2	Periplasmic	9.44
B117_Guay9_scaffold_77786_1	MER000410_oligopeptidase_B_(Escherichia_coli)_[S09_010]_S09A_{peptidase_unit:_397_682}	MER000410	57.86	280	117	1	143	422	1	279	6e-118	347	B117_G9	B117_Guay9_scaffold_77786_1	Unknown	5.41
B120_Guay9_scaffold_00460_6	MER000410_oligopeptidase_B_(Escherichia_coli)_[S09_010]_S09A_{peptidase_unit:_397_682}	MER000410	58.63	278	114	1	425	702	1	277	1e-112	343	B120_G9	B120_Guay9_scaffold_00460_6	Periplasmic	9.76
B128_Guay9_scaffold_44081_4	MER000410_oligopeptidase_B_(Escherichia_coli)_[S09_010]_S09A_{peptidase_unit:_397_682}	MER000410	53.55	155	68	4	415	567	1	153	2e-42	152	B128_G9	B128_Guay9_scaffold_44081_4	Periplasmic	9.44
B128_Guay9_scaffold_47055_5	MER000410_oligopeptidase_B_(Escherichia_coli)_[S09_010]_S09A_{peptidase_unit:_397_682}	MER000410	54.97	191	84	2	5	193	56	246	7e-72	220	B128_G9	B128_Guay9_scaffold_47055_5	Periplasmic	9.44
B13_Guay6_scaffold_12823_4	MER000410_oligopeptidase_B_(Escherichia_coli)_[S09_010]_S09A_{peptidase_unit:_397_682}	MER000410	61.92	281	105	1	421	701	1	279	4e-122	367	B13_G6	B13_Guay6_scaffold_12823_4	Periplasmic	9.76
B17_Guay6_scaffold_00161_14	MER000410_oligopeptidase_B_(Escherichia_coli)_[S09_010]_S09A_{peptidase_unit:_397_682}	MER000410	63.54	277	100	1	428	704	4	279	5e-124	372	B17_G6	B17_Guay6_scaffold_00161_14	Periplasmic	9.44
B18_Guay4_scaffold_12773_2	MER000410_oligopeptidase_B_(Escherichia_coli)_[S09_010]_S09A_{peptidase_unit:_397_682}	MER000410	63.44	279	101	1	425	703	3	280	1e-123	371	B18_G4	B18_Guay4_scaffold_12773_2	Periplasmic	9.76
B18_Guay4_scaffold_25187_1	MER000410_oligopeptidase_B_(Escherichia_coli)_[S09_010]_S09A_{peptidase_unit:_397_682}	MER000410	63.93	280	100	1	174	453	3	281	7e-129	376	B18_G4	B18_Guay4_scaffold_25187_1	Periplasmic	9.44
B2_Guay4_scaffold_57100_1	MER000410_oligopeptidase_B_(Escherichia_coli)_[S09_010]_S09A_{peptidase_unit:_397_682}	MER000410	62.55	243	89	1	429	671	4	244	7e-104	318	B2_G4	B2_Guay4_scaffold_57100_1	Periplasmic	9.44
B2_Guay6_scaffold_15316_1	MER000410_oligopeptidase_B_(Escherichia_coli)_[S09_010]_S09A_{peptidase_unit:_397_682}	MER000410	46.35	274	147	0	865	1138	4	277	4e-86	280	B2_G6	B2_Guay6_scaffold_15316_1	Unknown	5.77
B2_Guay6_scaffold_82205_1	MER000410_oligopeptidase_B_(Escherichia_coli)_[S09_010]_S09A_{peptidase_unit:_397_682}	MER000410	61.07	280	108	1	98	377	1	279	1e-125	365	B2_G6	B2_Guay6_scaffold_82205_1	Periplasmic	9.44
B2_Guay9_scaffold_12155_6	MER000410_oligopeptidase_B_(Escherichia_coli)_[S09_010]_S09A_{peptidase_unit:_397_682}	MER000410	73.88	134	35	0	1	134	146	279	7e-72	218	B2_G9	B2_Guay9_scaffold_12155_6	Periplasmic	9.44
B21_Guay4_scaffold_21616_2	MER000410_oligopeptidase_B_(Escherichia_coli)_[S09_010]_S09A_{peptidase_unit:_397_682}	MER000410	65.96	282	95	1	433	714	1	281	3e-126	378	B21_G4	B21_Guay4_scaffold_21616_2	Periplasmic	9.76
B22_Guay1_scaffold_06720_6	MER000410_oligopeptidase_B_(Escherichia_coli)_[S09_010]_S09A_{peptidase_unit:_397_682}	MER000410	56.12	278	121	1	433	710	1	277	5e-109	333	B22_G1	B22_Guay1_scaffold_06720_6	Unknown	5.41
B22_Guay4_scaffold_04658_7	MER000410_oligopeptidase_B_(Escherichia_coli)_[S09_010]_S09A_{peptidase_unit:_397_682}	MER000410	51.6	281	134	2	406	686	3	281	1e-94	295	B22_G4	B22_Guay4_scaffold_04658_7	Unknown	6.53
B24_Guay4_scaffold_57928_3	MER000410_oligopeptidase_B_(Escherichia_coli)_[S09_010]_S09A_{peptidase_unit:_397_682}	MER000410	61.92	281	105	1	421	701	1	279	4e-122	367	B24_G4	B24_Guay4_scaffold_57928_3	Unknown	5.41
B25_Guay6_scaffold_06496_6	MER000410_oligopeptidase_B_(Escherichia_coli)_[S09_010]_S09A_{peptidase_unit:_397_682}	MER000410	62.86	280	102	2	424	702	2	280	1e-119	360	B25_G6	B25_Guay6_scaffold_06496_6	Periplasmic	9.44
B28_Guay4_scaffold_13640_5	MER000410_oligopeptidase_B_(Escherichia_coli)_[S09_010]_S09A_{peptidase_unit:_397_682}	MER000410	46.04	278	150	0	383	660	1	278	4e-83	264	B28_G4	B28_Guay4_scaffold_13640_5	Unknown	5.41
B28_Guay6_scaffold_05703_8	MER000410_oligopeptidase_B_(Escherichia_coli)_[S09_010]_S09A_{peptidase_unit:_397_682}	MER000410	42.53	261	150	0	439	699	17	277	4e-66	222	B28_G6	B28_Guay6_scaffold_05703_8	Unknown	5.41
B3_Guay11_scaffold_07409_1	MER000410_oligopeptidase_B_(Escherichia_coli)_[S09_010]_S09A_{peptidase_unit:_397_682}	MER000410	50.36	278	137	1	69	346	1	277	4e-92	278	B3_G11	B3_Guay11_scaffold_07409_1	Periplasmic	9.44
B34_Guay6_scaffold_04054_1	MER000410_oligopeptidase_B_(Escherichia_coli)_[S09_010]_S09A_{peptidase_unit:_397_682}	MER000410	65.37	283	97	1	419	701	1	282	1e-128	384	B34_G6	B34_Guay6_scaffold_04054_1	Unknown	5.41
B35_Guay16_scaffold_40415_3	MER000410_oligopeptidase_B_(Escherichia_coli)_[S09_010]_S09A_{peptidase_unit:_397_682}	MER000410	55.56	279	124	0	220	498	1	279	6e-111	332	B35_G16	B35_Guay16_scaffold_40415_3	Unknown	5.41
B35_Guay9_scaffold_66305_2	MER000410_oligopeptidase_B_(Escherichia_coli)_[S09_010]_S09A_{peptidase_unit:_397_682}	MER000410	54.41	272	124	0	418	689	6	277	1e-106	326	B35_G9	B35_Guay9_scaffold_66305_2	Periplasmic	9.44
B36_Guay6_scaffold_51706_4	MER000410_oligopeptidase_B_(Escherichia_coli)_[S09_010]_S09A_{peptidase_unit:_397_682}	MER000410	49.29	282	142	1	72	353	1	281	3e-91	276	B36_G6	B36_Guay6_scaffold_51706_4	Periplasmic	9.44
B39_Guay6_scaffold_15130_5	MER000410_oligopeptidase_B_(Escherichia_coli)_[S09_010]_S09A_{peptidase_unit:_397_682}	MER000410	56	125	54	1	1	125	158	281	3e-45	149	B39_G6	B39_Guay6_scaffold_15130_5	Unknown	2
B39_Guay6_scaffold_69567_2	MER000410_oligopeptidase_B_(Escherichia_coli)_[S09_010]_S09A_{peptidase_unit:_397_682}	MER000410	70.59	85	25	0	1	85	196	280	2e-37	127	B39_G6	B39_Guay6_scaffold_69567_2	Unknown	2
B41_Guay16_scaffold_18343_4	MER000410_oligopeptidase_B_(Escherichia_coli)_[S09_010]_S09A_{peptidase_unit:_397_682}	MER000410	52.86	280	131	1	409	688	1	279	3e-103	317	B41_G16	B41_Guay16_scaffold_18343_4	Periplasmic	9.44
B42_Guay9_scaffold_01817_2	MER000410_oligopeptidase_B_(Escherichia_coli)_[S09_010]_S09A_{peptidase_unit:_397_682}	MER000410	58.49	265	110	0	446	710	13	277	1e-109	335	B42_G9	B42_Guay9_scaffold_01817_2	Periplasmic	9.44
B43_Guay1_scaffold_44493_2	MER000410_oligopeptidase_B_(Escherichia_coli)_[S09_010]_S09A_{peptidase_unit:_397_682}	MER000410	53.57	140	64	1	428	567	4	142	6e-43	154	B43_G1	B43_Guay1_scaffold_44493_2	Periplasmic	9.44
B45_Guay9_scaffold_21875_2	MER000410_oligopeptidase_B_(Escherichia_coli)_[S09_010]_S09A_{peptidase_unit:_397_682}	MER000410	57.71	279	117	1	427	705	2	279	2e-111	340	B45_G9	B45_Guay9_scaffold_21875_2	Unknown	5.77
B49_Guay16_scaffold_08872_7	MER000410_oligopeptidase_B_(Escherichia_coli)_[S09_010]_S09A_{peptidase_unit:_397_682}	MER000410	64.52	279	97	1	417	695	3	279	1e-126	379	B49_G16	B49_Guay16_scaffold_08872_7	Unknown	5.41
B6_Guay9_scaffold_02706_7	MER000410_oligopeptidase_B_(Escherichia_coli)_[S09_010]_S09A_{peptidase_unit:_397_682}	MER000410	59.86	279	111	1	286	564	2	279	4e-121	360	B6_G9	B6_Guay9_scaffold_02706_7	Unknown	5.41
B7_Guay6_scaffold_29585_4	MER000410_oligopeptidase_B_(Escherichia_coli)_[S09_010]_S09A_{peptidase_unit:_397_682}	MER000410	51.35	259	126	0	2	260	20	278	3e-95	283	B7_G6	B7_Guay6_scaffold_29585_4	Unknown	5.41
B71_Guay9_scaffold_23951_1	MER000410_oligopeptidase_B_(Escherichia_coli)_[S09_010]_S09A_{peptidase_unit:_397_682}	MER000410	52.65	264	124	1	339	602	18	280	3e-92	286	B71_G9	B71_Guay9_scaffold_23951_1	Periplasmic	9.44
B8_Guay6_scaffold_17179_2	MER000410_oligopeptidase_B_(Escherichia_coli)_[S09_010]_S09A_{peptidase_unit:_397_682}	MER000410	63.08	279	102	1	425	703	3	280	4e-123	369	B8_G6	B8_Guay6_scaffold_17179_2	Periplasmic	9.76
B9_Guay2_scaffold_00238_2	MER000410_oligopeptidase_B_(Escherichia_coli)_[S09_010]_S09A_{peptidase_unit:_397_682}	MER000410	63.54	277	100	1	428	704	4	279	1e-123	371	B9_G2	B9_Guay2_scaffold_00238_2	Periplasmic	9.44
B10_Guay4_scaffold_00457_8	MER000431_prolyl_aminopeptidase_(Neisseria_gonorrhoeae)_[S33_001]_S33_{peptidase_unit:_1_310}	MER000431	52.56	312	142	4	6	316	1	307	8e-112	328	B10_G4	B10_Guay4_scaffold_00457_8	Cytoplasmic	9.97
B141_Guay9_scaffold_05971_1	MER000431_prolyl_aminopeptidase_(Neisseria_gonorrhoeae)_[S33_001]_S33_{peptidase_unit:_1_310}	MER000431	40.94	254	145	3	1	253	56	305	9e-66	207	B141_G9	B141_Guay9_scaffold_05971_1	Cytoplasmic	9.97
B16_Guay4_scaffold_42173_2	MER000431_prolyl_aminopeptidase_(Neisseria_gonorrhoeae)_[S33_001]_S33_{peptidase_unit:_1_310}	MER000431	46.1	308	160	3	8	314	1	303	2e-103	306	B16_G4	B16_Guay4_scaffold_42173_2	Cytoplasmic	9.97
B19_Guay4_scaffold_10554_5	MER000431_prolyl_aminopeptidase_(Neisseria_gonorrhoeae)_[S33_001]_S33_{peptidase_unit:_1_310}	MER000431	51.3	308	143	4	10	315	1	303	6e-106	313	B19_G4	B19_Guay4_scaffold_10554_5	Cytoplasmic	9.97
B2_Guay11_scaffold_01470_6	MER000431_prolyl_aminopeptidase_(Neisseria_gonorrhoeae)_[S33_001]_S33_{peptidase_unit:_1_310}	MER000431	49.5	303	145	4	9	309	6	302	7e-103	305	B2_G11	B2_Guay11_scaffold_01470_6	Cytoplasmic	9.97
B2_Guay13_scaffold_00173_3	MER000431_prolyl_aminopeptidase_(Neisseria_gonorrhoeae)_[S33_001]_S33_{peptidase_unit:_1_310}	MER000431	41.21	313	178	5	4	314	1	309	1e-81	250	B2_G13	B2_Guay13_scaffold_00173_3	Cytoplasmic	9.26
B20_Guay6_scaffold_02640_2	MER000431_prolyl_aminopeptidase_(Neisseria_gonorrhoeae)_[S33_001]_S33_{peptidase_unit:_1_310}	MER000431	40.38	312	182	4	4	314	1	309	1e-81	251	B20_G6	B20_Guay6_scaffold_02640_2	Cytoplasmic	9.97
B21_Guay2_scaffold_16734_3	MER000431_prolyl_aminopeptidase_(Neisseria_gonorrhoeae)_[S33_001]_S33_{peptidase_unit:_1_310}	MER000431	43.64	291	159	3	27	316	19	305	1e-86	264	B21_G2	B21_Guay2_scaffold_16734_3	Cytoplasmic	9.97
B25_Guay4_scaffold_06628_4	MER000431_prolyl_aminopeptidase_(Neisseria_gonorrhoeae)_[S33_001]_S33_{peptidase_unit:_1_310}	MER000431	47.57	309	155	5	17	323	6	309	2e-96	288	B25_G4	B25_Guay4_scaffold_06628_4	Cytoplasmic	9.97
B3_Guay4_scaffold_61709_2	MER000431_prolyl_aminopeptidase_(Neisseria_gonorrhoeae)_[S33_001]_S33_{peptidase_unit:_1_310}	MER000431	45.31	309	162	4	5	311	2	305	5e-95	285	B3_G4	B3_Guay4_scaffold_61709_2	Cytoplasmic	9.97
B30_Guay4_scaffold_26500_3	MER000431_prolyl_aminopeptidase_(Neisseria_gonorrhoeae)_[S33_001]_S33_{peptidase_unit:_1_310}	MER000431	38.7	323	175	5	4	321	1	305	6e-80	247	B30_G4	B30_Guay4_scaffold_26500_3	Cytoplasmic	9.97
B32_Guay6_scaffold_05190_5	MER000431_prolyl_aminopeptidase_(Neisseria_gonorrhoeae)_[S33_001]_S33_{peptidase_unit:_1_310}	MER000431	51.3	308	143	4	10	315	1	303	6e-106	313	B32_G6	B32_Guay6_scaffold_05190_5	Cytoplasmic	9.97
B33_Guay6_scaffold_01469_4	MER000431_prolyl_aminopeptidase_(Neisseria_gonorrhoeae)_[S33_001]_S33_{peptidase_unit:_1_310}	MER000431	45.63	309	161	4	5	311	2	305	9e-96	287	B33_G6	B33_Guay6_scaffold_01469_4	Cytoplasmic	9.97
B34_Guay4_scaffold_35869_4	MER000431_prolyl_aminopeptidase_(Neisseria_gonorrhoeae)_[S33_001]_S33_{peptidase_unit:_1_310}	MER000431	43.64	291	159	3	27	316	19	305	1e-86	264	B34_G4	B34_Guay4_scaffold_35869_4	Cytoplasmic	9.97
B37_Guay9_scaffold_01749_15	MER000431_prolyl_aminopeptidase_(Neisseria_gonorrhoeae)_[S33_001]_S33_{peptidase_unit:_1_310}	MER000431	41.21	313	178	5	4	314	1	309	1e-81	250	B37_G9	B37_Guay9_scaffold_01749_15	Cytoplasmic	9.26
B38_Guay9_scaffold_08112_2	MER000431_prolyl_aminopeptidase_(Neisseria_gonorrhoeae)_[S33_001]_S33_{peptidase_unit:_1_310}	MER000431	39.3	201	117	4	1	199	89	286	8e-39	135	B38_G9	B38_Guay9_scaffold_08112_2	Cytoplasmic	9.26
B38_Guay9_scaffold_08112_5	MER000431_prolyl_aminopeptidase_(Neisseria_gonorrhoeae)_[S33_001]_S33_{peptidase_unit:_1_310}	MER000431	50.65	77	38	0	9	85	6	82	3e-24	90.9	B38_G9	B38_Guay9_scaffold_08112_5	Cytoplasmic	9.26
B39_Guay9_scaffold_86828_1	MER000431_prolyl_aminopeptidase_(Neisseria_gonorrhoeae)_[S33_001]_S33_{peptidase_unit:_1_310}	MER000431	46.73	306	156	4	11	315	6	305	1e-99	297	B39_G9	B39_Guay9_scaffold_86828_1	Cytoplasmic	9.97
B40_Guay6_scaffold_10105_2	MER000431_prolyl_aminopeptidase_(Neisseria_gonorrhoeae)_[S33_001]_S33_{peptidase_unit:_1_310}	MER000431	38.7	323	175	5	4	321	1	305	2e-80	248	B40_G6	B40_Guay6_scaffold_10105_2	Cytoplasmic	9.97
B42_Guay15_scaffold_06193_2	MER000431_prolyl_aminopeptidase_(Neisseria_gonorrhoeae)_[S33_001]_S33_{peptidase_unit:_1_310}	MER000431	29.39	279	172	9	79	340	20	290	9e-24	99	B42_G15	B42_Guay15_scaffold_06193_2	Cytoplasmic	9.97
B43_Guay6_scaffold_31904_4	MER000431_prolyl_aminopeptidase_(Neisseria_gonorrhoeae)_[S33_001]_S33_{peptidase_unit:_1_310}	MER000431	43.64	291	159	3	27	316	19	305	1e-86	264	B43_G6	B43_Guay6_scaffold_31904_4	Cytoplasmic	9.97
B43_Guay9_scaffold_14149_3	MER000431_prolyl_aminopeptidase_(Neisseria_gonorrhoeae)_[S33_001]_S33_{peptidase_unit:_1_310}	MER000431	33.89	298	181	6	45	333	13	303	5e-50	169	B43_G9	B43_Guay9_scaffold_14149_3	Cytoplasmic	9.26
B44_Guay6_scaffold_26974_3	MER000431_prolyl_aminopeptidase_(Neisseria_gonorrhoeae)_[S33_001]_S33_{peptidase_unit:_1_310}	MER000431	47.62	315	157	6	36	347	1	310	2e-98	295	B44_G6	B44_Guay6_scaffold_26974_3	Cytoplasmic	9.97
B5_Guay11_scaffold_01220_4	MER000431_prolyl_aminopeptidase_(Neisseria_gonorrhoeae)_[S33_001]_S33_{peptidase_unit:_1_310}	MER000431	51.77	311	137	5	10	315	1	303	2e-106	314	B5_G11	B5_Guay11_scaffold_01220_4	Cytoplasmic	9.97
B5_Guay6_scaffold_08691_4	MER000431_prolyl_aminopeptidase_(Neisseria_gonorrhoeae)_[S33_001]_S33_{peptidase_unit:_1_310}	MER000431	41.21	313	178	5	4	314	1	309	1e-81	250	B5_G6	B5_Guay6_scaffold_08691_4	Cytoplasmic	9.26
B53_Guay2_scaffold_27240_4	MER000431_prolyl_aminopeptidase_(Neisseria_gonorrhoeae)_[S33_001]_S33_{peptidase_unit:_1_310}	MER000431	40.38	312	182	4	4	314	1	309	1e-81	251	B53_G2	B53_Guay2_scaffold_27240_4	Cytoplasmic	9.97
B55_Guay1_scaffold_04127_6	MER000431_prolyl_aminopeptidase_(Neisseria_gonorrhoeae)_[S33_001]_S33_{peptidase_unit:_1_310}	MER000431	40.38	312	182	4	4	314	1	309	1e-81	251	B55_G1	B55_Guay1_scaffold_04127_6	Cytoplasmic	9.97
B9_Guay4_scaffold_04985_5	MER000431_prolyl_aminopeptidase_(Neisseria_gonorrhoeae)_[S33_001]_S33_{peptidase_unit:_1_310}	MER000431	47.25	309	155	5	9	316	6	307	1e-98	294	B9_G4	B9_Guay4_scaffold_04985_5	Cytoplasmic	9.97
B25_Guay4_scaffold_03572_11	MER000432_epoxide_hydrolase_(Homo_sapiens)_[S33_971]_S33_{peptidase_unit:_120_455}	MER000432	35.33	334	187	7	76	381	1	333	9e-55	184	B25_G4	B25_Guay4_scaffold_03572_11	Cytoplasmic	8.96
B3_Guay4_scaffold_04574_7	MER000432_epoxide_hydrolase_(Homo_sapiens)_[S33_971]_S33_{peptidase_unit:_120_455}	MER000432	33.63	336	196	7	81	391	1	334	6e-53	179	B3_G4	B3_Guay4_scaffold_04574_7	Cytoplasmic	8.96
B3_Guay4_scaffold_09094_5	MER000432_epoxide_hydrolase_(Homo_sapiens)_[S33_971]_S33_{peptidase_unit:_120_455}	MER000432	36.34	333	181	4	78	379	1	333	6e-73	231	B3_G4	B3_Guay4_scaffold_09094_5	Cytoplasmic	8.96
B33_Guay6_scaffold_07873_3	MER000432_epoxide_hydrolase_(Homo_sapiens)_[S33_971]_S33_{peptidase_unit:_120_455}	MER000432	33.33	336	197	7	81	391	1	334	2e-52	177	B33_G6	B33_Guay6_scaffold_07873_3	CytoplasmicMembrane	9.27
B36_Guay6_scaffold_02797_11	MER000432_epoxide_hydrolase_(Homo_sapiens)_[S33_971]_S33_{peptidase_unit:_120_455}	MER000432	38.51	335	175	7	77	382	1	333	1e-70	225	B36_G6	B36_Guay6_scaffold_02797_11	Cytoplasmic	8.96
B19_Guay4_scaffold_00128_2	MER000436_iminopeptidase_I_({Lactobacillus_delbrueckii})_and_similar_(Lactobacillus_delbrueckii)_[S33_021]_S33_{peptidase_unit:_7_295}	MER000436	32.64	288	173	5	37	311	10	289	2e-45	156	B19_G4	B19_Guay4_scaffold_00128_2	Cytoplasmic	9.97
B20_Guay4_scaffold_49957_1	MER000436_iminopeptidase_I_({Lactobacillus_delbrueckii})_and_similar_(Lactobacillus_delbrueckii)_[S33_021]_S33_{peptidase_unit:_7_295}	MER000436	36.69	278	168	6	16	286	9	285	2e-50	168	B20_G4	B20_Guay4_scaffold_49957_1	Cytoplasmic	9.97
B32_Guay6_scaffold_00024_25	MER000436_iminopeptidase_I_({Lactobacillus_delbrueckii})_and_similar_(Lactobacillus_delbrueckii)_[S33_021]_S33_{peptidase_unit:_7_295}	MER000436	32.64	288	173	5	37	311	10	289	2e-45	156	B32_G6	B32_Guay6_scaffold_00024_25	Cytoplasmic	9.97
B4_Guay9_scaffold_66586_4	MER000436_iminopeptidase_I_({Lactobacillus_delbrueckii})_and_similar_(Lactobacillus_delbrueckii)_[S33_021]_S33_{peptidase_unit:_7_295}	MER000436	32.42	256	157	8	51	298	21	268	1e-28	110	B4_G9	B4_Guay9_scaffold_66586_4	Cytoplasmic	9.26
B5_Guay11_scaffold_02493_7	MER000436_iminopeptidase_I_({Lactobacillus_delbrueckii})_and_similar_(Lactobacillus_delbrueckii)_[S33_021]_S33_{peptidase_unit:_7_295}	MER000436	32.99	288	172	5	37	311	10	289	8e-46	156	B5_G11	B5_Guay11_scaffold_02493_7	Cytoplasmic	8.96
B2_Guay6_scaffold_66702_5	MER000437_prolyl_dipeptidase_({Lactobacillus}_type)_(Lactobacillus_helveticus)_[S33_004]_S33_{peptidase_unit:_1_304}	MER000437	37.74	318	164	12	47	349	4	302	2e-49	167	B2_G6	B2_Guay6_scaffold_66702_5	Unknown	2
B28_Guay4_scaffold_22267_2	MER000440_tripeptidyl_peptidase_B_(Streptomyces_lividans)_[S33_006]_S33_{peptidase_unit:_72_539}	MER000440	41.27	458	247	11	65	505	16	468	2e-93	295	B28_G4	B28_Guay4_scaffold_22267_2	Unknown	4.9
B28_Guay4_scaffold_11635_1	MER000441_tripeptidyl_peptidase_C_(Streptomyces_lividans)_[S33_007]_S33_{peptidase_unit:_61_513}	MER000441	36.4	445	266	9	137	574	19	453	2e-81	263	B28_G4	B28_Guay4_scaffold_11635_1	Unknown	2
B13_Guay6_scaffold_00123_2	MER000443_Xaa_Pro_dipeptidyl_peptidase_(Lactococcus_lactis)_[S15_001]_S15_{peptidase_unit:_1_763}	MER000443	29.67	610	349	16	52	600	168	758	4e-65	227	B13_G6	B13_Guay6_scaffold_00123_2	Unknown	6.49
B18_Guay4_scaffold_33345_3	MER000443_Xaa_Pro_dipeptidyl_peptidase_(Lactococcus_lactis)_[S15_001]_S15_{peptidase_unit:_1_763}	MER000443	36.41	357	188	9	49	380	162	504	4e-60	209	B18_G4	B18_Guay4_scaffold_33345_3	Unknown	6.49
B42_Guay2_scaffold_08586_1	MER000443_Xaa_Pro_dipeptidyl_peptidase_(Lactococcus_lactis)_[S15_001]_S15_{peptidase_unit:_1_763}	MER000443	29.67	610	349	16	52	600	168	758	9e-66	228	B42_G2	B42_Guay2_scaffold_08586_1	Unknown	6.49
B8_Guay4_scaffold_09844_1	MER000443_Xaa_Pro_dipeptidyl_peptidase_(Lactococcus_lactis)_[S15_001]_S15_{peptidase_unit:_1_763}	MER000443	36.27	204	103	5	65	246	168	366	1e-29	115	B8_G4	B8_Guay4_scaffold_09844_1	Cytoplasmic	9.26
B36_Guay6_scaffold_74596_4	MER000449_penicillin_binding_protein_5_type_peptidase_(Escherichia_coli)_[S11_008]_S11_{peptidase_unit:_42_291}	MER000449	50.57	87	42	1	30	115	1	87	1e-26	98.2	B36_G6	B36_Guay6_scaffold_74596_4	Unknown	2.5
B37_Guay6_scaffold_07679_10	MER000449_penicillin_binding_protein_5_type_peptidase_(Escherichia_coli)_[S11_008]_S11_{peptidase_unit:_42_291}	MER000449	53.66	82	37	1	27	107	1	82	2e-27	100	B37_G6	B37_Guay6_scaffold_07679_10	Unknown	2.5
B44_Guay6_scaffold_43426_1	MER000449_penicillin_binding_protein_5_type_peptidase_(Escherichia_coli)_[S11_008]_S11_{peptidase_unit:_42_291}	MER000449	49.59	246	117	2	29	267	1	246	3e-79	241	B44_G6	B44_Guay6_scaffold_43426_1	CytoplasmicMembrane	9.97
B107_Guay9_scaffold_12777_3	MER000450_penicillin_binding_protein_6_(Escherichia_coli)_[S11_003]_S11_{peptidase_unit:_38_403}	MER000450	43.65	362	187	6	35	386	1	355	7e-89	274	B107_G9	B107_Guay9_scaffold_12777_3	CytoplasmicMembrane	7.88
B11_Guay6_scaffold_02054_14	MER000450_penicillin_binding_protein_6_(Escherichia_coli)_[S11_003]_S11_{peptidase_unit:_38_403}	MER000450	27.64	369	221	10	33	384	3	342	3e-32	123	B11_G6	B11_Guay6_scaffold_02054_14	CytoplasmicMembrane	10
B11_Guay9_scaffold_23356_4	MER000450_penicillin_binding_protein_6_(Escherichia_coli)_[S11_003]_S11_{peptidase_unit:_38_403}	MER000450	32.01	378	221	10	31	397	1	353	2e-49	171	B11_G9	B11_Guay9_scaffold_23356_4	CytoplasmicMembrane	9.97
B116_Guay9_scaffold_01172_6	MER000450_penicillin_binding_protein_6_(Escherichia_coli)_[S11_003]_S11_{peptidase_unit:_38_403}	MER000450	27.64	369	221	10	33	384	3	342	3e-32	123	B116_G9	B116_Guay9_scaffold_01172_6	CytoplasmicMembrane	10
B119_Guay9_scaffold_69786_3	MER000450_penicillin_binding_protein_6_(Escherichia_coli)_[S11_003]_S11_{peptidase_unit:_38_403}	MER000450	39.27	354	206	3	39	384	3	355	8e-76	241	B119_G9	B119_Guay9_scaffold_69786_3	CytoplasmicMembrane	7.88
B121_Guay9_scaffold_13938_2	MER000450_penicillin_binding_protein_6_(Escherichia_coli)_[S11_003]_S11_{peptidase_unit:_38_403}	MER000450	31.54	390	234	9	30	412	1	364	3e-52	178	B121_G9	B121_Guay9_scaffold_13938_2	CytoplasmicMembrane	9.97
B136_Guay9_scaffold_57489_4	MER000450_penicillin_binding_protein_6_(Escherichia_coli)_[S11_003]_S11_{peptidase_unit:_38_403}	MER000450	43.64	346	187	3	42	379	1	346	2e-95	291	B136_G9	B136_Guay9_scaffold_57489_4	CytoplasmicMembrane	9.97
B15_Guay6_scaffold_21354_3	MER000450_penicillin_binding_protein_6_(Escherichia_coli)_[S11_003]_S11_{peptidase_unit:_38_403}	MER000450	43.64	346	187	3	42	379	1	346	2e-95	291	B15_G6	B15_Guay6_scaffold_21354_3	CytoplasmicMembrane	9.97
B19_Guay6_scaffold_24610_3	MER000450_penicillin_binding_protein_6_(Escherichia_coli)_[S11_003]_S11_{peptidase_unit:_38_403}	MER000450	43.82	356	191	5	10	357	1	355	2e-98	297	B19_G6	B19_Guay6_scaffold_24610_3	CytoplasmicMembrane	9.82
B2_Guay1_scaffold_09822_3	MER000450_penicillin_binding_protein_6_(Escherichia_coli)_[S11_003]_S11_{peptidase_unit:_38_403}	MER000450	39.27	354	206	3	39	384	3	355	8e-76	241	B2_G1	B2_Guay1_scaffold_09822_3	CytoplasmicMembrane	7.88
B2_Guay13_scaffold_04868_3	MER000450_penicillin_binding_protein_6_(Escherichia_coli)_[S11_003]_S11_{peptidase_unit:_38_403}	MER000450	42.46	358	198	4	26	375	1	358	1e-99	301	B2_G13	B2_Guay13_scaffold_04868_3	CytoplasmicMembrane	9.97
B20_Guay6_scaffold_00556_20	MER000450_penicillin_binding_protein_6_(Escherichia_coli)_[S11_003]_S11_{peptidase_unit:_38_403}	MER000450	44.41	358	193	3	31	382	1	358	4e-102	307	B20_G6	B20_Guay6_scaffold_00556_20	CytoplasmicMembrane	9.97
B21_Guay2_scaffold_02974_10	MER000450_penicillin_binding_protein_6_(Escherichia_coli)_[S11_003]_S11_{peptidase_unit:_38_403}	MER000450	46.33	177	89	2	31	201	1	177	3e-49	164	B21_G2	B21_Guay2_scaffold_02974_10	CytoplasmicMembrane	9.82
B21_Guay2_scaffold_17805_6	MER000450_penicillin_binding_protein_6_(Escherichia_coli)_[S11_003]_S11_{peptidase_unit:_38_403}	MER000450	42.59	216	122	2	3	216	140	355	3e-56	183	B21_G2	B21_Guay2_scaffold_17805_6	CytoplasmicMembrane	7.88
B23_Guay4_scaffold_04188_8	MER000450_penicillin_binding_protein_6_(Escherichia_coli)_[S11_003]_S11_{peptidase_unit:_38_403}	MER000450	44.94	356	187	4	36	383	1	355	2e-100	303	B23_G4	B23_Guay4_scaffold_04188_8	CytoplasmicMembrane	9.82
B23_Guay6_scaffold_00114_15	MER000450_penicillin_binding_protein_6_(Escherichia_coli)_[S11_003]_S11_{peptidase_unit:_38_403}	MER000450	39.34	361	207	5	28	376	1	361	2e-86	267	B23_G6	B23_Guay6_scaffold_00114_15	CytoplasmicMembrane	9.82
B25_Guay4_scaffold_22990_4	MER000450_penicillin_binding_protein_6_(Escherichia_coli)_[S11_003]_S11_{peptidase_unit:_38_403}	MER000450	45.38	357	187	4	30	378	1	357	3e-109	325	B25_G4	B25_Guay4_scaffold_22990_4	CytoplasmicMembrane	9.97
B25_Guay6_scaffold_07807_2	MER000450_penicillin_binding_protein_6_(Escherichia_coli)_[S11_003]_S11_{peptidase_unit:_38_403}	MER000450	44.75	362	183	6	35	386	1	355	1e-91	281	B25_G6	B25_Guay6_scaffold_07807_2	CytoplasmicMembrane	9.97
B25_Guay6_scaffold_08436_2	MER000450_penicillin_binding_protein_6_(Escherichia_coli)_[S11_003]_S11_{peptidase_unit:_38_403}	MER000450	43.65	362	187	6	35	386	1	355	2e-88	273	B25_G6	B25_Guay6_scaffold_08436_2	CytoplasmicMembrane	7.88
B25_Guay6_scaffold_13573_3	MER000450_penicillin_binding_protein_6_(Escherichia_coli)_[S11_003]_S11_{peptidase_unit:_38_403}	MER000450	43.65	362	187	6	18	369	1	355	5e-89	273	B25_G6	B25_Guay6_scaffold_13573_3	CytoplasmicMembrane	7.88
B26_Guay4_scaffold_00930_21	MER000450_penicillin_binding_protein_6_(Escherichia_coli)_[S11_003]_S11_{peptidase_unit:_38_403}	MER000450	47.54	366	185	4	27	385	1	366	4e-118	348	B26_G4	B26_Guay4_scaffold_00930_21	CytoplasmicMembrane	9.97
B29_Guay4_scaffold_02362_4	MER000450_penicillin_binding_protein_6_(Escherichia_coli)_[S11_003]_S11_{peptidase_unit:_38_403}	MER000450	43.64	346	187	3	42	379	1	346	2e-95	291	B29_G4	B29_Guay4_scaffold_02362_4	CytoplasmicMembrane	9.97
B3_Guay4_scaffold_16030_7	MER000450_penicillin_binding_protein_6_(Escherichia_coli)_[S11_003]_S11_{peptidase_unit:_38_403}	MER000450	43.73	359	193	4	1	351	5	362	7e-97	293	B3_G4	B3_Guay4_scaffold_16030_7	CytoplasmicMembrane	9.82
B3_Guay6_scaffold_20606_2	MER000450_penicillin_binding_protein_6_(Escherichia_coli)_[S11_003]_S11_{peptidase_unit:_38_403}	MER000450	44.75	362	189	3	27	381	1	358	4e-100	302	B3_G6	B3_Guay6_scaffold_20606_2	CytoplasmicMembrane	9.82
B31_Guay6_scaffold_63178_1	MER000450_penicillin_binding_protein_6_(Escherichia_coli)_[S11_003]_S11_{peptidase_unit:_38_403}	MER000450	42.44	344	190	3	1	336	11	354	3e-98	296	B31_G6	B31_Guay6_scaffold_63178_1	CytoplasmicMembrane	9.82
B31_Guay6_scaffold_63791_1	MER000450_penicillin_binding_protein_6_(Escherichia_coli)_[S11_003]_S11_{peptidase_unit:_38_403}	MER000450	44.63	354	188	3	39	384	1	354	6e-101	305	B31_G6	B31_Guay6_scaffold_63791_1	CytoplasmicMembrane	9.97
B32_Guay16_scaffold_00596_21	MER000450_penicillin_binding_protein_6_(Escherichia_coli)_[S11_003]_S11_{peptidase_unit:_38_403}	MER000450	33.6	375	220	9	34	399	1	355	1e-59	198	B32_G16	B32_Guay16_scaffold_00596_21	CytoplasmicMembrane	9.82
B32_Guay6_scaffold_00024_1	MER000450_penicillin_binding_protein_6_(Escherichia_coli)_[S11_003]_S11_{peptidase_unit:_38_403}	MER000450	39.27	275	163	3	3	274	85	358	4e-63	203	B32_G6	B32_Guay6_scaffold_00024_1	CytoplasmicMembrane	9.82
B33_Guay4_scaffold_20447_3	MER000450_penicillin_binding_protein_6_(Escherichia_coli)_[S11_003]_S11_{peptidase_unit:_38_403}	MER000450	43.82	356	191	5	10	357	1	355	2e-98	297	B33_G4	B33_Guay4_scaffold_20447_3	CytoplasmicMembrane	9.82
B33_Guay6_scaffold_00483_13	MER000450_penicillin_binding_protein_6_(Escherichia_coli)_[S11_003]_S11_{peptidase_unit:_38_403}	MER000450	43.53	363	196	4	39	393	1	362	1e-97	296	B33_G6	B33_Guay6_scaffold_00483_13	CytoplasmicMembrane	9.97
B36_Guay6_scaffold_05884_12	MER000450_penicillin_binding_protein_6_(Escherichia_coli)_[S11_003]_S11_{peptidase_unit:_38_403}	MER000450	46.06	317	164	4	3	312	50	366	3e-98	295	B36_G6	B36_Guay6_scaffold_05884_12	Periplasmic	9.44
B37_Guay6_scaffold_01005_22	MER000450_penicillin_binding_protein_6_(Escherichia_coli)_[S11_003]_S11_{peptidase_unit:_38_403}	MER000450	47.54	366	185	4	40	398	1	366	2e-118	350	B37_G6	B37_Guay6_scaffold_01005_22	CytoplasmicMembrane	10
B37_Guay9_scaffold_87152_3	MER000450_penicillin_binding_protein_6_(Escherichia_coli)_[S11_003]_S11_{peptidase_unit:_38_403}	MER000450	42.46	358	198	4	26	375	1	358	1e-99	301	B37_G9	B37_Guay9_scaffold_87152_3	CytoplasmicMembrane	9.97
B38_Guay2_scaffold_01312_7	MER000450_penicillin_binding_protein_6_(Escherichia_coli)_[S11_003]_S11_{peptidase_unit:_38_403}	MER000450	27.64	369	221	10	33	384	3	342	5e-32	122	B38_G2	B38_Guay2_scaffold_01312_7	CytoplasmicMembrane	10
B38_Guay9_scaffold_00356_4	MER000450_penicillin_binding_protein_6_(Escherichia_coli)_[S11_003]_S11_{peptidase_unit:_38_403}	MER000450	48.62	362	177	3	30	386	1	358	3e-110	328	B38_G9	B38_Guay9_scaffold_00356_4	CytoplasmicMembrane	10
B39_Guay16_scaffold_22124_5	MER000450_penicillin_binding_protein_6_(Escherichia_coli)_[S11_003]_S11_{peptidase_unit:_38_403}	MER000450	41.64	341	191	3	33	365	3	343	6e-80	251	B39_G16	B39_Guay16_scaffold_22124_5	CytoplasmicMembrane	7.88
B4_Guay11_scaffold_01006_5	MER000450_penicillin_binding_protein_6_(Escherichia_coli)_[S11_003]_S11_{peptidase_unit:_38_403}	MER000450	47.19	356	179	5	31	378	1	355	9e-100	301	B4_G11	B4_Guay11_scaffold_01006_5	CytoplasmicMembrane	9.97
B40_Guay6_scaffold_34145_2	MER000450_penicillin_binding_protein_6_(Escherichia_coli)_[S11_003]_S11_{peptidase_unit:_38_403}	MER000450	45.58	351	183	4	30	372	1	351	7e-98	296	B40_G6	B40_Guay6_scaffold_34145_2	CytoplasmicMembrane	9.97
B43_Guay6_scaffold_05129_10	MER000450_penicillin_binding_protein_6_(Escherichia_coli)_[S11_003]_S11_{peptidase_unit:_38_403}	MER000450	43.66	355	192	4	31	377	1	355	2e-100	303	B43_G6	B43_Guay6_scaffold_05129_10	CytoplasmicMembrane	9.82
B44_Guay6_scaffold_71902_5	MER000450_penicillin_binding_protein_6_(Escherichia_coli)_[S11_003]_S11_{peptidase_unit:_38_403}	MER000450	39.19	148	84	3	2	148	212	354	2e-26	100	B44_G6	B44_Guay6_scaffold_71902_5	CytoplasmicMembrane	9.82
B5_Guay11_scaffold_01449_6	MER000450_penicillin_binding_protein_6_(Escherichia_coli)_[S11_003]_S11_{peptidase_unit:_38_403}	MER000450	39.83	359	206	5	34	383	1	358	2e-82	257	B5_G11	B5_Guay11_scaffold_01449_6	CytoplasmicMembrane	9.97
B5_Guay6_scaffold_66186_3	MER000450_penicillin_binding_protein_6_(Escherichia_coli)_[S11_003]_S11_{peptidase_unit:_38_403}	MER000450	42.46	358	198	4	26	375	1	358	1e-99	301	B5_G6	B5_Guay6_scaffold_66186_3	CytoplasmicMembrane	9.97
B53_Guay2_scaffold_02059_8	MER000450_penicillin_binding_protein_6_(Escherichia_coli)_[S11_003]_S11_{peptidase_unit:_38_403}	MER000450	44.41	358	193	3	31	382	1	358	4e-102	307	B53_G2	B53_Guay2_scaffold_02059_8	CytoplasmicMembrane	9.97
B55_Guay1_scaffold_00430_16	MER000450_penicillin_binding_protein_6_(Escherichia_coli)_[S11_003]_S11_{peptidase_unit:_38_403}	MER000450	44.41	358	193	3	31	382	1	358	4e-102	307	B55_G1	B55_Guay1_scaffold_00430_16	CytoplasmicMembrane	9.97
B114_Guay9_scaffold_22486_4	MER000454_D_Ala_D_Ala_carboxypeptidase_DacF_(Bacillus_subtilis)_[S11_005]_S11_{peptidase_unit:_33_389}	MER000454	35.29	255	151	8	278	528	5	249	6e-30	117	B114_G9	B114_Guay9_scaffold_22486_4	Periplasmic	9.44
B134_Guay9_scaffold_01300_17	MER000454_D_Ala_D_Ala_carboxypeptidase_DacF_(Bacillus_subtilis)_[S11_005]_S11_{peptidase_unit:_33_389}	MER000454	36.59	205	122	2	42	241	5	206	3e-32	121	B134_G9	B134_Guay9_scaffold_01300_17	Unknown	5.41
B26_Guay9_scaffold_08832_9	MER000454_D_Ala_D_Ala_carboxypeptidase_DacF_(Bacillus_subtilis)_[S11_005]_S11_{peptidase_unit:_33_389}	MER000454	34.62	208	127	4	39	240	5	209	8e-34	124	B26_G9	B26_Guay9_scaffold_08832_9	CytoplasmicMembrane	10
B27_Guay15_scaffold_20344_1	MER000454_D_Ala_D_Ala_carboxypeptidase_DacF_(Bacillus_subtilis)_[S11_005]_S11_{peptidase_unit:_33_389}	MER000454	32.81	256	162	3	15	265	4	254	1e-36	133	B27_G15	B27_Guay15_scaffold_20344_1	Periplasmic	9.44
B3_Guay11_scaffold_09986_5	MER000454_D_Ala_D_Ala_carboxypeptidase_DacF_(Bacillus_subtilis)_[S11_005]_S11_{peptidase_unit:_33_389}	MER000454	33.2	241	151	4	51	283	18	256	3e-35	130	B3_G11	B3_Guay11_scaffold_09986_5	Periplasmic	9.76
B31_Guay16_scaffold_04727_8	MER000454_D_Ala_D_Ala_carboxypeptidase_DacF_(Bacillus_subtilis)_[S11_005]_S11_{peptidase_unit:_33_389}	MER000454	35.04	254	141	9	67	309	5	245	9e-29	111	B31_G16	B31_Guay16_scaffold_04727_8	Unknown	5.41
B31_Guay4_scaffold_81412_2	MER000454_D_Ala_D_Ala_carboxypeptidase_DacF_(Bacillus_subtilis)_[S11_005]_S11_{peptidase_unit:_33_389}	MER000454	37.8	254	134	7	45	283	4	248	4e-44	153	B31_G4	B31_Guay4_scaffold_81412_2	CytoplasmicMembrane	9.82
B34_Guay6_scaffold_53141_2	MER000454_D_Ala_D_Ala_carboxypeptidase_DacF_(Bacillus_subtilis)_[S11_005]_S11_{peptidase_unit:_33_389}	MER000454	35.17	344	213	4	55	394	6	343	1e-62	205	B34_G6	B34_Guay6_scaffold_53141_2	CytoplasmicMembrane	9.97
B37_Guay1_scaffold_04308_1	MER000454_D_Ala_D_Ala_carboxypeptidase_DacF_(Bacillus_subtilis)_[S11_005]_S11_{peptidase_unit:_33_389}	MER000454	37.96	245	139	3	68	299	4	248	6e-51	172	B37_G1	B37_Guay1_scaffold_04308_1	CytoplasmicMembrane	9.82
B50_Guay1_scaffold_63897_2	MER000454_D_Ala_D_Ala_carboxypeptidase_DacF_(Bacillus_subtilis)_[S11_005]_S11_{peptidase_unit:_33_389}	MER000454	36.97	238	146	1	37	274	8	241	2e-49	167	B50_G1	B50_Guay1_scaffold_63897_2	CytoplasmicMembrane	9.82
B59_Guay9_scaffold_00026_8	MER000454_D_Ala_D_Ala_carboxypeptidase_DacF_(Bacillus_subtilis)_[S11_005]_S11_{peptidase_unit:_33_389}	MER000454	35.37	229	139	3	27	246	1	229	7e-37	135	B59_G9	B59_Guay9_scaffold_00026_8	CytoplasmicMembrane	9.82
B60_Guay9_scaffold_00397_38	MER000454_D_Ala_D_Ala_carboxypeptidase_DacF_(Bacillus_subtilis)_[S11_005]_S11_{peptidase_unit:_33_389}	MER000454	36.28	226	136	2	36	256	4	226	2e-38	138	B60_G9	B60_Guay9_scaffold_00397_38	CytoplasmicMembrane	9.82
B61_Guay2_scaffold_01676_11	MER000454_D_Ala_D_Ala_carboxypeptidase_DacF_(Bacillus_subtilis)_[S11_005]_S11_{peptidase_unit:_33_389}	MER000454	29.17	240	160	3	68	297	5	244	1e-23	96.3	B61_G2	B61_Guay2_scaffold_01676_11	Unknown	5.41
B7_Guay4_scaffold_08230_12	MER000454_D_Ala_D_Ala_carboxypeptidase_DacF_(Bacillus_subtilis)_[S11_005]_S11_{peptidase_unit:_33_389}	MER000454	30.12	249	160	7	287	531	6	244	1e-24	102	B7_G4	B7_Guay4_scaffold_08230_12	Unknown	5.41
B79_Guay16_scaffold_00009_59	MER000454_D_Ala_D_Ala_carboxypeptidase_DacF_(Bacillus_subtilis)_[S11_005]_S11_{peptidase_unit:_33_389}	MER000454	38.21	246	144	4	64	303	5	248	2e-40	144	B79_G16	B79_Guay16_scaffold_00009_59	Periplasmic	9.44
B8_Guay2_scaffold_31806_1	MER000454_D_Ala_D_Ala_carboxypeptidase_DacF_(Bacillus_subtilis)_[S11_005]_S11_{peptidase_unit:_33_389}	MER000454	36.28	226	136	2	33	253	4	226	1e-38	139	B8_G2	B8_Guay2_scaffold_31806_1	Periplasmic	9.44
B9_Guay11_scaffold_13254_3	MER000454_D_Ala_D_Ala_carboxypeptidase_DacF_(Bacillus_subtilis)_[S11_005]_S11_{peptidase_unit:_33_389}	MER000454	32.13	249	150	6	96	331	5	247	2e-32	122	B9_G11	B9_Guay11_scaffold_13254_3	CytoplasmicMembrane	10
B114_Guay9_scaffold_84179_3	MER000455_murein_DD_endopeptidase_(Escherichia_coli)_[S11_002]_S11_{peptidase_unit:_35_313}	MER000455	28.93	242	160	6	71	306	11	246	8e-29	110	B114_G9	B114_Guay9_scaffold_84179_3	Periplasmic	9.44
B117_Guay9_scaffold_34076_1	MER000455_murein_DD_endopeptidase_(Escherichia_coli)_[S11_002]_S11_{peptidase_unit:_35_313}	MER000455	39.75	239	134	5	69	301	11	245	5e-42	146	B117_G9	B117_Guay9_scaffold_34076_1	Periplasmic	9.44
B107_Guay9_scaffold_69077_3	MER000457_aminopeptidase_DmpB_(Ochrobactrum_anthropi)_[S12_002]_S12_{peptidase_unit:_2_337}	MER000457	35.24	315	197	4	19	332	21	329	4e-52	178	B107_G9	B107_Guay9_scaffold_69077_3	CytoplasmicMembrane	7.88
B39_Guay9_scaffold_65785_3	MER000457_aminopeptidase_DmpB_(Ochrobactrum_anthropi)_[S12_002]_S12_{peptidase_unit:_2_337}	MER000457	27.31	271	178	7	40	294	23	290	3e-32	121	B39_G9	B39_Guay9_scaffold_65785_3	CytoplasmicMembrane	9.82
B1_Guay1_scaffold_16125_2	MER000459_D_Ala_D_Ala_carboxypeptidase_B_(Streptomyces_lividans)_[S12_001]_S12_{peptidase_unit:_32_380}	MER000459	28.01	332	189	10	36	326	4	326	1e-26	105	B1_G1	B1_Guay1_scaffold_16125_2	Unknown	6.53
B1_Guay11_scaffold_16889_4	MER000459_D_Ala_D_Ala_carboxypeptidase_B_(Streptomyces_lividans)_[S12_001]_S12_{peptidase_unit:_32_380}	MER000459	25.94	320	206	7	62	366	24	327	2e-22	93.6	B1_G11	B1_Guay11_scaffold_16889_4	CytoplasmicMembrane	9.99
B13_Guay6_scaffold_12836_2	MER000459_D_Ala_D_Ala_carboxypeptidase_B_(Streptomyces_lividans)_[S12_001]_S12_{peptidase_unit:_32_380}	MER000459	28.31	332	188	10	36	326	4	326	5e-28	109	B13_G6	B13_Guay6_scaffold_12836_2	Unknown	6.53
B18_Guay4_scaffold_00672_16	MER000459_D_Ala_D_Ala_carboxypeptidase_B_(Streptomyces_lividans)_[S12_001]_S12_{peptidase_unit:_32_380}	MER000459	25.62	324	214	9	72	382	15	324	3e-22	93.6	B18_G4	B18_Guay4_scaffold_00672_16	CytoplasmicMembrane	9.97
B3_Guay11_scaffold_12679_4	MER000459_D_Ala_D_Ala_carboxypeptidase_B_(Streptomyces_lividans)_[S12_001]_S12_{peptidase_unit:_32_380}	MER000459	29.55	291	178	8	113	383	49	332	6e-26	103	B3_G11	B3_Guay11_scaffold_12679_4	CytoplasmicMembrane	9.97
B42_Guay2_scaffold_07484_5	MER000459_D_Ala_D_Ala_carboxypeptidase_B_(Streptomyces_lividans)_[S12_001]_S12_{peptidase_unit:_32_380}	MER000459	26.79	336	184	9	23	307	3	327	2e-26	105	B42_G2	B42_Guay2_scaffold_07484_5	CytoplasmicMembrane	9.82
B8_Guay6_scaffold_50649_3	MER000459_D_Ala_D_Ala_carboxypeptidase_B_(Streptomyces_lividans)_[S12_001]_S12_{peptidase_unit:_32_380}	MER000459	25.62	324	214	9	58	368	15	324	3e-22	93.6	B8_G6	B8_Guay6_scaffold_50649_3	CytoplasmicMembrane	9.97
B10_Guay4_scaffold_11483_1	MER000471_D_Ala_D_Ala_carboxypeptidase_({Actinomadura}_type)_(Actinomadura_sp__R39)_[S13_002]_S13_{peptidase_unit:_57_520}	MER000471	37.8	246	140	6	21	258	212	452	8e-31	116	B10_G4	B10_Guay4_scaffold_11483_1	Periplasmic	9.44
B118_Guay9_scaffold_02923_10	MER000471_D_Ala_D_Ala_carboxypeptidase_({Actinomadura}_type)_(Actinomadura_sp__R39)_[S13_002]_S13_{peptidase_unit:_57_520}	MER000471	30.45	463	296	7	55	506	2	449	2e-57	197	B118_G9	B118_Guay9_scaffold_02923_10	Periplasmic	9.44
B129_Guay9_scaffold_05751_5	MER000471_D_Ala_D_Ala_carboxypeptidase_({Actinomadura}_type)_(Actinomadura_sp__R39)_[S13_002]_S13_{peptidase_unit:_57_520}	MER000471	31.61	465	291	11	45	497	2	451	8e-56	193	B129_G9	B129_Guay9_scaffold_05751_5	Unknown	5.41
B138_Guay9_scaffold_20511_2	MER000471_D_Ala_D_Ala_carboxypeptidase_({Actinomadura}_type)_(Actinomadura_sp__R39)_[S13_002]_S13_{peptidase_unit:_57_520}	MER000471	31.42	471	290	11	39	495	2	453	7e-55	190	B138_G9	B138_Guay9_scaffold_20511_2	Periplasmic	9.44
B14_Guay17_scaffold_00116_33	MER000471_D_Ala_D_Ala_carboxypeptidase_({Actinomadura}_type)_(Actinomadura_sp__R39)_[S13_002]_S13_{peptidase_unit:_57_520}	MER000471	30.33	455	294	10	7	443	2	451	3e-51	179	B14_G17	B14_Guay17_scaffold_00116_33	Extracellular	9.55
B15_Guay4_scaffold_00900_14	MER000471_D_Ala_D_Ala_carboxypeptidase_({Actinomadura}_type)_(Actinomadura_sp__R39)_[S13_002]_S13_{peptidase_unit:_57_520}	MER000471	35.9	454	243	13	24	453	5	434	2e-47	169	B15_G4	B15_Guay4_scaffold_00900_14	Periplasmic	9.76
B15_Guay9_scaffold_20977_3	MER000471_D_Ala_D_Ala_carboxypeptidase_({Actinomadura}_type)_(Actinomadura_sp__R39)_[S13_002]_S13_{peptidase_unit:_57_520}	MER000471	35.71	434	246	16	103	513	29	452	2e-57	197	B15_G9	B15_Guay9_scaffold_20977_3	Periplasmic	9.44
B2_Guay11_scaffold_00566_2	MER000471_D_Ala_D_Ala_carboxypeptidase_({Actinomadura}_type)_(Actinomadura_sp__R39)_[S13_002]_S13_{peptidase_unit:_57_520}	MER000471	35.12	447	259	15	47	472	17	453	8e-43	156	B2_G11	B2_Guay11_scaffold_00566_2	Periplasmic	9.76
B2_Guay13_scaffold_00271_3	MER000471_D_Ala_D_Ala_carboxypeptidase_({Actinomadura}_type)_(Actinomadura_sp__R39)_[S13_002]_S13_{peptidase_unit:_57_520}	MER000471	32.36	479	280	18	37	498	2	453	6e-46	166	B2_G13	B2_Guay13_scaffold_00271_3	Periplasmic	9.76
B20_Guay16_scaffold_34776_2	MER000471_D_Ala_D_Ala_carboxypeptidase_({Actinomadura}_type)_(Actinomadura_sp__R39)_[S13_002]_S13_{peptidase_unit:_57_520}	MER000471	32.47	462	274	9	68	512	9	449	7e-64	215	B20_G16	B20_Guay16_scaffold_34776_2	Unknown	5.41
B22_Guay4_scaffold_00752_10	MER000471_D_Ala_D_Ala_carboxypeptidase_({Actinomadura}_type)_(Actinomadura_sp__R39)_[S13_002]_S13_{peptidase_unit:_57_520}	MER000471	30.21	427	251	11	25	417	16	429	4e-29	115	B22_G4	B22_Guay4_scaffold_00752_10	Periplasmic	9.44
B26_Guay1_scaffold_03006_6	MER000471_D_Ala_D_Ala_carboxypeptidase_({Actinomadura}_type)_(Actinomadura_sp__R39)_[S13_002]_S13_{peptidase_unit:_57_520}	MER000471	28.79	462	276	16	26	454	2	443	5e-38	142	B26_G1	B26_Guay1_scaffold_03006_6	Periplasmic	9.44
B3_Guay6_scaffold_00580_6	MER000471_D_Ala_D_Ala_carboxypeptidase_({Actinomadura}_type)_(Actinomadura_sp__R39)_[S13_002]_S13_{peptidase_unit:_57_520}	MER000471	32.8	436	262	12	36	452	1	424	1e-50	178	B3_G6	B3_Guay6_scaffold_00580_6	Periplasmic	9.44
B36_Guay2_scaffold_00015_26	MER000471_D_Ala_D_Ala_carboxypeptidase_({Actinomadura}_type)_(Actinomadura_sp__R39)_[S13_002]_S13_{peptidase_unit:_57_520}	MER000471	30.33	455	294	10	7	443	2	451	3e-51	179	B36_G2	B36_Guay2_scaffold_00015_26	Extracellular	9.55
B37_Guay9_scaffold_10486_3	MER000471_D_Ala_D_Ala_carboxypeptidase_({Actinomadura}_type)_(Actinomadura_sp__R39)_[S13_002]_S13_{peptidase_unit:_57_520}	MER000471	32.36	479	280	18	37	498	2	453	6e-46	166	B37_G9	B37_Guay9_scaffold_10486_3	Periplasmic	9.76
B38_Guay9_scaffold_00413_12	MER000471_D_Ala_D_Ala_carboxypeptidase_({Actinomadura}_type)_(Actinomadura_sp__R39)_[S13_002]_S13_{peptidase_unit:_57_520}	MER000471	32.73	443	275	11	36	463	1	435	2e-53	186	B38_G9	B38_Guay9_scaffold_00413_12	Periplasmic	9.76
B41_Guay16_scaffold_03778_7	MER000471_D_Ala_D_Ala_carboxypeptidase_({Actinomadura}_type)_(Actinomadura_sp__R39)_[S13_002]_S13_{peptidase_unit:_57_520}	MER000471	31.87	455	264	12	39	470	2	433	1e-54	189	B41_G16	B41_Guay16_scaffold_03778_7	Unknown	5.41
B41_Guay16_scaffold_31282_3	MER000471_D_Ala_D_Ala_carboxypeptidase_({Actinomadura}_type)_(Actinomadura_sp__R39)_[S13_002]_S13_{peptidase_unit:_57_520}	MER000471	31.31	444	281	8	33	467	7	435	5e-46	165	B41_G16	B41_Guay16_scaffold_31282_3	Unknown	5.41
B41_Guay9_scaffold_27164_4	MER000471_D_Ala_D_Ala_carboxypeptidase_({Actinomadura}_type)_(Actinomadura_sp__R39)_[S13_002]_S13_{peptidase_unit:_57_520}	MER000471	31.53	463	293	6	42	493	2	451	6e-62	209	B41_G9	B41_Guay9_scaffold_27164_4	Periplasmic	9.44
B5_Guay6_scaffold_01586_11	MER000471_D_Ala_D_Ala_carboxypeptidase_({Actinomadura}_type)_(Actinomadura_sp__R39)_[S13_002]_S13_{peptidase_unit:_57_520}	MER000471	32.36	479	280	18	37	498	2	453	6e-46	166	B5_G6	B5_Guay6_scaffold_01586_11	Periplasmic	9.76
B51_Guay1_scaffold_10037_7	MER000471_D_Ala_D_Ala_carboxypeptidase_({Actinomadura}_type)_(Actinomadura_sp__R39)_[S13_002]_S13_{peptidase_unit:_57_520}	MER000471	37.09	426	237	12	47	446	17	437	1e-69	229	B51_G1	B51_Guay1_scaffold_10037_7	Extracellular	9.55
B6_Guay2_scaffold_11312_3	MER000471_D_Ala_D_Ala_carboxypeptidase_({Actinomadura}_type)_(Actinomadura_sp__R39)_[S13_002]_S13_{peptidase_unit:_57_520}	MER000471	28.79	462	276	16	26	454	2	443	6e-38	142	B6_G2	B6_Guay2_scaffold_11312_3	Periplasmic	9.44
B67_Guay16_scaffold_00358_38	MER000471_D_Ala_D_Ala_carboxypeptidase_({Actinomadura}_type)_(Actinomadura_sp__R39)_[S13_002]_S13_{peptidase_unit:_57_520}	MER000471	32.66	447	277	10	12	440	11	451	5e-61	205	B67_G16	B67_Guay16_scaffold_00358_38	Extracellular	9.55
B8_Guay11_scaffold_11030_2	MER000471_D_Ala_D_Ala_carboxypeptidase_({Actinomadura}_type)_(Actinomadura_sp__R39)_[S13_002]_S13_{peptidase_unit:_57_520}	MER000471	30.36	448	277	12	49	476	2	434	8e-50	176	B8_G11	B8_Guay11_scaffold_11030_2	Periplasmic	9.44
B8_Guay17_scaffold_01992_1	MER000471_D_Ala_D_Ala_carboxypeptidase_({Actinomadura}_type)_(Actinomadura_sp__R39)_[S13_002]_S13_{peptidase_unit:_57_520}	MER000471	33.45	287	174	7	45	317	17	300	3e-38	139	B8_G17	B8_Guay17_scaffold_01992_1	Extracellular	7.9
B8_Guay9_scaffold_03932_1	MER000471_D_Ala_D_Ala_carboxypeptidase_({Actinomadura}_type)_(Actinomadura_sp__R39)_[S13_002]_S13_{peptidase_unit:_57_520}	MER000471	27.38	263	184	2	91	347	2	263	4e-30	117	B8_G9	B8_Guay9_scaffold_03932_1	Periplasmic	9.44
B16_Guay9_scaffold_01186_13	MER000472_D_Ala_D_Ala_peptidase_C_(Escherichia_coli)_[S13_001]_S13_{peptidase_unit:_21_477}	MER000472	25.43	464	292	14	30	475	2	429	7e-32	124	B16_G9	B16_Guay9_scaffold_01186_13	Periplasmic	9.76
B2_Guay17_scaffold_04499_6	MER000472_D_Ala_D_Ala_peptidase_C_(Escherichia_coli)_[S13_001]_S13_{peptidase_unit:_21_477}	MER000472	27.27	407	272	12	34	422	12	412	9e-30	117	B2_G17	B2_Guay17_scaffold_04499_6	Periplasmic	9.44
B2_Guay4_scaffold_29157_1	MER000472_D_Ala_D_Ala_peptidase_C_(Escherichia_coli)_[S13_001]_S13_{peptidase_unit:_21_477}	MER000472	26.17	405	268	14	75	470	39	421	2e-35	134	B2_G4	B2_Guay4_scaffold_29157_1	Periplasmic	9.44
B20_Guay6_scaffold_00181_23	MER000472_D_Ala_D_Ala_peptidase_C_(Escherichia_coli)_[S13_001]_S13_{peptidase_unit:_21_477}	MER000472	31.76	425	270	11	60	474	26	440	4e-52	182	B20_G6	B20_Guay6_scaffold_00181_23	Periplasmic	9.76
B28_Guay6_scaffold_03230_2	MER000472_D_Ala_D_Ala_peptidase_C_(Escherichia_coli)_[S13_001]_S13_{peptidase_unit:_21_477}	MER000472	26.17	405	268	14	71	466	39	421	2e-35	134	B28_G6	B28_Guay6_scaffold_03230_2	Periplasmic	9.44
B42_Guay9_scaffold_25846_3	MER000472_D_Ala_D_Ala_peptidase_C_(Escherichia_coli)_[S13_001]_S13_{peptidase_unit:_21_477}	MER000472	27.89	441	291	12	48	479	14	436	1e-47	170	B42_G9	B42_Guay9_scaffold_25846_3	Periplasmic	9.44
B42_Guay9_scaffold_44284_3	MER000472_D_Ala_D_Ala_peptidase_C_(Escherichia_coli)_[S13_001]_S13_{peptidase_unit:_21_477}	MER000472	25.95	447	299	14	47	483	14	438	4e-38	142	B42_G9	B42_Guay9_scaffold_44284_3	Periplasmic	9.44
B46_Guay9_scaffold_79714_2	MER000472_D_Ala_D_Ala_peptidase_C_(Escherichia_coli)_[S13_001]_S13_{peptidase_unit:_21_477}	MER000472	28.57	168	111	2	52	219	14	172	4e-22	92.4	B46_G9	B46_Guay9_scaffold_79714_2	Periplasmic	9.76
B49_Guay16_scaffold_03359_2	MER000472_D_Ala_D_Ala_peptidase_C_(Escherichia_coli)_[S13_001]_S13_{peptidase_unit:_21_477}	MER000472	25.22	456	308	14	61	503	17	452	1e-33	129	B49_G16	B49_Guay16_scaffold_03359_2	Periplasmic	9.44
B53_Guay2_scaffold_01462_4	MER000472_D_Ala_D_Ala_peptidase_C_(Escherichia_coli)_[S13_001]_S13_{peptidase_unit:_21_477}	MER000472	32.36	411	259	10	74	474	39	440	4e-52	182	B53_G2	B53_Guay2_scaffold_01462_4	Periplasmic	9.76
B55_Guay1_scaffold_00133_1	MER000472_D_Ala_D_Ala_peptidase_C_(Escherichia_coli)_[S13_001]_S13_{peptidase_unit:_21_477}	MER000472	32.36	411	259	10	40	440	39	440	2e-52	182	B55_G1	B55_Guay1_scaffold_00133_1	Periplasmic	9.44
B7_Guay6_scaffold_08670_5	MER000472_D_Ala_D_Ala_peptidase_C_(Escherichia_coli)_[S13_001]_S13_{peptidase_unit:_21_477}	MER000472	27.46	437	288	12	38	466	2	417	2e-42	155	B7_G6	B7_Guay6_scaffold_08670_5	Periplasmic	9.76
B1_Guay1_scaffold_06601_2	MER000474_peptidase_Clp_(type_1)_(Escherichia_coli)_[S14_001]_S14_{peptidase_unit:_1_207}	MER000474	57.67	189	80	0	6	194	15	203	1e-79	238	B1_G1	B1_Guay1_scaffold_06601_2	CytoplasmicMembrane	8.46
B1_Guay1_scaffold_20338_3	MER000474_peptidase_Clp_(type_1)_(Escherichia_coli)_[S14_001]_S14_{peptidase_unit:_1_207}	MER000474	51.85	189	91	0	33	221	16	204	3e-72	219	B1_G1	B1_Guay1_scaffold_20338_3	Cytoplasmic	9.26
B1_Guay11_scaffold_03369_1	MER000474_peptidase_Clp_(type_1)_(Escherichia_coli)_[S14_001]_S14_{peptidase_unit:_1_207}	MER000474	53.23	186	87	0	36	221	18	203	6e-71	216	B1_G11	B1_Guay11_scaffold_03369_1	Cytoplasmic	9.97
B1_Guay4_scaffold_18594_6	MER000474_peptidase_Clp_(type_1)_(Escherichia_coli)_[S14_001]_S14_{peptidase_unit:_1_207}	MER000474	57.29	199	80	1	22	215	6	204	4e-81	242	B1_G4	B1_Guay4_scaffold_18594_6	Cytoplasmic	9.97
B10_Guay1_scaffold_30066_4	MER000474_peptidase_Clp_(type_1)_(Escherichia_coli)_[S14_001]_S14_{peptidase_unit:_1_207}	MER000474	55.21	192	86	0	5	196	15	206	5e-81	241	B10_G1	B10_Guay1_scaffold_30066_4	Cytoplasmic	9.26
B10_Guay11_scaffold_03803_6	MER000474_peptidase_Clp_(type_1)_(Escherichia_coli)_[S14_001]_S14_{peptidase_unit:_1_207}	MER000474	49.47	190	96	0	55	244	14	203	1e-67	209	B10_G11	B10_Guay11_scaffold_03803_6	Cytoplasmic	9.97
B10_Guay11_scaffold_14324_3	MER000474_peptidase_Clp_(type_1)_(Escherichia_coli)_[S14_001]_S14_{peptidase_unit:_1_207}	MER000474	50.27	187	93	0	33	219	16	202	2e-69	212	B10_G11	B10_Guay11_scaffold_14324_3	Cytoplasmic	9.26
B10_Guay13_scaffold_01446_3	MER000474_peptidase_Clp_(type_1)_(Escherichia_coli)_[S14_001]_S14_{peptidase_unit:_1_207}	MER000474	64.43	194	69	0	1	194	14	207	5e-96	279	B10_G13	B10_Guay13_scaffold_01446_3	Cytoplasmic	9.97
B10_Guay15_scaffold_02579_7	MER000474_peptidase_Clp_(type_1)_(Escherichia_coli)_[S14_001]_S14_{peptidase_unit:_1_207}	MER000474	64.92	191	67	0	5	195	17	207	5e-99	286	B10_G15	B10_Guay15_scaffold_02579_7	Cytoplasmic	9.97
B10_Guay4_scaffold_00701_19	MER000474_peptidase_Clp_(type_1)_(Escherichia_coli)_[S14_001]_S14_{peptidase_unit:_1_207}	MER000474	60	190	76	0	14	203	18	207	2e-87	258	B10_G4	B10_Guay4_scaffold_00701_19	Cytoplasmic	9.97
B10_Guay4_scaffold_01053_9	MER000474_peptidase_Clp_(type_1)_(Escherichia_coli)_[S14_001]_S14_{peptidase_unit:_1_207}	MER000474	63.24	204	75	0	2	205	4	207	1e-97	283	B10_G4	B10_Guay4_scaffold_01053_9	Cytoplasmic	9.97
B10_Guay6_scaffold_48366_3	MER000474_peptidase_Clp_(type_1)_(Escherichia_coli)_[S14_001]_S14_{peptidase_unit:_1_207}	MER000474	63.4	194	71	0	1	194	14	207	3e-97	282	B10_G6	B10_Guay6_scaffold_48366_3	Cytoplasmic	9.97
B10_Guay9_scaffold_12977_8	MER000474_peptidase_Clp_(type_1)_(Escherichia_coli)_[S14_001]_S14_{peptidase_unit:_1_207}	MER000474	54.36	195	89	0	2	196	9	203	4e-79	236	B10_G9	B10_Guay9_scaffold_12977_8	Cytoplasmic	9.26
B104_Guay9_scaffold_08461_3	MER000474_peptidase_Clp_(type_1)_(Escherichia_coli)_[S14_001]_S14_{peptidase_unit:_1_207}	MER000474	61.17	188	73	0	8	195	16	203	9e-90	263	B104_G9	B104_Guay9_scaffold_08461_3	Cytoplasmic	9.97
B107_Guay9_scaffold_06111_3	MER000474_peptidase_Clp_(type_1)_(Escherichia_coli)_[S14_001]_S14_{peptidase_unit:_1_207}	MER000474	65.45	191	65	1	5	195	17	206	2e-93	272	B107_G9	B107_Guay9_scaffold_06111_3	Cytoplasmic	9.26
B11_Guay1_scaffold_36823_3	MER000474_peptidase_Clp_(type_1)_(Escherichia_coli)_[S14_001]_S14_{peptidase_unit:_1_207}	MER000474	64.92	191	67	0	5	195	17	207	5e-99	286	B11_G1	B11_Guay1_scaffold_36823_3	Cytoplasmic	9.97
B11_Guay15_scaffold_07394_2	MER000474_peptidase_Clp_(type_1)_(Escherichia_coli)_[S14_001]_S14_{peptidase_unit:_1_207}	MER000474	59.38	192	78	0	11	202	15	206	3e-94	275	B11_G15	B11_Guay15_scaffold_07394_2	Cytoplasmic	9.97
B11_Guay16_scaffold_00016_15	MER000474_peptidase_Clp_(type_1)_(Escherichia_coli)_[S14_001]_S14_{peptidase_unit:_1_207}	MER000474	61.17	188	73	0	7	194	17	204	8e-89	261	B11_G16	B11_Guay16_scaffold_00016_15	Cytoplasmic	9.26
B11_Guay2_scaffold_05915_8	MER000474_peptidase_Clp_(type_1)_(Escherichia_coli)_[S14_001]_S14_{peptidase_unit:_1_207}	MER000474	65.57	61	21	0	1	61	14	74	2e-25	92.4	B11_G2	B11_Guay2_scaffold_05915_8	Cytoplasmic	9.26
B11_Guay2_scaffold_07998_1	MER000474_peptidase_Clp_(type_1)_(Escherichia_coli)_[S14_001]_S14_{peptidase_unit:_1_207}	MER000474	58.43	166	69	0	1	166	42	207	2e-74	223	B11_G2	B11_Guay2_scaffold_07998_1	Cytoplasmic	9.97
B11_Guay6_scaffold_02076_15	MER000474_peptidase_Clp_(type_1)_(Escherichia_coli)_[S14_001]_S14_{peptidase_unit:_1_207}	MER000474	43.62	188	103	3	8	194	22	207	2e-53	170	B11_G6	B11_Guay6_scaffold_02076_15	Cytoplasmic	9.97
B11_Guay6_scaffold_20144_2	MER000474_peptidase_Clp_(type_1)_(Escherichia_coli)_[S14_001]_S14_{peptidase_unit:_1_207}	MER000474	56.54	191	83	0	6	196	15	205	9e-77	230	B11_G6	B11_Guay6_scaffold_20144_2	Cytoplasmic	9.97
B11_Guay9_scaffold_05493_5	MER000474_peptidase_Clp_(type_1)_(Escherichia_coli)_[S14_001]_S14_{peptidase_unit:_1_207}	MER000474	62.63	190	71	0	8	197	16	205	2e-91	267	B11_G9	B11_Guay9_scaffold_05493_5	Cytoplasmic	9.97
B11_Guay9_scaffold_08687_2	MER000474_peptidase_Clp_(type_1)_(Escherichia_coli)_[S14_001]_S14_{peptidase_unit:_1_207}	MER000474	43.24	185	104	1	10	193	22	206	3e-55	175	B11_G9	B11_Guay9_scaffold_08687_2	Cytoplasmic	9.97
B111_Guay9_scaffold_04953_8	MER000474_peptidase_Clp_(type_1)_(Escherichia_coli)_[S14_001]_S14_{peptidase_unit:_1_207}	MER000474	69.11	191	59	0	2	192	16	206	4e-102	295	B111_G9	B111_Guay9_scaffold_04953_8	Cytoplasmic	9.97
B114_Guay9_scaffold_38516_3	MER000474_peptidase_Clp_(type_1)_(Escherichia_coli)_[S14_001]_S14_{peptidase_unit:_1_207}	MER000474	58.64	191	79	0	8	198	16	206	7e-91	266	B114_G9	B114_Guay9_scaffold_38516_3	Cytoplasmic	9.97
B114_Guay9_scaffold_99100_3	MER000474_peptidase_Clp_(type_1)_(Escherichia_coli)_[S14_001]_S14_{peptidase_unit:_1_207}	MER000474	62.63	190	71	0	1	190	14	203	2e-90	265	B114_G9	B114_Guay9_scaffold_99100_3	Cytoplasmic	9.97
B115_Guay9_scaffold_12206_6	MER000474_peptidase_Clp_(type_1)_(Escherichia_coli)_[S14_001]_S14_{peptidase_unit:_1_207}	MER000474	55.03	189	85	0	6	194	15	203	4e-72	218	B115_G9	B115_Guay9_scaffold_12206_6	Cytoplasmic	9.97
B116_Guay9_scaffold_03344_15	MER000474_peptidase_Clp_(type_1)_(Escherichia_coli)_[S14_001]_S14_{peptidase_unit:_1_207}	MER000474	43.62	188	103	3	8	194	22	207	2e-53	170	B116_G9	B116_Guay9_scaffold_03344_15	Cytoplasmic	9.97
B117_Guay9_scaffold_10821_4	MER000474_peptidase_Clp_(type_1)_(Escherichia_coli)_[S14_001]_S14_{peptidase_unit:_1_207}	MER000474	65.61	189	65	0	1	189	14	202	7e-96	278	B117_G9	B117_Guay9_scaffold_10821_4	Cytoplasmic	9.26
B118_Guay9_scaffold_01116_3	MER000474_peptidase_Clp_(type_1)_(Escherichia_coli)_[S14_001]_S14_{peptidase_unit:_1_207}	MER000474	65.26	190	66	0	12	201	17	206	5e-98	285	B118_G9	B118_Guay9_scaffold_01116_3	Cytoplasmic	9.97
B119_Guay9_scaffold_06646_9	MER000474_peptidase_Clp_(type_1)_(Escherichia_coli)_[S14_001]_S14_{peptidase_unit:_1_207}	MER000474	64.77	193	68	0	1	193	14	206	1e-99	288	B119_G9	B119_Guay9_scaffold_06646_9	Cytoplasmic	9.97
B12_Guay1_scaffold_04560_4	MER000474_peptidase_Clp_(type_1)_(Escherichia_coli)_[S14_001]_S14_{peptidase_unit:_1_207}	MER000474	64.92	191	67	0	10	200	17	207	7e-99	286	B12_G1	B12_Guay1_scaffold_04560_4	Cytoplasmic	9.97
B12_Guay15_scaffold_04298_4	MER000474_peptidase_Clp_(type_1)_(Escherichia_coli)_[S14_001]_S14_{peptidase_unit:_1_207}	MER000474	62.11	190	72	0	7	196	17	206	2e-92	270	B12_G15	B12_Guay15_scaffold_04298_4	Cytoplasmic	9.97
B12_Guay2_scaffold_00931_6	MER000474_peptidase_Clp_(type_1)_(Escherichia_coli)_[S14_001]_S14_{peptidase_unit:_1_207}	MER000474	63.59	195	70	1	1	195	14	207	2e-93	272	B12_G2	B12_Guay2_scaffold_00931_6	Cytoplasmic	9.97
B12_Guay4_scaffold_00650_12	MER000474_peptidase_Clp_(type_1)_(Escherichia_coli)_[S14_001]_S14_{peptidase_unit:_1_207}	MER000474	59.54	173	70	0	1	173	31	203	9e-79	234	B12_G4	B12_Guay4_scaffold_00650_12	Cytoplasmic	9.97
B120_Guay9_scaffold_14318_2	MER000474_peptidase_Clp_(type_1)_(Escherichia_coli)_[S14_001]_S14_{peptidase_unit:_1_207}	MER000474	67.38	187	61	0	12	198	16	202	9e-98	284	B120_G9	B120_Guay9_scaffold_14318_2	Cytoplasmic	9.97
B121_Guay9_scaffold_14695_7	MER000474_peptidase_Clp_(type_1)_(Escherichia_coli)_[S14_001]_S14_{peptidase_unit:_1_207}	MER000474	42.47	186	106	1	9	193	22	207	3e-52	167	B121_G9	B121_Guay9_scaffold_14695_7	Cytoplasmic	9.97
B121_Guay9_scaffold_17398_2	MER000474_peptidase_Clp_(type_1)_(Escherichia_coli)_[S14_001]_S14_{peptidase_unit:_1_207}	MER000474	59.57	188	76	0	8	195	16	203	3e-84	249	B121_G9	B121_Guay9_scaffold_17398_2	Cytoplasmic	9.97
B122_Guay9_scaffold_04389_10	MER000474_peptidase_Clp_(type_1)_(Escherichia_coli)_[S14_001]_S14_{peptidase_unit:_1_207}	MER000474	62.89	194	72	0	1	194	14	207	1e-94	275	B122_G9	B122_Guay9_scaffold_04389_10	Cytoplasmic	9.97
B123_Guay9_scaffold_24481_6	MER000474_peptidase_Clp_(type_1)_(Escherichia_coli)_[S14_001]_S14_{peptidase_unit:_1_207}	MER000474	44.81	183	98	2	18	199	27	207	1e-49	160	B123_G9	B123_Guay9_scaffold_24481_6	Cytoplasmic	9.97
B124_Guay9_scaffold_54270_3	MER000474_peptidase_Clp_(type_1)_(Escherichia_coli)_[S14_001]_S14_{peptidase_unit:_1_207}	MER000474	59.07	193	79	0	1	193	14	206	5e-94	274	B124_G9	B124_Guay9_scaffold_54270_3	Cytoplasmic	9.26
B125_Guay9_scaffold_08328_3	MER000474_peptidase_Clp_(type_1)_(Escherichia_coli)_[S14_001]_S14_{peptidase_unit:_1_207}	MER000474	66.49	191	64	0	2	192	16	206	7e-99	286	B125_G9	B125_Guay9_scaffold_08328_3	Cytoplasmic	9.97
B126_Guay9_scaffold_99960_2	MER000474_peptidase_Clp_(type_1)_(Escherichia_coli)_[S14_001]_S14_{peptidase_unit:_1_207}	MER000474	58.03	193	81	0	1	193	14	206	7e-90	263	B126_G9	B126_Guay9_scaffold_99960_2	Cytoplasmic	9.26
B127_Guay9_scaffold_84688_2	MER000474_peptidase_Clp_(type_1)_(Escherichia_coli)_[S14_001]_S14_{peptidase_unit:_1_207}	MER000474	56.84	190	82	0	1	190	14	203	1e-76	229	B127_G9	B127_Guay9_scaffold_84688_2	CytoplasmicMembrane	8.46
B129_Guay9_scaffold_44584_2	MER000474_peptidase_Clp_(type_1)_(Escherichia_coli)_[S14_001]_S14_{peptidase_unit:_1_207}	MER000474	59.69	191	77	0	1	191	14	204	3e-86	254	B129_G9	B129_Guay9_scaffold_44584_2	Cytoplasmic	9.97
B13_Guay15_scaffold_06323_3	MER000474_peptidase_Clp_(type_1)_(Escherichia_coli)_[S14_001]_S14_{peptidase_unit:_1_207}	MER000474	60.73	191	75	0	8	198	16	206	2e-93	273	B13_G15	B13_Guay15_scaffold_06323_3	Cytoplasmic	9.97
B13_Guay6_scaffold_00478_26	MER000474_peptidase_Clp_(type_1)_(Escherichia_coli)_[S14_001]_S14_{peptidase_unit:_1_207}	MER000474	51.85	189	91	0	33	221	16	204	3e-72	219	B13_G6	B13_Guay6_scaffold_00478_26	Cytoplasmic	9.26
B13_Guay9_scaffold_40640_5	MER000474_peptidase_Clp_(type_1)_(Escherichia_coli)_[S14_001]_S14_{peptidase_unit:_1_207}	MER000474	56.54	191	83	0	7	197	17	207	1e-84	250	B13_G9	B13_Guay9_scaffold_40640_5	Cytoplasmic	9.26
B130_Guay9_scaffold_48168_3	MER000474_peptidase_Clp_(type_1)_(Escherichia_coli)_[S14_001]_S14_{peptidase_unit:_1_207}	MER000474	58.25	194	81	0	1	194	14	207	3e-84	249	B130_G9	B130_Guay9_scaffold_48168_3	Cytoplasmic	9.26
B133_Guay9_scaffold_41307_2	MER000474_peptidase_Clp_(type_1)_(Escherichia_coli)_[S14_001]_S14_{peptidase_unit:_1_207}	MER000474	68.06	191	61	0	2	192	16	206	2e-101	293	B133_G9	B133_Guay9_scaffold_41307_2	Cytoplasmic	9.97
B134_Guay9_scaffold_00005_61	MER000474_peptidase_Clp_(type_1)_(Escherichia_coli)_[S14_001]_S14_{peptidase_unit:_1_207}	MER000474	60.42	192	76	0	1	192	14	205	5e-91	266	B134_G9	B134_Guay9_scaffold_00005_61	Cytoplasmic	9.97
B137_Guay9_scaffold_03786_8	MER000474_peptidase_Clp_(type_1)_(Escherichia_coli)_[S14_001]_S14_{peptidase_unit:_1_207}	MER000474	63.73	193	70	0	1	193	14	206	7e-94	274	B137_G9	B137_Guay9_scaffold_03786_8	Cytoplasmic	9.97
B138_Guay9_scaffold_27948_1	MER000474_peptidase_Clp_(type_1)_(Escherichia_coli)_[S14_001]_S14_{peptidase_unit:_1_207}	MER000474	68.92	74	23	0	1	74	14	87	4e-36	120	B138_G9	B138_Guay9_scaffold_27948_1	Cytoplasmic	9.26
B139_Guay9_scaffold_79131_4	MER000474_peptidase_Clp_(type_1)_(Escherichia_coli)_[S14_001]_S14_{peptidase_unit:_1_207}	MER000474	57.14	189	81	0	8	196	15	203	8e-81	240	B139_G9	B139_Guay9_scaffold_79131_4	CytoplasmicMembrane	8.46
B139_Guay9_scaffold_80944_1	MER000474_peptidase_Clp_(type_1)_(Escherichia_coli)_[S14_001]_S14_{peptidase_unit:_1_207}	MER000474	55.56	189	84	0	3	191	15	203	4e-78	233	B139_G9	B139_Guay9_scaffold_80944_1	Cytoplasmic	9.26
B14_Guay4_scaffold_01923_20	MER000474_peptidase_Clp_(type_1)_(Escherichia_coli)_[S14_001]_S14_{peptidase_unit:_1_207}	MER000474	62.5	192	72	0	1	192	14	205	1e-96	280	B14_G4	B14_Guay4_scaffold_01923_20	Cytoplasmic	9.26
B14_Guay9_scaffold_02789_12	MER000474_peptidase_Clp_(type_1)_(Escherichia_coli)_[S14_001]_S14_{peptidase_unit:_1_207}	MER000474	63.21	193	71	0	1	193	14	206	2e-97	283	B14_G9	B14_Guay9_scaffold_02789_12	Cytoplasmic	9.97
B140_Guay9_scaffold_04530_2	MER000474_peptidase_Clp_(type_1)_(Escherichia_coli)_[S14_001]_S14_{peptidase_unit:_1_207}	MER000474	45.14	175	96	0	31	205	29	203	6e-54	172	B140_G9	B140_Guay9_scaffold_04530_2	Cytoplasmic	9.97
B140_Guay9_scaffold_04530_3	MER000474_peptidase_Clp_(type_1)_(Escherichia_coli)_[S14_001]_S14_{peptidase_unit:_1_207}	MER000474	57.89	190	78	1	7	196	16	203	1e-79	238	B140_G9	B140_Guay9_scaffold_04530_3	Cytoplasmic	9.26
B141_Guay9_scaffold_23370_1	MER000474_peptidase_Clp_(type_1)_(Escherichia_coli)_[S14_001]_S14_{peptidase_unit:_1_207}	MER000474	71.35	192	55	0	16	207	15	206	4e-108	310	B141_G9	B141_Guay9_scaffold_23370_1	Cytoplasmic	9.26
B142_Guay9_scaffold_21689_6	MER000474_peptidase_Clp_(type_1)_(Escherichia_coli)_[S14_001]_S14_{peptidase_unit:_1_207}	MER000474	61.34	194	75	0	1	194	14	207	2e-92	270	B142_G9	B142_Guay9_scaffold_21689_6	Cytoplasmic	9.97
B143_Guay9_scaffold_43679_3	MER000474_peptidase_Clp_(type_1)_(Escherichia_coli)_[S14_001]_S14_{peptidase_unit:_1_207}	MER000474	58.33	192	80	0	3	194	12	203	2e-85	252	B143_G9	B143_Guay9_scaffold_43679_3	Cytoplasmic	9.97
B144_Guay9_scaffold_21714_7	MER000474_peptidase_Clp_(type_1)_(Escherichia_coli)_[S14_001]_S14_{peptidase_unit:_1_207}	MER000474	65.46	194	67	0	1	194	14	207	1e-100	291	B144_G9	B144_Guay9_scaffold_21714_7	Cytoplasmic	9.97
B15_Guay15_scaffold_02835_6	MER000474_peptidase_Clp_(type_1)_(Escherichia_coli)_[S14_001]_S14_{peptidase_unit:_1_207}	MER000474	60.21	191	76	0	6	196	17	207	5e-90	264	B15_G15	B15_Guay15_scaffold_02835_6	Cytoplasmic	9.96
B15_Guay4_scaffold_00028_4	MER000474_peptidase_Clp_(type_1)_(Escherichia_coli)_[S14_001]_S14_{peptidase_unit:_1_207}	MER000474	42.44	172	99	0	26	197	33	204	2e-47	155	B15_G4	B15_Guay4_scaffold_00028_4	Cytoplasmic	9.26
B15_Guay4_scaffold_00110_23	MER000474_peptidase_Clp_(type_1)_(Escherichia_coli)_[S14_001]_S14_{peptidase_unit:_1_207}	MER000474	59.38	192	78	0	5	196	12	203	2e-85	252	B15_G4	B15_Guay4_scaffold_00110_23	Cytoplasmic	9.97
B15_Guay6_scaffold_02005_11	MER000474_peptidase_Clp_(type_1)_(Escherichia_coli)_[S14_001]_S14_{peptidase_unit:_1_207}	MER000474	71.73	191	54	0	17	207	16	206	3e-105	303	B15_G6	B15_Guay6_scaffold_02005_11	Cytoplasmic	9.26
B15_Guay9_scaffold_16048_3	MER000474_peptidase_Clp_(type_1)_(Escherichia_coli)_[S14_001]_S14_{peptidase_unit:_1_207}	MER000474	64.06	192	69	0	5	196	16	207	8e-97	281	B15_G9	B15_Guay9_scaffold_16048_3	Cytoplasmic	9.97
B16_Guay1_scaffold_09582_7	MER000474_peptidase_Clp_(type_1)_(Escherichia_coli)_[S14_001]_S14_{peptidase_unit:_1_207}	MER000474	45.08	193	106	0	1	193	14	206	4e-64	197	B16_G1	B16_Guay1_scaffold_09582_7	Cytoplasmic	9.96
B16_Guay2_scaffold_04949_2	MER000474_peptidase_Clp_(type_1)_(Escherichia_coli)_[S14_001]_S14_{peptidase_unit:_1_207}	MER000474	63.1	187	69	0	6	192	17	203	1e-90	265	B16_G2	B16_Guay2_scaffold_04949_2	Cytoplasmic	9.97
B16_Guay4_scaffold_13590_4	MER000474_peptidase_Clp_(type_1)_(Escherichia_coli)_[S14_001]_S14_{peptidase_unit:_1_207}	MER000474	63.4	194	71	0	1	194	14	207	1e-99	288	B16_G4	B16_Guay4_scaffold_13590_4	Cytoplasmic	9.97
B16_Guay9_scaffold_00226_26	MER000474_peptidase_Clp_(type_1)_(Escherichia_coli)_[S14_001]_S14_{peptidase_unit:_1_207}	MER000474	49.74	191	96	0	34	224	16	206	4e-71	216	B16_G9	B16_Guay9_scaffold_00226_26	Cytoplasmic	9.97
B17_Guay16_scaffold_03571_6	MER000474_peptidase_Clp_(type_1)_(Escherichia_coli)_[S14_001]_S14_{peptidase_unit:_1_207}	MER000474	65.97	191	65	0	2	192	16	206	3e-99	288	B17_G16	B17_Guay16_scaffold_03571_6	Cytoplasmic	9.97
B17_Guay2_scaffold_00006_72	MER000474_peptidase_Clp_(type_1)_(Escherichia_coli)_[S14_001]_S14_{peptidase_unit:_1_207}	MER000474	62.77	188	70	0	4	191	16	203	1e-91	268	B17_G2	B17_Guay2_scaffold_00006_72	Cytoplasmic	9.97
B17_Guay4_scaffold_07651_3	MER000474_peptidase_Clp_(type_1)_(Escherichia_coli)_[S14_001]_S14_{peptidase_unit:_1_207}	MER000474	66.32	190	64	0	8	197	16	205	3e-100	290	B17_G4	B17_Guay4_scaffold_07651_3	Cytoplasmic	9.97
B17_Guay6_scaffold_01734_14	MER000474_peptidase_Clp_(type_1)_(Escherichia_coli)_[S14_001]_S14_{peptidase_unit:_1_207}	MER000474	50	192	96	0	33	224	16	207	3e-70	214	B17_G6	B17_Guay6_scaffold_01734_14	Cytoplasmic	9.97
B18_Guay15_scaffold_10568_3	MER000474_peptidase_Clp_(type_1)_(Escherichia_coli)_[S14_001]_S14_{peptidase_unit:_1_207}	MER000474	58.85	192	79	0	3	194	13	204	8e-86	253	B18_G15	B18_Guay15_scaffold_10568_3	Cytoplasmic	9.97
B18_Guay16_scaffold_04484_4	MER000474_peptidase_Clp_(type_1)_(Escherichia_coli)_[S14_001]_S14_{peptidase_unit:_1_207}	MER000474	67.54	191	62	0	2	192	16	206	5e-100	289	B18_G16	B18_Guay16_scaffold_04484_4	Cytoplasmic	9.97
B18_Guay16_scaffold_53948_3	MER000474_peptidase_Clp_(type_1)_(Escherichia_coli)_[S14_001]_S14_{peptidase_unit:_1_207}	MER000474	69.11	191	59	0	2	192	16	206	1e-103	298	B18_G16	B18_Guay16_scaffold_53948_3	Cytoplasmic	9.97
B18_Guay4_scaffold_03618_8	MER000474_peptidase_Clp_(type_1)_(Escherichia_coli)_[S14_001]_S14_{peptidase_unit:_1_207}	MER000474	51.06	188	92	0	32	219	16	203	1e-69	213	B18_G4	B18_Guay4_scaffold_03618_8	Cytoplasmic	9.97
B18_Guay6_scaffold_12955_5	MER000474_peptidase_Clp_(type_1)_(Escherichia_coli)_[S14_001]_S14_{peptidase_unit:_1_207}	MER000474	64.4	191	68	0	2	192	16	206	3e-98	285	B18_G6	B18_Guay6_scaffold_12955_5	Cytoplasmic	9.26
B19_Guay1_scaffold_01366_6	MER000474_peptidase_Clp_(type_1)_(Escherichia_coli)_[S14_001]_S14_{peptidase_unit:_1_207}	MER000474	61.46	192	74	0	5	196	16	207	4e-93	272	B19_G1	B19_Guay1_scaffold_01366_6	Cytoplasmic	9.97
B19_Guay15_scaffold_07816_4	MER000474_peptidase_Clp_(type_1)_(Escherichia_coli)_[S14_001]_S14_{peptidase_unit:_1_207}	MER000474	57.22	187	80	0	7	193	17	203	2e-84	249	B19_G15	B19_Guay15_scaffold_07816_4	Cytoplasmic	9.97
B19_Guay16_scaffold_02791_8	MER000474_peptidase_Clp_(type_1)_(Escherichia_coli)_[S14_001]_S14_{peptidase_unit:_1_207}	MER000474	62.18	193	73	0	1	193	14	206	8e-96	279	B19_G16	B19_Guay16_scaffold_02791_8	Cytoplasmic	9.97
B19_Guay4_scaffold_31620_3	MER000474_peptidase_Clp_(type_1)_(Escherichia_coli)_[S14_001]_S14_{peptidase_unit:_1_207}	MER000474	67.86	196	63	0	3	198	11	206	1e-103	299	B19_G4	B19_Guay4_scaffold_31620_3	Cytoplasmic	9.97
B2_Guay11_scaffold_01665_3	MER000474_peptidase_Clp_(type_1)_(Escherichia_coli)_[S14_001]_S14_{peptidase_unit:_1_207}	MER000474	63.1	187	69	0	11	197	17	203	4e-92	269	B2_G11	B2_Guay11_scaffold_01665_3	Cytoplasmic	9.26
B2_Guay11_scaffold_04675_1	MER000474_peptidase_Clp_(type_1)_(Escherichia_coli)_[S14_001]_S14_{peptidase_unit:_1_207}	MER000474	65.96	94	32	0	1	94	114	207	1e-40	133	B2_G11	B2_Guay11_scaffold_04675_1	Cytoplasmic	9.26
B2_Guay13_scaffold_00468_3	MER000474_peptidase_Clp_(type_1)_(Escherichia_coli)_[S14_001]_S14_{peptidase_unit:_1_207}	MER000474	71.57	204	56	1	3	206	6	207	8e-111	317	B2_G13	B2_Guay13_scaffold_00468_3	Cytoplasmic	9.26
B2_Guay15_scaffold_01230_8	MER000474_peptidase_Clp_(type_1)_(Escherichia_coli)_[S14_001]_S14_{peptidase_unit:_1_207}	MER000474	55.96	193	84	1	4	196	12	203	2e-81	242	B2_G15	B2_Guay15_scaffold_01230_8	Cytoplasmic	9.97
B2_Guay16_scaffold_30711_2	MER000474_peptidase_Clp_(type_1)_(Escherichia_coli)_[S14_001]_S14_{peptidase_unit:_1_207}	MER000474	55.44	193	86	0	3	195	15	207	2e-83	246	B2_G16	B2_Guay16_scaffold_30711_2	Cytoplasmic	9.97
B2_Guay2_scaffold_12070_2	MER000474_peptidase_Clp_(type_1)_(Escherichia_coli)_[S14_001]_S14_{peptidase_unit:_1_207}	MER000474	65.45	191	66	0	2	192	16	206	2e-96	280	B2_G2	B2_Guay2_scaffold_12070_2	Cytoplasmic	9.65
B2_Guay9_scaffold_02450_15	MER000474_peptidase_Clp_(type_1)_(Escherichia_coli)_[S14_001]_S14_{peptidase_unit:_1_207}	MER000474	50	192	96	0	33	224	16	207	3e-70	214	B2_G9	B2_Guay9_scaffold_02450_15	Cytoplasmic	9.97
B20_Guay16_scaffold_24914_3	MER000474_peptidase_Clp_(type_1)_(Escherichia_coli)_[S14_001]_S14_{peptidase_unit:_1_207}	MER000474	62.63	190	71	0	9	198	17	206	6e-91	266	B20_G16	B20_Guay16_scaffold_24914_3	Cytoplasmic	9.97
B20_Guay4_scaffold_00046_54	MER000474_peptidase_Clp_(type_1)_(Escherichia_coli)_[S14_001]_S14_{peptidase_unit:_1_207}	MER000474	59.26	189	77	0	8	196	15	203	8e-82	244	B20_G4	B20_Guay4_scaffold_00046_54	Cytoplasmic	9.26
B20_Guay6_scaffold_00040_6	MER000474_peptidase_Clp_(type_1)_(Escherichia_coli)_[S14_001]_S14_{peptidase_unit:_1_207}	MER000474	72.92	192	52	0	14	205	15	206	2e-107	309	B20_G6	B20_Guay6_scaffold_00040_6	Cytoplasmic	9.97
B21_Guay15_scaffold_00633_7	MER000474_peptidase_Clp_(type_1)_(Escherichia_coli)_[S14_001]_S14_{peptidase_unit:_1_207}	MER000474	67.54	191	62	0	7	197	16	206	9e-97	281	B21_G15	B21_Guay15_scaffold_00633_7	Cytoplasmic	9.97
B21_Guay16_scaffold_11686_7	MER000474_peptidase_Clp_(type_1)_(Escherichia_coli)_[S14_001]_S14_{peptidase_unit:_1_207}	MER000474	61.86	194	74	0	1	194	14	207	2e-94	275	B21_G16	B21_Guay16_scaffold_11686_7	Cytoplasmic	9.97
B21_Guay2_scaffold_01447_8	MER000474_peptidase_Clp_(type_1)_(Escherichia_coli)_[S14_001]_S14_{peptidase_unit:_1_207}	MER000474	71.35	192	55	0	16	207	15	206	4e-108	310	B21_G2	B21_Guay2_scaffold_01447_8	Cytoplasmic	9.26
B21_Guay4_scaffold_02475_8	MER000474_peptidase_Clp_(type_1)_(Escherichia_coli)_[S14_001]_S14_{peptidase_unit:_1_207}	MER000474	61.26	191	74	0	2	192	16	206	1e-91	268	B21_G4	B21_Guay4_scaffold_02475_8	Cytoplasmic	9.97
B21_Guay9_scaffold_29864_2	MER000474_peptidase_Clp_(type_1)_(Escherichia_coli)_[S14_001]_S14_{peptidase_unit:_1_207}	MER000474	60.42	192	76	0	13	204	16	207	7e-90	264	B21_G9	B21_Guay9_scaffold_29864_2	Cytoplasmic	9.97
B22_Guay1_scaffold_02063_12	MER000474_peptidase_Clp_(type_1)_(Escherichia_coli)_[S14_001]_S14_{peptidase_unit:_1_207}	MER000474	64.17	187	67	0	23	209	16	202	7e-90	264	B22_G1	B22_Guay1_scaffold_02063_12	Cytoplasmic	9.97
B22_Guay15_scaffold_00170_15	MER000474_peptidase_Clp_(type_1)_(Escherichia_coli)_[S14_001]_S14_{peptidase_unit:_1_207}	MER000474	61.78	191	73	0	8	198	16	206	2e-90	265	B22_G15	B22_Guay15_scaffold_00170_15	Cytoplasmic	9.26
B22_Guay4_scaffold_00487_17	MER000474_peptidase_Clp_(type_1)_(Escherichia_coli)_[S14_001]_S14_{peptidase_unit:_1_207}	MER000474	59.59	193	78	0	3	195	15	207	1e-85	252	B22_G4	B22_Guay4_scaffold_00487_17	Cytoplasmic	9.26
B22_Guay6_scaffold_00805_20	MER000474_peptidase_Clp_(type_1)_(Escherichia_coli)_[S14_001]_S14_{peptidase_unit:_1_207}	MER000474	58.33	168	70	0	6	173	14	181	1e-76	228	B22_G6	B22_Guay6_scaffold_00805_20	Cytoplasmic	9.97
B23_Guay16_scaffold_36774_3	MER000474_peptidase_Clp_(type_1)_(Escherichia_coli)_[S14_001]_S14_{peptidase_unit:_1_207}	MER000474	56.48	193	84	0	1	193	14	206	7e-89	261	B23_G16	B23_Guay16_scaffold_36774_3	Cytoplasmic	9.97
B23_Guay4_scaffold_17962_2	MER000474_peptidase_Clp_(type_1)_(Escherichia_coli)_[S14_001]_S14_{peptidase_unit:_1_207}	MER000474	70.05	207	60	1	3	209	2	206	1e-111	319	B23_G4	B23_Guay4_scaffold_17962_2	Cytoplasmic	9.97
B23_Guay6_scaffold_00618_17	MER000474_peptidase_Clp_(type_1)_(Escherichia_coli)_[S14_001]_S14_{peptidase_unit:_1_207}	MER000474	72.77	191	52	0	9	199	16	206	1e-108	311	B23_G6	B23_Guay6_scaffold_00618_17	Cytoplasmic	9.26
B24_Guay15_scaffold_03247_3	MER000474_peptidase_Clp_(type_1)_(Escherichia_coli)_[S14_001]_S14_{peptidase_unit:_1_207}	MER000474	60.73	191	75	0	5	195	13	203	4e-93	272	B24_G15	B24_Guay15_scaffold_03247_3	Cytoplasmic	9.97
B24_Guay4_scaffold_00515_6	MER000474_peptidase_Clp_(type_1)_(Escherichia_coli)_[S14_001]_S14_{peptidase_unit:_1_207}	MER000474	51.85	189	91	0	33	221	16	204	3e-72	219	B24_G4	B24_Guay4_scaffold_00515_6	Cytoplasmic	9.26
B24_Guay6_scaffold_00487_8	MER000474_peptidase_Clp_(type_1)_(Escherichia_coli)_[S14_001]_S14_{peptidase_unit:_1_207}	MER000474	62.89	194	72	0	1	194	14	207	2e-97	283	B24_G6	B24_Guay6_scaffold_00487_8	Cytoplasmic	9.26
B25_Guay16_scaffold_18193_5	MER000474_peptidase_Clp_(type_1)_(Escherichia_coli)_[S14_001]_S14_{peptidase_unit:_1_207}	MER000474	67.54	191	62	0	2	192	16	206	5e-98	284	B25_G16	B25_Guay16_scaffold_18193_5	Cytoplasmic	9.97
B25_Guay4_scaffold_01313_8	MER000474_peptidase_Clp_(type_1)_(Escherichia_coli)_[S14_001]_S14_{peptidase_unit:_1_207}	MER000474	68.6	207	63	1	11	215	1	207	1e-107	310	B25_G4	B25_Guay4_scaffold_01313_8	Cytoplasmic	9.97
B25_Guay6_scaffold_01897_3	MER000474_peptidase_Clp_(type_1)_(Escherichia_coli)_[S14_001]_S14_{peptidase_unit:_1_207}	MER000474	64.06	192	68	1	5	196	17	207	7e-93	271	B25_G6	B25_Guay6_scaffold_01897_3	Cytoplasmic	9.97
B26_Guay1_scaffold_01847_8	MER000474_peptidase_Clp_(type_1)_(Escherichia_coli)_[S14_001]_S14_{peptidase_unit:_1_207}	MER000474	59.47	190	75	1	7	196	16	203	1e-83	248	B26_G1	B26_Guay1_scaffold_01847_8	Cytoplasmic	9.97
B26_Guay1_scaffold_01847_9	MER000474_peptidase_Clp_(type_1)_(Escherichia_coli)_[S14_001]_S14_{peptidase_unit:_1_207}	MER000474	44.22	199	110	1	7	204	5	203	8e-55	174	B26_G1	B26_Guay1_scaffold_01847_9	Cytoplasmic	9.97
B26_Guay16_scaffold_38332_1	MER000474_peptidase_Clp_(type_1)_(Escherichia_coli)_[S14_001]_S14_{peptidase_unit:_1_207}	MER000474	41.87	203	116	1	1	201	1	203	1e-56	179	B26_G16	B26_Guay16_scaffold_38332_1	Cytoplasmic	9.97
B26_Guay16_scaffold_38332_3	MER000474_peptidase_Clp_(type_1)_(Escherichia_coli)_[S14_001]_S14_{peptidase_unit:_1_207}	MER000474	56.92	195	82	1	2	196	11	203	1e-80	240	B26_G16	B26_Guay16_scaffold_38332_3	Cytoplasmic	9.97
B26_Guay2_scaffold_08611_2	MER000474_peptidase_Clp_(type_1)_(Escherichia_coli)_[S14_001]_S14_{peptidase_unit:_1_207}	MER000474	61.46	192	74	0	5	196	16	207	4e-93	272	B26_G2	B26_Guay2_scaffold_08611_2	Cytoplasmic	9.97
B26_Guay4_scaffold_00395_21	MER000474_peptidase_Clp_(type_1)_(Escherichia_coli)_[S14_001]_S14_{peptidase_unit:_1_207}	MER000474	71.57	204	58	0	5	208	3	206	3e-111	318	B26_G4	B26_Guay4_scaffold_00395_21	Cytoplasmic	9.97
B26_Guay9_scaffold_06238_6	MER000474_peptidase_Clp_(type_1)_(Escherichia_coli)_[S14_001]_S14_{peptidase_unit:_1_207}	MER000474	63.35	191	70	0	7	197	15	205	5e-95	276	B26_G9	B26_Guay9_scaffold_06238_6	Cytoplasmic	9.97
B27_Guay15_scaffold_02725_3	MER000474_peptidase_Clp_(type_1)_(Escherichia_coli)_[S14_001]_S14_{peptidase_unit:_1_207}	MER000474	61.58	190	73	0	5	194	17	206	2e-92	270	B27_G15	B27_Guay15_scaffold_02725_3	Cytoplasmic	9.97
B27_Guay6_scaffold_07217_5	MER000474_peptidase_Clp_(type_1)_(Escherichia_coli)_[S14_001]_S14_{peptidase_unit:_1_207}	MER000474	51.85	189	91	0	34	222	18	206	1e-70	215	B27_G6	B27_Guay6_scaffold_07217_5	Cytoplasmic	9.97
B28_Guay16_scaffold_21668_2	MER000474_peptidase_Clp_(type_1)_(Escherichia_coli)_[S14_001]_S14_{peptidase_unit:_1_207}	MER000474	47.43	175	92	0	26	200	29	203	2e-57	181	B28_G16	B28_Guay16_scaffold_21668_2	Cytoplasmic	9.97
B28_Guay16_scaffold_21668_3	MER000474_peptidase_Clp_(type_1)_(Escherichia_coli)_[S14_001]_S14_{peptidase_unit:_1_207}	MER000474	56.63	196	83	1	1	196	10	203	3e-79	236	B28_G16	B28_Guay16_scaffold_21668_3	Cytoplasmic	9.97
B28_Guay4_scaffold_61871_3	MER000474_peptidase_Clp_(type_1)_(Escherichia_coli)_[S14_001]_S14_{peptidase_unit:_1_207}	MER000474	58.76	194	77	2	9	201	16	207	1e-82	245	B28_G4	B28_Guay4_scaffold_61871_3	Cytoplasmic	9.97
B28_Guay6_scaffold_01909_4	MER000474_peptidase_Clp_(type_1)_(Escherichia_coli)_[S14_001]_S14_{peptidase_unit:_1_207}	MER000474	54.79	188	85	0	33	220	16	203	3e-77	232	B28_G6	B28_Guay6_scaffold_01909_4	Cytoplasmic	9.26
B28_Guay9_scaffold_36821_3	MER000474_peptidase_Clp_(type_1)_(Escherichia_coli)_[S14_001]_S14_{peptidase_unit:_1_207}	MER000474	61.46	192	74	0	5	196	16	207	4e-93	272	B28_G9	B28_Guay9_scaffold_36821_3	Cytoplasmic	9.97
B29_Guay16_scaffold_06441_3	MER000474_peptidase_Clp_(type_1)_(Escherichia_coli)_[S14_001]_S14_{peptidase_unit:_1_207}	MER000474	63.87	191	69	0	8	198	17	207	2e-96	280	B29_G16	B29_Guay16_scaffold_06441_3	Cytoplasmic	9.97
B29_Guay4_scaffold_15468_2	MER000474_peptidase_Clp_(type_1)_(Escherichia_coli)_[S14_001]_S14_{peptidase_unit:_1_207}	MER000474	71.2	191	55	0	17	207	16	206	5e-104	300	B29_G4	B29_Guay4_scaffold_15468_2	Cytoplasmic	9.26
B29_Guay6_scaffold_32303_4	MER000474_peptidase_Clp_(type_1)_(Escherichia_coli)_[S14_001]_S14_{peptidase_unit:_1_207}	MER000474	58.55	193	80	0	1	193	14	206	8e-89	261	B29_G6	B29_Guay6_scaffold_32303_4	Cytoplasmic	9.97
B29_Guay6_scaffold_54880_2	MER000474_peptidase_Clp_(type_1)_(Escherichia_coli)_[S14_001]_S14_{peptidase_unit:_1_207}	MER000474	59.79	194	78	0	1	194	14	207	2e-92	270	B29_G6	B29_Guay6_scaffold_54880_2	Cytoplasmic	9.97
B29_Guay9_scaffold_14903_4	MER000474_peptidase_Clp_(type_1)_(Escherichia_coli)_[S14_001]_S14_{peptidase_unit:_1_207}	MER000474	61.83	186	71	0	3	188	17	202	7e-87	256	B29_G9	B29_Guay9_scaffold_14903_4	Cytoplasmic	9.97
B3_Guay11_scaffold_05024_4	MER000474_peptidase_Clp_(type_1)_(Escherichia_coli)_[S14_001]_S14_{peptidase_unit:_1_207}	MER000474	63.73	193	69	1	4	196	16	207	3e-87	257	B3_G11	B3_Guay11_scaffold_05024_4	Cytoplasmic	9.97
B3_Guay12_scaffold_02559_3	MER000474_peptidase_Clp_(type_1)_(Escherichia_coli)_[S14_001]_S14_{peptidase_unit:_1_207}	MER000474	58.7	92	38	0	1	92	115	206	5e-37	124	B3_G12	B3_Guay12_scaffold_02559_3	Cytoplasmic	9.97
B3_Guay12_scaffold_07703_3	MER000474_peptidase_Clp_(type_1)_(Escherichia_coli)_[S14_001]_S14_{peptidase_unit:_1_207}	MER000474	62.07	87	33	0	1	87	120	206	7e-36	121	B3_G12	B3_Guay12_scaffold_07703_3	Cytoplasmic	9.97
B3_Guay12_scaffold_08126_3	MER000474_peptidase_Clp_(type_1)_(Escherichia_coli)_[S14_001]_S14_{peptidase_unit:_1_207}	MER000474	65.97	191	65	0	2	192	16	206	1e-97	283	B3_G12	B3_Guay12_scaffold_08126_3	Cytoplasmic	9.97
B3_Guay13_scaffold_00403_9	MER000474_peptidase_Clp_(type_1)_(Escherichia_coli)_[S14_001]_S14_{peptidase_unit:_1_207}	MER000474	62.83	191	71	0	3	193	14	204	9e-90	263	B3_G13	B3_Guay13_scaffold_00403_9	Cytoplasmic	9.97
B3_Guay15_scaffold_03346_2	MER000474_peptidase_Clp_(type_1)_(Escherichia_coli)_[S14_001]_S14_{peptidase_unit:_1_207}	MER000474	61.34	194	75	0	1	194	14	207	5e-96	279	B3_G15	B3_Guay15_scaffold_03346_2	Cytoplasmic	9.97
B3_Guay4_scaffold_00978_11	MER000474_peptidase_Clp_(type_1)_(Escherichia_coli)_[S14_001]_S14_{peptidase_unit:_1_207}	MER000474	73.82	191	50	0	18	208	16	206	2e-107	308	B3_G4	B3_Guay4_scaffold_00978_11	Cytoplasmic	9.97
B3_Guay6_scaffold_06410_3	MER000474_peptidase_Clp_(type_1)_(Escherichia_coli)_[S14_001]_S14_{peptidase_unit:_1_207}	MER000474	70.83	192	56	0	15	206	16	207	4e-105	303	B3_G6	B3_Guay6_scaffold_06410_3	Cytoplasmic	9.26
B30_Guay15_scaffold_04803_2	MER000474_peptidase_Clp_(type_1)_(Escherichia_coli)_[S14_001]_S14_{peptidase_unit:_1_207}	MER000474	54.69	192	87	0	10	201	12	203	7e-75	226	B30_G15	B30_Guay15_scaffold_04803_2	Cytoplasmic	9.97
B30_Guay16_scaffold_02359_6	MER000474_peptidase_Clp_(type_1)_(Escherichia_coli)_[S14_001]_S14_{peptidase_unit:_1_207}	MER000474	63.64	187	68	0	10	196	16	202	1e-89	263	B30_G16	B30_Guay16_scaffold_02359_6	Cytoplasmic	9.97
B30_Guay2_scaffold_01802_10	MER000474_peptidase_Clp_(type_1)_(Escherichia_coli)_[S14_001]_S14_{peptidase_unit:_1_207}	MER000474	53.44	189	88	0	6	194	15	203	1e-70	214	B30_G2	B30_Guay2_scaffold_01802_10	Cytoplasmic	9.97
B30_Guay4_scaffold_06939_6	MER000474_peptidase_Clp_(type_1)_(Escherichia_coli)_[S14_001]_S14_{peptidase_unit:_1_207}	MER000474	69.5	200	61	0	2	201	7	206	1e-106	306	B30_G4	B30_Guay4_scaffold_06939_6	Cytoplasmic	9.97
B30_Guay6_scaffold_01110_14	MER000474_peptidase_Clp_(type_1)_(Escherichia_coli)_[S14_001]_S14_{peptidase_unit:_1_207}	MER000474	63.92	194	70	0	1	194	14	207	4e-100	290	B30_G6	B30_Guay6_scaffold_01110_14	Cytoplasmic	9.97
B30_Guay6_scaffold_70421_2	MER000474_peptidase_Clp_(type_1)_(Escherichia_coli)_[S14_001]_S14_{peptidase_unit:_1_207}	MER000474	72.68	194	53	0	16	209	14	207	4e-111	318	B30_G6	B30_Guay6_scaffold_70421_2	Cytoplasmic	9.97
B31_Guay1_scaffold_20748_3	MER000474_peptidase_Clp_(type_1)_(Escherichia_coli)_[S14_001]_S14_{peptidase_unit:_1_207}	MER000474	54.69	192	87	0	10	201	12	203	6e-75	226	B31_G1	B31_Guay1_scaffold_20748_3	Cytoplasmic	9.97
B31_Guay4_scaffold_31566_3	MER000474_peptidase_Clp_(type_1)_(Escherichia_coli)_[S14_001]_S14_{peptidase_unit:_1_207}	MER000474	64.25	193	69	0	1	193	14	206	4e-98	285	B31_G4	B31_Guay4_scaffold_31566_3	Cytoplasmic	9.97
B31_Guay6_scaffold_35846_2	MER000474_peptidase_Clp_(type_1)_(Escherichia_coli)_[S14_001]_S14_{peptidase_unit:_1_207}	MER000474	74.49	196	50	0	13	208	11	206	6e-112	320	B31_G6	B31_Guay6_scaffold_35846_2	Cytoplasmic	9.97
B32_Guay1_scaffold_42231_4	MER000474_peptidase_Clp_(type_1)_(Escherichia_coli)_[S14_001]_S14_{peptidase_unit:_1_207}	MER000474	57.86	140	48	2	17	153	28	159	9e-53	166	B32_G1	B32_Guay1_scaffold_42231_4	Cytoplasmic	9.26
B32_Guay15_scaffold_00053_36	MER000474_peptidase_Clp_(type_1)_(Escherichia_coli)_[S14_001]_S14_{peptidase_unit:_1_207}	MER000474	61.17	188	73	0	7	194	17	204	8e-89	261	B32_G15	B32_Guay15_scaffold_00053_36	Cytoplasmic	9.26
B32_Guay16_scaffold_00254_10	MER000474_peptidase_Clp_(type_1)_(Escherichia_coli)_[S14_001]_S14_{peptidase_unit:_1_207}	MER000474	59.9	192	77	0	9	200	16	207	6e-87	256	B32_G16	B32_Guay16_scaffold_00254_10	Cytoplasmic	9.97
B32_Guay16_scaffold_02128_3	MER000474_peptidase_Clp_(type_1)_(Escherichia_coli)_[S14_001]_S14_{peptidase_unit:_1_207}	MER000474	43.86	171	95	1	34	203	36	206	3e-48	157	B32_G16	B32_Guay16_scaffold_02128_3	Cytoplasmic	9.97
B32_Guay6_scaffold_05132_6	MER000474_peptidase_Clp_(type_1)_(Escherichia_coli)_[S14_001]_S14_{peptidase_unit:_1_207}	MER000474	67.86	196	63	0	3	198	11	206	1e-103	299	B32_G6	B32_Guay6_scaffold_05132_6	Cytoplasmic	9.97
B33_Guay1_scaffold_63539_2	MER000474_peptidase_Clp_(type_1)_(Escherichia_coli)_[S14_001]_S14_{peptidase_unit:_1_207}	MER000474	63.98	186	67	0	20	205	15	200	2e-91	268	B33_G1	B33_Guay1_scaffold_63539_2	Cytoplasmic	9.96
B33_Guay16_scaffold_04898_6	MER000474_peptidase_Clp_(type_1)_(Escherichia_coli)_[S14_001]_S14_{peptidase_unit:_1_207}	MER000474	64.4	191	68	0	2	192	16	206	1e-97	283	B33_G16	B33_Guay16_scaffold_04898_6	Cytoplasmic	9.97
B33_Guay4_scaffold_10349_2	MER000474_peptidase_Clp_(type_1)_(Escherichia_coli)_[S14_001]_S14_{peptidase_unit:_1_207}	MER000474	77.08	192	44	0	10	201	15	206	3e-114	325	B33_G4	B33_Guay4_scaffold_10349_2	CytoplasmicMembrane	8.46
B33_Guay6_scaffold_00172_21	MER000474_peptidase_Clp_(type_1)_(Escherichia_coli)_[S14_001]_S14_{peptidase_unit:_1_207}	MER000474	73.82	191	50	0	18	208	16	206	2e-107	308	B33_G6	B33_Guay6_scaffold_00172_21	Cytoplasmic	9.97
B33_Guay9_scaffold_20919_10	MER000474_peptidase_Clp_(type_1)_(Escherichia_coli)_[S14_001]_S14_{peptidase_unit:_1_207}	MER000474	64.58	192	68	0	25	216	16	207	2e-93	273	B33_G9	B33_Guay9_scaffold_20919_10	Cytoplasmic	9.97
B34_Guay1_scaffold_56599_2	MER000474_peptidase_Clp_(type_1)_(Escherichia_coli)_[S14_001]_S14_{peptidase_unit:_1_207}	MER000474	64.4	191	68	0	2	192	16	206	1e-97	283	B34_G1	B34_Guay1_scaffold_56599_2	Cytoplasmic	9.96
B34_Guay4_scaffold_06593_6	MER000474_peptidase_Clp_(type_1)_(Escherichia_coli)_[S14_001]_S14_{peptidase_unit:_1_207}	MER000474	71.35	192	55	0	16	207	15	206	4e-108	310	B34_G4	B34_Guay4_scaffold_06593_6	Cytoplasmic	9.26
B34_Guay6_scaffold_05511_7	MER000474_peptidase_Clp_(type_1)_(Escherichia_coli)_[S14_001]_S14_{peptidase_unit:_1_207}	MER000474	62.3	191	72	0	2	192	16	206	7e-90	264	B34_G6	B34_Guay6_scaffold_05511_7	Cytoplasmic	9.97
B35_Guay4_scaffold_84434_1	MER000474_peptidase_Clp_(type_1)_(Escherichia_coli)_[S14_001]_S14_{peptidase_unit:_1_207}	MER000474	75	140	35	0	3	142	1	140	1e-78	232	B35_G4	B35_Guay4_scaffold_84434_1	Cytoplasmic	9.26
B35_Guay9_scaffold_02995_10	MER000474_peptidase_Clp_(type_1)_(Escherichia_coli)_[S14_001]_S14_{peptidase_unit:_1_207}	MER000474	65.98	194	66	0	1	194	14	207	7e-98	283	B35_G9	B35_Guay9_scaffold_02995_10	Cytoplasmic	9.97
B36_Guay15_scaffold_00768_3	MER000474_peptidase_Clp_(type_1)_(Escherichia_coli)_[S14_001]_S14_{peptidase_unit:_1_207}	MER000474	61.66	193	74	0	1	193	14	206	2e-91	267	B36_G15	B36_Guay15_scaffold_00768_3	Cytoplasmic	9.97
B36_Guay6_scaffold_04810_10	MER000474_peptidase_Clp_(type_1)_(Escherichia_coli)_[S14_001]_S14_{peptidase_unit:_1_207}	MER000474	72.95	207	56	0	3	209	1	207	4e-115	328	B36_G6	B36_Guay6_scaffold_04810_10	Cytoplasmic	9.97
B37_Guay1_scaffold_23843_2	MER000474_peptidase_Clp_(type_1)_(Escherichia_coli)_[S14_001]_S14_{peptidase_unit:_1_207}	MER000474	57.67	189	80	0	5	193	15	203	4e-77	231	B37_G1	B37_Guay1_scaffold_23843_2	Cytoplasmic	9.97
B37_Guay16_scaffold_10708_3	MER000474_peptidase_Clp_(type_1)_(Escherichia_coli)_[S14_001]_S14_{peptidase_unit:_1_207}	MER000474	68.59	191	60	0	2	192	16	206	2e-101	293	B37_G16	B37_Guay16_scaffold_10708_3	Cytoplasmic	9.97
B37_Guay17_scaffold_06444_5	MER000474_peptidase_Clp_(type_1)_(Escherichia_coli)_[S14_001]_S14_{peptidase_unit:_1_207}	MER000474	63.59	195	70	1	1	195	14	207	2e-93	272	B37_G17	B37_Guay17_scaffold_06444_5	Cytoplasmic	9.97
B37_Guay4_scaffold_24700_2	MER000474_peptidase_Clp_(type_1)_(Escherichia_coli)_[S14_001]_S14_{peptidase_unit:_1_207}	MER000474	61.17	188	73	0	8	195	16	203	4e-89	261	B37_G4	B37_Guay4_scaffold_24700_2	Cytoplasmic	9.97
B37_Guay6_scaffold_00397_20	MER000474_peptidase_Clp_(type_1)_(Escherichia_coli)_[S14_001]_S14_{peptidase_unit:_1_207}	MER000474	71.57	204	58	0	5	208	3	206	3e-111	318	B37_G6	B37_Guay6_scaffold_00397_20	Cytoplasmic	9.97
B37_Guay9_scaffold_04803_7	MER000474_peptidase_Clp_(type_1)_(Escherichia_coli)_[S14_001]_S14_{peptidase_unit:_1_207}	MER000474	71.57	204	56	1	3	206	6	207	8e-111	317	B37_G9	B37_Guay9_scaffold_04803_7	Cytoplasmic	9.26
B38_Guay16_scaffold_18268_3	MER000474_peptidase_Clp_(type_1)_(Escherichia_coli)_[S14_001]_S14_{peptidase_unit:_1_207}	MER000474	63.87	191	69	0	9	199	16	206	1e-96	280	B38_G16	B38_Guay16_scaffold_18268_3	Cytoplasmic	9.97
B38_Guay2_scaffold_16050_6	MER000474_peptidase_Clp_(type_1)_(Escherichia_coli)_[S14_001]_S14_{peptidase_unit:_1_207}	MER000474	56.54	191	83	0	6	196	15	205	9e-77	230	B38_G2	B38_Guay2_scaffold_16050_6	Cytoplasmic	9.97
B38_Guay4_scaffold_00967_15	MER000474_peptidase_Clp_(type_1)_(Escherichia_coli)_[S14_001]_S14_{peptidase_unit:_1_207}	MER000474	61.78	191	73	0	1	191	14	204	2e-89	263	B38_G4	B38_Guay4_scaffold_00967_15	Cytoplasmic	9.97
B38_Guay6_scaffold_59412_3	MER000474_peptidase_Clp_(type_1)_(Escherichia_coli)_[S14_001]_S14_{peptidase_unit:_1_207}	MER000474	63.73	193	70	0	1	193	14	206	5e-96	279	B38_G6	B38_Guay6_scaffold_59412_3	Cytoplasmic	9.26
B38_Guay9_scaffold_04593_7	MER000474_peptidase_Clp_(type_1)_(Escherichia_coli)_[S14_001]_S14_{peptidase_unit:_1_207}	MER000474	70.31	192	57	0	15	206	16	207	1e-106	306	B38_G9	B38_Guay9_scaffold_04593_7	Cytoplasmic	9.26
B39_Guay1_scaffold_11988_3	MER000474_peptidase_Clp_(type_1)_(Escherichia_coli)_[S14_001]_S14_{peptidase_unit:_1_207}	MER000474	62.18	193	73	0	1	193	14	206	8e-96	279	B39_G1	B39_Guay1_scaffold_11988_3	Cytoplasmic	9.97
B39_Guay15_scaffold_16765_2	MER000474_peptidase_Clp_(type_1)_(Escherichia_coli)_[S14_001]_S14_{peptidase_unit:_1_207}	MER000474	62.18	193	73	0	1	193	14	206	8e-96	279	B39_G15	B39_Guay15_scaffold_16765_2	Cytoplasmic	9.97
B39_Guay16_scaffold_21814_2	MER000474_peptidase_Clp_(type_1)_(Escherichia_coli)_[S14_001]_S14_{peptidase_unit:_1_207}	MER000474	64.21	190	68	0	1	190	14	203	7e-96	279	B39_G16	B39_Guay16_scaffold_21814_2	Cytoplasmic	9.97
B39_Guay6_scaffold_30129_1	MER000474_peptidase_Clp_(type_1)_(Escherichia_coli)_[S14_001]_S14_{peptidase_unit:_1_207}	MER000474	61.26	191	74	0	2	192	16	206	1e-91	268	B39_G6	B39_Guay6_scaffold_30129_1	Cytoplasmic	9.97
B39_Guay9_scaffold_02489_10	MER000474_peptidase_Clp_(type_1)_(Escherichia_coli)_[S14_001]_S14_{peptidase_unit:_1_207}	MER000474	52.66	188	89	0	33	220	16	203	4e-74	224	B39_G9	B39_Guay9_scaffold_02489_10	Cytoplasmic	9.97
B4_Guay1_scaffold_02411_3	MER000474_peptidase_Clp_(type_1)_(Escherichia_coli)_[S14_001]_S14_{peptidase_unit:_1_207}	MER000474	53.44	189	88	0	6	194	15	203	1e-70	214	B4_G1	B4_Guay1_scaffold_02411_3	Cytoplasmic	9.97
B4_Guay11_scaffold_03768_4	MER000474_peptidase_Clp_(type_1)_(Escherichia_coli)_[S14_001]_S14_{peptidase_unit:_1_207}	MER000474	70.47	193	57	0	9	201	14	206	5e-104	300	B4_G11	B4_Guay11_scaffold_03768_4	Cytoplasmic	9.97
B4_Guay11_scaffold_08884_3	MER000474_peptidase_Clp_(type_1)_(Escherichia_coli)_[S14_001]_S14_{peptidase_unit:_1_207}	MER000474	59.76	82	33	0	1	82	126	207	6e-34	115	B4_G11	B4_Guay11_scaffold_08884_3	Cytoplasmic	9.97
B4_Guay4_scaffold_21020_3	MER000474_peptidase_Clp_(type_1)_(Escherichia_coli)_[S14_001]_S14_{peptidase_unit:_1_207}	MER000474	56.54	191	83	0	6	196	15	205	9e-77	230	B4_G4	B4_Guay4_scaffold_21020_3	Cytoplasmic	9.97
B4_Guay4_scaffold_66346_4	MER000474_peptidase_Clp_(type_1)_(Escherichia_coli)_[S14_001]_S14_{peptidase_unit:_1_207}	MER000474	43.62	188	103	3	8	194	22	207	2e-53	170	B4_G4	B4_Guay4_scaffold_66346_4	Cytoplasmic	9.97
B4_Guay6_scaffold_45157_4	MER000474_peptidase_Clp_(type_1)_(Escherichia_coli)_[S14_001]_S14_{peptidase_unit:_1_207}	MER000474	52.13	188	90	0	33	220	16	203	1e-71	218	B4_G6	B4_Guay6_scaffold_45157_4	Cytoplasmic	9.97
B4_Guay9_scaffold_21281_4	MER000474_peptidase_Clp_(type_1)_(Escherichia_coli)_[S14_001]_S14_{peptidase_unit:_1_207}	MER000474	66.49	194	65	0	1	194	14	207	2e-102	295	B4_G9	B4_Guay9_scaffold_21281_4	Cytoplasmic	9.97
B40_Guay6_scaffold_54821_2	MER000474_peptidase_Clp_(type_1)_(Escherichia_coli)_[S14_001]_S14_{peptidase_unit:_1_207}	MER000474	69.5	200	61	0	2	201	7	206	1e-106	306	B40_G6	B40_Guay6_scaffold_54821_2	Cytoplasmic	9.97
B40_Guay9_scaffold_18504_2	MER000474_peptidase_Clp_(type_1)_(Escherichia_coli)_[S14_001]_S14_{peptidase_unit:_1_207}	MER000474	56.48	193	84	0	1	193	14	206	7e-89	261	B40_G9	B40_Guay9_scaffold_18504_2	Cytoplasmic	9.97
B41_Guay15_scaffold_01212_10	MER000474_peptidase_Clp_(type_1)_(Escherichia_coli)_[S14_001]_S14_{peptidase_unit:_1_207}	MER000474	59	200	82	0	2	201	7	206	2e-90	265	B41_G15	B41_Guay15_scaffold_01212_10	Cytoplasmic	9.97
B41_Guay16_scaffold_08161_8	MER000474_peptidase_Clp_(type_1)_(Escherichia_coli)_[S14_001]_S14_{peptidase_unit:_1_207}	MER000474	61.86	194	74	0	1	194	14	207	4e-92	269	B41_G16	B41_Guay16_scaffold_08161_8	Cytoplasmic	9.97
B41_Guay6_scaffold_72731_3	MER000474_peptidase_Clp_(type_1)_(Escherichia_coli)_[S14_001]_S14_{peptidase_unit:_1_207}	MER000474	77.6	192	43	0	1	192	15	206	3e-115	328	B41_G6	B41_Guay6_scaffold_72731_3	Cytoplasmic	9.97
B41_Guay9_scaffold_33525_2	MER000474_peptidase_Clp_(type_1)_(Escherichia_coli)_[S14_001]_S14_{peptidase_unit:_1_207}	MER000474	64.43	194	69	0	1	194	14	207	1e-97	283	B41_G9	B41_Guay9_scaffold_33525_2	Cytoplasmic	9.97
B42_Guay1_scaffold_00765_10	MER000474_peptidase_Clp_(type_1)_(Escherichia_coli)_[S14_001]_S14_{peptidase_unit:_1_207}	MER000474	63.73	193	70	0	1	193	14	206	7e-94	274	B42_G1	B42_Guay1_scaffold_00765_10	Cytoplasmic	9.97
B42_Guay15_scaffold_06981_2	MER000474_peptidase_Clp_(type_1)_(Escherichia_coli)_[S14_001]_S14_{peptidase_unit:_1_207}	MER000474	57.51	193	82	0	6	198	14	206	8e-89	261	B42_G15	B42_Guay15_scaffold_06981_2	Cytoplasmic	9.26
B42_Guay16_scaffold_22435_5	MER000474_peptidase_Clp_(type_1)_(Escherichia_coli)_[S14_001]_S14_{peptidase_unit:_1_207}	MER000474	63.64	187	68	0	21	207	16	202	3e-90	265	B42_G16	B42_Guay16_scaffold_22435_5	Cytoplasmic	9.26
B42_Guay6_scaffold_83739_2	MER000474_peptidase_Clp_(type_1)_(Escherichia_coli)_[S14_001]_S14_{peptidase_unit:_1_207}	MER000474	64.95	194	68	0	1	194	14	207	3e-98	284	B42_G6	B42_Guay6_scaffold_83739_2	Cytoplasmic	9.97
B42_Guay9_scaffold_11222_3	MER000474_peptidase_Clp_(type_1)_(Escherichia_coli)_[S14_001]_S14_{peptidase_unit:_1_207}	MER000474	50.53	188	93	0	35	222	18	205	4e-70	214	B42_G9	B42_Guay9_scaffold_11222_3	Cytoplasmic	9.26
B43_Guay1_scaffold_01638_1	MER000474_peptidase_Clp_(type_1)_(Escherichia_coli)_[S14_001]_S14_{peptidase_unit:_1_207}	MER000474	53.95	152	70	0	1	152	56	207	3e-59	183	B43_G1	B43_Guay1_scaffold_01638_1	Cytoplasmic	9.26
B43_Guay15_scaffold_07181_7	MER000474_peptidase_Clp_(type_1)_(Escherichia_coli)_[S14_001]_S14_{peptidase_unit:_1_207}	MER000474	58.51	188	78	0	6	193	16	203	2e-82	244	B43_G15	B43_Guay15_scaffold_07181_7	Cytoplasmic	9.97
B43_Guay16_scaffold_01723_5	MER000474_peptidase_Clp_(type_1)_(Escherichia_coli)_[S14_001]_S14_{peptidase_unit:_1_207}	MER000474	57.51	193	82	0	6	198	14	206	8e-89	261	B43_G16	B43_Guay16_scaffold_01723_5	Cytoplasmic	9.26
B43_Guay6_scaffold_00450_29	MER000474_peptidase_Clp_(type_1)_(Escherichia_coli)_[S14_001]_S14_{peptidase_unit:_1_207}	MER000474	71.35	192	55	0	16	207	15	206	4e-108	310	B43_G6	B43_Guay6_scaffold_00450_29	Cytoplasmic	9.26
B43_Guay9_scaffold_38651_4	MER000474_peptidase_Clp_(type_1)_(Escherichia_coli)_[S14_001]_S14_{peptidase_unit:_1_207}	MER000474	61.34	194	75	0	1	194	14	207	9e-95	276	B43_G9	B43_Guay9_scaffold_38651_4	Cytoplasmic	9.97
B45_Guay1_scaffold_01897_4	MER000474_peptidase_Clp_(type_1)_(Escherichia_coli)_[S14_001]_S14_{peptidase_unit:_1_207}	MER000474	62.89	194	72	0	1	194	14	207	1e-94	275	B45_G1	B45_Guay1_scaffold_01897_4	Cytoplasmic	9.97
B45_Guay2_scaffold_21785_2	MER000474_peptidase_Clp_(type_1)_(Escherichia_coli)_[S14_001]_S14_{peptidase_unit:_1_207}	MER000474	64.4	191	68	0	2	192	16	206	1e-97	283	B45_G2	B45_Guay2_scaffold_21785_2	Cytoplasmic	9.97
B45_Guay9_scaffold_85841_3	MER000474_peptidase_Clp_(type_1)_(Escherichia_coli)_[S14_001]_S14_{peptidase_unit:_1_207}	MER000474	64.06	192	69	0	9	200	16	207	1e-93	273	B45_G9	B45_Guay9_scaffold_85841_3	Cytoplasmic	9.97
B46_Guay16_scaffold_05332_6	MER000474_peptidase_Clp_(type_1)_(Escherichia_coli)_[S14_001]_S14_{peptidase_unit:_1_207}	MER000474	60.11	188	75	0	9	196	16	203	8e-85	251	B46_G16	B46_Guay16_scaffold_05332_6	Cytoplasmic	9.97
B46_Guay9_scaffold_10803_4	MER000474_peptidase_Clp_(type_1)_(Escherichia_coli)_[S14_001]_S14_{peptidase_unit:_1_207}	MER000474	65.97	191	65	0	2	192	16	206	9e-98	283	B46_G9	B46_Guay9_scaffold_10803_4	Cytoplasmic	9.97
B47_Guay1_scaffold_08399_3	MER000474_peptidase_Clp_(type_1)_(Escherichia_coli)_[S14_001]_S14_{peptidase_unit:_1_207}	MER000474	58.55	193	80	0	1	193	14	206	1e-85	252	B47_G1	B47_Guay1_scaffold_08399_3	Cytoplasmic	9.97
B47_Guay1_scaffold_59067_2	MER000474_peptidase_Clp_(type_1)_(Escherichia_coli)_[S14_001]_S14_{peptidase_unit:_1_207}	MER000474	64.21	190	68	0	1	190	14	203	2e-96	280	B47_G1	B47_Guay1_scaffold_59067_2	Cytoplasmic	9.97
B47_Guay16_scaffold_11171_2	MER000474_peptidase_Clp_(type_1)_(Escherichia_coli)_[S14_001]_S14_{peptidase_unit:_1_207}	MER000474	62.89	194	72	0	1	194	14	207	2e-96	280	B47_G16	B47_Guay16_scaffold_11171_2	Cytoplasmic	9.26
B47_Guay9_scaffold_06772_9	MER000474_peptidase_Clp_(type_1)_(Escherichia_coli)_[S14_001]_S14_{peptidase_unit:_1_207}	MER000474	62.18	193	73	0	1	193	14	206	8e-96	279	B47_G9	B47_Guay9_scaffold_06772_9	Cytoplasmic	9.97
B48_Guay15_scaffold_15889_4	MER000474_peptidase_Clp_(type_1)_(Escherichia_coli)_[S14_001]_S14_{peptidase_unit:_1_207}	MER000474	63.16	152	55	1	1	152	57	207	1e-71	215	B48_G15	B48_Guay15_scaffold_15889_4	Cytoplasmic	9.26
B48_Guay9_scaffold_04782_11	MER000474_peptidase_Clp_(type_1)_(Escherichia_coli)_[S14_001]_S14_{peptidase_unit:_1_207}	MER000474	59.04	188	77	0	5	192	16	203	4e-88	259	B48_G9	B48_Guay9_scaffold_04782_11	Cytoplasmic	9.97
B49_Guay16_scaffold_03220_9	MER000474_peptidase_Clp_(type_1)_(Escherichia_coli)_[S14_001]_S14_{peptidase_unit:_1_207}	MER000474	53.85	195	83	3	2	196	16	203	3e-73	221	B49_G16	B49_Guay16_scaffold_03220_9	Cytoplasmic	9.26
B5_Guay12_scaffold_03017_3	MER000474_peptidase_Clp_(type_1)_(Escherichia_coli)_[S14_001]_S14_{peptidase_unit:_1_207}	MER000474	57.45	188	80	0	8	195	16	203	5e-78	233	B5_G12	B5_Guay12_scaffold_03017_3	Cytoplasmic	9.97
B5_Guay4_scaffold_79913_2	MER000474_peptidase_Clp_(type_1)_(Escherichia_coli)_[S14_001]_S14_{peptidase_unit:_1_207}	MER000474	64.55	189	67	0	1	189	14	202	4e-97	282	B5_G4	B5_Guay4_scaffold_79913_2	Cytoplasmic	9.26
B5_Guay6_scaffold_04603_2	MER000474_peptidase_Clp_(type_1)_(Escherichia_coli)_[S14_001]_S14_{peptidase_unit:_1_207}	MER000474	71.57	204	56	1	3	206	6	207	8e-111	317	B5_G6	B5_Guay6_scaffold_04603_2	Cytoplasmic	9.26
B50_Guay9_scaffold_02965_2	MER000474_peptidase_Clp_(type_1)_(Escherichia_coli)_[S14_001]_S14_{peptidase_unit:_1_207}	MER000474	64.4	191	68	0	2	192	16	206	3e-98	285	B50_G9	B50_Guay9_scaffold_02965_2	Cytoplasmic	9.26
B51_Guay9_scaffold_05614_7	MER000474_peptidase_Clp_(type_1)_(Escherichia_coli)_[S14_001]_S14_{peptidase_unit:_1_207}	MER000474	60.62	193	76	0	1	193	14	206	8e-90	263	B51_G9	B51_Guay9_scaffold_05614_7	Cytoplasmic	9.26
B52_Guay1_scaffold_01889_13	MER000474_peptidase_Clp_(type_1)_(Escherichia_coli)_[S14_001]_S14_{peptidase_unit:_1_207}	MER000474	60.73	191	75	0	8	198	16	206	2e-93	273	B52_G1	B52_Guay1_scaffold_01889_13	Cytoplasmic	9.97
B53_Guay2_scaffold_16976_4	MER000474_peptidase_Clp_(type_1)_(Escherichia_coli)_[S14_001]_S14_{peptidase_unit:_1_207}	MER000474	72.92	192	52	0	14	205	15	206	2e-107	309	B53_G2	B53_Guay2_scaffold_16976_4	Cytoplasmic	9.97
B54_Guay16_scaffold_04301_4	MER000474_peptidase_Clp_(type_1)_(Escherichia_coli)_[S14_001]_S14_{peptidase_unit:_1_207}	MER000474	62.11	190	72	0	7	196	17	206	2e-92	270	B54_G16	B54_Guay16_scaffold_04301_4	Cytoplasmic	9.97
B55_Guay1_scaffold_00204_20	MER000474_peptidase_Clp_(type_1)_(Escherichia_coli)_[S14_001]_S14_{peptidase_unit:_1_207}	MER000474	72.92	192	52	0	14	205	15	206	2e-107	309	B55_G1	B55_Guay1_scaffold_00204_20	Cytoplasmic	9.97
B57_Guay16_scaffold_02005_13	MER000474_peptidase_Clp_(type_1)_(Escherichia_coli)_[S14_001]_S14_{peptidase_unit:_1_207}	MER000474	59.47	190	77	0	1	190	14	203	2e-87	257	B57_G16	B57_Guay16_scaffold_02005_13	Cytoplasmic	9.26
B57_Guay9_scaffold_18837_4	MER000474_peptidase_Clp_(type_1)_(Escherichia_coli)_[S14_001]_S14_{peptidase_unit:_1_207}	MER000474	64.95	194	68	0	1	194	14	207	3e-98	284	B57_G9	B57_Guay9_scaffold_18837_4	Cytoplasmic	9.97
B58_Guay2_scaffold_04582_2	MER000474_peptidase_Clp_(type_1)_(Escherichia_coli)_[S14_001]_S14_{peptidase_unit:_1_207}	MER000474	67.54	191	62	0	6	196	16	206	9e-97	281	B58_G2	B58_Guay2_scaffold_04582_2	Cytoplasmic	9.26
B58_Guay2_scaffold_07208_7	MER000474_peptidase_Clp_(type_1)_(Escherichia_coli)_[S14_001]_S14_{peptidase_unit:_1_207}	MER000474	63.35	191	70	0	8	198	16	206	1e-91	268	B58_G2	B58_Guay2_scaffold_07208_7	Cytoplasmic	9.26
B58_Guay2_scaffold_12535_2	MER000474_peptidase_Clp_(type_1)_(Escherichia_coli)_[S14_001]_S14_{peptidase_unit:_1_207}	MER000474	61.78	191	73	0	8	198	16	206	2e-90	265	B58_G2	B58_Guay2_scaffold_12535_2	Cytoplasmic	9.26
B58_Guay9_scaffold_07642_5	MER000474_peptidase_Clp_(type_1)_(Escherichia_coli)_[S14_001]_S14_{peptidase_unit:_1_207}	MER000474	50.26	189	94	0	34	222	18	206	1e-70	215	B58_G9	B58_Guay9_scaffold_07642_5	Cytoplasmic	9.97
B59_Guay9_scaffold_03911_3	MER000474_peptidase_Clp_(type_1)_(Escherichia_coli)_[S14_001]_S14_{peptidase_unit:_1_207}	MER000474	64.95	194	68	0	1	194	14	207	1e-99	288	B59_G9	B59_Guay9_scaffold_03911_3	Cytoplasmic	9.97
B6_Guay11_scaffold_04842_2	MER000474_peptidase_Clp_(type_1)_(Escherichia_coli)_[S14_001]_S14_{peptidase_unit:_1_207}	MER000474	63.73	193	70	0	1	193	14	206	5e-97	282	B6_G11	B6_Guay11_scaffold_04842_2	Cytoplasmic	9.97
B6_Guay15_scaffold_05800_3	MER000474_peptidase_Clp_(type_1)_(Escherichia_coli)_[S14_001]_S14_{peptidase_unit:_1_207}	MER000474	62.05	195	73	1	1	195	14	207	3e-92	270	B6_G15	B6_Guay15_scaffold_05800_3	Cytoplasmic	9.97
B6_Guay15_scaffold_18114_2	MER000474_peptidase_Clp_(type_1)_(Escherichia_coli)_[S14_001]_S14_{peptidase_unit:_1_207}	MER000474	63.08	195	71	1	1	195	14	207	2e-93	272	B6_G15	B6_Guay15_scaffold_18114_2	Cytoplasmic	9.97
B6_Guay2_scaffold_04733_4	MER000474_peptidase_Clp_(type_1)_(Escherichia_coli)_[S14_001]_S14_{peptidase_unit:_1_207}	MER000474	59.47	190	75	1	7	196	16	203	1e-83	248	B6_G2	B6_Guay2_scaffold_04733_4	Cytoplasmic	9.97
B6_Guay2_scaffold_04733_5	MER000474_peptidase_Clp_(type_1)_(Escherichia_coli)_[S14_001]_S14_{peptidase_unit:_1_207}	MER000474	44.22	199	110	1	7	204	5	203	8e-55	174	B6_G2	B6_Guay2_scaffold_04733_5	Cytoplasmic	9.97
B6_Guay4_scaffold_04740_10	MER000474_peptidase_Clp_(type_1)_(Escherichia_coli)_[S14_001]_S14_{peptidase_unit:_1_207}	MER000474	64.06	192	69	0	1	192	14	205	4e-98	284	B6_G4	B6_Guay4_scaffold_04740_10	Cytoplasmic	9.26
B6_Guay9_scaffold_02265_7	MER000474_peptidase_Clp_(type_1)_(Escherichia_coli)_[S14_001]_S14_{peptidase_unit:_1_207}	MER000474	51.6	188	91	0	32	219	16	203	2e-72	220	B6_G9	B6_Guay9_scaffold_02265_7	Cytoplasmic	9.97
B60_Guay16_scaffold_00514_4	MER000474_peptidase_Clp_(type_1)_(Escherichia_coli)_[S14_001]_S14_{peptidase_unit:_1_207}	MER000474	58.55	193	80	0	1	193	14	206	7e-92	268	B60_G16	B60_Guay16_scaffold_00514_4	Cytoplasmic	9.26
B61_Guay9_scaffold_02600_4	MER000474_peptidase_Clp_(type_1)_(Escherichia_coli)_[S14_001]_S14_{peptidase_unit:_1_207}	MER000474	52.69	186	88	0	34	219	18	203	8e-73	221	B61_G9	B61_Guay9_scaffold_02600_4	Cytoplasmic	9.97
B62_Guay9_scaffold_02183_4	MER000474_peptidase_Clp_(type_1)_(Escherichia_coli)_[S14_001]_S14_{peptidase_unit:_1_207}	MER000474	64.21	190	68	0	1	190	14	203	1e-96	280	B62_G9	B62_Guay9_scaffold_02183_4	Cytoplasmic	9.97
B62_Guay9_scaffold_09101_6	MER000474_peptidase_Clp_(type_1)_(Escherichia_coli)_[S14_001]_S14_{peptidase_unit:_1_207}	MER000474	39.78	186	112	0	13	198	22	207	1e-46	153	B62_G9	B62_Guay9_scaffold_09101_6	Cytoplasmic	9.26
B64_Guay9_scaffold_12501_2	MER000474_peptidase_Clp_(type_1)_(Escherichia_coli)_[S14_001]_S14_{peptidase_unit:_1_207}	MER000474	64.77	193	68	0	1	193	14	206	7e-98	284	B64_G9	B64_Guay9_scaffold_12501_2	Cytoplasmic	9.97
B66_Guay1_scaffold_46506_4	MER000474_peptidase_Clp_(type_1)_(Escherichia_coli)_[S14_001]_S14_{peptidase_unit:_1_207}	MER000474	57.98	188	79	0	8	195	16	203	2e-80	239	B66_G1	B66_Guay1_scaffold_46506_4	Cytoplasmic	9.96
B66_Guay9_scaffold_27201_5	MER000474_peptidase_Clp_(type_1)_(Escherichia_coli)_[S14_001]_S14_{peptidase_unit:_1_207}	MER000474	64.74	190	67	0	1	190	14	203	1e-96	281	B66_G9	B66_Guay9_scaffold_27201_5	Cytoplasmic	9.97
B68_Guay16_scaffold_02293_1	MER000474_peptidase_Clp_(type_1)_(Escherichia_coli)_[S14_001]_S14_{peptidase_unit:_1_207}	MER000474	57.67	163	69	0	1	163	42	204	4e-68	207	B68_G16	B68_Guay16_scaffold_02293_1	Cytoplasmic	9.97
B68_Guay16_scaffold_29258_2	MER000474_peptidase_Clp_(type_1)_(Escherichia_coli)_[S14_001]_S14_{peptidase_unit:_1_207}	MER000474	58.64	191	79	0	6	196	14	204	4e-82	244	B68_G16	B68_Guay16_scaffold_29258_2	Cytoplasmic	9.97
B68_Guay9_scaffold_00395_23	MER000474_peptidase_Clp_(type_1)_(Escherichia_coli)_[S14_001]_S14_{peptidase_unit:_1_207}	MER000474	63.59	195	70	1	1	195	14	207	2e-93	272	B68_G9	B68_Guay9_scaffold_00395_23	Cytoplasmic	9.97
B7_Guay16_scaffold_09741_7	MER000474_peptidase_Clp_(type_1)_(Escherichia_coli)_[S14_001]_S14_{peptidase_unit:_1_207}	MER000474	56.54	191	83	0	7	197	17	207	1e-84	250	B7_G16	B7_Guay16_scaffold_09741_7	Cytoplasmic	9.26
B7_Guay2_scaffold_06215_4	MER000474_peptidase_Clp_(type_1)_(Escherichia_coli)_[S14_001]_S14_{peptidase_unit:_1_207}	MER000474	62.18	193	73	0	1	193	14	206	8e-96	279	B7_G2	B7_Guay2_scaffold_06215_4	Cytoplasmic	9.97
B7_Guay4_scaffold_05649_10	MER000474_peptidase_Clp_(type_1)_(Escherichia_coli)_[S14_001]_S14_{peptidase_unit:_1_207}	MER000474	62.3	191	72	0	1	191	14	204	1e-90	265	B7_G4	B7_Guay4_scaffold_05649_10	Cytoplasmic	9.26
B7_Guay6_scaffold_06123_2	MER000474_peptidase_Clp_(type_1)_(Escherichia_coli)_[S14_001]_S14_{peptidase_unit:_1_207}	MER000474	39.31	173	105	0	19	191	32	204	2e-46	152	B7_G6	B7_Guay6_scaffold_06123_2	Cytoplasmic	9.97
B7_Guay6_scaffold_21821_4	MER000474_peptidase_Clp_(type_1)_(Escherichia_coli)_[S14_001]_S14_{peptidase_unit:_1_207}	MER000474	61.83	186	71	0	4	189	17	202	1e-88	260	B7_G6	B7_Guay6_scaffold_21821_4	Cytoplasmic	9.97
B7_Guay9_scaffold_37360_3	MER000474_peptidase_Clp_(type_1)_(Escherichia_coli)_[S14_001]_S14_{peptidase_unit:_1_207}	MER000474	64.4	191	68	0	14	204	16	206	6e-99	287	B7_G9	B7_Guay9_scaffold_37360_3	Cytoplasmic	9.97
B70_Guay16_scaffold_00198_26	MER000474_peptidase_Clp_(type_1)_(Escherichia_coli)_[S14_001]_S14_{peptidase_unit:_1_207}	MER000474	61.66	193	73	1	7	199	15	206	3e-91	267	B70_G16	B70_Guay16_scaffold_00198_26	Cytoplasmic	9.97
B71_Guay9_scaffold_01111_24	MER000474_peptidase_Clp_(type_1)_(Escherichia_coli)_[S14_001]_S14_{peptidase_unit:_1_207}	MER000474	53.09	194	91	0	1	194	14	207	4e-80	238	B71_G9	B71_Guay9_scaffold_01111_24	Cytoplasmic	9.26
B73_Guay16_scaffold_20891_2	MER000474_peptidase_Clp_(type_1)_(Escherichia_coli)_[S14_001]_S14_{peptidase_unit:_1_207}	MER000474	61.78	191	73	0	10	200	17	207	2e-94	275	B73_G16	B73_Guay16_scaffold_20891_2	Cytoplasmic	9.97
B74_Guay16_scaffold_36734_2	MER000474_peptidase_Clp_(type_1)_(Escherichia_coli)_[S14_001]_S14_{peptidase_unit:_1_207}	MER000474	69.07	194	60	0	1	194	14	207	2e-104	301	B74_G16	B74_Guay16_scaffold_36734_2	Cytoplasmic	9.97
B78_Guay16_scaffold_04549_7	MER000474_peptidase_Clp_(type_1)_(Escherichia_coli)_[S14_001]_S14_{peptidase_unit:_1_207}	MER000474	58.64	191	79	0	6	196	16	206	2e-92	270	B78_G16	B78_Guay16_scaffold_04549_7	Cytoplasmic	9.97
B79_Guay16_scaffold_00109_31	MER000474_peptidase_Clp_(type_1)_(Escherichia_coli)_[S14_001]_S14_{peptidase_unit:_1_207}	MER000474	61.66	193	74	0	1	193	14	206	1e-93	273	B79_G16	B79_Guay16_scaffold_00109_31	Cytoplasmic	9.26
B79_Guay9_scaffold_30758_2	MER000474_peptidase_Clp_(type_1)_(Escherichia_coli)_[S14_001]_S14_{peptidase_unit:_1_207}	MER000474	60.21	191	76	0	8	198	12	202	5e-89	261	B79_G9	B79_Guay9_scaffold_30758_2	Cytoplasmic	9.97
B8_Guay11_scaffold_06466_2	MER000474_peptidase_Clp_(type_1)_(Escherichia_coli)_[S14_001]_S14_{peptidase_unit:_1_207}	MER000474	63.02	192	70	1	11	202	16	206	1e-89	263	B8_G11	B8_Guay11_scaffold_06466_2	Cytoplasmic	9.97
B8_Guay2_scaffold_07396_5	MER000474_peptidase_Clp_(type_1)_(Escherichia_coli)_[S14_001]_S14_{peptidase_unit:_1_207}	MER000474	62.11	190	72	0	5	194	17	206	2e-94	275	B8_G2	B8_Guay2_scaffold_07396_5	Cytoplasmic	9.97
B8_Guay2_scaffold_11888_2	MER000474_peptidase_Clp_(type_1)_(Escherichia_coli)_[S14_001]_S14_{peptidase_unit:_1_207}	MER000474	61.05	190	74	0	5	194	17	206	3e-92	269	B8_G2	B8_Guay2_scaffold_11888_2	Cytoplasmic	9.97
B8_Guay6_scaffold_07547_9	MER000474_peptidase_Clp_(type_1)_(Escherichia_coli)_[S14_001]_S14_{peptidase_unit:_1_207}	MER000474	51.06	188	92	0	32	219	16	203	1e-69	213	B8_G6	B8_Guay6_scaffold_07547_9	Cytoplasmic	9.97
B8_Guay9_scaffold_06619_5	MER000474_peptidase_Clp_(type_1)_(Escherichia_coli)_[S14_001]_S14_{peptidase_unit:_1_207}	MER000474	58.03	193	81	0	1	193	14	206	3e-91	267	B8_G9	B8_Guay9_scaffold_06619_5	Cytoplasmic	9.97
B81_Guay9_scaffold_05926_12	MER000474_peptidase_Clp_(type_1)_(Escherichia_coli)_[S14_001]_S14_{peptidase_unit:_1_207}	MER000474	60.21	191	76	0	2	192	16	206	1e-94	276	B81_G9	B81_Guay9_scaffold_05926_12	Cytoplasmic	9.97
B83_Guay9_scaffold_84514_2	MER000474_peptidase_Clp_(type_1)_(Escherichia_coli)_[S14_001]_S14_{peptidase_unit:_1_207}	MER000474	65.24	187	65	0	12	198	16	202	1e-89	263	B83_G9	B83_Guay9_scaffold_84514_2	Cytoplasmic	9.97
B9_Guay11_scaffold_11299_4	MER000474_peptidase_Clp_(type_1)_(Escherichia_coli)_[S14_001]_S14_{peptidase_unit:_1_207}	MER000474	56.08	189	82	1	8	196	16	203	4e-79	236	B9_G11	B9_Guay11_scaffold_11299_4	Cytoplasmic	9.97
B9_Guay15_scaffold_01376_7	MER000474_peptidase_Clp_(type_1)_(Escherichia_coli)_[S14_001]_S14_{peptidase_unit:_1_207}	MER000474	59.16	191	78	0	7	197	15	205	2e-86	254	B9_G15	B9_Guay15_scaffold_01376_7	Cytoplasmic	9.97
B9_Guay2_scaffold_01228_12	MER000474_peptidase_Clp_(type_1)_(Escherichia_coli)_[S14_001]_S14_{peptidase_unit:_1_207}	MER000474	50	192	96	0	33	224	16	207	3e-70	214	B9_G2	B9_Guay2_scaffold_01228_12	Cytoplasmic	9.97
B9_Guay9_scaffold_10590_4	MER000474_peptidase_Clp_(type_1)_(Escherichia_coli)_[S14_001]_S14_{peptidase_unit:_1_207}	MER000474	64.92	191	67	0	11	201	16	206	3e-96	280	B9_G9	B9_Guay9_scaffold_10590_4	Cytoplasmic	9.97
B94_Guay9_scaffold_42099_2	MER000474_peptidase_Clp_(type_1)_(Escherichia_coli)_[S14_001]_S14_{peptidase_unit:_1_207}	MER000474	67.54	191	62	0	2	192	16	206	3e-102	295	B94_G9	B94_Guay9_scaffold_42099_2	Cytoplasmic	9.97
B96_Guay9_scaffold_41817_2	MER000474_peptidase_Clp_(type_1)_(Escherichia_coli)_[S14_001]_S14_{peptidase_unit:_1_207}	MER000474	63.1	187	69	0	6	192	17	203	1e-90	265	B96_G9	B96_Guay9_scaffold_41817_2	Cytoplasmic	9.97
B97_Guay9_scaffold_03892_5	MER000474_peptidase_Clp_(type_1)_(Escherichia_coli)_[S14_001]_S14_{peptidase_unit:_1_207}	MER000474	61.34	194	75	0	1	194	14	207	3e-97	282	B97_G9	B97_Guay9_scaffold_03892_5	Cytoplasmic	9.97
B98_Guay9_scaffold_10362_6	MER000474_peptidase_Clp_(type_1)_(Escherichia_coli)_[S14_001]_S14_{peptidase_unit:_1_207}	MER000474	61.17	188	73	0	7	194	17	204	8e-89	261	B98_G9	B98_Guay9_scaffold_10362_6	Cytoplasmic	9.26
B1_Guay1_scaffold_11123_1	MER000485_Lon_A_peptidase_(Escherichia_coli)_[S16_001]_S16_{peptidase_unit:_537_784}	MER000485	45.53	235	127	1	20	253	1	235	1e-67	210	B1_G1	B1_Guay1_scaffold_11123_1	Cytoplasmic	9.97
B1_Guay1_scaffold_54960_1	MER000485_Lon_A_peptidase_(Escherichia_coli)_[S16_001]_S16_{peptidase_unit:_537_784}	MER000485	50.9	222	104	3	1	221	23	240	1e-72	222	B1_G1	B1_Guay1_scaffold_54960_1	Cytoplasmic	9.97
B1_Guay11_scaffold_00073_12	MER000485_Lon_A_peptidase_(Escherichia_coli)_[S16_001]_S16_{peptidase_unit:_537_784}	MER000485	48.74	238	121	1	572	808	1	238	9e-74	241	B1_G11	B1_Guay11_scaffold_00073_12	Cytoplasmic	9.94
B1_Guay4_scaffold_29916_2	MER000485_Lon_A_peptidase_(Escherichia_coli)_[S16_001]_S16_{peptidase_unit:_537_784}	MER000485	45.64	241	130	1	548	787	1	241	4e-63	211	B1_G4	B1_Guay4_scaffold_29916_2	Cytoplasmic	9.97
B1_Guay4_scaffold_30366_5	MER000485_Lon_A_peptidase_(Escherichia_coli)_[S16_001]_S16_{peptidase_unit:_537_784}	MER000485	54.59	185	83	1	3	186	52	236	1e-61	194	B1_G4	B1_Guay4_scaffold_30366_5	Cytoplasmic	9.97
B10_Guay11_scaffold_02977_5	MER000485_Lon_A_peptidase_(Escherichia_coli)_[S16_001]_S16_{peptidase_unit:_537_784}	MER000485	49.16	238	120	1	572	808	1	238	2e-72	237	B10_G11	B10_Guay11_scaffold_02977_5	Cytoplasmic	9.94
B10_Guay13_scaffold_02838_5	MER000485_Lon_A_peptidase_(Escherichia_coli)_[S16_001]_S16_{peptidase_unit:_537_784}	MER000485	50	236	112	4	207	438	2	235	2e-75	236	B10_G13	B10_Guay13_scaffold_02838_5	Cytoplasmic	9.97
B10_Guay15_scaffold_02579_5	MER000485_Lon_A_peptidase_(Escherichia_coli)_[S16_001]_S16_{peptidase_unit:_537_784}	MER000485	50.63	237	116	1	521	756	1	237	3e-73	238	B10_G15	B10_Guay15_scaffold_02579_5	Cytoplasmic	9.97
B10_Guay4_scaffold_01053_11	MER000485_Lon_A_peptidase_(Escherichia_coli)_[S16_001]_S16_{peptidase_unit:_537_784}	MER000485	50.21	243	119	2	548	789	1	242	3e-70	231	B10_G4	B10_Guay4_scaffold_01053_11	Cytoplasmic	9.97
B10_Guay6_scaffold_76599_1	MER000485_Lon_A_peptidase_(Escherichia_coli)_[S16_001]_S16_{peptidase_unit:_537_784}	MER000485	57.45	235	100	0	547	781	1	235	2e-89	283	B10_G6	B10_Guay6_scaffold_76599_1	Cytoplasmic	9.97
B10_Guay9_scaffold_02773_14	MER000485_Lon_A_peptidase_(Escherichia_coli)_[S16_001]_S16_{peptidase_unit:_537_784}	MER000485	49.38	241	117	3	604	842	1	238	3e-72	237	B10_G9	B10_Guay9_scaffold_02773_14	Cytoplasmic	9.97
B10_Guay9_scaffold_19061_1	MER000485_Lon_A_peptidase_(Escherichia_coli)_[S16_001]_S16_{peptidase_unit:_537_784}	MER000485	48.72	234	119	1	566	798	2	235	3e-68	226	B10_G9	B10_Guay9_scaffold_19061_1	Cytoplasmic	9.97
B102_Guay9_scaffold_111948_3	MER000485_Lon_A_peptidase_(Escherichia_coli)_[S16_001]_S16_{peptidase_unit:_537_784}	MER000485	62.5	160	60	0	1	160	76	235	2e-65	202	B102_G9	B102_Guay9_scaffold_111948_3	Cytoplasmic	9.97
B102_Guay9_scaffold_84519_1	MER000485_Lon_A_peptidase_(Escherichia_coli)_[S16_001]_S16_{peptidase_unit:_537_784}	MER000485	51.35	185	88	2	565	748	1	184	9e-56	190	B102_G9	B102_Guay9_scaffold_84519_1	Cytoplasmic	9.97
B104_Guay9_scaffold_24840_2	MER000485_Lon_A_peptidase_(Escherichia_coli)_[S16_001]_S16_{peptidase_unit:_537_784}	MER000485	41.35	237	132	4	550	781	1	235	2e-54	186	B104_G9	B104_Guay9_scaffold_24840_2	Cytoplasmic	9.97
B107_Guay9_scaffold_06111_5	MER000485_Lon_A_peptidase_(Escherichia_coli)_[S16_001]_S16_{peptidase_unit:_537_784}	MER000485	56.12	237	102	1	536	772	1	235	6e-85	270	B107_G9	B107_Guay9_scaffold_06111_5	Cytoplasmic	9.97
B107_Guay9_scaffold_20973_1	MER000485_Lon_A_peptidase_(Escherichia_coli)_[S16_001]_S16_{peptidase_unit:_537_784}	MER000485	48.1	237	121	2	562	796	1	237	5e-69	228	B107_G9	B107_Guay9_scaffold_20973_1	Cytoplasmic	9.97
B107_Guay9_scaffold_59569_1	MER000485_Lon_A_peptidase_(Escherichia_coli)_[S16_001]_S16_{peptidase_unit:_537_784}	MER000485	49.37	237	118	2	216	450	1	237	9e-75	235	B107_G9	B107_Guay9_scaffold_59569_1	Cytoplasmic	9.97
B11_Guay15_scaffold_00178_23	MER000485_Lon_A_peptidase_(Escherichia_coli)_[S16_001]_S16_{peptidase_unit:_537_784}	MER000485	55.27	237	105	1	546	781	1	237	5e-76	246	B11_G15	B11_Guay15_scaffold_00178_23	Cytoplasmic	9.97
B11_Guay15_scaffold_02182_1	MER000485_Lon_A_peptidase_(Escherichia_coli)_[S16_001]_S16_{peptidase_unit:_537_784}	MER000485	56.35	197	85	1	549	744	1	197	2e-65	217	B11_G15	B11_Guay15_scaffold_02182_1	Cytoplasmic	9.97
B11_Guay2_scaffold_05286_4	MER000485_Lon_A_peptidase_(Escherichia_coli)_[S16_001]_S16_{peptidase_unit:_537_784}	MER000485	49.58	240	119	2	565	803	1	239	8e-71	233	B11_G2	B11_Guay2_scaffold_05286_4	Cytoplasmic	9.97
B11_Guay2_scaffold_07998_3	MER000485_Lon_A_peptidase_(Escherichia_coli)_[S16_001]_S16_{peptidase_unit:_537_784}	MER000485	58.72	235	97	0	527	761	1	235	2e-87	277	B11_G2	B11_Guay2_scaffold_07998_3	Cytoplasmic	9.97
B11_Guay4_scaffold_00035_44	MER000485_Lon_A_peptidase_(Escherichia_coli)_[S16_001]_S16_{peptidase_unit:_537_784}	MER000485	46.61	236	124	2	544	777	2	237	1e-63	212	B11_G4	B11_Guay4_scaffold_00035_44	Cytoplasmic	9.97
B11_Guay4_scaffold_01115_17	MER000485_Lon_A_peptidase_(Escherichia_coli)_[S16_001]_S16_{peptidase_unit:_537_784}	MER000485	52.28	241	111	2	541	780	1	238	2e-78	253	B11_G4	B11_Guay4_scaffold_01115_17	Cytoplasmic	9.97
B11_Guay6_scaffold_55059_3	MER000485_Lon_A_peptidase_(Escherichia_coli)_[S16_001]_S16_{peptidase_unit:_537_784}	MER000485	42	250	106	3	266	512	2	215	2e-53	181	B11_G6	B11_Guay6_scaffold_55059_3	Cytoplasmic	9.97
B11_Guay9_scaffold_05493_7	MER000485_Lon_A_peptidase_(Escherichia_coli)_[S16_001]_S16_{peptidase_unit:_537_784}	MER000485	46.69	242	123	2	542	783	2	237	2e-66	221	B11_G9	B11_Guay9_scaffold_05493_7	Cytoplasmic	9.97
B111_Guay9_scaffold_04951_3	MER000485_Lon_A_peptidase_(Escherichia_coli)_[S16_001]_S16_{peptidase_unit:_537_784}	MER000485	53.19	235	109	1	537	770	1	235	2e-77	250	B111_G9	B111_Guay9_scaffold_04951_3	Cytoplasmic	9.97
B111_Guay9_scaffold_04953_10	MER000485_Lon_A_peptidase_(Escherichia_coli)_[S16_001]_S16_{peptidase_unit:_537_784}	MER000485	59.57	235	95	0	546	780	1	235	2e-91	288	B111_G9	B111_Guay9_scaffold_04953_10	Cytoplasmic	9.97
B111_Guay9_scaffold_33442_2	MER000485_Lon_A_peptidase_(Escherichia_coli)_[S16_001]_S16_{peptidase_unit:_537_784}	MER000485	36.75	234	133	7	646	877	1	221	8e-29	115	B111_G9	B111_Guay9_scaffold_33442_2	Cytoplasmic	9.97
B111_Guay9_scaffold_49182_1	MER000485_Lon_A_peptidase_(Escherichia_coli)_[S16_001]_S16_{peptidase_unit:_537_784}	MER000485	43.22	236	132	1	472	707	2	235	4e-62	207	B111_G9	B111_Guay9_scaffold_49182_1	Cytoplasmic	9.97
B115_Guay9_scaffold_37627_1	MER000485_Lon_A_peptidase_(Escherichia_coli)_[S16_001]_S16_{peptidase_unit:_537_784}	MER000485	52.34	235	111	1	561	794	2	236	8e-74	241	B115_G9	B115_Guay9_scaffold_37627_1	Cytoplasmic	9.97
B116_Guay9_scaffold_12362_3	MER000485_Lon_A_peptidase_(Escherichia_coli)_[S16_001]_S16_{peptidase_unit:_537_784}	MER000485	42.4	250	105	3	543	789	2	215	3e-53	183	B116_G9	B116_Guay9_scaffold_12362_3	Cytoplasmic	9.97
B117_Guay9_scaffold_16429_7	MER000485_Lon_A_peptidase_(Escherichia_coli)_[S16_001]_S16_{peptidase_unit:_537_784}	MER000485	54.81	208	93	1	545	751	1	208	3e-72	236	B117_G9	B117_Guay9_scaffold_16429_7	Cytoplasmic	9.97
B117_Guay9_scaffold_37631_3	MER000485_Lon_A_peptidase_(Escherichia_coli)_[S16_001]_S16_{peptidase_unit:_537_784}	MER000485	47.3	241	127	0	543	783	1	241	4e-70	231	B117_G9	B117_Guay9_scaffold_37631_3	Cytoplasmic	9.97
B117_Guay9_scaffold_44937_3	MER000485_Lon_A_peptidase_(Escherichia_coli)_[S16_001]_S16_{peptidase_unit:_537_784}	MER000485	40.17	234	139	1	319	551	2	235	9e-57	191	B117_G9	B117_Guay9_scaffold_44937_3	Cytoplasmic	9.97
B119_Guay9_scaffold_06482_2	MER000485_Lon_A_peptidase_(Escherichia_coli)_[S16_001]_S16_{peptidase_unit:_537_784}	MER000485	43.46	237	132	1	431	667	1	235	1e-65	216	B119_G9	B119_Guay9_scaffold_06482_2	Cytoplasmic	9.97
B119_Guay9_scaffold_33133_3	MER000485_Lon_A_peptidase_(Escherichia_coli)_[S16_001]_S16_{peptidase_unit:_537_784}	MER000485	52.21	249	114	3	555	799	1	248	1e-75	246	B119_G9	B119_Guay9_scaffold_33133_3	Cytoplasmic	9.94
B12_Guay1_scaffold_04560_2	MER000485_Lon_A_peptidase_(Escherichia_coli)_[S16_001]_S16_{peptidase_unit:_537_784}	MER000485	47.62	231	119	1	535	763	1	231	1e-64	215	B12_G1	B12_Guay1_scaffold_04560_2	Cytoplasmic	9.97
B12_Guay1_scaffold_05714_9	MER000485_Lon_A_peptidase_(Escherichia_coli)_[S16_001]_S16_{peptidase_unit:_537_784}	MER000485	50.21	239	118	1	275	513	1	238	2e-71	228	B12_G1	B12_Guay1_scaffold_05714_9	Cytoplasmic	9.97
B12_Guay15_scaffold_00813_9	MER000485_Lon_A_peptidase_(Escherichia_coli)_[S16_001]_S16_{peptidase_unit:_537_784}	MER000485	51.05	237	113	2	544	778	1	236	2e-76	247	B12_G15	B12_Guay15_scaffold_00813_9	Cytoplasmic	9.97
B12_Guay15_scaffold_02152_1	MER000485_Lon_A_peptidase_(Escherichia_coli)_[S16_001]_S16_{peptidase_unit:_537_784}	MER000485	47.23	235	121	2	178	409	1	235	5e-69	219	B12_G15	B12_Guay15_scaffold_02152_1	Cytoplasmic	9.97
B12_Guay2_scaffold_04976_2	MER000485_Lon_A_peptidase_(Escherichia_coli)_[S16_001]_S16_{peptidase_unit:_537_784}	MER000485	47.92	240	125	0	539	778	2	241	2e-69	228	B12_G2	B12_Guay2_scaffold_04976_2	Cytoplasmic	9.97
B12_Guay2_scaffold_21683_3	MER000485_Lon_A_peptidase_(Escherichia_coli)_[S16_001]_S16_{peptidase_unit:_537_784}	MER000485	48.86	88	44	1	548	634	1	88	6e-21	90.5	B12_G2	B12_Guay2_scaffold_21683_3	Cytoplasmic	9.97
B12_Guay6_scaffold_22965_3	MER000485_Lon_A_peptidase_(Escherichia_coli)_[S16_001]_S16_{peptidase_unit:_537_784}	MER000485	48.74	238	118	3	583	817	2	238	8e-65	216	B12_G6	B12_Guay6_scaffold_22965_3	Cytoplasmic	9.97
B120_Guay9_scaffold_01190_9	MER000485_Lon_A_peptidase_(Escherichia_coli)_[S16_001]_S16_{peptidase_unit:_537_784}	MER000485	46.03	239	129	0	547	785	1	239	1e-66	221	B120_G9	B120_Guay9_scaffold_01190_9	Cytoplasmic	9.97
B120_Guay9_scaffold_01425_9	MER000485_Lon_A_peptidase_(Escherichia_coli)_[S16_001]_S16_{peptidase_unit:_537_784}	MER000485	53.49	215	100	0	545	759	1	215	2e-71	234	B120_G9	B120_Guay9_scaffold_01425_9	Cytoplasmic	9.97
B120_Guay9_scaffold_01979_15	MER000485_Lon_A_peptidase_(Escherichia_coli)_[S16_001]_S16_{peptidase_unit:_537_784}	MER000485	44.44	234	129	1	558	790	2	235	1e-61	207	B120_G9	B120_Guay9_scaffold_01979_15	Cytoplasmic	9.97
B120_Guay9_scaffold_38766_1	MER000485_Lon_A_peptidase_(Escherichia_coli)_[S16_001]_S16_{peptidase_unit:_537_784}	MER000485	42.07	145	84	0	2	146	97	241	1e-35	123	B120_G9	B120_Guay9_scaffold_38766_1	Cytoplasmic	9.26
B121_Guay9_scaffold_17398_4	MER000485_Lon_A_peptidase_(Escherichia_coli)_[S16_001]_S16_{peptidase_unit:_537_784}	MER000485	46.67	240	118	2	542	781	2	231	1e-64	215	B121_G9	B121_Guay9_scaffold_17398_4	Cytoplasmic	9.97
B124_Guay9_scaffold_83908_3	MER000485_Lon_A_peptidase_(Escherichia_coli)_[S16_001]_S16_{peptidase_unit:_537_784}	MER000485	45.85	253	115	3	42	294	1	231	3e-68	213	B124_G9	B124_Guay9_scaffold_83908_3	Cytoplasmic	9.97
B125_Guay9_scaffold_08328_1	MER000485_Lon_A_peptidase_(Escherichia_coli)_[S16_001]_S16_{peptidase_unit:_537_784}	MER000485	58.72	235	97	0	551	785	1	235	5e-91	287	B125_G9	B125_Guay9_scaffold_08328_1	Cytoplasmic	9.97
B126_Guay9_scaffold_32987_1	MER000485_Lon_A_peptidase_(Escherichia_coli)_[S16_001]_S16_{peptidase_unit:_537_784}	MER000485	49.79	239	120	0	272	510	1	239	2e-75	239	B126_G9	B126_Guay9_scaffold_32987_1	Cytoplasmic	9.97
B127_Guay9_scaffold_37107_3	MER000485_Lon_A_peptidase_(Escherichia_coli)_[S16_001]_S16_{peptidase_unit:_537_784}	MER000485	55.56	234	103	1	561	793	2	235	5e-79	255	B127_G9	B127_Guay9_scaffold_37107_3	Cytoplasmic	9.97
B127_Guay9_scaffold_42449_3	MER000485_Lon_A_peptidase_(Escherichia_coli)_[S16_001]_S16_{peptidase_unit:_537_784}	MER000485	50.81	248	120	2	572	818	2	248	9e-70	230	B127_G9	B127_Guay9_scaffold_42449_3	Cytoplasmic	9.97
B128_Guay9_scaffold_25493_4	MER000485_Lon_A_peptidase_(Escherichia_coli)_[S16_001]_S16_{peptidase_unit:_537_784}	MER000485	50.42	236	117	0	547	782	1	236	1e-71	234	B128_G9	B128_Guay9_scaffold_25493_4	Cytoplasmic	9.97
B129_Guay9_scaffold_75413_4	MER000485_Lon_A_peptidase_(Escherichia_coli)_[S16_001]_S16_{peptidase_unit:_537_784}	MER000485	59.04	166	68	0	1	166	66	231	3e-67	207	B129_G9	B129_Guay9_scaffold_75413_4	Cytoplasmic	9.97
B13_Guay15_scaffold_01712_8	MER000485_Lon_A_peptidase_(Escherichia_coli)_[S16_001]_S16_{peptidase_unit:_537_784}	MER000485	54.04	235	107	1	545	778	1	235	4e-78	252	B13_G15	B13_Guay15_scaffold_01712_8	Cytoplasmic	9.97
B13_Guay4_scaffold_15682_1	MER000485_Lon_A_peptidase_(Escherichia_coli)_[S16_001]_S16_{peptidase_unit:_537_784}	MER000485	56.17	235	103	0	232	466	1	235	1e-91	280	B13_G4	B13_Guay4_scaffold_15682_1	Cytoplasmic	9.97
B13_Guay6_scaffold_02908_16	MER000485_Lon_A_peptidase_(Escherichia_coli)_[S16_001]_S16_{peptidase_unit:_537_784}	MER000485	45.96	235	126	1	67	300	1	235	3e-68	214	B13_G6	B13_Guay6_scaffold_02908_16	Cytoplasmic	9.97
B130_Guay9_scaffold_00622_24	MER000485_Lon_A_peptidase_(Escherichia_coli)_[S16_001]_S16_{peptidase_unit:_537_784}	MER000485	57.83	166	70	0	1	166	74	239	1e-65	201	B130_G9	B130_Guay9_scaffold_00622_24	Cytoplasmic	9.26
B130_Guay9_scaffold_26447_4	MER000485_Lon_A_peptidase_(Escherichia_coli)_[S16_001]_S16_{peptidase_unit:_537_784}	MER000485	47.08	240	126	1	140	378	1	240	8e-71	223	B130_G9	B130_Guay9_scaffold_26447_4	Cytoplasmic	9.97
B133_Guay9_scaffold_46047_4	MER000485_Lon_A_peptidase_(Escherichia_coli)_[S16_001]_S16_{peptidase_unit:_537_784}	MER000485	46.41	237	126	1	429	665	1	236	4e-71	231	B133_G9	B133_Guay9_scaffold_46047_4	Cytoplasmic	9.97
B135_Guay9_scaffold_69545_1	MER000485_Lon_A_peptidase_(Escherichia_coli)_[S16_001]_S16_{peptidase_unit:_537_784}	MER000485	47.08	257	114	3	483	739	1	235	3e-67	222	B135_G9	B135_Guay9_scaffold_69545_1	Cytoplasmic	9.97
B137_Guay9_scaffold_14414_2	MER000485_Lon_A_peptidase_(Escherichia_coli)_[S16_001]_S16_{peptidase_unit:_537_784}	MER000485	51.27	236	115	0	547	782	1	236	8e-74	240	B137_G9	B137_Guay9_scaffold_14414_2	Cytoplasmic	9.97
B138_Guay9_scaffold_14980_7	MER000485_Lon_A_peptidase_(Escherichia_coli)_[S16_001]_S16_{peptidase_unit:_537_784}	MER000485	50.94	106	52	0	554	659	1	106	5e-25	102	B138_G9	B138_Guay9_scaffold_14980_7	Cytoplasmic	9.97
B14_Guay1_scaffold_01671_1	MER000485_Lon_A_peptidase_(Escherichia_coli)_[S16_001]_S16_{peptidase_unit:_537_784}	MER000485	50.83	240	116	2	204	442	1	239	3e-74	234	B14_G1	B14_Guay1_scaffold_01671_1	Cytoplasmic	9.97
B14_Guay1_scaffold_07642_4	MER000485_Lon_A_peptidase_(Escherichia_coli)_[S16_001]_S16_{peptidase_unit:_537_784}	MER000485	59.15	235	96	0	535	769	1	235	1e-87	278	B14_G1	B14_Guay1_scaffold_07642_4	Cytoplasmic	9.97
B14_Guay4_scaffold_02536_9	MER000485_Lon_A_peptidase_(Escherichia_coli)_[S16_001]_S16_{peptidase_unit:_537_784}	MER000485	47.04	253	112	3	548	800	1	231	6e-66	219	B14_G4	B14_Guay4_scaffold_02536_9	Cytoplasmic	9.97
B14_Guay9_scaffold_02789_14	MER000485_Lon_A_peptidase_(Escherichia_coli)_[S16_001]_S16_{peptidase_unit:_537_784}	MER000485	53.81	236	109	0	537	772	1	236	7e-81	259	B14_G9	B14_Guay9_scaffold_02789_14	Cytoplasmic	9.97
B14_Guay9_scaffold_25180_3	MER000485_Lon_A_peptidase_(Escherichia_coli)_[S16_001]_S16_{peptidase_unit:_537_784}	MER000485	51.67	240	111	2	550	789	1	235	7e-76	246	B14_G9	B14_Guay9_scaffold_25180_3	Cytoplasmic	9.97
B141_Guay9_scaffold_20798_8	MER000485_Lon_A_peptidase_(Escherichia_coli)_[S16_001]_S16_{peptidase_unit:_537_784}	MER000485	67.36	239	78	0	20	258	1	239	8e-109	317	B141_G9	B141_Guay9_scaffold_20798_8	Cytoplasmic	9.97
B144_Guay9_scaffold_03371_4	MER000485_Lon_A_peptidase_(Escherichia_coli)_[S16_001]_S16_{peptidase_unit:_537_784}	MER000485	47.23	235	123	1	549	782	1	235	3e-68	225	B144_G9	B144_Guay9_scaffold_03371_4	Cytoplasmic	9.97
B144_Guay9_scaffold_15607_8	MER000485_Lon_A_peptidase_(Escherichia_coli)_[S16_001]_S16_{peptidase_unit:_537_784}	MER000485	51.05	239	116	1	556	793	2	240	6e-69	227	B144_G9	B144_Guay9_scaffold_15607_8	Cytoplasmic	9.97
B144_Guay9_scaffold_40100_2	MER000485_Lon_A_peptidase_(Escherichia_coli)_[S16_001]_S16_{peptidase_unit:_537_784}	MER000485	54.47	235	107	0	547	781	1	235	6e-81	259	B144_G9	B144_Guay9_scaffold_40100_2	Cytoplasmic	9.97
B15_Guay17_scaffold_16974_1	MER000485_Lon_A_peptidase_(Escherichia_coli)_[S16_001]_S16_{peptidase_unit:_537_784}	MER000485	54.89	235	105	1	50	283	1	235	1e-83	252	B15_G17	B15_Guay17_scaffold_16974_1	Cytoplasmic	9.97
B15_Guay6_scaffold_02005_9	MER000485_Lon_A_peptidase_(Escherichia_coli)_[S16_001]_S16_{peptidase_unit:_537_784}	MER000485	66.67	243	81	0	540	782	1	243	4e-107	329	B15_G6	B15_Guay6_scaffold_02005_9	Cytoplasmic	9.97
B15_Guay9_scaffold_16048_5	MER000485_Lon_A_peptidase_(Escherichia_coli)_[S16_001]_S16_{peptidase_unit:_537_784}	MER000485	47.62	231	119	1	553	781	1	231	1e-63	213	B15_G9	B15_Guay9_scaffold_16048_5	Cytoplasmic	9.97
B15_Guay9_scaffold_51730_2	MER000485_Lon_A_peptidase_(Escherichia_coli)_[S16_001]_S16_{peptidase_unit:_537_784}	MER000485	52.12	236	112	1	540	775	1	235	6e-73	238	B15_G9	B15_Guay9_scaffold_51730_2	Cytoplasmic	9.97
B16_Guay2_scaffold_11138_4	MER000485_Lon_A_peptidase_(Escherichia_coli)_[S16_001]_S16_{peptidase_unit:_537_784}	MER000485	53.19	235	106	2	560	790	1	235	7e-73	238	B16_G2	B16_Guay2_scaffold_11138_4	Cytoplasmic	9.97
B16_Guay4_scaffold_09773_6	MER000485_Lon_A_peptidase_(Escherichia_coli)_[S16_001]_S16_{peptidase_unit:_537_784}	MER000485	54.94	233	104	1	556	787	2	234	1e-76	248	B16_G4	B16_Guay4_scaffold_09773_6	Cytoplasmic	9.97
B16_Guay4_scaffold_13590_2	MER000485_Lon_A_peptidase_(Escherichia_coli)_[S16_001]_S16_{peptidase_unit:_537_784}	MER000485	57.45	235	100	0	547	781	1	235	8e-89	281	B16_G4	B16_Guay4_scaffold_13590_2	Cytoplasmic	9.97
B16_Guay6_scaffold_50277_1	MER000485_Lon_A_peptidase_(Escherichia_coli)_[S16_001]_S16_{peptidase_unit:_537_784}	MER000485	58.05	236	97	2	543	777	1	235	8e-86	273	B16_G6	B16_Guay6_scaffold_50277_1	Cytoplasmic	9.97
B16_Guay9_scaffold_04763_3	MER000485_Lon_A_peptidase_(Escherichia_coli)_[S16_001]_S16_{peptidase_unit:_537_784}	MER000485	50.42	238	117	1	566	802	1	238	1e-70	232	B16_G9	B16_Guay9_scaffold_04763_3	Cytoplasmic	9.97
B17_Guay1_scaffold_03746_1	MER000485_Lon_A_peptidase_(Escherichia_coli)_[S16_001]_S16_{peptidase_unit:_537_784}	MER000485	48.94	235	119	1	286	519	1	235	5e-72	231	B17_G1	B17_Guay1_scaffold_03746_1	Cytoplasmic	9.97
B17_Guay1_scaffold_14775_3	MER000485_Lon_A_peptidase_(Escherichia_coli)_[S16_001]_S16_{peptidase_unit:_537_784}	MER000485	49.79	235	118	0	538	772	1	235	4e-76	247	B17_G1	B17_Guay1_scaffold_14775_3	Cytoplasmic	9.97
B17_Guay16_scaffold_02741_4	MER000485_Lon_A_peptidase_(Escherichia_coli)_[S16_001]_S16_{peptidase_unit:_537_784}	MER000485	44.96	238	130	1	430	667	1	237	2e-70	229	B17_G16	B17_Guay16_scaffold_02741_4	Cytoplasmic	9.97
B17_Guay16_scaffold_03571_8	MER000485_Lon_A_peptidase_(Escherichia_coli)_[S16_001]_S16_{peptidase_unit:_537_784}	MER000485	59.57	235	95	0	557	791	1	235	1e-93	294	B17_G16	B17_Guay16_scaffold_03571_8	Cytoplasmic	9.97
B17_Guay4_scaffold_31295_4	MER000485_Lon_A_peptidase_(Escherichia_coli)_[S16_001]_S16_{peptidase_unit:_537_784}	MER000485	48.94	235	119	1	489	722	2	236	8e-68	223	B17_G4	B17_Guay4_scaffold_31295_4	Cytoplasmic	9.97
B17_Guay6_scaffold_20517_3	MER000485_Lon_A_peptidase_(Escherichia_coli)_[S16_001]_S16_{peptidase_unit:_537_784}	MER000485	47.9	238	123	1	567	803	1	238	1e-65	218	B17_G6	B17_Guay6_scaffold_20517_3	Cytoplasmic	9.97
B18_Guay16_scaffold_04484_2	MER000485_Lon_A_peptidase_(Escherichia_coli)_[S16_001]_S16_{peptidase_unit:_537_784}	MER000485	60.43	235	93	0	547	781	1	235	3e-91	288	B18_G16	B18_Guay16_scaffold_04484_2	Cytoplasmic	9.97
B18_Guay4_scaffold_04586_6	MER000485_Lon_A_peptidase_(Escherichia_coli)_[S16_001]_S16_{peptidase_unit:_537_784}	MER000485	47.66	235	122	1	574	807	1	235	2e-65	218	B18_G4	B18_Guay4_scaffold_04586_6	Cytoplasmic	9.97
B18_Guay6_scaffold_08384_1	MER000485_Lon_A_peptidase_(Escherichia_coli)_[S16_001]_S16_{peptidase_unit:_537_784}	MER000485	49.79	239	116	1	547	785	1	235	1e-70	232	B18_G6	B18_Guay6_scaffold_08384_1	Cytoplasmic	9.97
B18_Guay6_scaffold_12955_3	MER000485_Lon_A_peptidase_(Escherichia_coli)_[S16_001]_S16_{peptidase_unit:_537_784}	MER000485	47.66	235	123	0	537	771	1	235	1e-69	229	B18_G6	B18_Guay6_scaffold_12955_3	Cytoplasmic	9.97
B18_Guay9_scaffold_98903_4	MER000485_Lon_A_peptidase_(Escherichia_coli)_[S16_001]_S16_{peptidase_unit:_537_784}	MER000485	52.12	236	113	0	114	349	1	236	1e-77	239	B18_G9	B18_Guay9_scaffold_98903_4	Cytoplasmic	9.97
B19_Guay1_scaffold_04212_4	MER000485_Lon_A_peptidase_(Escherichia_coli)_[S16_001]_S16_{peptidase_unit:_537_784}	MER000485	44.54	238	131	1	541	777	1	238	4e-64	214	B19_G1	B19_Guay1_scaffold_04212_4	Cytoplasmic	9.97
B19_Guay16_scaffold_02791_10	MER000485_Lon_A_peptidase_(Escherichia_coli)_[S16_001]_S16_{peptidase_unit:_537_784}	MER000485	54.04	235	108	0	544	778	1	235	3e-80	258	B19_G16	B19_Guay16_scaffold_02791_10	Cytoplasmic	9.97
B19_Guay4_scaffold_10355_5	MER000485_Lon_A_peptidase_(Escherichia_coli)_[S16_001]_S16_{peptidase_unit:_537_784}	MER000485	72.38	239	66	0	519	757	1	239	7e-115	349	B19_G4	B19_Guay4_scaffold_10355_5	Cytoplasmic	9.97
B2_Guay1_scaffold_04638_5	MER000485_Lon_A_peptidase_(Escherichia_coli)_[S16_001]_S16_{peptidase_unit:_537_784}	MER000485	43.46	237	132	1	431	667	1	235	1e-65	216	B2_G1	B2_Guay1_scaffold_04638_5	Cytoplasmic	9.97
B2_Guay11_scaffold_08090_1	MER000485_Lon_A_peptidase_(Escherichia_coli)_[S16_001]_S16_{peptidase_unit:_537_784}	MER000485	50.63	237	113	2	529	764	2	235	2e-68	226	B2_G11	B2_Guay11_scaffold_08090_1	Cytoplasmic	9.97
B2_Guay13_scaffold_00468_5	MER000485_Lon_A_peptidase_(Escherichia_coli)_[S16_001]_S16_{peptidase_unit:_537_784}	MER000485	70.78	243	68	1	544	786	1	240	2e-114	349	B2_G13	B2_Guay13_scaffold_00468_5	Cytoplasmic	9.97
B2_Guay4_scaffold_65442_2	MER000485_Lon_A_peptidase_(Escherichia_coli)_[S16_001]_S16_{peptidase_unit:_537_784}	MER000485	47.66	235	122	1	235	468	1	235	1e-70	225	B2_G4	B2_Guay4_scaffold_65442_2	Cytoplasmic	9.97
B2_Guay9_scaffold_14458_1	MER000485_Lon_A_peptidase_(Escherichia_coli)_[S16_001]_S16_{peptidase_unit:_537_784}	MER000485	47.9	238	123	1	128	364	1	238	3e-69	218	B2_G9	B2_Guay9_scaffold_14458_1	Cytoplasmic	9.97
B20_Guay4_scaffold_08440_2	MER000485_Lon_A_peptidase_(Escherichia_coli)_[S16_001]_S16_{peptidase_unit:_537_784}	MER000485	51.42	247	114	4	603	847	1	243	5e-74	242	B20_G4	B20_Guay4_scaffold_08440_2	Cytoplasmic	9.94
B20_Guay6_scaffold_00040_8	MER000485_Lon_A_peptidase_(Escherichia_coli)_[S16_001]_S16_{peptidase_unit:_537_784}	MER000485	71.97	239	67	0	543	781	1	239	6e-117	355	B20_G6	B20_Guay6_scaffold_00040_8	Cytoplasmic	9.97
B21_Guay15_scaffold_00633_5	MER000485_Lon_A_peptidase_(Escherichia_coli)_[S16_001]_S16_{peptidase_unit:_537_784}	MER000485	50.6	251	116	3	534	781	2	247	6e-77	249	B21_G15	B21_Guay15_scaffold_00633_5	Cytoplasmic	9.97
B21_Guay16_scaffold_19202_3	MER000485_Lon_A_peptidase_(Escherichia_coli)_[S16_001]_S16_{peptidase_unit:_537_784}	MER000485	50.21	237	117	1	563	798	1	237	2e-74	242	B21_G16	B21_Guay16_scaffold_19202_3	Cytoplasmic	9.97
B21_Guay2_scaffold_01447_10	MER000485_Lon_A_peptidase_(Escherichia_coli)_[S16_001]_S16_{peptidase_unit:_537_784}	MER000485	68.62	239	75	0	543	781	1	239	3e-105	324	B21_G2	B21_Guay2_scaffold_01447_10	Cytoplasmic	9.97
B21_Guay4_scaffold_00050_62	MER000485_Lon_A_peptidase_(Escherichia_coli)_[S16_001]_S16_{peptidase_unit:_537_784}	MER000485	50	234	117	0	567	800	2	235	1e-71	234	B21_G4	B21_Guay4_scaffold_00050_62	Cytoplasmic	9.97
B21_Guay4_scaffold_02475_6	MER000485_Lon_A_peptidase_(Escherichia_coli)_[S16_001]_S16_{peptidase_unit:_537_784}	MER000485	53.36	238	107	2	546	779	1	238	2e-72	237	B21_G4	B21_Guay4_scaffold_02475_6	Cytoplasmic	9.97
B22_Guay1_scaffold_02999_2	MER000485_Lon_A_peptidase_(Escherichia_coli)_[S16_001]_S16_{peptidase_unit:_537_784}	MER000485	48.95	239	122	0	544	782	1	239	3e-69	228	B22_G1	B22_Guay1_scaffold_02999_2	Cytoplasmic	9.97
B22_Guay1_scaffold_10973_3	MER000485_Lon_A_peptidase_(Escherichia_coli)_[S16_001]_S16_{peptidase_unit:_537_784}	MER000485	43.98	241	133	2	300	539	1	240	2e-63	209	B22_G1	B22_Guay1_scaffold_10973_3	Cytoplasmic	9.97
B22_Guay1_scaffold_11668_5	MER000485_Lon_A_peptidase_(Escherichia_coli)_[S16_001]_S16_{peptidase_unit:_537_784}	MER000485	50.85	177	86	1	545	720	1	177	1e-48	169	B22_G1	B22_Guay1_scaffold_11668_5	Cytoplasmic	9.97
B22_Guay15_scaffold_00170_14	MER000485_Lon_A_peptidase_(Escherichia_coli)_[S16_001]_S16_{peptidase_unit:_537_784}	MER000485	51.26	238	114	2	542	779	1	236	2e-72	236	B22_G15	B22_Guay15_scaffold_00170_14	Cytoplasmic	9.97
B22_Guay4_scaffold_00585_19	MER000485_Lon_A_peptidase_(Escherichia_coli)_[S16_001]_S16_{peptidase_unit:_537_784}	MER000485	46.81	235	123	2	540	772	1	235	2e-62	209	B22_G4	B22_Guay4_scaffold_00585_19	Cytoplasmic	9.97
B22_Guay6_scaffold_07568_5	MER000485_Lon_A_peptidase_(Escherichia_coli)_[S16_001]_S16_{peptidase_unit:_537_784}	MER000485	52.54	236	108	3	552	784	1	235	9e-74	240	B22_G6	B22_Guay6_scaffold_07568_5	Cytoplasmic	9.97
B23_Guay16_scaffold_45367_3	MER000485_Lon_A_peptidase_(Escherichia_coli)_[S16_001]_S16_{peptidase_unit:_537_784}	MER000485	52.77	235	110	1	333	566	2	236	1e-79	251	B23_G16	B23_Guay16_scaffold_45367_3	Cytoplasmic	9.97
B23_Guay16_scaffold_50764_1	MER000485_Lon_A_peptidase_(Escherichia_coli)_[S16_001]_S16_{peptidase_unit:_537_784}	MER000485	59.41	239	97	0	163	401	1	239	2e-99	298	B23_G16	B23_Guay16_scaffold_50764_1	Cytoplasmic	9.97
B23_Guay4_scaffold_02298_15	MER000485_Lon_A_peptidase_(Escherichia_coli)_[S16_001]_S16_{peptidase_unit:_537_784}	MER000485	67.62	244	79	0	543	786	1	244	8e-114	347	B23_G4	B23_Guay4_scaffold_02298_15	Cytoplasmic	9.97
B23_Guay4_scaffold_17962_4	MER000485_Lon_A_peptidase_(Escherichia_coli)_[S16_001]_S16_{peptidase_unit:_537_784}	MER000485	66.94	248	82	0	543	790	1	248	1e-112	344	B23_G4	B23_Guay4_scaffold_17962_4	Cytoplasmic	9.97
B23_Guay6_scaffold_00022_58	MER000485_Lon_A_peptidase_(Escherichia_coli)_[S16_001]_S16_{peptidase_unit:_537_784}	MER000485	62.34	239	86	1	543	781	1	235	4e-99	308	B23_G6	B23_Guay6_scaffold_00022_58	Cytoplasmic	9.97
B24_Guay4_scaffold_00904_7	MER000485_Lon_A_peptidase_(Escherichia_coli)_[S16_001]_S16_{peptidase_unit:_537_784}	MER000485	45.96	235	126	1	562	795	1	235	1e-63	213	B24_G4	B24_Guay4_scaffold_00904_7	Cytoplasmic	9.97
B24_Guay6_scaffold_00044_41	MER000485_Lon_A_peptidase_(Escherichia_coli)_[S16_001]_S16_{peptidase_unit:_537_784}	MER000485	51.46	239	112	3	547	784	1	236	2e-70	231	B24_G6	B24_Guay6_scaffold_00044_41	Cytoplasmic	9.97
B25_Guay16_scaffold_09111_1	MER000485_Lon_A_peptidase_(Escherichia_coli)_[S16_001]_S16_{peptidase_unit:_537_784}	MER000485	48.94	235	119	1	481	714	1	235	3e-74	241	B25_G16	B25_Guay16_scaffold_09111_1	Cytoplasmic	9.97
B25_Guay16_scaffold_13320_8	MER000485_Lon_A_peptidase_(Escherichia_coli)_[S16_001]_S16_{peptidase_unit:_537_784}	MER000485	55.04	238	107	0	72	309	1	238	3e-91	274	B25_G16	B25_Guay16_scaffold_13320_8	Cytoplasmic	9.97
B25_Guay4_scaffold_01313_6	MER000485_Lon_A_peptidase_(Escherichia_coli)_[S16_001]_S16_{peptidase_unit:_537_784}	MER000485	69.58	240	73	0	545	784	1	240	4e-114	348	B25_G4	B25_Guay4_scaffold_01313_6	Cytoplasmic	9.97
B25_Guay6_scaffold_01897_1	MER000485_Lon_A_peptidase_(Escherichia_coli)_[S16_001]_S16_{peptidase_unit:_537_784}	MER000485	46.09	115	60	1	536	650	1	113	7e-25	102	B25_G6	B25_Guay6_scaffold_01897_1	Cytoplasmic	9.97
B25_Guay6_scaffold_14082_3	MER000485_Lon_A_peptidase_(Escherichia_coli)_[S16_001]_S16_{peptidase_unit:_537_784}	MER000485	46.38	235	125	1	552	785	1	235	3e-60	203	B25_G6	B25_Guay6_scaffold_14082_3	Cytoplasmic	9.97
B25_Guay6_scaffold_19067_4	MER000485_Lon_A_peptidase_(Escherichia_coli)_[S16_001]_S16_{peptidase_unit:_537_784}	MER000485	48.95	237	119	2	562	796	1	237	4e-71	233	B25_G6	B25_Guay6_scaffold_19067_4	Cytoplasmic	9.97
B26_Guay4_scaffold_00395_23	MER000485_Lon_A_peptidase_(Escherichia_coli)_[S16_001]_S16_{peptidase_unit:_537_784}	MER000485	69.87	239	72	0	535	773	1	239	8e-110	336	B26_G4	B26_Guay4_scaffold_00395_23	Cytoplasmic	9.97
B26_Guay6_scaffold_20814_3	MER000485_Lon_A_peptidase_(Escherichia_coli)_[S16_001]_S16_{peptidase_unit:_537_784}	MER000485	48.94	235	119	1	566	799	1	235	1e-67	224	B26_G6	B26_Guay6_scaffold_20814_3	Cytoplasmic	9.97
B27_Guay15_scaffold_02725_5	MER000485_Lon_A_peptidase_(Escherichia_coli)_[S16_001]_S16_{peptidase_unit:_537_784}	MER000485	57.79	244	101	2	536	779	1	242	1e-84	270	B27_G15	B27_Guay15_scaffold_02725_5	Cytoplasmic	9.97
B27_Guay15_scaffold_06596_2	MER000485_Lon_A_peptidase_(Escherichia_coli)_[S16_001]_S16_{peptidase_unit:_537_784}	MER000485	49.15	236	119	1	554	788	2	237	1e-71	234	B27_G15	B27_Guay15_scaffold_06596_2	Cytoplasmic	9.97
B27_Guay4_scaffold_00093_4	MER000485_Lon_A_peptidase_(Escherichia_coli)_[S16_001]_S16_{peptidase_unit:_537_784}	MER000485	54.2	238	105	3	604	840	1	235	5e-76	247	B27_G4	B27_Guay4_scaffold_00093_4	Cytoplasmic	9.97
B27_Guay6_scaffold_19650_1	MER000485_Lon_A_peptidase_(Escherichia_coli)_[S16_001]_S16_{peptidase_unit:_537_784}	MER000485	46.79	218	115	1	581	797	2	219	5e-61	205	B27_G6	B27_Guay6_scaffold_19650_1	Cytoplasmic	9.97
B28_Guay16_scaffold_06831_5	MER000485_Lon_A_peptidase_(Escherichia_coli)_[S16_001]_S16_{peptidase_unit:_537_784}	MER000485	49.36	235	118	1	575	808	1	235	7e-67	221	B28_G16	B28_Guay16_scaffold_06831_5	Cytoplasmic	9.97
B28_Guay17_scaffold_03815_3	MER000485_Lon_A_peptidase_(Escherichia_coli)_[S16_001]_S16_{peptidase_unit:_537_784}	MER000485	51.45	241	115	2	543	783	1	239	6e-80	257	B28_G17	B28_Guay17_scaffold_03815_3	Cytoplasmic	9.97
B28_Guay9_scaffold_16917_3	MER000485_Lon_A_peptidase_(Escherichia_coli)_[S16_001]_S16_{peptidase_unit:_537_784}	MER000485	44.54	238	131	1	541	777	1	238	3e-64	214	B28_G9	B28_Guay9_scaffold_16917_3	Cytoplasmic	9.97
B29_Guay16_scaffold_02096_1	MER000485_Lon_A_peptidase_(Escherichia_coli)_[S16_001]_S16_{peptidase_unit:_537_784}	MER000485	49.55	224	112	1	1	224	16	238	9e-72	220	B29_G16	B29_Guay16_scaffold_02096_1	Cytoplasmic	9.97
B29_Guay16_scaffold_06441_5	MER000485_Lon_A_peptidase_(Escherichia_coli)_[S16_001]_S16_{peptidase_unit:_537_784}	MER000485	47.06	221	115	1	530	748	1	221	4e-60	202	B29_G16	B29_Guay16_scaffold_06441_5	Cytoplasmic	9.97
B29_Guay4_scaffold_15468_4	MER000485_Lon_A_peptidase_(Escherichia_coli)_[S16_001]_S16_{peptidase_unit:_537_784}	MER000485	66.67	243	81	0	540	782	1	243	4e-107	329	B29_G4	B29_Guay4_scaffold_15468_4	Cytoplasmic	9.97
B29_Guay6_scaffold_03587_8	MER000485_Lon_A_peptidase_(Escherichia_coli)_[S16_001]_S16_{peptidase_unit:_537_784}	MER000485	45.49	233	125	1	433	665	1	231	7e-66	217	B29_G6	B29_Guay6_scaffold_03587_8	Cytoplasmic	9.97
B29_Guay9_scaffold_107400_1	MER000485_Lon_A_peptidase_(Escherichia_coli)_[S16_001]_S16_{peptidase_unit:_537_784}	MER000485	45.99	237	121	3	476	709	1	233	7e-59	198	B29_G9	B29_Guay9_scaffold_107400_1	Cytoplasmic	9.97
B3_Guay12_scaffold_02559_1	MER000485_Lon_A_peptidase_(Escherichia_coli)_[S16_001]_S16_{peptidase_unit:_537_784}	MER000485	56.17	235	103	0	545	779	1	235	4e-84	268	B3_G12	B3_Guay12_scaffold_02559_1	Cytoplasmic	9.97
B3_Guay13_scaffold_02173_3	MER000485_Lon_A_peptidase_(Escherichia_coli)_[S16_001]_S16_{peptidase_unit:_537_784}	MER000485	52.34	235	111	1	555	788	1	235	4e-76	246	B3_G13	B3_Guay13_scaffold_02173_3	Cytoplasmic	9.97
B3_Guay2_scaffold_02116_4	MER000485_Lon_A_peptidase_(Escherichia_coli)_[S16_001]_S16_{peptidase_unit:_537_784}	MER000485	47.03	236	124	1	140	374	1	236	2e-72	227	B3_G2	B3_Guay2_scaffold_02116_4	Cytoplasmic	9.97
B3_Guay2_scaffold_21930_1	MER000485_Lon_A_peptidase_(Escherichia_coli)_[S16_001]_S16_{peptidase_unit:_537_784}	MER000485	51.46	239	115	1	18	255	2	240	1e-75	231	B3_G2	B3_Guay2_scaffold_21930_1	Cytoplasmic	9.97
B3_Guay2_scaffold_28985_2	MER000485_Lon_A_peptidase_(Escherichia_coli)_[S16_001]_S16_{peptidase_unit:_537_784}	MER000485	54.47	235	107	0	547	781	1	235	6e-81	259	B3_G2	B3_Guay2_scaffold_28985_2	Cytoplasmic	9.97
B3_Guay4_scaffold_00978_13	MER000485_Lon_A_peptidase_(Escherichia_coli)_[S16_001]_S16_{peptidase_unit:_537_784}	MER000485	69.14	243	73	2	540	781	1	242	2e-111	340	B3_G4	B3_Guay4_scaffold_00978_13	Cytoplasmic	9.97
B30_Guay15_scaffold_04301_4	MER000485_Lon_A_peptidase_(Escherichia_coli)_[S16_001]_S16_{peptidase_unit:_537_784}	MER000485	55.23	239	106	1	573	810	2	240	1e-80	259	B30_G15	B30_Guay15_scaffold_04301_4	Cytoplasmic	9.97
B30_Guay16_scaffold_19612_3	MER000485_Lon_A_peptidase_(Escherichia_coli)_[S16_001]_S16_{peptidase_unit:_537_784}	MER000485	47.23	235	123	1	545	778	1	235	7e-69	227	B30_G16	B30_Guay16_scaffold_19612_3	Cytoplasmic	9.97
B30_Guay2_scaffold_00162_22	MER000485_Lon_A_peptidase_(Escherichia_coli)_[S16_001]_S16_{peptidase_unit:_537_784}	MER000485	54.39	239	108	1	623	860	2	240	2e-77	251	B30_G2	B30_Guay2_scaffold_00162_22	Cytoplasmic	9.97
B30_Guay2_scaffold_00434_14	MER000485_Lon_A_peptidase_(Escherichia_coli)_[S16_001]_S16_{peptidase_unit:_537_784}	MER000485	50.21	235	116	1	591	824	1	235	6e-68	224	B30_G2	B30_Guay2_scaffold_00434_14	Cytoplasmic	9.97
B30_Guay4_scaffold_06939_4	MER000485_Lon_A_peptidase_(Escherichia_coli)_[S16_001]_S16_{peptidase_unit:_537_784}	MER000485	67.36	239	78	0	535	773	1	239	7e-110	336	B30_G4	B30_Guay4_scaffold_06939_4	Cytoplasmic	9.97
B30_Guay6_scaffold_01110_12	MER000485_Lon_A_peptidase_(Escherichia_coli)_[S16_001]_S16_{peptidase_unit:_537_784}	MER000485	57.45	235	100	0	547	781	1	235	8e-89	281	B30_G6	B30_Guay6_scaffold_01110_12	Cytoplasmic	9.97
B30_Guay6_scaffold_05402_4	MER000485_Lon_A_peptidase_(Escherichia_coli)_[S16_001]_S16_{peptidase_unit:_537_784}	MER000485	54.94	233	104	1	556	787	2	234	1e-76	248	B30_G6	B30_Guay6_scaffold_05402_4	Cytoplasmic	9.97
B31_Guay1_scaffold_08244_3	MER000485_Lon_A_peptidase_(Escherichia_coli)_[S16_001]_S16_{peptidase_unit:_537_784}	MER000485	55.23	239	106	1	573	810	2	240	1e-80	259	B31_G1	B31_Guay1_scaffold_08244_3	Cytoplasmic	9.97
B31_Guay1_scaffold_12091_2	MER000485_Lon_A_peptidase_(Escherichia_coli)_[S16_001]_S16_{peptidase_unit:_537_784}	MER000485	53.82	249	112	2	564	811	2	248	7e-81	260	B31_G1	B31_Guay1_scaffold_12091_2	Cytoplasmic	9.97
B31_Guay4_scaffold_16953_5	MER000485_Lon_A_peptidase_(Escherichia_coli)_[S16_001]_S16_{peptidase_unit:_537_784}	MER000485	50.64	235	115	1	237	470	1	235	4e-75	237	B31_G4	B31_Guay4_scaffold_16953_5	Cytoplasmic	9.97
B32_Guay16_scaffold_25192_2	MER000485_Lon_A_peptidase_(Escherichia_coli)_[S16_001]_S16_{peptidase_unit:_537_784}	MER000485	43.29	231	113	1	545	757	1	231	1e-55	190	B32_G16	B32_Guay16_scaffold_25192_2	Cytoplasmic	9.97
B32_Guay6_scaffold_05132_4	MER000485_Lon_A_peptidase_(Escherichia_coli)_[S16_001]_S16_{peptidase_unit:_537_784}	MER000485	72.38	239	66	0	554	792	1	239	3e-114	348	B32_G6	B32_Guay6_scaffold_05132_4	Cytoplasmic	9.97
B33_Guay16_scaffold_04898_8	MER000485_Lon_A_peptidase_(Escherichia_coli)_[S16_001]_S16_{peptidase_unit:_537_784}	MER000485	55.74	235	104	0	545	779	1	235	4e-85	271	B33_G16	B33_Guay16_scaffold_04898_8	Cytoplasmic	9.94
B33_Guay4_scaffold_49527_1	MER000485_Lon_A_peptidase_(Escherichia_coli)_[S16_001]_S16_{peptidase_unit:_537_784}	MER000485	70.83	240	69	1	545	784	1	239	2e-113	346	B33_G4	B33_Guay4_scaffold_49527_1	Cytoplasmic	9.97
B33_Guay6_scaffold_00172_19	MER000485_Lon_A_peptidase_(Escherichia_coli)_[S16_001]_S16_{peptidase_unit:_537_784}	MER000485	69.14	243	73	2	540	781	1	242	2e-111	340	B33_G6	B33_Guay6_scaffold_00172_19	Cytoplasmic	9.97
B33_Guay9_scaffold_46453_4	MER000485_Lon_A_peptidase_(Escherichia_coli)_[S16_001]_S16_{peptidase_unit:_537_784}	MER000485	59.26	189	77	0	3	191	47	235	6e-75	227	B33_G9	B33_Guay9_scaffold_46453_4	Cytoplasmic	9.26
B34_Guay4_scaffold_06593_8	MER000485_Lon_A_peptidase_(Escherichia_coli)_[S16_001]_S16_{peptidase_unit:_537_784}	MER000485	68.62	239	75	0	543	781	1	239	3e-105	324	B34_G4	B34_Guay4_scaffold_06593_8	Cytoplasmic	9.97
B34_Guay6_scaffold_01228_1	MER000485_Lon_A_peptidase_(Escherichia_coli)_[S16_001]_S16_{peptidase_unit:_537_784}	MER000485	53.11	177	81	1	1	175	59	235	2e-58	184	B34_G6	B34_Guay6_scaffold_01228_1	Cytoplasmic	9.97
B34_Guay6_scaffold_85195_1	MER000485_Lon_A_peptidase_(Escherichia_coli)_[S16_001]_S16_{peptidase_unit:_537_784}	MER000485	66.12	245	81	1	323	567	1	243	2e-111	334	B34_G6	B34_Guay6_scaffold_85195_1	Cytoplasmic	9.97
B35_Guay6_scaffold_00012_65	MER000485_Lon_A_peptidase_(Escherichia_coli)_[S16_001]_S16_{peptidase_unit:_537_784}	MER000485	46.61	236	124	2	544	777	2	237	1e-63	212	B35_G6	B35_Guay6_scaffold_00012_65	Cytoplasmic	9.97
B35_Guay6_scaffold_00651_5	MER000485_Lon_A_peptidase_(Escherichia_coli)_[S16_001]_S16_{peptidase_unit:_537_784}	MER000485	52.28	241	111	2	541	780	1	238	2e-78	253	B35_G6	B35_Guay6_scaffold_00651_5	Cytoplasmic	9.97
B35_Guay9_scaffold_00358_13	MER000485_Lon_A_peptidase_(Escherichia_coli)_[S16_001]_S16_{peptidase_unit:_537_784}	MER000485	47.9	238	123	1	541	777	1	238	5e-67	222	B35_G9	B35_Guay9_scaffold_00358_13	Cytoplasmic	9.97
B35_Guay9_scaffold_02995_12	MER000485_Lon_A_peptidase_(Escherichia_coli)_[S16_001]_S16_{peptidase_unit:_537_784}	MER000485	52.12	236	107	4	531	762	2	235	3e-73	238	B35_G9	B35_Guay9_scaffold_02995_12	Cytoplasmic	9.97
B36_Guay15_scaffold_00040_19	MER000485_Lon_A_peptidase_(Escherichia_coli)_[S16_001]_S16_{peptidase_unit:_537_784}	MER000485	45.83	240	129	1	540	778	2	241	3e-67	222	B36_G15	B36_Guay15_scaffold_00040_19	Cytoplasmic	9.97
B36_Guay6_scaffold_40346_3	MER000485_Lon_A_peptidase_(Escherichia_coli)_[S16_001]_S16_{peptidase_unit:_537_784}	MER000485	68.2	239	76	0	535	773	1	239	4e-105	324	B36_G6	B36_Guay6_scaffold_40346_3	Cytoplasmic	9.97
B37_Guay1_scaffold_10410_1	MER000485_Lon_A_peptidase_(Escherichia_coli)_[S16_001]_S16_{peptidase_unit:_537_784}	MER000485	53.56	239	110	1	547	784	2	240	9e-80	256	B37_G1	B37_Guay1_scaffold_10410_1	Cytoplasmic	9.97
B37_Guay16_scaffold_08372_2	MER000485_Lon_A_peptidase_(Escherichia_coli)_[S16_001]_S16_{peptidase_unit:_537_784}	MER000485	35.59	236	134	6	646	879	2	221	9e-29	115	B37_G16	B37_Guay16_scaffold_08372_2	Unknown	7.33
B37_Guay16_scaffold_10708_5	MER000485_Lon_A_peptidase_(Escherichia_coli)_[S16_001]_S16_{peptidase_unit:_537_784}	MER000485	59.15	235	96	0	546	780	1	235	8e-92	289	B37_G16	B37_Guay16_scaffold_10708_5	Cytoplasmic	9.97
B37_Guay17_scaffold_02056_2	MER000485_Lon_A_peptidase_(Escherichia_coli)_[S16_001]_S16_{peptidase_unit:_537_784}	MER000485	47.92	240	125	0	539	778	2	241	2e-69	228	B37_G17	B37_Guay17_scaffold_02056_2	Cytoplasmic	9.97
B37_Guay17_scaffold_05126_1	MER000485_Lon_A_peptidase_(Escherichia_coli)_[S16_001]_S16_{peptidase_unit:_537_784}	MER000485	52.67	131	61	1	548	677	1	131	2e-39	144	B37_G17	B37_Guay17_scaffold_05126_1	Cytoplasmic	9.97
B37_Guay4_scaffold_15527_3	MER000485_Lon_A_peptidase_(Escherichia_coli)_[S16_001]_S16_{peptidase_unit:_537_784}	MER000485	41.35	237	132	4	550	781	1	235	2e-53	184	B37_G4	B37_Guay4_scaffold_15527_3	Cytoplasmic	9.97
B37_Guay6_scaffold_00397_22	MER000485_Lon_A_peptidase_(Escherichia_coli)_[S16_001]_S16_{peptidase_unit:_537_784}	MER000485	69.87	239	72	0	535	773	1	239	8e-110	336	B37_G6	B37_Guay6_scaffold_00397_22	Cytoplasmic	9.97
B37_Guay9_scaffold_04803_5	MER000485_Lon_A_peptidase_(Escherichia_coli)_[S16_001]_S16_{peptidase_unit:_537_784}	MER000485	70.78	243	68	1	544	786	1	240	2e-114	349	B37_G9	B37_Guay9_scaffold_04803_5	Cytoplasmic	9.97
B38_Guay16_scaffold_14150_2	MER000485_Lon_A_peptidase_(Escherichia_coli)_[S16_001]_S16_{peptidase_unit:_537_784}	MER000485	48.94	235	119	1	551	784	1	235	5e-73	238	B38_G16	B38_Guay16_scaffold_14150_2	Cytoplasmic	9.97
B38_Guay4_scaffold_00967_13	MER000485_Lon_A_peptidase_(Escherichia_coli)_[S16_001]_S16_{peptidase_unit:_537_784}	MER000485	50.65	231	113	1	539	768	1	231	6e-70	229	B38_G4	B38_Guay4_scaffold_00967_13	Cytoplasmic	9.97
B38_Guay9_scaffold_04593_5	MER000485_Lon_A_peptidase_(Escherichia_coli)_[S16_001]_S16_{peptidase_unit:_537_784}	MER000485	68.31	243	77	0	535	777	1	243	9e-117	354	B38_G9	B38_Guay9_scaffold_04593_5	Cytoplasmic	9.97
B39_Guay1_scaffold_02878_1	MER000485_Lon_A_peptidase_(Escherichia_coli)_[S16_001]_S16_{peptidase_unit:_537_784}	MER000485	54.04	235	108	0	183	417	1	235	8e-84	258	B39_G1	B39_Guay1_scaffold_02878_1	Cytoplasmic	9.97
B39_Guay15_scaffold_07017_6	MER000485_Lon_A_peptidase_(Escherichia_coli)_[S16_001]_S16_{peptidase_unit:_537_784}	MER000485	57.24	145	62	0	1	145	94	238	2e-58	183	B39_G15	B39_Guay15_scaffold_07017_6	Cytoplasmic	9.97
B39_Guay15_scaffold_08590_6	MER000485_Lon_A_peptidase_(Escherichia_coli)_[S16_001]_S16_{peptidase_unit:_537_784}	MER000485	54.04	235	108	0	297	531	1	235	3e-82	257	B39_G15	B39_Guay15_scaffold_08590_6	Cytoplasmic	9.97
B39_Guay16_scaffold_34415_1	MER000485_Lon_A_peptidase_(Escherichia_coli)_[S16_001]_S16_{peptidase_unit:_537_784}	MER000485	57.45	235	100	0	548	782	1	235	6e-90	284	B39_G16	B39_Guay16_scaffold_34415_1	Cytoplasmic	9.97
B39_Guay16_scaffold_37185_3	MER000485_Lon_A_peptidase_(Escherichia_coli)_[S16_001]_S16_{peptidase_unit:_537_784}	MER000485	53.19	235	109	1	231	464	1	235	5e-80	249	B39_G16	B39_Guay16_scaffold_37185_3	Cytoplasmic	9.97
B39_Guay6_scaffold_30129_3	MER000485_Lon_A_peptidase_(Escherichia_coli)_[S16_001]_S16_{peptidase_unit:_537_784}	MER000485	53.97	189	83	2	546	730	1	189	1e-57	195	B39_G6	B39_Guay6_scaffold_30129_3	Cytoplasmic	9.97
B39_Guay9_scaffold_06878_8	MER000485_Lon_A_peptidase_(Escherichia_coli)_[S16_001]_S16_{peptidase_unit:_537_784}	MER000485	47.23	235	123	1	571	804	1	235	7e-68	224	B39_G9	B39_Guay9_scaffold_06878_8	Cytoplasmic	9.97
B4_Guay1_scaffold_00295_22	MER000485_Lon_A_peptidase_(Escherichia_coli)_[S16_001]_S16_{peptidase_unit:_537_784}	MER000485	54.39	239	108	1	573	810	2	240	9e-78	251	B4_G1	B4_Guay1_scaffold_00295_22	Cytoplasmic	9.97
B4_Guay1_scaffold_11011_1	MER000485_Lon_A_peptidase_(Escherichia_coli)_[S16_001]_S16_{peptidase_unit:_537_784}	MER000485	50.21	235	116	1	591	824	1	235	6e-68	224	B4_G1	B4_Guay1_scaffold_11011_1	Cytoplasmic	9.97
B4_Guay6_scaffold_26667_1	MER000485_Lon_A_peptidase_(Escherichia_coli)_[S16_001]_S16_{peptidase_unit:_537_784}	MER000485	45.96	235	126	1	150	383	1	235	4e-69	219	B4_G6	B4_Guay6_scaffold_26667_1	Cytoplasmic	9.97
B4_Guay9_scaffold_03651_11	MER000485_Lon_A_peptidase_(Escherichia_coli)_[S16_001]_S16_{peptidase_unit:_537_784}	MER000485	53.97	239	109	1	555	792	1	239	2e-79	256	B4_G9	B4_Guay9_scaffold_03651_11	Cytoplasmic	9.97
B4_Guay9_scaffold_21281_2	MER000485_Lon_A_peptidase_(Escherichia_coli)_[S16_001]_S16_{peptidase_unit:_537_784}	MER000485	56.36	236	102	1	537	772	1	235	3e-86	274	B4_G9	B4_Guay9_scaffold_21281_2	Cytoplasmic	9.97
B40_Guay1_scaffold_10122_5	MER000485_Lon_A_peptidase_(Escherichia_coli)_[S16_001]_S16_{peptidase_unit:_537_784}	MER000485	60	125	50	0	1	125	111	235	8e-52	165	B40_G1	B40_Guay1_scaffold_10122_5	Cytoplasmic	9.26
B40_Guay1_scaffold_23374_1	MER000485_Lon_A_peptidase_(Escherichia_coli)_[S16_001]_S16_{peptidase_unit:_537_784}	MER000485	61.09	221	86	0	546	766	1	221	3e-90	284	B40_G1	B40_Guay1_scaffold_23374_1	Cytoplasmic	9.97
B40_Guay1_scaffold_27117_2	MER000485_Lon_A_peptidase_(Escherichia_coli)_[S16_001]_S16_{peptidase_unit:_537_784}	MER000485	51.06	235	114	1	544	777	1	235	1e-73	240	B40_G1	B40_Guay1_scaffold_27117_2	Cytoplasmic	9.97
B40_Guay1_scaffold_30879_1	MER000485_Lon_A_peptidase_(Escherichia_coli)_[S16_001]_S16_{peptidase_unit:_537_784}	MER000485	53.19	235	109	1	22	255	1	235	6e-83	251	B40_G1	B40_Guay1_scaffold_30879_1	Cytoplasmic	9.97
B40_Guay6_scaffold_11011_5	MER000485_Lon_A_peptidase_(Escherichia_coli)_[S16_001]_S16_{peptidase_unit:_537_784}	MER000485	67.36	239	78	0	535	773	1	239	7e-110	336	B40_G6	B40_Guay6_scaffold_11011_5	Cytoplasmic	9.97
B40_Guay9_scaffold_04297_3	MER000485_Lon_A_peptidase_(Escherichia_coli)_[S16_001]_S16_{peptidase_unit:_537_784}	MER000485	52.77	235	110	1	556	789	2	236	1e-77	251	B40_G9	B40_Guay9_scaffold_04297_3	Cytoplasmic	9.97
B40_Guay9_scaffold_18504_4	MER000485_Lon_A_peptidase_(Escherichia_coli)_[S16_001]_S16_{peptidase_unit:_537_784}	MER000485	60.75	186	73	0	547	732	1	186	2e-74	241	B40_G9	B40_Guay9_scaffold_18504_4	Cytoplasmic	9.94
B41_Guay1_scaffold_56804_2	MER000485_Lon_A_peptidase_(Escherichia_coli)_[S16_001]_S16_{peptidase_unit:_537_784}	MER000485	55.7	237	105	0	502	738	1	237	3e-85	270	B41_G1	B41_Guay1_scaffold_56804_2	Cytoplasmic	9.96
B41_Guay15_scaffold_09267_5	MER000485_Lon_A_peptidase_(Escherichia_coli)_[S16_001]_S16_{peptidase_unit:_537_784}	MER000485	51.28	117	57	0	5	121	121	237	4e-40	134	B41_G15	B41_Guay15_scaffold_09267_5	Cytoplasmic	9.97
B41_Guay16_scaffold_18178_2	MER000485_Lon_A_peptidase_(Escherichia_coli)_[S16_001]_S16_{peptidase_unit:_537_784}	MER000485	47.52	242	125	2	558	798	1	241	4e-71	233	B41_G16	B41_Guay16_scaffold_18178_2	Cytoplasmic	9.97
B41_Guay16_scaffold_19822_3	MER000485_Lon_A_peptidase_(Escherichia_coli)_[S16_001]_S16_{peptidase_unit:_537_784}	MER000485	42.19	237	137	0	545	781	2	238	2e-59	200	B41_G16	B41_Guay16_scaffold_19822_3	Cytoplasmic	9.94
B41_Guay9_scaffold_33525_4	MER000485_Lon_A_peptidase_(Escherichia_coli)_[S16_001]_S16_{peptidase_unit:_537_784}	MER000485	47.26	237	125	0	558	794	2	238	4e-70	230	B41_G9	B41_Guay9_scaffold_33525_4	Cytoplasmic	9.97
B42_Guay1_scaffold_08834_3	MER000485_Lon_A_peptidase_(Escherichia_coli)_[S16_001]_S16_{peptidase_unit:_537_784}	MER000485	51.27	236	115	0	547	782	1	236	7e-74	240	B42_G1	B42_Guay1_scaffold_08834_3	Cytoplasmic	9.97
B42_Guay1_scaffold_11150_3	MER000485_Lon_A_peptidase_(Escherichia_coli)_[S16_001]_S16_{peptidase_unit:_537_784}	MER000485	50.21	239	110	2	552	789	1	231	3e-72	236	B42_G1	B42_Guay1_scaffold_11150_3	Cytoplasmic	9.97
B42_Guay15_scaffold_06981_4	MER000485_Lon_A_peptidase_(Escherichia_coli)_[S16_001]_S16_{peptidase_unit:_537_784}	MER000485	51.63	215	104	0	538	752	1	215	7e-72	234	B42_G15	B42_Guay15_scaffold_06981_4	Cytoplasmic	9.97
B42_Guay15_scaffold_12203_5	MER000485_Lon_A_peptidase_(Escherichia_coli)_[S16_001]_S16_{peptidase_unit:_537_784}	MER000485	53.17	126	59	0	3	128	110	235	4e-43	143	B42_G15	B42_Guay15_scaffold_12203_5	Cytoplasmic	9.26
B42_Guay16_scaffold_08842_2	MER000485_Lon_A_peptidase_(Escherichia_coli)_[S16_001]_S16_{peptidase_unit:_537_784}	MER000485	50	234	116	1	538	771	1	233	3e-67	222	B42_G16	B42_Guay16_scaffold_08842_2	Cytoplasmic	9.97
B42_Guay16_scaffold_23048_1	MER000485_Lon_A_peptidase_(Escherichia_coli)_[S16_001]_S16_{peptidase_unit:_537_784}	MER000485	51.06	235	114	1	122	355	1	235	5e-77	238	B42_G16	B42_Guay16_scaffold_23048_1	Cytoplasmic	9.97
B42_Guay9_scaffold_04532_2	MER000485_Lon_A_peptidase_(Escherichia_coli)_[S16_001]_S16_{peptidase_unit:_537_784}	MER000485	44.44	234	129	1	568	800	2	235	1e-63	213	B42_G9	B42_Guay9_scaffold_04532_2	Cytoplasmic	9.97
B43_Guay1_scaffold_11172_4	MER000485_Lon_A_peptidase_(Escherichia_coli)_[S16_001]_S16_{peptidase_unit:_537_784}	MER000485	47.9	238	123	1	98	334	1	238	1e-69	218	B43_G1	B43_Guay1_scaffold_11172_4	Cytoplasmic	9.97
B43_Guay15_scaffold_07133_3	MER000485_Lon_A_peptidase_(Escherichia_coli)_[S16_001]_S16_{peptidase_unit:_537_784}	MER000485	52.03	246	117	1	541	785	1	246	6e-83	265	B43_G15	B43_Guay15_scaffold_07133_3	Cytoplasmic	9.97
B43_Guay16_scaffold_01449_11	MER000485_Lon_A_peptidase_(Escherichia_coli)_[S16_001]_S16_{peptidase_unit:_537_784}	MER000485	49.79	235	117	1	558	791	1	235	7e-72	236	B43_G16	B43_Guay16_scaffold_01449_11	Cytoplasmic	9.97
B43_Guay16_scaffold_01723_3	MER000485_Lon_A_peptidase_(Escherichia_coli)_[S16_001]_S16_{peptidase_unit:_537_784}	MER000485	50.21	235	117	0	538	772	1	235	5e-76	247	B43_G16	B43_Guay16_scaffold_01723_3	Cytoplasmic	9.97
B43_Guay6_scaffold_00450_27	MER000485_Lon_A_peptidase_(Escherichia_coli)_[S16_001]_S16_{peptidase_unit:_537_784}	MER000485	68.62	239	75	0	543	781	1	239	3e-105	324	B43_G6	B43_Guay6_scaffold_00450_27	Cytoplasmic	9.97
B45_Guay6_scaffold_79427_3	MER000485_Lon_A_peptidase_(Escherichia_coli)_[S16_001]_S16_{peptidase_unit:_537_784}	MER000485	55.7	237	103	1	247	483	1	235	4e-84	261	B45_G6	B45_Guay6_scaffold_79427_3	Cytoplasmic	9.97
B45_Guay9_scaffold_04118_2	MER000485_Lon_A_peptidase_(Escherichia_coli)_[S16_001]_S16_{peptidase_unit:_537_784}	MER000485	45.73	234	126	1	544	776	2	235	1e-64	216	B45_G9	B45_Guay9_scaffold_04118_2	Cytoplasmic	9.97
B45_Guay9_scaffold_75801_1	MER000485_Lon_A_peptidase_(Escherichia_coli)_[S16_001]_S16_{peptidase_unit:_537_784}	MER000485	50.21	239	119	0	544	782	1	239	3e-75	244	B45_G9	B45_Guay9_scaffold_75801_1	Cytoplasmic	9.97
B46_Guay16_scaffold_01434_5	MER000485_Lon_A_peptidase_(Escherichia_coli)_[S16_001]_S16_{peptidase_unit:_537_784}	MER000485	48.29	234	120	1	534	767	1	233	2e-60	203	B46_G16	B46_Guay16_scaffold_01434_5	Cytoplasmic	9.97
B46_Guay9_scaffold_10803_2	MER000485_Lon_A_peptidase_(Escherichia_coli)_[S16_001]_S16_{peptidase_unit:_537_784}	MER000485	59.15	235	96	0	557	791	1	235	7e-93	292	B46_G9	B46_Guay9_scaffold_10803_2	Cytoplasmic	9.97
B47_Guay9_scaffold_06772_7	MER000485_Lon_A_peptidase_(Escherichia_coli)_[S16_001]_S16_{peptidase_unit:_537_784}	MER000485	54.04	235	108	0	544	778	1	235	3e-80	258	B47_G9	B47_Guay9_scaffold_06772_7	Cytoplasmic	9.97
B48_Guay1_scaffold_25476_2	MER000485_Lon_A_peptidase_(Escherichia_coli)_[S16_001]_S16_{peptidase_unit:_537_784}	MER000485	52.77	235	110	1	556	789	2	236	2e-77	251	B48_G1	B48_Guay1_scaffold_25476_2	Cytoplasmic	9.97
B48_Guay15_scaffold_13081_4	MER000485_Lon_A_peptidase_(Escherichia_coli)_[S16_001]_S16_{peptidase_unit:_537_784}	MER000485	48.29	234	121	0	310	543	2	235	4e-70	226	B48_G15	B48_Guay15_scaffold_13081_4	Cytoplasmic	9.97
B48_Guay15_scaffold_19721_2	MER000485_Lon_A_peptidase_(Escherichia_coli)_[S16_001]_S16_{peptidase_unit:_537_784}	MER000485	56.96	237	101	1	548	783	1	237	7e-88	278	B48_G15	B48_Guay15_scaffold_19721_2	Cytoplasmic	9.97
B49_Guay16_scaffold_03220_8	MER000485_Lon_A_peptidase_(Escherichia_coli)_[S16_001]_S16_{peptidase_unit:_537_784}	MER000485	50.21	239	110	5	549	780	1	237	4e-66	219	B49_G16	B49_Guay16_scaffold_03220_8	Cytoplasmic	9.97
B5_Guay12_scaffold_11441_2	MER000485_Lon_A_peptidase_(Escherichia_coli)_[S16_001]_S16_{peptidase_unit:_537_784}	MER000485	52.94	238	109	2	533	768	1	237	1e-78	253	B5_G12	B5_Guay12_scaffold_11441_2	Cytoplasmic	9.97
B5_Guay17_scaffold_01028_1	MER000485_Lon_A_peptidase_(Escherichia_coli)_[S16_001]_S16_{peptidase_unit:_537_784}	MER000485	50.85	236	115	1	100	334	1	236	2e-77	238	B5_G17	B5_Guay17_scaffold_01028_1	Cytoplasmic	9.97
B5_Guay2_scaffold_01592_3	MER000485_Lon_A_peptidase_(Escherichia_coli)_[S16_001]_S16_{peptidase_unit:_537_784}	MER000485	35.59	236	134	6	646	879	2	221	9e-29	115	B5_G2	B5_Guay2_scaffold_01592_3	Unknown	7.33
B5_Guay2_scaffold_02935_8	MER000485_Lon_A_peptidase_(Escherichia_coli)_[S16_001]_S16_{peptidase_unit:_537_784}	MER000485	59.15	235	96	0	238	472	1	235	4e-94	287	B5_G2	B5_Guay2_scaffold_02935_8	Cytoplasmic	9.97
B5_Guay4_scaffold_16307_2	MER000485_Lon_A_peptidase_(Escherichia_coli)_[S16_001]_S16_{peptidase_unit:_537_784}	MER000485	44.35	230	127	1	554	782	2	231	3e-60	203	B5_G4	B5_Guay4_scaffold_16307_2	Cytoplasmic	9.97
B5_Guay4_scaffold_17627_3	MER000485_Lon_A_peptidase_(Escherichia_coli)_[S16_001]_S16_{peptidase_unit:_537_784}	MER000485	43.15	248	140	1	543	789	1	248	5e-66	219	B5_G4	B5_Guay4_scaffold_17627_3	Cytoplasmic	9.97
B5_Guay6_scaffold_04603_4	MER000485_Lon_A_peptidase_(Escherichia_coli)_[S16_001]_S16_{peptidase_unit:_537_784}	MER000485	70.78	243	68	1	544	786	1	240	2e-114	349	B5_G6	B5_Guay6_scaffold_04603_4	Cytoplasmic	9.97
B50_Guay9_scaffold_02965_4	MER000485_Lon_A_peptidase_(Escherichia_coli)_[S16_001]_S16_{peptidase_unit:_537_784}	MER000485	47.66	235	123	0	537	771	1	235	2e-69	229	B50_G9	B50_Guay9_scaffold_02965_4	Cytoplasmic	9.97
B51_Guay16_scaffold_04030_4	MER000485_Lon_A_peptidase_(Escherichia_coli)_[S16_001]_S16_{peptidase_unit:_537_784}	MER000485	52.54	236	111	1	545	779	1	236	3e-77	250	B51_G16	B51_Guay16_scaffold_04030_4	Cytoplasmic	9.97
B52_Guay1_scaffold_28363_2	MER000485_Lon_A_peptidase_(Escherichia_coli)_[S16_001]_S16_{peptidase_unit:_537_784}	MER000485	54.04	235	107	1	516	749	1	235	2e-78	252	B52_G1	B52_Guay1_scaffold_28363_2	Cytoplasmic	9.97
B52_Guay1_scaffold_57135_1	MER000485_Lon_A_peptidase_(Escherichia_coli)_[S16_001]_S16_{peptidase_unit:_537_784}	MER000485	51.9	237	109	3	558	792	1	234	5e-70	230	B52_G1	B52_Guay1_scaffold_57135_1	Cytoplasmic	9.97
B52_Guay9_scaffold_12208_5	MER000485_Lon_A_peptidase_(Escherichia_coli)_[S16_001]_S16_{peptidase_unit:_537_784}	MER000485	56.07	239	103	2	551	787	1	239	1e-75	246	B52_G9	B52_Guay9_scaffold_12208_5	Cytoplasmic	9.97
B53_Guay2_scaffold_21724_2	MER000485_Lon_A_peptidase_(Escherichia_coli)_[S16_001]_S16_{peptidase_unit:_537_784}	MER000485	71.97	239	67	0	543	781	1	239	6e-117	355	B53_G2	B53_Guay2_scaffold_21724_2	Cytoplasmic	9.97
B54_Guay16_scaffold_04301_2	MER000485_Lon_A_peptidase_(Escherichia_coli)_[S16_001]_S16_{peptidase_unit:_537_784}	MER000485	47.23	235	121	2	522	753	1	235	1e-65	218	B54_G16	B54_Guay16_scaffold_04301_2	Cytoplasmic	9.97
B55_Guay1_scaffold_00204_18	MER000485_Lon_A_peptidase_(Escherichia_coli)_[S16_001]_S16_{peptidase_unit:_537_784}	MER000485	71.97	239	67	0	543	781	1	239	6e-117	355	B55_G1	B55_Guay1_scaffold_00204_18	Cytoplasmic	9.97
B57_Guay9_scaffold_18837_2	MER000485_Lon_A_peptidase_(Escherichia_coli)_[S16_001]_S16_{peptidase_unit:_537_784}	MER000485	54.89	235	106	0	543	777	1	235	5e-84	268	B57_G9	B57_Guay9_scaffold_18837_2	Cytoplasmic	9.97
B58_Guay2_scaffold_04582_4	MER000485_Lon_A_peptidase_(Escherichia_coli)_[S16_001]_S16_{peptidase_unit:_537_784}	MER000485	53.42	234	106	2	535	765	2	235	5e-80	257	B58_G2	B58_Guay2_scaffold_04582_4	Cytoplasmic	9.97
B58_Guay2_scaffold_07208_8	MER000485_Lon_A_peptidase_(Escherichia_coli)_[S16_001]_S16_{peptidase_unit:_537_784}	MER000485	52.52	238	111	2	533	770	1	236	3e-74	241	B58_G2	B58_Guay2_scaffold_07208_8	Cytoplasmic	9.97
B58_Guay2_scaffold_12535_3	MER000485_Lon_A_peptidase_(Escherichia_coli)_[S16_001]_S16_{peptidase_unit:_537_784}	MER000485	51.26	238	114	2	533	770	1	236	2e-72	236	B58_G2	B58_Guay2_scaffold_12535_3	Cytoplasmic	9.97
B58_Guay9_scaffold_01655_13	MER000485_Lon_A_peptidase_(Escherichia_coli)_[S16_001]_S16_{peptidase_unit:_537_784}	MER000485	47.06	238	123	3	572	807	2	238	6e-67	222	B58_G9	B58_Guay9_scaffold_01655_13	Cytoplasmic	9.94
B59_Guay1_scaffold_59913_1	MER000485_Lon_A_peptidase_(Escherichia_coli)_[S16_001]_S16_{peptidase_unit:_537_784}	MER000485	56.04	91	40	0	1	91	148	238	8e-30	105	B59_G1	B59_Guay1_scaffold_59913_1	Cytoplasmic	9.96
B59_Guay9_scaffold_00075_2	MER000485_Lon_A_peptidase_(Escherichia_coli)_[S16_001]_S16_{peptidase_unit:_537_784}	MER000485	44.07	236	131	1	431	666	1	235	7e-66	217	B59_G9	B59_Guay9_scaffold_00075_2	Cytoplasmic	9.97
B59_Guay9_scaffold_00575_3	MER000485_Lon_A_peptidase_(Escherichia_coli)_[S16_001]_S16_{peptidase_unit:_537_784}	MER000485	49.38	243	122	1	555	796	1	243	2e-73	239	B59_G9	B59_Guay9_scaffold_00575_3	Cytoplasmic	9.97
B59_Guay9_scaffold_02471_5	MER000485_Lon_A_peptidase_(Escherichia_coli)_[S16_001]_S16_{peptidase_unit:_537_784}	MER000485	55.65	239	105	1	554	791	1	239	6e-76	246	B59_G9	B59_Guay9_scaffold_02471_5	Cytoplasmic	9.97
B59_Guay9_scaffold_03911_1	MER000485_Lon_A_peptidase_(Escherichia_coli)_[S16_001]_S16_{peptidase_unit:_537_784}	MER000485	56.6	235	102	0	549	783	1	235	4e-86	274	B59_G9	B59_Guay9_scaffold_03911_1	Cytoplasmic	9.94
B6_Guay1_scaffold_67652_3	MER000485_Lon_A_peptidase_(Escherichia_coli)_[S16_001]_S16_{peptidase_unit:_537_784}	MER000485	53.19	235	106	2	182	412	1	235	5e-76	237	B6_G1	B6_Guay1_scaffold_67652_3	Cytoplasmic	9.97
B6_Guay11_scaffold_12167_1	MER000485_Lon_A_peptidase_(Escherichia_coli)_[S16_001]_S16_{peptidase_unit:_537_784}	MER000485	52.54	236	111	1	547	781	1	236	5e-72	235	B6_G11	B6_Guay11_scaffold_12167_1	Cytoplasmic	9.97
B6_Guay15_scaffold_07197_2	MER000485_Lon_A_peptidase_(Escherichia_coli)_[S16_001]_S16_{peptidase_unit:_537_784}	MER000485	56.6	235	101	1	550	783	1	235	1e-85	272	B6_G15	B6_Guay15_scaffold_07197_2	Cytoplasmic	9.97
B6_Guay15_scaffold_22295_2	MER000485_Lon_A_peptidase_(Escherichia_coli)_[S16_001]_S16_{peptidase_unit:_537_784}	MER000485	56.5	177	76	1	550	725	1	177	2e-60	203	B6_G15	B6_Guay15_scaffold_22295_2	Cytoplasmic	9.97
B6_Guay4_scaffold_22508_3	MER000485_Lon_A_peptidase_(Escherichia_coli)_[S16_001]_S16_{peptidase_unit:_537_784}	MER000485	47.83	253	110	3	548	800	1	231	1e-65	218	B6_G4	B6_Guay4_scaffold_22508_3	Cytoplasmic	9.97
B6_Guay6_scaffold_25510_2	MER000485_Lon_A_peptidase_(Escherichia_coli)_[S16_001]_S16_{peptidase_unit:_537_784}	MER000485	57.87	235	99	0	547	781	1	235	9e-83	264	B6_G6	B6_Guay6_scaffold_25510_2	Cytoplasmic	9.97
B6_Guay6_scaffold_73982_2	MER000485_Lon_A_peptidase_(Escherichia_coli)_[S16_001]_S16_{peptidase_unit:_537_784}	MER000485	51.37	146	70	1	556	700	2	147	7e-40	145	B6_G6	B6_Guay6_scaffold_73982_2	Cytoplasmic	9.97
B6_Guay9_scaffold_27526_2	MER000485_Lon_A_peptidase_(Escherichia_coli)_[S16_001]_S16_{peptidase_unit:_537_784}	MER000485	46.64	238	126	1	567	803	1	238	1e-64	215	B6_G9	B6_Guay9_scaffold_27526_2	Cytoplasmic	9.97
B60_Guay16_scaffold_00286_30	MER000485_Lon_A_peptidase_(Escherichia_coli)_[S16_001]_S16_{peptidase_unit:_537_784}	MER000485	52.3	239	113	1	556	793	2	240	5e-77	249	B60_G16	B60_Guay16_scaffold_00286_30	Cytoplasmic	9.97
B60_Guay16_scaffold_00514_6	MER000485_Lon_A_peptidase_(Escherichia_coli)_[S16_001]_S16_{peptidase_unit:_537_784}	MER000485	59.57	235	95	0	547	781	1	235	6e-97	303	B60_G16	B60_Guay16_scaffold_00514_6	Cytoplasmic	9.97
B60_Guay16_scaffold_00531_5	MER000485_Lon_A_peptidase_(Escherichia_coli)_[S16_001]_S16_{peptidase_unit:_537_784}	MER000485	45.15	237	129	1	429	665	1	236	1e-68	224	B60_G16	B60_Guay16_scaffold_00531_5	Cytoplasmic	9.97
B60_Guay9_scaffold_00172_38	MER000485_Lon_A_peptidase_(Escherichia_coli)_[S16_001]_S16_{peptidase_unit:_537_784}	MER000485	47.03	236	124	1	554	788	2	237	5e-72	236	B60_G9	B60_Guay9_scaffold_00172_38	Cytoplasmic	9.96
B60_Guay9_scaffold_16786_5	MER000485_Lon_A_peptidase_(Escherichia_coli)_[S16_001]_S16_{peptidase_unit:_537_784}	MER000485	46.41	237	125	1	180	414	1	237	2e-73	231	B60_G9	B60_Guay9_scaffold_16786_5	Cytoplasmic	9.96
B61_Guay2_scaffold_07891_2	MER000485_Lon_A_peptidase_(Escherichia_coli)_[S16_001]_S16_{peptidase_unit:_537_784}	MER000485	51.58	221	105	2	557	775	1	221	4e-66	219	B61_G2	B61_Guay2_scaffold_07891_2	Cytoplasmic	9.97
B61_Guay9_scaffold_00082_14	MER000485_Lon_A_peptidase_(Escherichia_coli)_[S16_001]_S16_{peptidase_unit:_537_784}	MER000485	44.44	252	135	2	572	822	1	248	4e-65	217	B61_G9	B61_Guay9_scaffold_00082_14	Cytoplasmic	9.97
B63_Guay16_scaffold_22481_3	MER000485_Lon_A_peptidase_(Escherichia_coli)_[S16_001]_S16_{peptidase_unit:_537_784}	MER000485	53.42	234	108	1	573	805	2	235	1e-75	246	B63_G16	B63_Guay16_scaffold_22481_3	Cytoplasmic	9.97
B63_Guay9_scaffold_05632_12	MER000485_Lon_A_peptidase_(Escherichia_coli)_[S16_001]_S16_{peptidase_unit:_537_784}	MER000485	52.12	236	112	1	546	781	1	235	2e-74	242	B63_G9	B63_Guay9_scaffold_05632_12	Cytoplasmic	9.97
B63_Guay9_scaffold_12064_3	MER000485_Lon_A_peptidase_(Escherichia_coli)_[S16_001]_S16_{peptidase_unit:_537_784}	MER000485	46.64	253	113	3	548	800	1	231	1e-66	221	B63_G9	B63_Guay9_scaffold_12064_3	Cytoplasmic	9.97
B63_Guay9_scaffold_30514_4	MER000485_Lon_A_peptidase_(Escherichia_coli)_[S16_001]_S16_{peptidase_unit:_537_784}	MER000485	46.98	215	92	3	1	215	39	231	2e-62	195	B63_G9	B63_Guay9_scaffold_30514_4	Cytoplasmic	9.97
B64_Guay9_scaffold_12501_4	MER000485_Lon_A_peptidase_(Escherichia_coli)_[S16_001]_S16_{peptidase_unit:_537_784}	MER000485	56.68	247	106	1	549	794	1	247	9e-88	279	B64_G9	B64_Guay9_scaffold_12501_4	Cytoplasmic	9.97
B66_Guay9_scaffold_04929_2	MER000485_Lon_A_peptidase_(Escherichia_coli)_[S16_001]_S16_{peptidase_unit:_537_784}	MER000485	47.86	257	112	2	548	804	1	235	1e-70	232	B66_G9	B66_Guay9_scaffold_04929_2	Cytoplasmic	9.97
B68_Guay16_scaffold_05263_4	MER000485_Lon_A_peptidase_(Escherichia_coli)_[S16_001]_S16_{peptidase_unit:_537_784}	MER000485	53.97	239	105	2	547	784	1	235	2e-76	248	B68_G16	B68_Guay16_scaffold_05263_4	Cytoplasmic	9.97
B68_Guay9_scaffold_00973_20	MER000485_Lon_A_peptidase_(Escherichia_coli)_[S16_001]_S16_{peptidase_unit:_537_784}	MER000485	56.54	237	102	1	548	783	1	237	1e-87	277	B68_G9	B68_Guay9_scaffold_00973_20	Cytoplasmic	9.97
B68_Guay9_scaffold_14494_5	MER000485_Lon_A_peptidase_(Escherichia_coli)_[S16_001]_S16_{peptidase_unit:_537_784}	MER000485	47.92	240	125	0	539	778	2	241	2e-69	228	B68_G9	B68_Guay9_scaffold_14494_5	Cytoplasmic	9.97
B7_Guay11_scaffold_06234_2	MER000485_Lon_A_peptidase_(Escherichia_coli)_[S16_001]_S16_{peptidase_unit:_537_784}	MER000485	67.78	239	77	0	544	782	1	239	7e-111	339	B7_G11	B7_Guay11_scaffold_06234_2	Cytoplasmic	9.97
B7_Guay15_scaffold_09674_3	MER000485_Lon_A_peptidase_(Escherichia_coli)_[S16_001]_S16_{peptidase_unit:_537_784}	MER000485	54.36	241	103	2	552	788	1	238	1e-76	248	B7_G15	B7_Guay15_scaffold_09674_3	Cytoplasmic	9.97
B7_Guay2_scaffold_06215_2	MER000485_Lon_A_peptidase_(Escherichia_coli)_[S16_001]_S16_{peptidase_unit:_537_784}	MER000485	54.04	235	108	0	544	778	1	235	3e-80	258	B7_G2	B7_Guay2_scaffold_06215_2	Cytoplasmic	9.97
B7_Guay6_scaffold_16266_1	MER000485_Lon_A_peptidase_(Escherichia_coli)_[S16_001]_S16_{peptidase_unit:_537_784}	MER000485	55.38	195	86	1	561	754	1	195	3e-65	216	B7_G6	B7_Guay6_scaffold_16266_1	Cytoplasmic	9.97
B7_Guay6_scaffold_32061_4	MER000485_Lon_A_peptidase_(Escherichia_coli)_[S16_001]_S16_{peptidase_unit:_537_784}	MER000485	51.26	238	113	1	244	481	1	235	4e-70	224	B7_G6	B7_Guay6_scaffold_32061_4	Cytoplasmic	9.97
B7_Guay9_scaffold_37360_1	MER000485_Lon_A_peptidase_(Escherichia_coli)_[S16_001]_S16_{peptidase_unit:_537_784}	MER000485	57.02	235	101	0	541	775	1	235	4e-88	279	B7_G9	B7_Guay9_scaffold_37360_1	Cytoplasmic	9.97
B7_Guay9_scaffold_68311_4	MER000485_Lon_A_peptidase_(Escherichia_coli)_[S16_001]_S16_{peptidase_unit:_537_784}	MER000485	47.67	193	101	0	6	198	39	231	2e-60	190	B7_G9	B7_Guay9_scaffold_68311_4	Cytoplasmic	9.97
B71_Guay9_scaffold_01201_16	MER000485_Lon_A_peptidase_(Escherichia_coli)_[S16_001]_S16_{peptidase_unit:_537_784}	MER000485	50.43	232	109	3	530	756	1	231	2e-62	209	B71_G9	B71_Guay9_scaffold_01201_16	Cytoplasmic	9.97
B74_Guay16_scaffold_27588_2	MER000485_Lon_A_peptidase_(Escherichia_coli)_[S16_001]_S16_{peptidase_unit:_537_784}	MER000485	51.06	235	114	1	544	777	1	235	1e-73	240	B74_G16	B74_Guay16_scaffold_27588_2	Cytoplasmic	9.97
B74_Guay16_scaffold_49106_1	MER000485_Lon_A_peptidase_(Escherichia_coli)_[S16_001]_S16_{peptidase_unit:_537_784}	MER000485	53.81	236	108	1	160	395	1	235	3e-84	259	B74_G16	B74_Guay16_scaffold_49106_1	Cytoplasmic	9.97
B74_Guay16_scaffold_54610_2	MER000485_Lon_A_peptidase_(Escherichia_coli)_[S16_001]_S16_{peptidase_unit:_537_784}	MER000485	54.39	239	108	1	205	442	1	239	4e-84	259	B74_G16	B74_Guay16_scaffold_54610_2	Cytoplasmic	9.97
B78_Guay16_scaffold_14194_2	MER000485_Lon_A_peptidase_(Escherichia_coli)_[S16_001]_S16_{peptidase_unit:_537_784}	MER000485	54.89	235	105	1	545	778	1	235	2e-78	253	B78_G16	B78_Guay16_scaffold_14194_2	Cytoplasmic	9.97
B78_Guay16_scaffold_18941_4	MER000485_Lon_A_peptidase_(Escherichia_coli)_[S16_001]_S16_{peptidase_unit:_537_784}	MER000485	54.36	241	103	2	552	788	1	238	1e-76	248	B78_G16	B78_Guay16_scaffold_18941_4	Cytoplasmic	9.97
B79_Guay9_scaffold_37141_1	MER000485_Lon_A_peptidase_(Escherichia_coli)_[S16_001]_S16_{peptidase_unit:_537_784}	MER000485	42.11	114	65	1	542	654	2	115	4e-23	97.1	B79_G9	B79_Guay9_scaffold_37141_1	Cytoplasmic	9.97
B79_Guay9_scaffold_54549_2	MER000485_Lon_A_peptidase_(Escherichia_coli)_[S16_001]_S16_{peptidase_unit:_537_784}	MER000485	46.78	233	124	0	543	775	1	233	6e-64	213	B79_G9	B79_Guay9_scaffold_54549_2	Cytoplasmic	9.97
B8_Guay11_scaffold_02275_1	MER000485_Lon_A_peptidase_(Escherichia_coli)_[S16_001]_S16_{peptidase_unit:_537_784}	MER000485	50.63	239	109	2	224	461	1	231	2e-75	238	B8_G11	B8_Guay11_scaffold_02275_1	Cytoplasmic	9.97
B8_Guay2_scaffold_19158_5	MER000485_Lon_A_peptidase_(Escherichia_coli)_[S16_001]_S16_{peptidase_unit:_537_784}	MER000485	47.03	236	124	1	14	248	2	237	4e-77	234	B8_G2	B8_Guay2_scaffold_19158_5	Cytoplasmic	9.97
B8_Guay2_scaffold_30428_4	MER000485_Lon_A_peptidase_(Escherichia_coli)_[S16_001]_S16_{peptidase_unit:_537_784}	MER000485	60.91	197	76	1	2	198	47	242	5e-78	236	B8_G2	B8_Guay2_scaffold_30428_4	Cytoplasmic	9.97
B8_Guay6_scaffold_74502_1	MER000485_Lon_A_peptidase_(Escherichia_coli)_[S16_001]_S16_{peptidase_unit:_537_784}	MER000485	50	180	89	1	574	752	1	180	2e-51	178	B8_G6	B8_Guay6_scaffold_74502_1	Cytoplasmic	9.97
B8_Guay9_scaffold_02762_5	MER000485_Lon_A_peptidase_(Escherichia_coli)_[S16_001]_S16_{peptidase_unit:_537_784}	MER000485	51.28	234	114	0	545	778	2	235	5e-74	241	B8_G9	B8_Guay9_scaffold_02762_5	Cytoplasmic	9.97
B80_Guay9_scaffold_64855_2	MER000485_Lon_A_peptidase_(Escherichia_coli)_[S16_001]_S16_{peptidase_unit:_537_784}	MER000485	52.52	238	112	1	578	814	1	238	1e-70	232	B80_G9	B80_Guay9_scaffold_64855_2	Cytoplasmic	9.96
B81_Guay9_scaffold_04204_8	MER000485_Lon_A_peptidase_(Escherichia_coli)_[S16_001]_S16_{peptidase_unit:_537_784}	MER000485	54.04	235	107	1	545	778	1	235	1e-77	251	B81_G9	B81_Guay9_scaffold_04204_8	Cytoplasmic	9.97
B83_Guay9_scaffold_08262_1	MER000485_Lon_A_peptidase_(Escherichia_coli)_[S16_001]_S16_{peptidase_unit:_537_784}	MER000485	48.97	243	121	2	182	423	1	241	6e-74	232	B83_G9	B83_Guay9_scaffold_08262_1	Cytoplasmic	9.97
B83_Guay9_scaffold_44628_3	MER000485_Lon_A_peptidase_(Escherichia_coli)_[S16_001]_S16_{peptidase_unit:_537_784}	MER000485	45.57	237	129	0	540	776	1	237	5e-65	216	B83_G9	B83_Guay9_scaffold_44628_3	Cytoplasmic	9.97
B86_Guay9_scaffold_17239_1	MER000485_Lon_A_peptidase_(Escherichia_coli)_[S16_001]_S16_{peptidase_unit:_537_784}	MER000485	50.63	239	117	1	256	494	1	238	6e-72	229	B86_G9	B86_Guay9_scaffold_17239_1	Cytoplasmic	9.97
B86_Guay9_scaffold_46132_2	MER000485_Lon_A_peptidase_(Escherichia_coli)_[S16_001]_S16_{peptidase_unit:_537_784}	MER000485	47.19	231	120	1	535	763	1	231	5e-64	213	B86_G9	B86_Guay9_scaffold_46132_2	Cytoplasmic	9.97
B9_Guay11_scaffold_13465_2	MER000485_Lon_A_peptidase_(Escherichia_coli)_[S16_001]_S16_{peptidase_unit:_537_784}	MER000485	52.52	238	112	1	551	787	1	238	1e-79	256	B9_G11	B9_Guay11_scaffold_13465_2	Cytoplasmic	9.97
B9_Guay2_scaffold_02631_4	MER000485_Lon_A_peptidase_(Escherichia_coli)_[S16_001]_S16_{peptidase_unit:_537_784}	MER000485	47.9	238	123	1	567	803	1	238	1e-65	218	B9_G2	B9_Guay2_scaffold_02631_4	Cytoplasmic	9.97
B94_Guay9_scaffold_42099_4	MER000485_Lon_A_peptidase_(Escherichia_coli)_[S16_001]_S16_{peptidase_unit:_537_784}	MER000485	61.57	216	83	0	541	756	1	216	2e-87	276	B94_G9	B94_Guay9_scaffold_42099_4	Cytoplasmic	9.97
B96_Guay9_scaffold_02968_9	MER000485_Lon_A_peptidase_(Escherichia_coli)_[S16_001]_S16_{peptidase_unit:_537_784}	MER000485	53.19	235	106	2	560	790	1	235	8e-73	238	B96_G9	B96_Guay9_scaffold_02968_9	Cytoplasmic	9.97
B97_Guay9_scaffold_03892_3	MER000485_Lon_A_peptidase_(Escherichia_coli)_[S16_001]_S16_{peptidase_unit:_537_784}	MER000485	57.02	235	101	0	547	781	1	235	1e-87	278	B97_G9	B97_Guay9_scaffold_03892_3	Cytoplasmic	9.97
B97_Guay9_scaffold_04538_11	MER000485_Lon_A_peptidase_(Escherichia_coli)_[S16_001]_S16_{peptidase_unit:_537_784}	MER000485	47.26	237	124	1	431	667	1	236	2e-71	232	B97_G9	B97_Guay9_scaffold_04538_11	Cytoplasmic	9.97
B97_Guay9_scaffold_56086_2	MER000485_Lon_A_peptidase_(Escherichia_coli)_[S16_001]_S16_{peptidase_unit:_537_784}	MER000485	50.62	241	116	3	556	794	2	241	4e-73	238	B97_G9	B97_Guay9_scaffold_56086_2	Cytoplasmic	9.97
B36_Guay4_scaffold_01888_10	MER000488_Lon_peptidase_(type_4)_(Mycoplasma_genitalium)_[S16_004]_S16_{peptidase_unit:_561_795}	MER000488	52.87	157	69	1	4	160	83	234	3e-52	166	B36_G4	B36_Guay4_scaffold_01888_10	Cytoplasmic	9.26
B11_Guay4_scaffold_00035_10	MER000495_PIM1_peptidase_(Homo_sapiens)_[S16_002]_S16_{peptidase_unit:_705_959}	MER000495	40.64	251	132	3	573	814	1	243	1e-57	196	B11_G4	B11_Guay4_scaffold_00035_10	Cytoplasmic	9.97
B11_Guay9_scaffold_04478_6	MER000495_PIM1_peptidase_(Homo_sapiens)_[S16_002]_S16_{peptidase_unit:_705_959}	MER000495	45.87	242	121	3	548	780	1	241	1e-69	229	B11_G9	B11_Guay9_scaffold_04478_6	Cytoplasmic	9.97
B123_Guay9_scaffold_58694_1	MER000495_PIM1_peptidase_(Homo_sapiens)_[S16_002]_S16_{peptidase_unit:_705_959}	MER000495	43.44	244	128	4	142	376	1	243	6e-70	221	B123_G9	B123_Guay9_scaffold_58694_1	Cytoplasmic	9.97
B124_Guay9_scaffold_18634_3	MER000495_PIM1_peptidase_(Homo_sapiens)_[S16_002]_S16_{peptidase_unit:_705_959}	MER000495	46.12	219	111	2	529	740	1	219	7e-55	188	B124_G9	B124_Guay9_scaffold_18634_3	Cytoplasmic	9.97
B125_Guay9_scaffold_32818_3	MER000495_PIM1_peptidase_(Homo_sapiens)_[S16_002]_S16_{peptidase_unit:_705_959}	MER000495	45.96	161	78	2	572	723	1	161	2e-37	138	B125_G9	B125_Guay9_scaffold_32818_3	Cytoplasmic	9.97
B128_Guay9_scaffold_48778_1	MER000495_PIM1_peptidase_(Homo_sapiens)_[S16_002]_S16_{peptidase_unit:_705_959}	MER000495	44.71	170	86	1	560	721	1	170	6e-46	162	B128_G9	B128_Guay9_scaffold_48778_1	Cytoplasmic	9.26
B143_Guay9_scaffold_58257_2	MER000495_PIM1_peptidase_(Homo_sapiens)_[S16_002]_S16_{peptidase_unit:_705_959}	MER000495	46.34	246	120	3	573	808	1	244	6e-67	222	B143_G9	B143_Guay9_scaffold_58257_2	Cytoplasmic	9.97
B144_Guay9_scaffold_01337_2	MER000495_PIM1_peptidase_(Homo_sapiens)_[S16_002]_S16_{peptidase_unit:_705_959}	MER000495	47.35	245	119	3	564	798	1	245	1e-68	227	B144_G9	B144_Guay9_scaffold_01337_2	Cytoplasmic	9.97
B20_Guay6_scaffold_01339_5	MER000495_PIM1_peptidase_(Homo_sapiens)_[S16_002]_S16_{peptidase_unit:_705_959}	MER000495	47.9	238	114	2	594	821	1	238	1e-67	224	B20_G6	B20_Guay6_scaffold_01339_5	Cytoplasmic	9.97
B26_Guay4_scaffold_23862_5	MER000495_PIM1_peptidase_(Homo_sapiens)_[S16_002]_S16_{peptidase_unit:_705_959}	MER000495	43.37	249	131	2	566	804	1	249	8e-66	219	B26_G4	B26_Guay4_scaffold_23862_5	Cytoplasmic	9.97
B3_Guay2_scaffold_04950_8	MER000495_PIM1_peptidase_(Homo_sapiens)_[S16_002]_S16_{peptidase_unit:_705_959}	MER000495	54.86	144	65	0	1	144	102	245	3e-50	161	B3_G2	B3_Guay2_scaffold_04950_8	Cytoplasmic	9.26
B32_Guay4_scaffold_19552_2	MER000495_PIM1_peptidase_(Homo_sapiens)_[S16_002]_S16_{peptidase_unit:_705_959}	MER000495	45.97	248	118	6	570	806	1	243	7e-62	208	B32_G4	B32_Guay4_scaffold_19552_2	Cytoplasmic	9.97
B35_Guay4_scaffold_10006_3	MER000495_PIM1_peptidase_(Homo_sapiens)_[S16_002]_S16_{peptidase_unit:_705_959}	MER000495	44.58	249	128	2	566	804	1	249	9e-67	221	B35_G4	B35_Guay4_scaffold_10006_3	Cytoplasmic	9.97
B35_Guay6_scaffold_00012_31	MER000495_PIM1_peptidase_(Homo_sapiens)_[S16_002]_S16_{peptidase_unit:_705_959}	MER000495	40.64	251	132	3	573	814	1	243	1e-57	196	B35_G6	B35_Guay6_scaffold_00012_31	Cytoplasmic	9.97
B36_Guay6_scaffold_02689_8	MER000495_PIM1_peptidase_(Homo_sapiens)_[S16_002]_S16_{peptidase_unit:_705_959}	MER000495	44.58	249	128	2	566	804	1	249	8e-67	222	B36_G6	B36_Guay6_scaffold_02689_8	Cytoplasmic	9.97
B37_Guay6_scaffold_08028_5	MER000495_PIM1_peptidase_(Homo_sapiens)_[S16_002]_S16_{peptidase_unit:_705_959}	MER000495	43.37	249	131	2	566	804	1	249	8e-66	219	B37_G6	B37_Guay6_scaffold_08028_5	Cytoplasmic	9.97
B38_Guay9_scaffold_00530_5	MER000495_PIM1_peptidase_(Homo_sapiens)_[S16_002]_S16_{peptidase_unit:_705_959}	MER000495	47.33	243	118	2	575	807	1	243	3e-65	217	B38_G9	B38_Guay9_scaffold_00530_5	Cytoplasmic	9.97
B4_Guay11_scaffold_00415_9	MER000495_PIM1_peptidase_(Homo_sapiens)_[S16_002]_S16_{peptidase_unit:_705_959}	MER000495	46.5	243	119	3	570	801	1	243	4e-65	217	B4_G11	B4_Guay11_scaffold_00415_9	Cytoplasmic	9.97
B47_Guay1_scaffold_21094_3	MER000495_PIM1_peptidase_(Homo_sapiens)_[S16_002]_S16_{peptidase_unit:_705_959}	MER000495	43.03	244	129	2	295	529	1	243	1e-63	208	B47_G1	B47_Guay1_scaffold_21094_3	Cytoplasmic	9.97
B53_Guay2_scaffold_02807_2	MER000495_PIM1_peptidase_(Homo_sapiens)_[S16_002]_S16_{peptidase_unit:_705_959}	MER000495	47.9	238	114	2	594	821	1	238	1e-67	224	B53_G2	B53_Guay2_scaffold_02807_2	Cytoplasmic	9.97
B55_Guay1_scaffold_00649_6	MER000495_PIM1_peptidase_(Homo_sapiens)_[S16_002]_S16_{peptidase_unit:_705_959}	MER000495	47.9	238	114	2	594	821	1	238	1e-67	224	B55_G1	B55_Guay1_scaffold_00649_6	Cytoplasmic	9.97
B57_Guay9_scaffold_09424_3	MER000495_PIM1_peptidase_(Homo_sapiens)_[S16_002]_S16_{peptidase_unit:_705_959}	MER000495	50.62	243	111	2	574	807	1	243	4e-79	255	B57_G9	B57_Guay9_scaffold_09424_3	Cytoplasmic	9.97
B6_Guay6_scaffold_25697_4	MER000495_PIM1_peptidase_(Homo_sapiens)_[S16_002]_S16_{peptidase_unit:_705_959}	MER000495	44.86	243	124	2	203	435	1	243	5e-67	215	B6_G6	B6_Guay6_scaffold_25697_4	Cytoplasmic	9.97
B7_Guay11_scaffold_00681_1	MER000495_PIM1_peptidase_(Homo_sapiens)_[S16_002]_S16_{peptidase_unit:_705_959}	MER000495	48.97	243	114	3	384	616	1	243	1e-75	242	B7_G11	B7_Guay11_scaffold_00681_1	Cytoplasmic	9.97
B1_Guay12_scaffold_01442_4	MER000548_archaean_proteasome,_beta_component_(Thermoplasma_acidophilum)_[T01_002]_T01A_{peptidase_unit:_9_211}	MER000548	43.75	192	107	1	18	209	1	191	1e-54	174	B1_G12	B1_Guay12_scaffold_01442_4	Cytoplasmic	9.96
B1_Guay12_scaffold_07096_2	MER000548_archaean_proteasome,_beta_component_(Thermoplasma_acidophilum)_[T01_002]_T01A_{peptidase_unit:_9_211}	MER000548	40.98	183	106	2	11	192	2	183	1e-43	145	B1_G12	B1_Guay12_scaffold_07096_2	Cytoplasmic	9.96
B1_Guay12_scaffold_10281_2	MER000548_archaean_proteasome,_beta_component_(Thermoplasma_acidophilum)_[T01_002]_T01A_{peptidase_unit:_9_211}	MER000548	42.71	192	108	2	15	205	1	191	3e-53	170	B1_G12	B1_Guay12_scaffold_10281_2	Cytoplasmic	9.96
B1_Guay13_scaffold_00027_21	MER000548_archaean_proteasome,_beta_component_(Thermoplasma_acidophilum)_[T01_002]_T01A_{peptidase_unit:_9_211}	MER000548	45.31	192	102	3	15	204	1	191	6e-54	172	B1_G13	B1_Guay13_scaffold_00027_21	Cytoplasmic	9.96
B1_Guay13_scaffold_00027_6	MER000548_archaean_proteasome,_beta_component_(Thermoplasma_acidophilum)_[T01_002]_T01A_{peptidase_unit:_9_211}	MER000548	36.31	179	112	2	11	188	2	179	2e-36	126	B1_G13	B1_Guay13_scaffold_00027_6	Cytoplasmic	9.96
B1_Guay13_scaffold_00578_12	MER000548_archaean_proteasome,_beta_component_(Thermoplasma_acidophilum)_[T01_002]_T01A_{peptidase_unit:_9_211}	MER000548	41.3	184	106	2	16	198	1	183	3e-40	136	B1_G13	B1_Guay13_scaffold_00578_12	Cytoplasmic	9.96
B1_Guay15_scaffold_00953_7	MER000548_archaean_proteasome,_beta_component_(Thermoplasma_acidophilum)_[T01_002]_T01A_{peptidase_unit:_9_211}	MER000548	43.23	192	107	2	13	203	1	191	8e-55	174	B1_G15	B1_Guay15_scaffold_00953_7	Cytoplasmic	9.96
B1_Guay15_scaffold_06342_2	MER000548_archaean_proteasome,_beta_component_(Thermoplasma_acidophilum)_[T01_002]_T01A_{peptidase_unit:_9_211}	MER000548	40.44	183	107	2	16	197	2	183	8e-40	135	B1_G15	B1_Guay15_scaffold_06342_2	Cytoplasmic	9.65
B1_Guay16_scaffold_02675_6	MER000548_archaean_proteasome,_beta_component_(Thermoplasma_acidophilum)_[T01_002]_T01A_{peptidase_unit:_9_211}	MER000548	41.38	203	114	3	13	214	1	199	4e-48	157	B1_G16	B1_Guay16_scaffold_02675_6	Cytoplasmic	9.96
B1_Guay17_scaffold_00260_16	MER000548_archaean_proteasome,_beta_component_(Thermoplasma_acidophilum)_[T01_002]_T01A_{peptidase_unit:_9_211}	MER000548	36.31	179	113	1	8	186	1	178	9e-39	132	B1_G17	B1_Guay17_scaffold_00260_16	Cytoplasmic	9.96
B1_Guay17_scaffold_00395_3	MER000548_archaean_proteasome,_beta_component_(Thermoplasma_acidophilum)_[T01_002]_T01A_{peptidase_unit:_9_211}	MER000548	38.67	181	109	2	17	196	1	180	7e-39	132	B1_G17	B1_Guay17_scaffold_00395_3	Cytoplasmic	9.96
B1_Guay2_scaffold_24693_2	MER000548_archaean_proteasome,_beta_component_(Thermoplasma_acidophilum)_[T01_002]_T01A_{peptidase_unit:_9_211}	MER000548	45.21	188	101	2	13	199	1	187	3e-55	175	B1_G2	B1_Guay2_scaffold_24693_2	Cytoplasmic	9.96
B1_Guay2_scaffold_25042_2	MER000548_archaean_proteasome,_beta_component_(Thermoplasma_acidophilum)_[T01_002]_T01A_{peptidase_unit:_9_211}	MER000548	43.23	192	107	2	13	203	1	191	6e-53	169	B1_G2	B1_Guay2_scaffold_25042_2	Cytoplasmic	9.96
B1_Guay2_scaffold_38500_4	MER000548_archaean_proteasome,_beta_component_(Thermoplasma_acidophilum)_[T01_002]_T01A_{peptidase_unit:_9_211}	MER000548	43.17	183	102	2	15	196	2	183	2e-46	152	B1_G2	B1_Guay2_scaffold_38500_4	Cytoplasmic	9.96
B1_Guay2_scaffold_38883_5	MER000548_archaean_proteasome,_beta_component_(Thermoplasma_acidophilum)_[T01_002]_T01A_{peptidase_unit:_9_211}	MER000548	45.31	192	104	1	21	212	1	191	5e-54	172	B1_G2	B1_Guay2_scaffold_38883_5	Cytoplasmic	9.96
B1_Guay6_scaffold_12273_2	MER000548_archaean_proteasome,_beta_component_(Thermoplasma_acidophilum)_[T01_002]_T01A_{peptidase_unit:_9_211}	MER000548	55	200	88	2	9	207	1	199	1e-79	238	B1_G6	B1_Guay6_scaffold_12273_2	Cytoplasmic	9.96
B10_Guay16_scaffold_01875_9	MER000548_archaean_proteasome,_beta_component_(Thermoplasma_acidophilum)_[T01_002]_T01A_{peptidase_unit:_9_211}	MER000548	44.13	179	99	1	7	185	2	179	2e-50	162	B10_G16	B10_Guay16_scaffold_01875_9	Cytoplasmic	9.96
B10_Guay16_scaffold_02412_18	MER000548_archaean_proteasome,_beta_component_(Thermoplasma_acidophilum)_[T01_002]_T01A_{peptidase_unit:_9_211}	MER000548	45.9	183	94	3	23	203	1	180	9e-49	158	B10_G16	B10_Guay16_scaffold_02412_18	Cytoplasmic	9.96
B10_Guay2_scaffold_01689_11	MER000548_archaean_proteasome,_beta_component_(Thermoplasma_acidophilum)_[T01_002]_T01A_{peptidase_unit:_9_211}	MER000548	46.27	201	105	3	12	211	1	199	3e-57	180	B10_G2	B10_Guay2_scaffold_01689_11	Cytoplasmic	9.96
B101_Guay9_scaffold_17572_7	MER000548_archaean_proteasome,_beta_component_(Thermoplasma_acidophilum)_[T01_002]_T01A_{peptidase_unit:_9_211}	MER000548	53	200	92	2	9	207	1	199	4e-76	228	B101_G9	B101_Guay9_scaffold_17572_7	Cytoplasmic	9.96
B103_Guay9_scaffold_30862_4	MER000548_archaean_proteasome,_beta_component_(Thermoplasma_acidophilum)_[T01_002]_T01A_{peptidase_unit:_9_211}	MER000548	40.64	187	104	3	9	194	1	181	4e-38	130	B103_G9	B103_Guay9_scaffold_30862_4	Cytoplasmic	9.96
B105_Guay9_scaffold_41032_4	MER000548_archaean_proteasome,_beta_component_(Thermoplasma_acidophilum)_[T01_002]_T01A_{peptidase_unit:_9_211}	MER000548	39.13	184	110	2	7	189	2	184	6e-42	140	B105_G9	B105_Guay9_scaffold_41032_4	Cytoplasmic	9.96
B105_Guay9_scaffold_67703_3	MER000548_archaean_proteasome,_beta_component_(Thermoplasma_acidophilum)_[T01_002]_T01A_{peptidase_unit:_9_211}	MER000548	38.89	180	108	2	12	191	1	178	7e-37	127	B105_G9	B105_Guay9_scaffold_67703_3	Cytoplasmic	9.96
B106_Guay9_scaffold_32238_6	MER000548_archaean_proteasome,_beta_component_(Thermoplasma_acidophilum)_[T01_002]_T01A_{peptidase_unit:_9_211}	MER000548	41.67	192	111	1	15	206	1	191	2e-48	158	B106_G9	B106_Guay9_scaffold_32238_6	Cytoplasmic	9.96
B106_Guay9_scaffold_77409_4	MER000548_archaean_proteasome,_beta_component_(Thermoplasma_acidophilum)_[T01_002]_T01A_{peptidase_unit:_9_211}	MER000548	40	180	107	1	10	189	1	179	5e-43	143	B106_G9	B106_Guay9_scaffold_77409_4	Cytoplasmic	9.96
B108_Guay9_scaffold_110327_2	MER000548_archaean_proteasome,_beta_component_(Thermoplasma_acidophilum)_[T01_002]_T01A_{peptidase_unit:_9_211}	MER000548	55.67	194	84	2	10	202	1	193	2e-75	227	B108_G9	B108_Guay9_scaffold_110327_2	Cytoplasmic	9.96
B109_Guay9_scaffold_00304_17	MER000548_archaean_proteasome,_beta_component_(Thermoplasma_acidophilum)_[T01_002]_T01A_{peptidase_unit:_9_211}	MER000548	31.35	185	122	3	7	188	2	184	2e-27	102	B109_G9	B109_Guay9_scaffold_00304_17	Cytoplasmic	9.65
B11_Guay17_scaffold_00054_12	MER000548_archaean_proteasome,_beta_component_(Thermoplasma_acidophilum)_[T01_002]_T01A_{peptidase_unit:_9_211}	MER000548	35.92	206	128	3	14	218	1	203	1e-42	143	B11_G17	B11_Guay17_scaffold_00054_12	Cytoplasmic	9.65
B11_Guay17_scaffold_00095_20	MER000548_archaean_proteasome,_beta_component_(Thermoplasma_acidophilum)_[T01_002]_T01A_{peptidase_unit:_9_211}	MER000548	32.07	184	120	2	11	193	1	180	2e-29	107	B11_G17	B11_Guay17_scaffold_00095_20	Cytoplasmic	9.65
B112_Guay9_scaffold_04564_3	MER000548_archaean_proteasome,_beta_component_(Thermoplasma_acidophilum)_[T01_002]_T01A_{peptidase_unit:_9_211}	MER000548	41.21	182	106	1	8	189	1	181	1e-42	142	B112_G9	B112_Guay9_scaffold_04564_3	Cytoplasmic	9.96
B113_Guay9_scaffold_06971_14	MER000548_archaean_proteasome,_beta_component_(Thermoplasma_acidophilum)_[T01_002]_T01A_{peptidase_unit:_9_211}	MER000548	40.41	193	113	2	16	207	1	192	2e-45	150	B113_G9	B113_Guay9_scaffold_06971_14	Cytoplasmic	9.96
B113_Guay9_scaffold_06971_7	MER000548_archaean_proteasome,_beta_component_(Thermoplasma_acidophilum)_[T01_002]_T01A_{peptidase_unit:_9_211}	MER000548	38.8	183	110	2	12	193	2	183	8e-44	145	B113_G9	B113_Guay9_scaffold_06971_7	Cytoplasmic	9.96
B114_Guay9_scaffold_101119_2	MER000548_archaean_proteasome,_beta_component_(Thermoplasma_acidophilum)_[T01_002]_T01A_{peptidase_unit:_9_211}	MER000548	39.41	203	119	3	2	203	1	200	3e-47	154	B114_G9	B114_Guay9_scaffold_101119_2	Cytoplasmic	8.96
B114_Guay9_scaffold_64074_4	MER000548_archaean_proteasome,_beta_component_(Thermoplasma_acidophilum)_[T01_002]_T01A_{peptidase_unit:_9_211}	MER000548	40.86	186	107	3	14	198	1	184	2e-45	149	B114_G9	B114_Guay9_scaffold_64074_4	Unknown	2
B114_Guay9_scaffold_89058_3	MER000548_archaean_proteasome,_beta_component_(Thermoplasma_acidophilum)_[T01_002]_T01A_{peptidase_unit:_9_211}	MER000548	42.94	177	98	2	40	215	1	175	3e-40	137	B114_G9	B114_Guay9_scaffold_89058_3	Cytoplasmic	8.96
B12_Guay16_scaffold_00027_35	MER000548_archaean_proteasome,_beta_component_(Thermoplasma_acidophilum)_[T01_002]_T01A_{peptidase_unit:_9_211}	MER000548	40.96	188	110	1	23	210	1	187	1e-45	150	B12_G16	B12_Guay16_scaffold_00027_35	Cytoplasmic	9.96
B12_Guay16_scaffold_00266_41	MER000548_archaean_proteasome,_beta_component_(Thermoplasma_acidophilum)_[T01_002]_T01A_{peptidase_unit:_9_211}	MER000548	45.36	194	104	2	16	208	1	193	2e-51	166	B12_G16	B12_Guay16_scaffold_00266_41	Cytoplasmic	9.96
B12_Guay17_scaffold_02950_4	MER000548_archaean_proteasome,_beta_component_(Thermoplasma_acidophilum)_[T01_002]_T01A_{peptidase_unit:_9_211}	MER000548	49.2	187	94	1	12	197	1	187	1e-56	179	B12_G17	B12_Guay17_scaffold_02950_4	Cytoplasmic	9.96
B12_Guay17_scaffold_03032_8	MER000548_archaean_proteasome,_beta_component_(Thermoplasma_acidophilum)_[T01_002]_T01A_{peptidase_unit:_9_211}	MER000548	39.66	179	107	1	13	191	1	178	6e-45	148	B12_G17	B12_Guay17_scaffold_03032_8	Cytoplasmic	9.65
B12_Guay9_scaffold_36248_7	MER000548_archaean_proteasome,_beta_component_(Thermoplasma_acidophilum)_[T01_002]_T01A_{peptidase_unit:_9_211}	MER000548	43.5	200	111	2	13	211	1	199	2e-54	173	B12_G9	B12_Guay9_scaffold_36248_7	Cytoplasmic	9.96
B12_Guay9_scaffold_69235_2	MER000548_archaean_proteasome,_beta_component_(Thermoplasma_acidophilum)_[T01_002]_T01A_{peptidase_unit:_9_211}	MER000548	59.5	200	79	2	11	209	1	199	8e-83	246	B12_G9	B12_Guay9_scaffold_69235_2	Cytoplasmic	9.96
B13_Guay1_scaffold_03001_11	MER000548_archaean_proteasome,_beta_component_(Thermoplasma_acidophilum)_[T01_002]_T01A_{peptidase_unit:_9_211}	MER000548	41.62	197	112	2	1	195	4	199	3e-49	159	B13_G1	B13_Guay1_scaffold_03001_11	Cytoplasmic	9.96
B13_Guay16_scaffold_01989_11	MER000548_archaean_proteasome,_beta_component_(Thermoplasma_acidophilum)_[T01_002]_T01A_{peptidase_unit:_9_211}	MER000548	48.09	183	93	2	12	194	1	181	1e-53	171	B13_G16	B13_Guay16_scaffold_01989_11	Cytoplasmic	9.96
B13_Guay17_scaffold_00132_20	MER000548_archaean_proteasome,_beta_component_(Thermoplasma_acidophilum)_[T01_002]_T01A_{peptidase_unit:_9_211}	MER000548	38	200	121	2	17	216	1	197	9e-44	146	B13_G17	B13_Guay17_scaffold_00132_20	Cytoplasmic	9.96
B13_Guay17_scaffold_00989_18	MER000548_archaean_proteasome,_beta_component_(Thermoplasma_acidophilum)_[T01_002]_T01A_{peptidase_unit:_9_211}	MER000548	28.57	196	131	2	12	200	3	196	8e-21	84.3	B13_G17	B13_Guay17_scaffold_00989_18	Cytoplasmic	9.96
B13_Guay2_scaffold_06672_8	MER000548_archaean_proteasome,_beta_component_(Thermoplasma_acidophilum)_[T01_002]_T01A_{peptidase_unit:_9_211}	MER000548	39.57	139	83	1	13	151	1	138	2e-29	106	B13_G2	B13_Guay2_scaffold_06672_8	Cytoplasmic	9.65
B13_Guay2_scaffold_09886_3	MER000548_archaean_proteasome,_beta_component_(Thermoplasma_acidophilum)_[T01_002]_T01A_{peptidase_unit:_9_211}	MER000548	39.8	201	119	2	12	211	1	200	1e-45	150	B13_G2	B13_Guay2_scaffold_09886_3	Cytoplasmic	9.96
B13_Guay2_scaffold_24336_2	MER000548_archaean_proteasome,_beta_component_(Thermoplasma_acidophilum)_[T01_002]_T01A_{peptidase_unit:_9_211}	MER000548	43.23	192	107	2	12	202	1	191	9e-50	161	B13_G2	B13_Guay2_scaffold_24336_2	Cytoplasmic	9.96
B132_Guay9_scaffold_08588_2	MER000548_archaean_proteasome,_beta_component_(Thermoplasma_acidophilum)_[T01_002]_T01A_{peptidase_unit:_9_211}	MER000548	40.88	181	106	1	8	188	2	181	3e-42	141	B132_G9	B132_Guay9_scaffold_08588_2	Cytoplasmic	9.96
B14_Guay15_scaffold_00610_5	MER000548_archaean_proteasome,_beta_component_(Thermoplasma_acidophilum)_[T01_002]_T01A_{peptidase_unit:_9_211}	MER000548	53.96	202	91	2	9	209	1	201	1e-76	230	B14_G15	B14_Guay15_scaffold_00610_5	Cytoplasmic	9.96
B14_Guay16_scaffold_26807_3	MER000548_archaean_proteasome,_beta_component_(Thermoplasma_acidophilum)_[T01_002]_T01A_{peptidase_unit:_9_211}	MER000548	50	200	96	4	13	210	1	198	4e-58	182	B14_G16	B14_Guay16_scaffold_26807_3	Cytoplasmic	9.96
B14_Guay17_scaffold_00327_8	MER000548_archaean_proteasome,_beta_component_(Thermoplasma_acidophilum)_[T01_002]_T01A_{peptidase_unit:_9_211}	MER000548	38.66	194	117	2	27	219	1	193	7e-44	146	B14_G17	B14_Guay17_scaffold_00327_8	Cytoplasmic	9.96
B14_Guay17_scaffold_12277_2	MER000548_archaean_proteasome,_beta_component_(Thermoplasma_acidophilum)_[T01_002]_T01A_{peptidase_unit:_9_211}	MER000548	37.64	178	110	1	10	187	2	178	3e-40	136	B14_G17	B14_Guay17_scaffold_12277_2	Cytoplasmic	9.96
B14_Guay2_scaffold_02988_4	MER000548_archaean_proteasome,_beta_component_(Thermoplasma_acidophilum)_[T01_002]_T01A_{peptidase_unit:_9_211}	MER000548	32.79	183	121	1	8	190	1	181	4e-30	109	B14_G2	B14_Guay2_scaffold_02988_4	Cytoplasmic	9.65
B15_Guay1_scaffold_00529_13	MER000548_archaean_proteasome,_beta_component_(Thermoplasma_acidophilum)_[T01_002]_T01A_{peptidase_unit:_9_211}	MER000548	57.65	196	81	2	11	205	1	195	3e-78	234	B15_G1	B15_Guay1_scaffold_00529_13	Cytoplasmic	9.96
B15_Guay15_scaffold_11544_2	MER000548_archaean_proteasome,_beta_component_(Thermoplasma_acidophilum)_[T01_002]_T01A_{peptidase_unit:_9_211}	MER000548	35.98	189	117	4	4	191	1	186	2e-33	118	B15_G15	B15_Guay15_scaffold_11544_2	Cytoplasmic	9.06
B15_Guay16_scaffold_00001_275	MER000548_archaean_proteasome,_beta_component_(Thermoplasma_acidophilum)_[T01_002]_T01A_{peptidase_unit:_9_211}	MER000548	37.5	192	116	2	24	215	2	189	2e-44	147	B15_G16	B15_Guay16_scaffold_00001_275	Cytoplasmic	9.96
B15_Guay16_scaffold_00014_24	MER000548_archaean_proteasome,_beta_component_(Thermoplasma_acidophilum)_[T01_002]_T01A_{peptidase_unit:_9_211}	MER000548	40.8	201	117	2	18	218	1	199	2e-46	153	B15_G16	B15_Guay16_scaffold_00014_24	Cytoplasmic	9.65
B15_Guay2_scaffold_00053_3	MER000548_archaean_proteasome,_beta_component_(Thermoplasma_acidophilum)_[T01_002]_T01A_{peptidase_unit:_9_211}	MER000548	38.67	181	110	1	14	194	1	180	5e-43	143	B15_G2	B15_Guay2_scaffold_00053_3	Cytoplasmic	9.65
B15_Guay2_scaffold_14446_3	MER000548_archaean_proteasome,_beta_component_(Thermoplasma_acidophilum)_[T01_002]_T01A_{peptidase_unit:_9_211}	MER000548	44.28	201	110	2	15	215	1	199	3e-55	175	B15_G2	B15_Guay2_scaffold_14446_3	Cytoplasmic	9.96
B16_Guay1_scaffold_03873_10	MER000548_archaean_proteasome,_beta_component_(Thermoplasma_acidophilum)_[T01_002]_T01A_{peptidase_unit:_9_211}	MER000548	35.2	179	115	1	13	191	3	180	4e-39	133	B16_G1	B16_Guay1_scaffold_03873_10	Cytoplasmic	9.96
B16_Guay1_scaffold_30148_1	MER000548_archaean_proteasome,_beta_component_(Thermoplasma_acidophilum)_[T01_002]_T01A_{peptidase_unit:_9_211}	MER000548	46.49	185	96	3	18	201	1	183	4e-47	154	B16_G1	B16_Guay1_scaffold_30148_1	Cytoplasmic	9.96
B16_Guay15_scaffold_03642_2	MER000548_archaean_proteasome,_beta_component_(Thermoplasma_acidophilum)_[T01_002]_T01A_{peptidase_unit:_9_211}	MER000548	40.96	188	110	1	23	210	1	187	1e-45	150	B16_G15	B16_Guay15_scaffold_03642_2	Cytoplasmic	9.96
B16_Guay15_scaffold_11673_1	MER000548_archaean_proteasome,_beta_component_(Thermoplasma_acidophilum)_[T01_002]_T01A_{peptidase_unit:_9_211}	MER000548	44.97	169	91	2	1	168	26	193	2e-42	141	B16_G15	B16_Guay15_scaffold_11673_1	Cytoplasmic	9.96
B16_Guay16_scaffold_11579_2	MER000548_archaean_proteasome,_beta_component_(Thermoplasma_acidophilum)_[T01_002]_T01A_{peptidase_unit:_9_211}	MER000548	43.17	183	102	2	15	197	1	181	3e-43	144	B16_G16	B16_Guay16_scaffold_11579_2	Cytoplasmic	9.96
B16_Guay16_scaffold_12858_6	MER000548_archaean_proteasome,_beta_component_(Thermoplasma_acidophilum)_[T01_002]_T01A_{peptidase_unit:_9_211}	MER000548	36.67	180	113	1	10	189	2	180	3e-35	123	B16_G16	B16_Guay16_scaffold_12858_6	Cytoplasmic	9.65
B16_Guay16_scaffold_31705_2	MER000548_archaean_proteasome,_beta_component_(Thermoplasma_acidophilum)_[T01_002]_T01A_{peptidase_unit:_9_211}	MER000548	36.63	202	126	2	17	218	1	200	3e-48	157	B16_G16	B16_Guay16_scaffold_31705_2	Cytoplasmic	9.96
B16_Guay16_scaffold_45062_4	MER000548_archaean_proteasome,_beta_component_(Thermoplasma_acidophilum)_[T01_002]_T01A_{peptidase_unit:_9_211}	MER000548	38.81	201	114	3	2	201	1	193	6e-46	151	B16_G16	B16_Guay16_scaffold_45062_4	Cytoplasmic	9.65
B16_Guay17_scaffold_01545_5	MER000548_archaean_proteasome,_beta_component_(Thermoplasma_acidophilum)_[T01_002]_T01A_{peptidase_unit:_9_211}	MER000548	38.12	181	110	2	17	196	1	180	1e-37	129	B16_G17	B16_Guay17_scaffold_01545_5	Cytoplasmic	9.96
B16_Guay17_scaffold_18947_4	MER000548_archaean_proteasome,_beta_component_(Thermoplasma_acidophilum)_[T01_002]_T01A_{peptidase_unit:_9_211}	MER000548	35.75	179	114	1	5	183	1	178	5e-38	130	B16_G17	B16_Guay17_scaffold_18947_4	Cytoplasmic	9.96
B17_Guay15_scaffold_00147_14	MER000548_archaean_proteasome,_beta_component_(Thermoplasma_acidophilum)_[T01_002]_T01A_{peptidase_unit:_9_211}	MER000548	38.67	181	109	2	17	196	1	180	2e-38	131	B17_G15	B17_Guay15_scaffold_00147_14	Cytoplasmic	9.96
B17_Guay15_scaffold_10646_1	MER000548_archaean_proteasome,_beta_component_(Thermoplasma_acidophilum)_[T01_002]_T01A_{peptidase_unit:_9_211}	MER000548	36.43	140	88	1	8	147	1	139	9e-29	104	B17_G15	B17_Guay15_scaffold_10646_1	Cytoplasmic	9.96
B17_Guay17_scaffold_15383_4	MER000548_archaean_proteasome,_beta_component_(Thermoplasma_acidophilum)_[T01_002]_T01A_{peptidase_unit:_9_211}	MER000548	43.08	195	109	2	10	203	1	194	6e-55	174	B17_G17	B17_Guay17_scaffold_15383_4	Cytoplasmic	9.96
B17_Guay9_scaffold_58549_2	MER000548_archaean_proteasome,_beta_component_(Thermoplasma_acidophilum)_[T01_002]_T01A_{peptidase_unit:_9_211}	MER000548	37.95	195	116	4	23	214	1	193	2e-41	139	B17_G9	B17_Guay9_scaffold_58549_2	Cytoplasmic	9.65
B18_Guay1_scaffold_00119_13	MER000548_archaean_proteasome,_beta_component_(Thermoplasma_acidophilum)_[T01_002]_T01A_{peptidase_unit:_9_211}	MER000548	42.05	195	109	4	15	208	1	192	1e-47	156	B18_G1	B18_Guay1_scaffold_00119_13	Cytoplasmic	9.96
B18_Guay2_scaffold_25882_2	MER000548_archaean_proteasome,_beta_component_(Thermoplasma_acidophilum)_[T01_002]_T01A_{peptidase_unit:_9_211}	MER000548	59	200	80	2	11	209	1	199	5e-83	246	B18_G2	B18_Guay2_scaffold_25882_2	Cytoplasmic	9.96
B19_Guay17_scaffold_02046_2	MER000548_archaean_proteasome,_beta_component_(Thermoplasma_acidophilum)_[T01_002]_T01A_{peptidase_unit:_9_211}	MER000548	41.52	171	99	1	1	171	12	181	1e-43	144	B19_G17	B19_Guay17_scaffold_02046_2	Cytoplasmic	9.65
B19_Guay17_scaffold_02885_5	MER000548_archaean_proteasome,_beta_component_(Thermoplasma_acidophilum)_[T01_002]_T01A_{peptidase_unit:_9_211}	MER000548	41.24	194	112	2	13	205	1	193	2e-46	152	B19_G17	B19_Guay17_scaffold_02885_5	Cytoplasmic	9.96
B19_Guay2_scaffold_06415_3	MER000548_archaean_proteasome,_beta_component_(Thermoplasma_acidophilum)_[T01_002]_T01A_{peptidase_unit:_9_211}	MER000548	37.78	180	111	1	10	189	1	179	4e-39	133	B19_G2	B19_Guay2_scaffold_06415_3	Cytoplasmic	9.96
B19_Guay2_scaffold_09993_1	MER000548_archaean_proteasome,_beta_component_(Thermoplasma_acidophilum)_[T01_002]_T01A_{peptidase_unit:_9_211}	MER000548	44.04	193	105	3	18	209	1	191	7e-54	172	B19_G2	B19_Guay2_scaffold_09993_1	Cytoplasmic	9.96
B20_Guay1_scaffold_03052_4	MER000548_archaean_proteasome,_beta_component_(Thermoplasma_acidophilum)_[T01_002]_T01A_{peptidase_unit:_9_211}	MER000548	42.54	181	100	2	1	180	22	199	4e-47	153	B20_G1	B20_Guay1_scaffold_03052_4	Cytoplasmic	9.96
B20_Guay17_scaffold_07362_1	MER000548_archaean_proteasome,_beta_component_(Thermoplasma_acidophilum)_[T01_002]_T01A_{peptidase_unit:_9_211}	MER000548	40.4	198	116	2	25	221	1	197	8e-44	146	B20_G17	B20_Guay17_scaffold_07362_1	Cytoplasmic	9.96
B20_Guay17_scaffold_17206_2	MER000548_archaean_proteasome,_beta_component_(Thermoplasma_acidophilum)_[T01_002]_T01A_{peptidase_unit:_9_211}	MER000548	38.89	180	108	2	9	188	2	179	1e-37	129	B20_G17	B20_Guay17_scaffold_17206_2	Cytoplasmic	9.96
B20_Guay2_scaffold_00243_24	MER000548_archaean_proteasome,_beta_component_(Thermoplasma_acidophilum)_[T01_002]_T01A_{peptidase_unit:_9_211}	MER000548	43.58	179	100	1	7	185	2	179	4e-46	151	B20_G2	B20_Guay2_scaffold_00243_24	Cytoplasmic	9.65
B20_Guay9_scaffold_00044_15	MER000548_archaean_proteasome,_beta_component_(Thermoplasma_acidophilum)_[T01_002]_T01A_{peptidase_unit:_9_211}	MER000548	39.32	206	121	3	12	216	1	203	9e-47	153	B20_G9	B20_Guay9_scaffold_00044_15	Cytoplasmic	9.96
B20_Guay9_scaffold_13423_3	MER000548_archaean_proteasome,_beta_component_(Thermoplasma_acidophilum)_[T01_002]_T01A_{peptidase_unit:_9_211}	MER000548	29.47	190	129	2	11	199	1	186	2e-28	105	B20_G9	B20_Guay9_scaffold_13423_3	Cytoplasmic	9.96
B20_Guay9_scaffold_14199_7	MER000548_archaean_proteasome,_beta_component_(Thermoplasma_acidophilum)_[T01_002]_T01A_{peptidase_unit:_9_211}	MER000548	41	200	116	2	13	211	1	199	2e-53	171	B20_G9	B20_Guay9_scaffold_14199_7	Cytoplasmic	9.96
B21_Guay1_scaffold_22945_6	MER000548_archaean_proteasome,_beta_component_(Thermoplasma_acidophilum)_[T01_002]_T01A_{peptidase_unit:_9_211}	MER000548	41.58	101	58	1	19	119	1	100	1e-22	87	B21_G1	B21_Guay1_scaffold_22945_6	Cytoplasmic	9.96
B21_Guay1_scaffold_23255_4	MER000548_archaean_proteasome,_beta_component_(Thermoplasma_acidophilum)_[T01_002]_T01A_{peptidase_unit:_9_211}	MER000548	38.81	201	121	2	15	214	1	200	4e-50	162	B21_G1	B21_Guay1_scaffold_23255_4	Cytoplasmic	9.96
B21_Guay17_scaffold_00504_23	MER000548_archaean_proteasome,_beta_component_(Thermoplasma_acidophilum)_[T01_002]_T01A_{peptidase_unit:_9_211}	MER000548	36.63	202	126	2	16	216	1	201	7e-38	130	B21_G17	B21_Guay17_scaffold_00504_23	Cytoplasmic	9.96
B21_Guay17_scaffold_01683_8	MER000548_archaean_proteasome,_beta_component_(Thermoplasma_acidophilum)_[T01_002]_T01A_{peptidase_unit:_9_211}	MER000548	31.35	185	122	3	7	188	2	184	2e-27	102	B21_G17	B21_Guay17_scaffold_01683_8	Cytoplasmic	9.65
B21_Guay6_scaffold_11382_4	MER000548_archaean_proteasome,_beta_component_(Thermoplasma_acidophilum)_[T01_002]_T01A_{peptidase_unit:_9_211}	MER000548	36.81	182	113	2	7	187	1	181	9e-37	127	B21_G6	B21_Guay6_scaffold_11382_4	Cytoplasmic	9.96
B21_Guay6_scaffold_20883_2	MER000548_archaean_proteasome,_beta_component_(Thermoplasma_acidophilum)_[T01_002]_T01A_{peptidase_unit:_9_211}	MER000548	41.41	198	115	1	32	228	1	198	1e-49	161	B21_G6	B21_Guay6_scaffold_20883_2	Cytoplasmic	9.96
B22_Guay16_scaffold_00045_41	MER000548_archaean_proteasome,_beta_component_(Thermoplasma_acidophilum)_[T01_002]_T01A_{peptidase_unit:_9_211}	MER000548	39.78	181	108	1	13	193	2	181	5e-43	143	B22_G16	B22_Guay16_scaffold_00045_41	Cytoplasmic	9.65
B22_Guay16_scaffold_00053_17	MER000548_archaean_proteasome,_beta_component_(Thermoplasma_acidophilum)_[T01_002]_T01A_{peptidase_unit:_9_211}	MER000548	43.59	195	108	2	15	209	1	193	1e-53	171	B22_G16	B22_Guay16_scaffold_00053_17	Cytoplasmic	9.96
B22_Guay17_scaffold_02208_1	MER000548_archaean_proteasome,_beta_component_(Thermoplasma_acidophilum)_[T01_002]_T01A_{peptidase_unit:_9_211}	MER000548	37.78	180	111	1	11	190	2	180	8e-38	129	B22_G17	B22_Guay17_scaffold_02208_1	Cytoplasmic	9.96
B22_Guay17_scaffold_10748_3	MER000548_archaean_proteasome,_beta_component_(Thermoplasma_acidophilum)_[T01_002]_T01A_{peptidase_unit:_9_211}	MER000548	40.3	201	115	4	15	212	1	199	5e-46	151	B22_G17	B22_Guay17_scaffold_10748_3	Cytoplasmic	9.96
B22_Guay2_scaffold_00680_12	MER000548_archaean_proteasome,_beta_component_(Thermoplasma_acidophilum)_[T01_002]_T01A_{peptidase_unit:_9_211}	MER000548	42.08	202	113	2	9	209	1	199	1e-54	174	B22_G2	B22_Guay2_scaffold_00680_12	Cytoplasmic	9.96
B22_Guay9_scaffold_104889_1	MER000548_archaean_proteasome,_beta_component_(Thermoplasma_acidophilum)_[T01_002]_T01A_{peptidase_unit:_9_211}	MER000548	51.22	123	54	5	2	121	78	197	2e-33	115	B22_G9	B22_Guay9_scaffold_104889_1	Cytoplasmic	9.96
B22_Guay9_scaffold_55473_1	MER000548_archaean_proteasome,_beta_component_(Thermoplasma_acidophilum)_[T01_002]_T01A_{peptidase_unit:_9_211}	MER000548	47.01	117	60	2	40	156	1	115	1e-32	114	B22_G9	B22_Guay9_scaffold_55473_1	Cytoplasmic	9.96
B23_Guay1_scaffold_00783_6	MER000548_archaean_proteasome,_beta_component_(Thermoplasma_acidophilum)_[T01_002]_T01A_{peptidase_unit:_9_211}	MER000548	53.96	202	91	2	9	209	1	201	1e-76	230	B23_G1	B23_Guay1_scaffold_00783_6	Cytoplasmic	9.96
B23_Guay15_scaffold_16164_3	MER000548_archaean_proteasome,_beta_component_(Thermoplasma_acidophilum)_[T01_002]_T01A_{peptidase_unit:_9_211}	MER000548	44.85	194	103	3	4	196	1	191	1e-49	160	B23_G15	B23_Guay15_scaffold_16164_3	Cytoplasmic	9.96
[truncated: 20,765 more rows]
