# Supplementary material for: Expansive microbial metabolic versatility and biodiversity in dynamic Guaymas Basin hydrothermal sediments
Source: Nat Commun. 2018 Nov 27;9:4999. doi: 10.1038/s41467-018-07418-0 (PMC6258724; doi:10.1038/s41467-018-07418-0)
Supplement: Supplementary file 12 — Supplementary Data 10 [file 41467_2018_7418_MOESM12_ESM.xlsx]

## Sheet: Caption
Supplementary Data 10: Summary of metabolic genes encoded within each GB genome. Total number of metabolic genes identified in individual GB genome using the KAAS webserver, custom HMMER searches and blastp and the HydDB webserver (used database is indicated in the column DB). Count: Summarizes the total hits for each metabolic genes (not accounting for doubletons). Genes were ordered based on th…

## Sheet: Data 10
	ID	pathway	Full gene name	DB	Core genes	Count	% Genomes	B110_G9	B13_G16	B14_G16	B30_G1	B31_G9	B34_G1	B34_G15	B50_G15	B55_G9	B56_G9	B62_G1	B73_G9	B8_G16	B84_G16	B20_G1	B22_G2	B25_G15	B36_G9	B52_G2	B60_G2	B76_G9	B80_G16	B27_G9	B48_G17	B113_G9	B49_G2	B56_G1	B10_G2	B35_G2	B4_G15	B5_G16	B50_G17	B8_G15	B16_G1	B18_G1	B29_G2	B33_G2	B41_G1	B5_G9	B53_G9	B59_G1	B65_G9
Sample								G9	G16	G16	G1	G9	G1	G15	G15	G9	G9	G1	G9	G16	G16	G1	G2	G15	G9	G2	G2	G9	G16	G9	G17	G9	G2	G1	G2	G2	G15	G16	G17	G15	G1	G1	G2	G2	G1	G9	G9	G1	G9
ClusterID								Aenigmarchaeota	Aenigmarchaeota	Aenigmarchaeota	Aenigmarchaeota	Aenigmarchaeota	Aenigmarchaeota	Aenigmarchaeota	Aenigmarchaeota	Aenigmarchaeota	Aenigmarchaeota	Aenigmarchaeota	Aenigmarchaeota	Aenigmarchaeota	Aenigmarchaeota	Altiarchaeales	Altiarchaeales	Altiarchaeales	Altiarchaeales	Altiarchaeales	Altiarchaeales	Altiarchaeales	Altiarchaeales	GB-AP1	GB-AP1	GB-AP2	GB-AP2	GB-AP2	Archaeoglobales	Archaeoglobales	Archaeoglobales	Archaeoglobales	Archaeoglobales	Archaeoglobales	Asgard	Asgard	Asgard	Asgard	Asgard	Asgard	Asgard	Asgard	Asgard
Kingdom								Archaea	Archaea	Archaea	Archaea	Archaea	Archaea	Archaea	Archaea	Archaea	Archaea	Archaea	Archaea	Archaea	Archaea	Archaea	Archaea	Archaea	Archaea	Archaea	Archaea	Archaea	Archaea	Archaea	Archaea	Archaea	Archaea	Archaea	Archaea	Archaea	Archaea	Archaea	Archaea	Archaea	Archaea	Archaea	Archaea	Archaea	Archaea	Archaea	Archaea	Archaea	Archaea
Phylum								Aenigmarchaeota	Aenigmarchaeota	Aenigmarchaeota	Aenigmarchaeota	Aenigmarchaeota	Aenigmarchaeota	Aenigmarchaeota	Aenigmarchaeota	Aenigmarchaeota	Aenigmarchaeota	Aenigmarchaeota	Aenigmarchaeota	Aenigmarchaeota	Aenigmarchaeota	Euryarchaeota	Euryarchaeota	Euryarchaeota	Euryarchaeota	Euryarchaeota	Euryarchaeota	Euryarchaeota	Euryarchaeota	AP1	AP1	AP2	AP2	AP2	Euryarchaeota	Euryarchaeota	Euryarchaeota	Euryarchaeota	Euryarchaeota	Euryarchaeota	Thorarchaeota	Heimdallarchaeota	Thorarchaeota	Heimdallarchaeota	Thorarchaeota	Heimdallarchaeota	Lokiarchaeota	Thorarchaeota	Thorarchaeota
Class																																			Archaeoglobi	Archaeoglobi	Archaeoglobi	Archaeoglobi	Archaeoglobi	Archaeoglobi
Order																						Altiarchaeales	Altiarchaeales	Altiarchaeales	Altiarchaeales	Altiarchaeales	Altiarchaeales	Altiarchaeales	Altiarchaeales						Archaeoglobales	Archaeoglobales	Archaeoglobales	Archaeoglobales	Archaeoglobales	Archaeoglobales
Family																																			Archaeoglobaceae	Archaeoglobaceae	Archaeoglobaceae	Archaeoglobaceae	Archaeoglobaceae	Archaeoglobaceae
Genus																																Kor_Outgroup1	Kor_Outgroup1	Kor_Outgroup1	Archaeoglobus	Archaeoglobus	Archaeoglobus	Archaeoglobus	Archaeoglobus	Archaeoglobus
ID1		Nitrogen
ID2	K02567	Nitrogen	napA; periplasmic nitrate reductase NapA [EC:1.7.99.4]	KAAS	napA	48	8.69565	0	0	0	0	0	0	0	0	0	0	0	0	0	0	0	0	0	0	0	0	0	0	0	0	0	0	0	0	0	0	0	0	0	0	0	0	0	0	0	0	0	0
ID3	TIGR01706	Nitrogen	napA, periplasmic nitrate reductase	Hmmer	napA	44	7.97101	0	0	0	0	0	0	0	0	0	0	0	0	0	0	0	0	0	0	0	0	0	0	0	0	0	0	0	0	0	0	0	0	0	0	0	0	0	0	0	0	0	0
ID4	K00367	Nitrogen	narB; ferredoxin-nitrate reductase [EC:1.7.7.2]	KAAS		3	0.543478	0	0	0	0	0	0	0	0	0	0	0	0	0	0	0	0	0	0	0	0	0	0	0	0	0	0	0	0	0	0	0	0	0	0	0	0	0	0	0	0	0	0
ID5	K00370	Nitrogen	narG, narZ, nxrA; nitrate reductase / nitrite oxidoreductase, alpha subunit [EC:1.7.5.1 1.7.99.4]	KAAS	narG	41	7.42754	0	0	0	0	0	0	0	0	0	0	0	0	0	0	0	0	0	0	0	0	0	0	0	0	0	0	0	0	0	0	0	0	0	0	0	0	0	0	0	0	0	0
ID6	TIGR01580	Nitrogen	narG, periplasmic nitrate reductase	Hmmer	narG	38	6.88406	0	0	0	0	0	0	0	0	0	0	0	0	0	0	0	0	0	0	0	0	0	0	0	0	0	0	0	0	0	0	0	0	0	0	0	0	0	0	0	0	0	0
ID7	K00371	Nitrogen	narH, narY, nxrB; nitrate reductase / nitrite oxidoreductase, beta subunit [EC:1.7.5.1 1.7.99.4]	KAAS		43	7.78986	0	0	0	0	0	0	0	0	0	0	0	0	0	0	0	0	0	0	0	0	0	0	0	0	0	0	0	0	0	0	0	0	0	0	0	1	0	0	0	0	1	0
ID8	TIGR01660	Nitrogen	narH, periplasmic nitrate reductase	Hmmer		34	6.15942	0	0	0	0	0	0	0	0	0	0	0	0	0	0	0	0	0	0	0	0	0	0	0	0	0	0	0	0	0	0	0	0	0	0	0	0	0	0	0	0	0	0
ID9	K00374	Nitrogen	narI, narV; nitrate reductase gamma subunit [EC:1.7.5.1 1.7.99.4]	KAAS		35	6.34058	0	0	0	0	0	0	0	0	0	0	0	0	0	0	0	0	0	0	0	0	0	0	0	0	0	0	0	0	0	0	0	0	0	0	0	0	0	0	0	0	0	0
ID10			nitrate reductase			0	0	0	0	0	0	0	0	0	0	0	0	0	0	0	0	0	0	0	0	0	0	0	0	0	0	0	0	0	0	0	0	0	0	0	0	0	0	0	0	0	0	0	0
ID11	K00366	Nitrogen	nirA; ferredoxin-nitrite reductase [EC:1.7.7.1]	KAAS		5	0.905797	0	0	0	0	0	0	0	0	0	0	0	0	0	0	0	0	0	0	0	0	0	0	0	0	0	0	0	0	0	1	0	0	0	0	0	0	0	0	0	0	0	0
ID12	K00362	Nitrogen	nirB; nitrite reductase (NADH) large subunit [EC:1.7.1.15]	KAAS	nirB	46	8.33333	0	0	0	0	0	0	0	0	0	0	0	0	0	0	0	0	0	0	0	0	0	0	0	0	0	0	0	0	0	0	0	0	0	0	0	0	0	0	0	0	0	0
ID13	TIGR02374	Nitrogen	NirB, nitrite reductase [NAD(P)H]	Hmmer	nirB	16	2.89855	0	0	0	0	0	0	0	0	0	0	0	0	0	0	0	0	0	0	0	0	0	0	0	0	0	0	0	0	0	0	0	0	0	0	0	0	0	0	0	0	0	0
ID14	K00363	Nitrogen	nirD; nitrite reductase (NADH) small subunit [EC:1.7.1.15]	KAAS		17	3.07971	0	0	0	0	0	0	0	0	0	0	0	0	0	0	0	0	0	0	0	0	0	0	0	0	0	0	0	0	0	0	0	0	0	0	0	0	0	0	0	0	0	0
ID15	TIGR02378	Nitrogen	NirD, nitrite reductase [NAD(P)H]	Hmmer		12	2.17391	0	0	0	0	0	0	0	0	0	0	0	0	0	0	0	0	0	0	0	0	0	0	0	0	0	0	0	0	0	0	0	0	0	0	0	0	0	0	0	0	0	0
ID16	K03385	Nitrogen	nrfA; nitrite reductase (cytochrome c-552) [EC:1.7.2.2]	KAAS	nrfA	10	1.81159	0	0	0	0	0	0	0	0	0	0	0	0	0	0	0	0	0	0	0	0	0	0	0	0	0	0	0	0	0	0	0	0	0	0	0	0	0	0	0	0	0	0
ID17	NrfA_PF02335_full..stockholm	Nitrogen	cyt c552 large NrFA, nitrite reductase	Hmmer	nrfA	26	4.71014	0	0	0	0	0	0	0	0	0	0	0	0	0	0	0	0	0	0	0	0	0	0	0	0	0	0	0	0	0	0	0	0	0	0	0	0	0	0	0	0	0	0
ID18	K15876	Nitrogen	nrfH; cytochrome c nitrite reductase small subunit	KAAS		8	1.44928	0	0	0	0	0	0	0	0	0	0	0	0	0	0	0	0	0	0	0	0	0	0	0	0	0	0	0	0	0	0	0	0	0	0	0	0	0	0	0	0	0	0
ID19	nxrA_alignment	Nitrogen	nxrA, nitrite oxidoreductase	Hmmer			0	0	0	0	0	0	0	0	0	0	0	0	0	0	0	0	0	0	0	0	0	0	0	0	0	0	0	0	0	0	0	0	0	0	0	0	0	0	0	0	0	0	0
ID20	nxrB_alignment	Nitrogen	nxrB, nitrite oxidoreductase	Hmmer			0	0	0	0	0	0	0	0	0	0	0	0	0	0	0	0	0	0	0	0	0	0	0	0	0	0	0	0	0	0	0	0	0	0	0	0	0	0	0	0	0	0	0
ID21			nitrite reductase			0	0	0	0	0	0	0	0	0	0	0	0	0	0	0	0	0	0	0	0	0	0	0	0	0	0	0	0	0	0	0	0	0	0	0	0	0	0	0	0	0	0	0	0
ID22	K00368	Nitrogen	nirK; nitrite reductase (NO-forming) [EC:1.7.2.1]	KAAS		7	1.26812	0	0	0	0	0	0	0	0	0	0	0	0	0	0	0	0	0	0	0	0	0	0	0	0	0	0	0	0	0	0	0	0	0	0	0	0	0	0	0	0	0	0
ID23	TIGR02376	Nitrogen	nirK, nitrite reductase, copper-containing	Hmmer		4	0.724638	0	0	0	0	0	0	0	0	0	0	0	0	0	0	0	0	0	0	0	0	0	0	0	0	0	0	0	0	0	0	0	0	0	0	0	0	0	0	0	0	0	0
ID24	K15864	Nitrogen	nirS; nitrite reductase (NO-forming) / hydroxylamine reductase [EC:1.7.2.1 1.7.99.1]	KAAS	nirS	31	5.61594	0	0	0	0	0	0	0	0	0	0	0	0	0	0	0	0	0	0	0	0	0	0	0	0	0	0	0	0	0	0	0	0	0	0	0	0	0	0	0	0	0	0
ID25	nirS_alignment	Nitrogen	nirS, nitrite reductase, copper-containing, cytochrome cd1-type nitrite reductase NirS	Hmmer	nirS	31	5.61594	0	0	0	0	0	0	0	0	0	0	0	0	0	0	0	0	0	0	0	0	0	0	0	0	0	0	0	0	0	0	0	0	0	0	0	0	0	0	0	0	0	0
ID26			NO-forming nitrite reductase			0	0	0	0	0	0	0	0	0	0	0	0	0	0	0	0	0	0	0	0	0	0	0	0	0	0	0	0	0	0	0	0	0	0	0	0	0	0	0	0	0	0	0	0
ID27	K04561	Nitrogen	norB; nitric oxide reductase subunit B [EC:1.7.2.5]	KAAS	norB	40	7.24638	0	0	0	0	0	0	0	0	0	0	0	0	0	0	0	0	0	0	0	0	0	0	0	0	0	0	0	0	0	0	0	0	0	0	0	0	0	0	0	0	0	0
ID28	norB_alignment	Nitrogen	norB, Nitric oxide reductase	Hmmer	norB	41	7.42754	0	0	0	0	0	0	0	0	0	0	0	0	0	0	0	0	0	0	0	0	0	0	0	0	0	0	0	0	0	0	0	0	0	0	0	0	0	0	0	0	0	0
ID29	K02305	Nitrogen	norC; nitric oxide reductase subunit C	KAAS		22	3.98551	0	0	0	0	0	0	0	0	0	0	0	0	0	0	0	0	0	0	0	0	0	0	0	0	0	0	0	0	0	0	0	0	0	0	0	0	0	0	0	0	0	0
ID30	norC_alignment	Nitrogen	norC, nitric oxide reductase	Hmmer		21	3.80435	0	0	0	0	0	0	0	0	0	0	0	0	0	0	0	0	0	0	0	0	0	0	0	0	0	0	0	0	0	0	0	0	0	0	0	0	0	0	0	0	0	0
ID31			nitric oxide reductase			0	0	0	0	0	0	0	0	0	0	0	0	0	0	0	0	0	0	0	0	0	0	0	0	0	0	0	0	0	0	0	0	0	0	0	0	0	0	0	0	0	0	0	0
ID32	K00376	Nitrogen	nosZ; nitrous-oxide reductase [EC:1.7.2.4]	KAAS	nosZ	45	8.15217	0	0	0	0	0	0	0	0	0	0	0	0	0	0	0	0	0	0	0	0	0	0	0	0	0	0	0	0	0	0	0	0	0	0	0	0	0	0	0	0	0	0
ID33	TIGR04246	Nitrogen	nosZ, nitrous-oxide reductase, Sec-dependent	Hmmer	nosZ	44	7.97101	0	0	0	0	0	0	0	0	0	0	0	0	0	0	0	0	0	0	0	0	0	0	0	0	0	0	0	0	0	0	0	0	0	0	0	0	0	0	0	0	0	0
ID34			nitrous-oxide reductase			0	0	0	0	0	0	0	0	0	0	0	0	0	0	0	0	0	0	0	0	0	0	0	0	0	0	0	0	0	0	0	0	0	0	0	0	0	0	0	0	0	0	0	0
ID35	K02586	Nitrogen	nifD; nitrogenase molybdenum-iron protein alpha chain [EC:1.18.6.1]	KAAS		5	0.905797	0	0	0	0	0	0	0	0	0	0	0	0	0	0	0	0	0	0	0	0	0	0	0	0	0	0	0	0	0	0	0	0	0	0	0	0	0	0	0	0	0	0
ID36	K02588	Nitrogen	nifH; nitrogenase iron protein NifH [EC:1.18.6.1]	KAAS	nifH	15	2.71739	0	0	0	0	0	0	0	0	0	0	0	0	0	0	0	0	0	0	0	0	0	0	0	0	0	0	0	0	0	0	0	0	0	0	0	0	0	0	0	0	0	0
ID37	TIGR01287	Nitrogen	nifH, nitrogenase iron protein	Hmmer		19	3.44203	0	0	0	0	0	0	0	0	0	0	0	0	0	0	0	0	0	0	0	0	0	0	0	0	0	0	0	0	0	0	1	0	1	0	0	0	0	0	0	0	0	0
ID38	K02591	Nitrogen	nifK; nitrogenase molybdenum-iron protein beta chain [EC:1.18.6.1]	KAAS		5	0.905797	0	0	0	0	0	0	0	0	0	0	0	0	0	0	0	0	0	0	0	0	0	0	0	0	0	0	0	0	0	0	0	0	0	0	0	0	0	0	0	0	0	0
ID39	TIGR01861	Nitrogen	Fe only alpha, nitrogenase iron-iron protein	Hmmer		0	0	0	0	0	0	0	0	0	0	0	0	0	0	0	0	0	0	0	0	0	0	0	0	0	0	0	0	0	0	0	0	0	0	0	0	0	0	0	0	0	0	0	0
ID40	TIGR02931	Nitrogen	Fe only beta, nitrogenase iron-iron protein	Hmmer		0	0	0	0	0	0	0	0	0	0	0	0	0	0	0	0	0	0	0	0	0	0	0	0	0	0	0	0	0	0	0	0	0	0	0	0	0	0	0	0	0	0	0	0
ID41	TIGR02929	Nitrogen	Fe only delta, nitrogenase iron-iron protein	Hmmer		0	0	0	0	0	0	0	0	0	0	0	0	0	0	0	0	0	0	0	0	0	0	0	0	0	0	0	0	0	0	0	0	0	0	0	0	0	0	0	0	0	0	0	0
ID42	TIGR01282	Nitrogen	Mo-Fe type Alpha, nitrogenase molybdenum-iron	Hmmer		1	0.181159	0	0	0	0	0	0	0	0	0	0	0	0	0	0	0	0	0	0	0	0	0	0	0	0	0	0	0	0	0	0	0	0	0	0	0	0	0	0	0	0	0	0
ID43	TIGR01286	Nitrogen	Mo-Fe type beta, nitrogenase molybdenum-iron	Hmmer		3	0.543478	0	0	0	0	0	0	0	0	0	0	0	0	0	0	0	0	0	0	0	0	0	0	0	0	0	0	0	0	0	0	0	0	0	0	0	0	0	0	0	0	0	0
ID44	TIGR01860	Nitrogen	Vanadium-type alpha, nitrogenase vanadium-iron	Hmmer		0	0	0	0	0	0	0	0	0	0	0	0	0	0	0	0	0	0	0	0	0	0	0	0	0	0	0	0	0	0	0	0	0	0	0	0	0	0	0	0	0	0	0	0
ID45	TIGR02932	Nitrogen	Vanadium-type beta, nitrogenase vanadium-iron	Hmmer		0	0	0	0	0	0	0	0	0	0	0	0	0	0	0	0	0	0	0	0	0	0	0	0	0	0	0	0	0	0	0	0	0	0	0	0	0	0	0	0	0	0	0	0
ID46	TIGR02930	Nitrogen	Vanadium-type delta, nitrogenase vanadium-iron	Hmmer		0	0	0	0	0	0	0	0	0	0	0	0	0	0	0	0	0	0	0	0	0	0	0	0	0	0	0	0	0	0	0	0	0	0	0	0	0	0	0	0	0	0	0	0
ID47			Nitrogenase			0	0	0	0	0	0	0	0	0	0	0	0	0	0	0	0	0	0	0	0	0	0	0	0	0	0	0	0	0	0	0	0	0	0	0	0	0	0	0	0	0	0	0	0
ID48	K20932	Nitrogen	hzsA, Hydrazine synthase	KAAS		0	0	0	0	0	0	0	0	0	0	0	0	0	0	0	0	0	0	0	0	0	0	0	0	0	0	0	0	0	0	0	0	0	0	0	0	0	0	0	0	0	0	0	0
ID49	K20933	Nitrogen	hzsA, Hydrazine synthase	KAAS		0	0	0	0	0	0	0	0	0	0	0	0	0	0	0	0	0	0	0	0	0	0	0	0	0	0	0	0	0	0	0	0	0	0	0	0	0	0	0	0	0	0	0	0
ID50	K20934	Nitrogen	hydrazine synthase subunit [EC:1.7.2.7]	KAAS		0	0	0	0	0	0	0	0	0	0	0	0	0	0	0	0	0	0	0	0	0	0	0	0	0	0	0	0	0	0	0	0	0	0	0	0	0	0	0	0	0	0	0	0
ID51	hzsA	Nitrogen	hzsA, Hydrazine synthase	Hmmer		0	0	0	0	0	0	0	0	0	0	0	0	0	0	0	0	0	0	0	0	0	0	0	0	0	0	0	0	0	0	0	0	0	0	0	0	0	0	0	0	0	0	0	0
ID52			Hydrazine synthase			0	0	0	0	0	0	0	0	0	0	0	0	0	0	0	0	0	0	0	0	0	0	0	0	0	0	0	0	0	0	0	0	0	0	0	0	0	0	0	0	0	0	0	0
ID53	K20935	Nitrogen	hydrazine dehydrogenase	KAAS		0	0	0	0	0	0	0	0	0	0	0	0	0	0	0	0	0	0	0	0	0	0	0	0	0	0	0	0	0	0	0	0	0	0	0	0	0	0	0	0	0	0	0	0
ID54	hzoA_alignment	Nitrogen	hzoA, hydrazine oxidase	Hmmer		0	0	0	0	0	0	0	0	0	0	0	0	0	0	0	0	0	0	0	0	0	0	0	0	0	0	0	0	0	0	0	0	0	0	0	0	0	0	0	0	0	0	0	0
ID55			hydraxine dehydrogenase			0	0	0	0	0	0	0	0	0	0	0	0	0	0	0	0	0	0	0	0	0	0	0	0	0	0	0	0	0	0	0	0	0	0	0	0	0	0	0	0	0	0	0	0
ID56	K10535	Nitrogen	hao; hydroxylamine dehydrogenase [EC:1.7.2.6]	KAAS	hao	36	6.52174	0	0	0	0	0	0	0	0	0	0	0	0	0	0	0	0	0	0	0	0	0	0	0	0	0	0	0	0	0	0	0	0	0	0	0	0	0	0	0	0	0	0
ID57			hydroxylamine dehydrogenase/reductase			0	0	0	0	0	0	0	0	0	0	0	0	0	0	0	0	0	0	0	0	0	0	0	0	0	0	0	0	0	0	0	0	0	0	0	0	0	0	0	0	0	0	0	0
ID58	K05601	Nitrogen	hcp; hydroxylamine reductase [EC:1.7.99.1]	KAAS	hcp	103	18.6594	0	0	0	0	0	0	0	0	0	0	0	0	0	0	0	0	0	0	0	0	0	1	0	0	0	0	0	0	0	0	0	0	0	0	0	0	0	0	0	1	0	0
ID59			hydroxylamine reductase			0	0	0	0	0	0	0	0	0	0	0	0	0	0	0	0	0	0	0	0	0	0	0	0	0	0	0	0	0	0	0	0	0	0	0	0	0	0	0	0	0	0	0	0
ID60	K10944	Nitrogen	pmoA-amoA; methane/ammonia monooxygenase subunit A [EC:1.14.18.3 1.14.99.39]	KAAS		5	0.905797	0	0	0	0	0	0	0	0	0	0	0	0	0	0	0	0	0	0	0	0	0	0	0	0	0	0	0	0	0	0	0	0	0	0	0	0	0	0	0	0	0	0
ID61	K10945	Nitrogen	pmoB-amoB; methane/ammonia monooxygenase subunit B	KAAS		5	0.905797	0	0	0	0	0	0	0	0	0	0	0	0	0	0	0	0	0	0	0	0	0	0	0	0	0	0	0	0	0	0	0	0	0	0	0	0	0	0	0	0	0	0
ID62	K10946	Nitrogen	pmoC-amoC; methane/ammonia monooxygenase subunit C	KAAS		5	0.905797	0	0	0	0	0	0	0	0	0	0	0	0	0	0	0	0	0	0	0	0	0	0	0	0	0	0	0	0	0	0	0	0	0	0	0	0	0	0	0	0	0	0
ID63	TIGR03080	Nitrogen	pmoA, methane monooxygenase/ammonia monooxygenase	Hmmer		5	0.905797	0	0	0	0	0	0	0	0	0	0	0	0	0	0	0	0	0	0	0	0	0	0	0	0	0	0	0	0	0	0	0	0	0	0	0	0	0	0	0	0	0	0
ID64	TIGR03079	Nitrogen	pmoB, methane monooxygenase/ammonia monooxygenase	Hmmer		5	0.905797	0	0	0	0	0	0	0	0	0	0	0	0	0	0	0	0	0	0	0	0	0	0	0	0	0	0	0	0	0	0	0	0	0	0	0	0	0	0	0	0	0	0
ID65	TIGR03078	Nitrogen	pmoC, methane monooxygenase/ammonia monooxygenase	Hmmer		5	0.905797	0	0	0	0	0	0	0	0	0	0	0	0	0	0	0	0	0	0	0	0	0	0	0	0	0	0	0	0	0	0	0	0	0	0	0	0	0	0	0	0	0	0
ID66			ammonia monooxygenase			0	0	0	0	0	0	0	0	0	0	0	0	0	0	0	0	0	0	0	0	0	0	0	0	0	0	0	0	0	0	0	0	0	0	0	0	0	0	0	0	0	0	0	0
ID67	K01915	Nitrogen	glnA, GLUL; glutamine synthetase [EC:6.3.1.2]	KAAS		409	74.0942	1	0	0	1	0	0	1	0	0	0	0	0	0	1	1	1	0	1	0	0	0	1	1	0	0	0	0	1	1	1	1	0	1	1	3	1	1	2	0	2	1	2
ID68			Glutamine synthetase			0	0	0	0	0	0	0	0	0	0	0	0	0	0	0	0	0	0	0	0	0	0	0	0	0	0	0	0	0	0	0	0	0	0	0	0	0	0	0	0	0	0	0	0
ID69	K00260	Nitrogen	gudB, rocG; glutamate dehydrogenase [EC:1.4.1.2]	KAAS		0	0	0	0	0	0	0	0	0	0	0	0	0	0	0	0	0	0	0	0	0	0	0	0	0	0	0	0	0	0	0	0	0	0	0	0	0	0	0	0	0	0	0	0
ID70	K15371	Nitrogen	GDH2; glutamate dehydrogenase [EC:1.4.1.2]	KAAS		51	9.23913	0	0	0	0	0	0	0	0	0	0	0	0	0	0	0	0	0	0	0	0	0	0	0	0	0	0	0	0	0	0	0	0	0	0	0	0	0	0	0	0	0	0
ID71	K00261	Nitrogen	GLUD1_2, gdhA; glutamate dehydrogenase (NAD(P)+) [EC:1.4.1.3]	KAAS		266	48.1884	1	1	0	1	1	1	1	0	0	0	1	0	1	1	0	0	0	0	0	0	0	0	1	0	0	0	0	0	0	1	0	0	1	1	1	0	0	1	0	2	0	0
ID72	K00262	Nitrogen	E1.4.1.4, gdhA; glutamate dehydrogenase (NADP+) [EC:1.4.1.4]	KAAS		129	23.3696	0	0	0	0	0	0	0	0	0	0	1	0	0	0	0	0	0	0	0	0	0	0	0	0	0	0	0	0	0	0	0	0	0	0	1	1	1	1	0	0	1	1
ID73			glutamate dehydrogenase			0	0	0	0	0	0	0	0	0	0	0	0	0	0	0	0	0	0	0	0	0	0	0	0	0	0	0	0	0	0	0	0	0	0	0	0	0	0	0	0	0	0	0	0
ID74	K01948	Nitrogen	CPS1; carbamoyl-phosphate synthase (ammonia) [EC:6.3.4.16]	KAAS		1	0.181159	0	0	0	0	0	0	0	0	0	0	0	0	0	0	0	0	0	0	0	0	0	0	0	0	0	0	0	0	0	0	0	0	0	0	0	0	0	0	0	0	0	0
ID75			carbamoyl-p-synthase			0	0	0	0	0	0	0	0	0	0	0	0	0	0	0	0	0	0	0	0	0	0	0	0	0	0	0	0	0	0	0	0	0	0	0	0	0	0	0	0	0	0	0	0
ID76	K00926	Nitrogen	arcC; carbamate kinase [EC:2.7.2.2]	KAAS		208	37.6812	0	0	0	0	0	0	0	0	0	0	0	0	1	0	0	0	0	0	0	0	0	0	0	0	0	0	0	0	0	0	0	0	1	1	1	1	1	1	0	0	1	2
ID77			carbamate kinase			0	0	0	0	0	0	0	0	0	0	0	0	0	0	0	0	0	0	0	0	0	0	0	0	0	0	0	0	0	0	0	0	0	0	0	0	0	0	0	0	0	0	0	0
ID78	K01672	Nitrogen	carbonic anhydrase	KAAS		0	0	0	0	0	0	0	0	0	0	0	0	0	0	0	0	0	0	0	0	0	0	0	0	0	0	0	0	0	0	0	0	0	0	0	0	0	0	0	0	0	0	0	0
ID79	K01673	Nitrogen	cynT, can; carbonic anhydrase [EC:4.2.1.1]	KAAS		76	13.7681	0	0	0	0	0	0	0	0	0	0	0	0	0	0	0	0	0	0	0	0	0	0	0	0	0	0	0	0	0	0	0	0	0	0	0	0	0	0	0	0	0	0
ID80	K01674	Nitrogen	cah; carbonic anhydrase [EC:4.2.1.1]	KAAS		21	3.80435	0	0	0	0	0	0	0	0	0	0	0	0	0	0	0	0	0	0	0	0	0	0	0	0	0	0	0	0	0	0	0	0	0	0	0	0	0	0	0	0	0	0
ID81			carbonic anhydrase			0	0	0	0	0	0	0	0	0	0	0	0	0	0	0	0	0	0	0	0	0	0	0	0	0	0	0	0	0	0	0	0	0	0	0	0	0	0	0	0	0	0	0	0
ID82	K03320	Nitrogen	amt, AMT, MEP; ammonium transporter, Amt family	KAAS		85	15.3986	0	0	0	0	0	0	0	0	0	0	0	0	0	0	0	0	0	0	0	0	0	0	0	0	0	0	0	0	2	1	1	0	1	0	0	0	0	0	0	0	0	0
ID83	K06580	Nitrogen	SLC42A, RHAG, RHBG, RHCG, CD241; ammonium transporter Rh	KAAS		8	1.44928	0	0	0	0	0	0	0	0	0	0	0	0	0	0	0	0	0	0	0	0	0	0	0	0	0	0	0	0	0	0	0	0	0	0	0	0	0	0	0	0	0	0
ID84			Ammonium transport			0	0	0	0	0	0	0	0	0	0	0	0	0	0	0	0	0	0	0	0	0	0	0	0	0	0	0	0	0	0	0	0	0	0	0	0	0	0	0	0	0	0	0	0
ID85	TIGR01323	Nitrogen	nthA, nitrile hydratase	Hmmer		3	0.543478	0	0	0	0	0	0	0	0	0	0	0	0	0	0	0	0	0	0	0	0	0	0	0	0	0	0	0	0	0	0	0	0	0	0	0	0	0	0	0	0	0	0
ID86	K01721	Nitrogen	E4.2.1.84; nitrile hydratase [EC:4.2.1.84]	KAAS		3	0.543478	0	0	0	0	0	0	0	0	0	0	0	0	0	0	0	0	0	0	0	0	0	0	0	0	0	0	0	0	0	0	0	0	0	0	0	0	0	0	0	0	0	0
ID87	TIGR03888	Nitrogen	nthB, nitrile hydratase	Hmmer		0	0	0	0	0	0	0	0	0	0	0	0	0	0	0	0	0	0	0	0	0	0	0	0	0	0	0	0	0	0	0	0	0	0	0	0	0	0	0	0	0	0	0	0
ID88	K20807	Nitrogen	nitrile hydratase subunit beta	KAAS		0	0	0	0	0	0	0	0	0	0	0	0	0	0	0	0	0	0	0	0	0	0	0	0	0	0	0	0	0	0	0	0	0	0	0	0	0	0	0	0	0	0	0	0
ID89							0	0	0	0	0	0	0	0	0	0	0	0	0	0	0	0	0	0	0	0	0	0	0	0	0	0	0	0	0	0	0	0	0	0	0	0	0	0	0	0	0	0	0
ID90	TIGR04315	Nitrogen	octR, octaheme c-type cytochrome, tetrathionate reductase	KAAS	octR	58	10.5072	0	0	0	0	0	0	0	0	0	0	0	0	0	0	0	0	0	0	0	0	0	0	0	0	0	0	0	0	0	0	0	0	0	0	0	0	0	0	0	0	0	0
ID91							0	0	0	0	0	0	0	0	0	0	0	0	0	0	0	0	0	0	0	0	0	0	0	0	0	0	0	0	0	0	0	0	0	0	0	0	0	0	0	0	0	0	0
ID92	K00459	Nitrogen	ncd2, npd; nitronate monooxygenase [EC:1.13.12.16]	KAAS		99	17.9348	0	0	0	0	0	0	0	0	0	0	0	0	0	0	0	0	0	0	0	0	0	0	0	0	0	0	0	0	0	0	0	0	0	0	0	0	0	0	0	0	0	0
ID93							0	0	0	0	0	0	0	0	0	0	0	0	0	0	0	0	0	0	0	0	0	0	0	0	0	0	0	0	0	0	0	0	0	0	0	0	0	0	0	0	0	0	0
ID94		Sulfur				0	0	0	0	0	0	0	0	0	0	0	0	0	0	0	0	0	0	0	0	0	0	0	0	0	0	0	0	0	0	0	0	0	0	0	0	0	0	0	0	0	0	0	0
ID95						0	0	0	0	0	0	0	0	0	0	0	0	0	0	0	0	0	0	0	0	0	0	0	0	0	0	0	0	0	0	0	0	0	0	0	0	0	0	0	0	0	0	0	0
ID96	K05301	Sulfur	E1.8.2.1; sulfite dehydrogenase [EC:1.8.2.1]	KAAS		3	0.543478	0	0	0	0	0	0	0	0	0	0	0	0	0	0	0	0	0	0	0	0	0	0	0	0	0	0	0	0	0	0	0	0	0	0	0	0	0	0	0	0	0	0
ID97	K21309	Sulfur	sulfite dehydrogenase (quinone) subunit SoeC	KAAS		10	1.81159	0	0	0	0	0	0	0	0	0	0	0	0	0	0	0	0	0	0	0	0	0	0	0	0	0	0	0	0	0	0	0	0	0	0	0	0	0	0	0	0	0	0
ID98	K21307	Sulfur	sulfite dehydrogenase (quinone) subunit SoeA [EC:1.8.5.6]	KAAS		27	4.8913	0	0	0	0	0	0	0	0	0	0	0	0	0	0	0	0	0	0	0	0	0	0	0	0	0	0	0	0	0	0	0	0	0	0	0	0	0	0	0	0	0	0
ID99	K21308	Sulfur	sulfite dehydrogenase (quinone) subunit SoeB	KAAS		17	3.07971	0	0	0	0	0	0	0	0	0	0	0	0	0	0	0	0	0	0	0	0	0	0	0	0	0	0	0	0	0	0	0	0	0	0	0	0	0	0	0	0	0	0
ID100	K00387	Sulfur	SUOX; sulfite oxidase [EC:1.8.3.1]	KAAS		0	0	0	0	0	0	0	0	0	0	0	0	0	0	0	0	0	0	0	0	0	0	0	0	0	0	0	0	0	0	0	0	0	0	0	0	0	0	0	0	0	0	0	0
ID101			sulfite dehydrogenase			0	0	0	0	0	0	0	0	0	0	0	0	0	0	0	0	0	0	0	0	0	0	0	0	0	0	0	0	0	0	0	0	0	0	0	0	0	0	0	0	0	0	0	0
ID102	K13811	Sulfur	PAPSS; 3'-phosphoadenosine 5'-phosphosulfate synthase [EC:2.7.7.4 2.7.1.25]	KAAS		1	0.181159	0	0	0	0	0	0	0	0	0	0	0	0	0	0	0	0	0	0	0	0	0	0	0	0	0	0	0	0	0	0	0	0	0	0	0	0	0	0	0	0	0	0
ID103	K00860	Sulfur	cysC; adenylylsulfate kinase [EC:2.7.1.25]	KAAS		193	34.9638	0	0	1	0	0	0	0	0	0	0	0	0	0	1	0	0	0	0	0	1	0	0	0	0	1	0	1	1	0	0	2	2	1	1	1	0	0	0	1	0	0	0
ID104	TIGR00455	Sulfur	cysC, adenylyl-sulfate kinase	Hmmer		190	34.4203	0	0	1	0	0	0	0	0	0	0	0	0	0	1	0	0	0	0	0	1	0	0	0	0	1	0	1	1	0	0	2	2	1	1	1	0	0	0	1	0	0	0
ID105	K00955	Sulfur	cysNC; bifunctional enzyme CysN/CysC [EC:2.7.7.4 2.7.1.25]	KAAS		26	4.71014	0	0	0	0	0	0	0	0	0	0	0	0	0	0	0	0	0	0	0	0	0	0	0	0	0	0	0	0	0	0	0	0	0	0	0	0	0	0	0	0	0	0
ID106	K00956	Sulfur	cysN; sulfate adenylyltransferase subunit 1 [EC:2.7.7.4]	KAAS		58	10.5072	0	0	0	0	0	0	1	0	0	0	0	0	1	0	0	0	0	0	1	0	0	0	0	0	0	0	0	0	0	0	0	0	0	0	0	0	0	0	0	1	0	0
ID107	TIGR02034	Sulfur	cysN, adenylyl-sulfate kinase	Hmmer		65	11.7754	0	0	0	0	0	0	1	0	0	0	0	0	1	0	0	0	0	0	0	0	0	0	0	0	0	0	0	0	0	0	0	0	0	0	0	0	0	0	0	1	0	0
ID108	K00957	Sulfur	cysD; sulfate adenylyltransferase subunit 2 [EC:2.7.7.4]	KAAS		72	13.0435	0	0	0	0	0	0	1	1	0	0	0	0	1	0	0	0	0	0	1	0	0	0	0	0	0	0	0	0	0	0	0	0	0	0	0	0	0	0	0	1	0	0
ID109	K00958	Sulfur	sat, met3; sulfate adenylyltransferase [EC:2.7.7.4]	KAAS		186	33.6957	0	0	0	0	0	0	0	0	0	0	0	0	0	0	0	0	0	0	0	1	0	0	0	0	0	0	0	1	0	1	1	2	1	1	1	0	0	0	1	0	0	0
ID110	TIGR00339	Sulfur	sat, sulfate adenylyltransferase	Hmmer		182	32.971	0	0	0	0	0	0	0	0	0	0	0	0	0	0	0	0	0	0	0	1	0	0	0	0	0	0	0	1	0	1	1	2	1	1	1	0	0	0	1	0	0	0
ID111			sulfate dehydrogenase			0	0	0	0	0	0	0	0	0	0	0	0	0	0	0	0	0	0	0	0	0	0	0	0	0	0	0	0	0	0	0	0	0	0	0	0	0	0	0	0	0	0	0	0
ID112	K00390	Sulfur	cysH; phosphoadenosine phosphosulfate reductase [EC:1.8.4.8 1.8.4.10]	KAAS		183	33.1522	0	0	0	0	0	0	0	0	0	0	0	0	0	1	0	1	1	1	0	0	0	0	0	1	0	0	0	0	0	2	2	1	0	0	2	0	1	1	1	1	1	1
ID113			PAPS reductase			0	0	0	0	0	0	0	0	0	0	0	0	0	0	0	0	0	0	0	0	0	0	0	0	0	0	0	0	0	0	0	0	0	0	0	0	0	0	0	0	0	0	0	0
ID114	K05907	Sulfur	adenylyl-sulfate reductase (glutathione) [EC:1.8.4.9]	KAAS		0	0	0	0	0	0	0	0	0	0	0	0	0	0	0	0	0	0	0	0	0	0	0	0	0	0	0	0	0	0	0	0	0	0	0	0	0	0	0	0	0	0	0	0
ID115	K00394	Sulfur	aprA; adenylylsulfate reductase, subunit A [EC:1.8.99.2]	KAAS		67	12.1377	0	0	0	0	0	0	0	0	0	0	1	0	0	0	0	0	0	0	0	0	0	0	0	0	0	0	0	1	1	1	1	1	1	0	0	0	0	0	0	0	0	0
ID116	TIGR02061	Sulfur	aprA, adenylylsulfate reductase	Hmmer		66	11.9565	0	0	0	0	0	0	0	0	0	0	1	0	0	0	0	0	0	0	0	0	0	0	0	0	0	0	0	1	1	2	1	1	2	0	0	0	0	0	0	0	0	0
ID117	K00395	Sulfur	aprB; adenylylsulfate reductase, subunit B [EC:1.8.99.2]	KAAS		55	9.96377	0	0	0	0	0	0	0	0	0	0	0	0	0	0	0	0	0	0	0	0	0	0	0	0	0	0	0	1	0	1	1	1	1	0	0	0	0	0	0	0	0	0
ID118			AS reductase			0	0	0	0	0	0	0	0	0	0	0	0	0	0	0	0	0	0	0	0	0	0	0	0	0	0	0	0	0	0	0	0	0	0	0	0	0	0	0	0	0	0	0	0
ID119	K11180	Sulfur	dsrA; sulfite reductase alpha subunit [EC:1.8.99.3 1.8.99.5]	KAAS	dsrA	58	10.5072	0	0	0	0	0	0	0	0	0	0	0	0	0	0	0	0	0	0	0	0	0	0	0	0	0	0	0	1	1	1	1	1	1	0	0	0	0	0	0	0	0	0
ID120	TIGR02064	Sulfur	dsrA, sulfite reductase, dissimilatory-type	Hmmer	dsrA	58	10.5072	0	0	0	0	0	0	0	0	0	0	0	0	0	0	0	0	0	0	0	0	0	0	0	0	0	0	0	1	1	1	1	2	1	0	0	0	0	0	0	0	0	0
ID121	K11181	Sulfur	dsrB; sulfite reductase beta subunit [EC:1.8.99.3 1.8.99.5]	KAAS	dsrB	61	11.0507	0	0	0	0	0	0	0	0	0	0	0	0	0	0	0	0	0	0	0	0	0	0	0	0	0	0	0	1	1	1	1	1	1	0	0	0	0	0	0	0	0	0
ID122	TIGR02066	Sulfur	dsrB, sulfite reductase, dissimilatory-type	Hmmer	dsrB	60	10.8696	0	0	0	0	0	0	0	0	0	0	0	0	0	0	0	0	0	0	0	0	0	0	0	0	0	0	0	1	1	1	1	1	1	0	0	0	0	0	0	0	0	0
ID123	dsrD_PF08679_stockholm	Sulfur	dsrD, Dissimilatory sulfite reductase	Hmmer		31	5.61594	0	0	0	0	0	0	0	0	0	0	0	0	0	0	0	0	0	0	0	0	0	0	0	0	0	0	0	1	0	1	0	0	0	0	0	0	0	0	0	0	0	0
ID124	K16950	Sulfur	asrA; anaerobic sulfite reductase subunit A	KAAS		2	0.362319	0	0	0	0	0	0	0	0	0	0	0	0	0	0	0	0	0	0	0	0	0	0	0	0	0	0	0	0	0	0	0	0	0	0	0	0	0	0	0	0	0	0
ID125	TIGR02910	Sulfur	asrA, sulfite reductase,	Hmmer		71	12.8623	0	0	0	0	0	0	0	0	0	0	0	0	0	0	0	0	0	0	0	0	0	0	0	0	0	0	0	0	0	0	0	0	0	0	0	0	0	0	0	0	0	0
ID126	K16951	Sulfur	asrB; anaerobic sulfite reductase subunit B	KAAS		1	0.181159	0	0	0	0	0	0	0	0	0	0	0	0	0	0	0	0	0	0	0	0	0	0	0	0	0	0	0	0	0	0	0	0	0	0	0	0	0	0	0	0	0	0
ID127	TIGR02911	Sulfur	asrB, sulfite reductase,	Hmmer		41	7.42754	0	0	0	0	0	0	0	0	0	0	0	0	0	0	1	1	1	1	0	0	0	0	0	0	0	0	0	0	0	0	0	0	0	0	0	0	0	0	0	0	0	0
ID128	TIGR02912	Sulfur	asrC, sulfite reductase,	Hmmer		0	0	0	0	0	0	0	0	0	0	0	0	0	0	0	0	0	0	0	0	0	0	0	0	0	0	0	0	0	0	0	0	0	0	0	0	0	0	0	0	0	0	0	0
ID129	K00380	Sulfur	cysJ; sulfite reductase (NADPH) flavoprotein alpha-component [EC:1.8.1.2]	KAAS	cysI	6	1.08696	0	0	0	0	0	0	0	0	0	0	0	0	0	0	0	0	0	0	0	0	0	0	0	0	0	0	0	0	0	0	0	0	0	0	0	0	0	0	0	0	0	0
ID130	K00381	Sulfur	cysI; sulfite reductase (NADPH) hemoprotein beta-component [EC:1.8.1.2]	KAAS	cysJ	17	3.07971	0	0	0	0	0	0	0	0	0	0	0	0	0	0	0	0	0	0	0	0	0	0	0	0	0	0	0	0	0	0	0	0	0	0	0	0	0	0	0	0	0	0
ID131	K00392	Sulfur	sir; sulfite reductase (ferredoxin) [EC:1.8.7.1]	KAAS	sir	11	1.99275	0	0	0	0	0	0	0	0	0	0	0	0	0	0	0	0	0	0	0	0	0	0	0	0	0	0	0	0	0	0	0	0	0	0	0	0	0	0	0	0	0	0
ID132			sulfite reductase			0	0	0	0	0	0	0	0	0	0	0	0	0	0	0	0	0	0	0	0	0	0	0	0	0	0	0	0	0	0	0	0	0	0	0	0	0	0	0	0	0	0	0	0
ID133	K17725	Sulfur	ETHE1; sulfur dioxygenase [EC:1.13.11.18]	KAAS		7	1.26812	0	0	0	0	0	0	0	0	0	0	0	0	0	0	0	0	0	0	0	0	0	0	0	0	0	0	0	0	0	0	0	0	0	0	0	0	0	0	0	0	0	0
ID134	sulfur_dioxygenase_sdo_alignment	Sulfur	sulfur dioxygenase	Hmmer		152	27.5362	0	0	0	0	0	0	0	0	0	0	0	0	0	0	0	0	0	0	0	0	0	0	0	0	0	0	0	0	0	0	0	0	0	0	0	0	0	1	0	0	0	0
ID135			sulfur dioxygenase			0	0	0	0	0	0	0	0	0	0	0	0	0	0	0	0	0	0	0	0	0	0	0	0	0	0	0	0	0	0	0	0	0	0	0	0	0	0	0	0	0	0	0	0
ID136	K16952	Sulfur	sor; sulfur oxygenase/reductase [EC:1.13.11.55]	KAAS		0	0	0	0	0	0	0	0	0	0	0	0	0	0	0	0	0	0	0	0	0	0	0	0	0	0	0	0	0	0	0	0	0	0	0	0	0	0	0	0	0	0	0	0
ID137	sor_PF07682_full.stockholm	Sulfur	sor, sulfur oxygenase/reductase	KAAS		0	0	0	0	0	0	0	0	0	0	0	0	0	0	0	0	0	0	0	0	0	0	0	0	0	0	0	0	0	0	0	0	0	0	0	0	0	0	0	0	0	0	0	0
ID138	K17219	Sulfur	sreA; sulfur reductase molybdopterin subunit	KAAS		1	0.181159	0	0	0	0	0	0	0	0	0	0	0	0	0	0	0	0	0	0	0	0	0	0	0	0	0	0	0	0	0	0	0	0	0	0	0	0	0	0	0	0	0	0
ID139	K17220	Sulfur	sreB; sulfur reductase FeS subunit	KAAS		0	0	0	0	0	0	0	0	0	0	0	0	0	0	0	0	0	0	0	0	0	0	0	0	0	0	0	0	0	0	0	0	0	0	0	0	0	0	0	0	0	0	0	0
ID140	K17221	Sulfur	sreC; sulfur reductase membrane anchor	KAAS		0	0	0	0	0	0	0	0	0	0	0	0	0	0	0	0	0	0	0	0	0	0	0	0	0	0	0	0	0	0	0	0	0	0	0	0	0	0	0	0	0	0	0	0
ID141	fcc_interpro	Sulfur	fcc, Flavocytochrome c sulphide dehydrogenase, flavin-binding	Hmmer		20	3.62319	0	0	0	0	0	0	0	0	0	0	0	0	0	0	0	0	0	0	0	0	0	0	0	0	0	0	0	0	0	0	0	0	0	0	0	0	0	0	0	0	0	0
ID142	K17229	Sulfur	fccB; sulfide dehydrogenase [flavocytochrome c] flavoprotein chain [EC:1.8.2.3]	KAAS		14	2.53623	0	0	0	0	0	0	0	0	0	0	0	0	0	0	0	0	0	0	0	0	0	0	0	0	0	0	0	0	0	0	0	0	0	0	0	0	0	0	0	0	0	0
ID143	K17230	Sulfur	fccA; cytochrome subunit of sulfide dehydrogenase	KAAS		12	2.17391	0	0	0	0	0	0	0	0	0	0	0	0	0	0	0	0	0	0	0	0	0	0	0	0	0	0	0	0	0	0	0	0	0	0	0	0	0	0	0	0	0	0
ID144			sulfur reductase			0	0	0	0	0	0	0	0	0	0	0	0	0	0	0	0	0	0	0	0	0	0	0	0	0	0	0	0	0	0	0	0	0	0	0	0	0	0	0	0	0	0	0	0
ID145	K17222	Sulfur	soxA; sulfur-oxidizing protein SoxA	KAAS	soxA	23	4.16667	0	0	0	0	0	0	0	0	0	0	0	0	0	0	0	0	0	0	0	0	0	0	0	0	0	0	0	0	0	0	0	0	0	0	0	0	0	0	0	0	0	0
ID146	K17223	Sulfur	soxX; sulfur-oxidizing protein SoxX	KAAS		18	3.26087	0	0	0	0	0	0	0	0	0	0	0	0	0	0	0	0	0	0	0	0	0	0	0	0	0	0	0	0	0	0	0	0	0	0	0	0	0	0	0	0	0	0
ID147	K17224	Sulfur	soxB; sulfur-oxidizing protein SoxB	KAAS	soxB	23	4.16667	0	0	0	0	0	0	0	0	0	0	0	0	0	0	0	0	0	0	0	0	0	0	0	0	0	0	0	0	0	0	0	0	0	0	0	0	0	0	0	0	0	0
ID148	TIGR04486	Sulfur	soxB, thiosulfohydrolase	Hmmer	soxB	17	3.07971	0	0	0	0	0	0	0	0	0	0	0	0	0	0	0	0	0	0	0	0	0	0	0	0	0	0	0	0	0	0	0	0	0	0	0	0	0	0	0	0	0	0
ID149	K17225	Sulfur	soxC; sulfane dehydrogenase subunit SoxC	KAAS	soxC	18	3.26087	0	0	0	0	0	0	0	0	0	0	0	0	0	0	0	0	0	0	0	0	0	0	0	0	0	0	0	0	0	0	0	0	0	0	0	0	0	0	0	0	0	0
ID150	TIGR04555	Sulfur	soxC, sulfite dehydrogenase	Hmmer	soxC	17	3.07971	0	0	0	0	0	0	0	0	0	0	0	0	0	0	0	0	0	0	0	0	0	0	0	0	0	0	0	0	0	0	0	0	0	0	0	0	0	0	0	0	0	0
ID151	K17226	Sulfur	soxY; sulfur-oxidizing protein SoxY	KAAS		32	5.7971	0	0	0	0	0	0	0	0	0	0	0	0	0	0	0	0	0	0	0	0	0	0	0	0	0	0	0	0	0	0	0	0	0	0	0	0	0	0	0	0	0	0
ID152	TIGR04488	Sulfur	soxY, thiosulfate oxidation carrier protein	Hmmer		32	5.7971	0	0	0	0	0	0	0	0	0	0	0	0	0	0	0	0	0	0	0	0	0	0	0	0	0	0	0	0	0	0	0	0	0	0	0	0	0	0	0	0	0	0
ID153	K17227	Sulfur	soxZ; sulfur-oxidizing protein SoxZ	KAAS		31	5.61594	0	0	0	0	0	0	0	0	0	0	0	0	0	0	0	0	0	0	0	0	0	0	0	0	0	0	0	0	0	0	0	0	0	0	0	0	0	0	0	0	0	0
ID154			SOX				0	0	0	0	0	0	0	0	0	0	0	0	0	0	0	0	0	0	0	0	0	0	0	0	0	0	0	0	0	0	0	0	0	0	0	0	0	0	0	0	0	0	0
ID155	K19713	Sulfur	tsdA; thiosulfate dehydrogenase [EC:1.8.2.2]	KAAS		4	0.724638	0	0	0	0	0	0	0	0	0	0	0	0	0	0	0	0	0	0	0	0	0	0	0	0	0	0	0	0	0	0	0	0	0	0	0	0	0	0	0	0	0	0
ID156			Thiosulfate dehydrogenase			0	0	0	0	0	0	0	0	0	0	0	0	0	0	0	0	0	0	0	0	0	0	0	0	0	0	0	0	0	0	0	0	0	0	0	0	0	0	0	0	0	0	0	0
ID157	K08352	Sulfur	phsA, psrA; thiosulfate reductase / polysulfide reductase chain A	KAAS	phsA	64	11.5942	0	0	0	0	0	0	0	0	0	0	0	0	0	0	0	0	0	0	0	0	0	0	0	0	0	0	0	0	0	0	0	0	0	0	0	0	0	0	0	0	0	0
ID158	thiosulfate_reductase_phsA_alignment	Sulfur	phsA, thiosulfate reductase	Hmmer	phsA	41	7.42754	0	0	0	0	0	0	0	0	0	0	0	0	0	0	0	0	0	0	0	0	0	0	0	0	0	0	0	0	0	0	0	0	0	0	0	0	0	0	0	0	0	0
ID159	K08353	Sulfur	phsB; thiosulfate reductase electron transport protein	KAAS		0	0	0	0	0	0	0	0	0	0	0	0	0	0	0	0	0	0	0	0	0	0	0	0	0	0	0	0	0	0	0	0	0	0	0	0	0	0	0	0	0	0	0	0
ID160	K08354	Sulfur	phsC; thiosulfate reductase cytochrome b subunit	KAAS		11	1.99275	0	0	0	0	0	0	0	0	0	0	0	0	0	0	0	0	0	0	0	0	0	0	0	0	0	0	0	0	0	0	0	0	0	0	0	0	0	0	0	0	0	0
ID161			thiosulfate reductase			0	0	0	0	0	0	0	0	0	0	0	0	0	0	0	0	0	0	0	0	0	0	0	0	0	0	0	0	0	0	0	0	0	0	0	0	0	0	0	0	0	0	0	0
ID162	K17218	Sulfur	sqr; sulfide:quinone oxidoreductase [EC:1.8.5.4]	KAAS	sqr	91	16.4855	0	0	0	0	0	0	0	0	0	0	0	0	0	0	0	0	1	0	0	0	0	0	0	0	0	0	0	0	0	1	0	0	0	0	0	0	0	0	0	0	0	0
ID163			sulfide:quinone oxidoreductase				0	0	0	0	0	0	0	0	0	0	0	0	0	0	0	0	0	0	0	0	0	0	0	0	0	0	0	0	0	0	0	0	0	0	0	0	0	0	0	0	0	0	0
ID164	K17993	Sulfur	hydA; sulfhydrogenase subunit alpha [EC:1.12.1.3 1.12.1.5]	KAAS		84	15.2174	0	0	0	0	0	0	0	1	0	0	0	1	0	1	0	0	0	0	0	0	0	0	0	0	1	0	1	0	0	0	0	0	0	0	1	2	1	1	1	0	1	1
ID165	K17994	Sulfur	hydD; sulfhydrogenase subunit delta [EC:1.12.1.3 1.12.1.5]	KAAS		87	15.7609	0	0	0	0	0	0	0	1	0	0	0	1	1	1	0	0	0	0	0	0	0	0	0	0	1	1	1	0	0	0	0	0	0	0	1	1	1	1	0	0	1	1
ID166	K17995	Sulfur	hydG; sulfhydrogenase subunit gamma (sulfur reductase) [EC:1.12.98.4]	KAAS		77	13.9493	0	0	0	0	0	0	0	0	0	0	1	1	0	0	0	1	1	1	0	0	0	0	1	0	1	1	1	1	0	0	1	0	0	0	1	1	1	1	1	0	1	1
ID167	K17996	Sulfur	hydB; sulfhydrogenase subunit beta (sulfur reductase) [EC:1.12.98.4]	KAAS		90	16.3043	0	0	0	0	0	0	0	0	0	0	1	1	1	0	1	1	1	1	0	0	0	0	1	0	0	1	1	0	0	0	1	0	0	0	1	1	1	1	0	0	1	1
ID168			sulfhydrogenase				0	0	0	0	0	0	0	0	0	0	0	0	0	0	0	0	0	0	0	0	0	0	0	0	0	0	0	0	0	0	0	0	0	0	0	0	0	0	0	0	0	0	0
ID169	K03321	Sulfur	TC.SULP; sulfate permease, SulP family	KAAS		77	13.9493	0	0	0	0	0	0	0	0	0	0	0	0	0	0	0	0	0	0	0	0	0	0	0	0	0	0	0	0	0	0	0	0	0	0	0	0	0	0	0	0	0	0
ID170	K16331	Sulfur	ylnA, cysP; sulfate permease	KAAS		1	0.181159	0	0	0	0	0	0	0	0	0	0	0	0	0	0	0	0	0	0	0	0	0	0	0	0	0	0	0	0	0	0	0	0	0	0	0	0	0	0	0	0	0	0
ID171	K15553	Sulfur	ssuA; sulfonate transport system substrate-binding protein	KAAS		3	0.543478	0	0	0	0	0	0	0	0	0	0	0	0	0	0	0	0	0	0	0	0	0	0	0	0	0	0	0	0	0	0	0	0	0	0	0	0	0	0	0	0	0	0
ID172	K15554	Sulfur	ssuC; sulfonate transport system permease protein	KAAS		4	0.724638	0	0	0	0	0	0	0	0	0	0	0	0	0	0	0	0	0	0	0	0	0	0	0	0	0	0	0	0	0	0	0	0	0	0	0	0	0	0	0	0	0	0
ID173	K15555	Sulfur	ssuB; sulfonate transport system ATP-binding protein [EC:3.6.3.-]	KAAS		2	0.362319	0	0	0	0	0	0	0	0	0	0	0	0	0	0	0	0	0	0	0	0	0	0	0	0	0	0	0	0	0	0	0	0	0	0	0	0	0	0	0	0	0	0
ID174	K02045	Sulfur	cysA; sulfate transport system ATP-binding protein [EC:3.6.3.25]	KAAS		24	4.34783	0	0	0	0	0	0	0	0	0	0	0	0	0	0	0	0	0	0	0	0	0	0	0	0	0	0	0	0	0	0	0	0	0	0	0	0	0	0	0	0	0	0
ID175	K02046	Sulfur	cysU; sulfate transport system permease protein	KAAS		8	1.44928	0	0	0	0	0	0	0	0	0	0	0	0	0	0	0	0	0	0	0	0	0	0	0	0	0	0	0	0	0	0	0	0	0	0	0	0	0	0	0	1	0	0
ID176	K02047	Sulfur	cysW; sulfate transport system permease protein	KAAS		7	1.26812	0	0	0	0	0	0	0	0	0	0	0	0	0	0	0	0	0	0	0	0	0	0	0	0	0	0	0	0	0	0	0	0	0	0	0	0	0	0	0	0	0	1
ID177	K02048	Sulfur	cysP, sbp; sulfate transport system substrate-binding protein	KAAS		2	0.362319	0	0	0	0	0	0	0	0	0	0	0	0	0	0	0	0	0	0	0	0	0	0	0	0	0	0	0	0	0	0	0	0	0	0	0	0	0	0	0	0	0	0
ID178			S transport			0	0	0	0	0	0	0	0	0	0	0	0	0	0	0	0	0	0	0	0	0	0	0	0	0	0	0	0	0	0	0	0	0	0	0	0	0	0	0	0	0	0	0	0
ID179		Arsenate				0	0	0	0	0	0	0	0	0	0	0	0	0	0	0	0	0	0	0	0	0	0	0	0	0	0	0	0	0	0	0	0	0	0	0	0	0	0	0	0	0	0	0	0
ID180							0	0	0	0	0	0	0	0	0	0	0	0	0	0	0	0	0	0	0	0	0	0	0	0	0	0	0	0	0	0	0	0	0	0	0	0	0	0	0	0	0	0	0
ID181	TIGR02691	Arsenate	arsC arsenate reductase (thioredoxin)	Hmmer	ArsRed	72	13.0435	0	0	0	0	0	0	0	0	0	0	0	0	0	0	0	0	0	0	0	0	0	0	0	0	0	0	0	0	0	0	0	0	0	0	0	0	0	1	0	0	0	1
ID182	TIGR00014	Arsenate	arsC arsenate reductase (glutaredoxin)	Hmmer	ArsRed	54	9.78261	0	0	0	0	0	0	0	0	0	0	0	0	0	0	0	0	0	0	0	0	0	0	0	0	0	0	0	0	0	0	0	0	0	0	0	0	0	0	0	0	0	0
ID183	K00537	Arsenate	ARSC1, arsC; arsenate reductase [EC:1.20.4.1]	KAAS	ArsRed	59	10.6884	0	0	0	0	0	0	0	0	0	0	0	0	0	0	0	0	0	0	0	0	0	0	0	0	0	0	0	0	0	0	0	0	0	0	0	0	0	0	0	0	0	0
ID184	K03741	Arsenate	ARSC2, arsC; arsenate reductase [EC:1.20.4.1]	KAAS	ArsRed	137	24.8188	0	0	0	0	0	0	0	0	0	0	0	0	0	0	0	0	0	0	0	0	0	0	0	0	0	0	0	0	0	0	0	0	0	1	1	0	1	1	1	0	0	1
ID185	TIGR02689	Arsenate	arsC arsenate reductase, glutathione/glutaredoxin	Hmmer	ArsRed	0	0	0	0	0	0	0	0	0	0	0	0	0	0	0	0	0	0	0	0	0	0	0	0	0	0	0	0	0	0	0	0	0	0	0	0	0	0	0	0	0	0	0	0
ID186	TIGR02693	Arsenate	arsenite oxidase large	Hmmer		8	1.44928	0	0	0	0	0	0	0	0	0	0	0	0	0	0	0	0	0	0	0	0	0	0	0	0	0	0	0	0	0	0	0	0	0	0	0	0	0	0	0	0	0	0
ID187	TIGR02694	Arsenate	arsenite oxidase small	Hmmer		10	1.81159	0	0	0	0	0	0	0	0	0	0	0	0	0	0	0	0	0	0	0	0	0	0	0	0	0	0	0	0	0	0	0	0	0	0	0	0	0	0	0	0	0	0
ID188	K08355	Arsenate	aoxA; arsenite oxidase small subunit [EC:1.20.2.1 1.20.9.1]	KAAS		8	1.44928	0	0	0	0	0	0	0	0	0	0	0	0	0	0	0	0	0	0	0	0	0	0	0	0	0	0	0	0	0	0	0	0	0	0	0	0	0	0	0	0	0	0
ID189	K08356	Arsenate	aoxB; arsenite oxidase large subunit [EC:1.20.2.1 1.20.9.1]	KAAS		11	1.99275	0	0	0	0	0	0	0	0	0	0	0	0	0	0	0	0	0	0	0	0	0	0	0	0	0	0	0	0	0	0	0	0	0	0	0	0	0	0	0	0	0	0
ID190						0	0	0	0	0	0	0	0	0	0	0	0	0	0	0	0	0	0	0	0	0	0	0	0	0	0	0	0	0	0	0	0	0	0	0	0	0	0	0	0	0	0	0	0
ID191		Metal reduction				0	0	0	0	0	0	0	0	0	0	0	0	0	0	0	0	0	0	0	0	0	0	0	0	0	0	0	0	0	0	0	0	0	0	0	0	0	0	0	0	0	0	0	0
ID192							0	0	0	0	0	0	0	0	0	0	0	0	0	0	0	0	0	0	0	0	0	0	0	0	0	0	0	0	0	0	0	0	0	0	0	0	0	0	0	0	0	0	0
ID193	TIGR03507	Metal	mtrA, decaheme c-type cytochrome, OmcA/MtrC family	Hmmer		10	1.81159	0	0	0	0	0	0	0	0	0	0	0	0	0	0	0	0	0	0	0	0	0	0	0	0	0	0	0	0	0	0	0	0	0	0	0	0	0	0	0	0	0	0
ID194	TIGR03509	Metal	mtrC, decaheme-associated outer membrane protein, MtrB/PioB family	Hmmer		6	1.08696	0	0	0	0	0	0	0	0	0	0	0	0	0	0	0	0	0	0	0	0	0	0	0	0	0	0	0	0	0	0	0	0	0	0	0	0	0	0	0	0	0	0
ID195						0	0	0	0	0	0	0	0	0	0	0	0	0	0	0	0	0	0	0	0	0	0	0	0	0	0	0	0	0	0	0	0	0	0	0	0	0	0	0	0	0	0	0	0
ID196	K02010	Transport	afuC, fbpC; iron(III) transport system ATP-binding protein [EC:3.6.3.30]	KAAS		53	9.60145	0	0	0	0	0	0	0	0	0	0	0	0	0	0	0	0	0	0	0	0	0	0	0	0	0	0	0	0	0	0	0	0	0	0	0	0	0	0	0	0	0	0
ID197	K02011	Transport	afuB, fbpB; iron(III) transport system permease protein	KAAS		72	13.0435	0	0	0	0	0	0	0	0	0	0	0	0	0	0	0	0	0	0	1	0	0	0	0	0	0	0	0	0	0	0	0	0	0	0	0	0	0	0	0	0	0	0
ID198	K02012	Transport	afuA, fbpA; iron(III) transport system substrate-binding protein	KAAS		76	13.7681	0	0	0	0	0	0	0	0	0	0	0	0	0	0	0	0	0	0	0	0	0	0	0	0	0	0	0	0	0	0	0	0	0	0	0	0	0	0	0	0	0	0
ID199			iron III transport			0	0	0	0	0	0	0	0	0	0	0	0	0	0	0	0	0	0	0	0	0	0	0	0	0	0	0	0	0	0	0	0	0	0	0	0	0	0	0	0	0	0	0	0
ID200	K02013	Transport	ABC.FEV.A; iron complex transport system ATP-binding protein [EC:3.6.3.34]	KAAS		298	53.9855	0	0	0	0	0	1	0	0	0	0	1	0	0	0	0	0	1	0	1	1	0	0	0	0	0	1	1	2	1	5	5	3	3	0	1	0	0	0	1	0	0	0
ID201	K02015	Transport	ABC.FEV.P; iron complex transport system permease protein	KAAS		283	51.2681	0	0	0	0	0	1	0	0	0	0	1	0	0	1	0	0	0	0	1	0	0	0	0	0	0	1	1	2	1	5	4	3	4	0	0	0	0	0	0	0	0	0
ID202	K02016	Transport	ABC.FEV.S; iron complex transport system substrate-binding protein	KAAS		279	50.5435	0	0	0	1	0	1	0	0	0	0	1	0	0	1	0	0	0	0	1	0	0	0	0	0	0	1	1	2	1	5	4	5	4	0	0	0	0	0	0	0	0	0
ID203			iron complex transport			0	0	0	0	0	0	0	0	0	0	0	0	0	0	0	0	0	0	0	0	0	0	0	0	0	0	0	0	0	0	0	0	0	0	0	0	0	0	0	0	0	0	0	0
ID204		Phosphate					0	0	0	0	0	0	0	0	0	0	0	0	0	0	0	0	0	0	0	0	0	0	0	0	0	0	0	0	0	0	0	0	0	0	0	0	0	0	0	0	0	0	0
ID205							0	0	0	0	0	0	0	0	0	0	0	0	0	0	0	0	0	0	0	0	0	0	0	0	0	0	0	0	0	0	0	0	0	0	0	0	0	0	0	0	0	0	0
ID206	K05781	Phosphate	phnK; putative phosphonate transport system ATP-binding protein	KAAS		5	0.905797	0	0	0	0	0	0	0	0	0	0	0	0	0	0	0	0	0	0	0	0	0	0	0	0	0	0	0	0	0	0	0	0	0	0	0	0	0	0	0	0	0	0
ID207	K02041	Phosphate	phnC; phosphonate transport system ATP-binding protein [EC:3.6.3.28]	KAAS		33	5.97826	0	0	0	0	0	0	0	0	0	0	0	0	0	0	0	0	0	0	0	0	0	0	0	0	0	0	0	0	0	0	0	0	0	0	0	0	0	0	0	0	0	0
ID208	K02042	Phosphate	phnE; phosphonate transport system permease protein	KAAS		37	6.7029	0	0	0	0	0	0	0	0	0	0	0	0	0	0	0	0	0	0	0	0	0	0	0	0	0	0	0	0	0	0	0	0	0	0	0	0	0	0	0	0	0	0
ID209	K02044	Phosphate	phnD; phosphonate transport system substrate-binding protein	KAAS		45	8.15217	0	0	0	0	0	0	0	0	0	0	0	0	0	0	0	0	0	0	0	0	0	0	0	0	0	0	0	0	0	0	0	0	0	0	0	0	0	0	0	0	0	0
ID210							0	0	0	0	0	0	0	0	0	0	0	0	0	0	0	0	0	0	0	0	0	0	0	0	0	0	0	0	0	0	0	0	0	0	0	0	0	0	0	0	0	0	0
ID211	K18916	Phosphate	ptxD; phosphonate dehydrogenase [EC:1.20.1.1]	KAAS		0	0	0	0	0	0	0	0	0	0	0	0	0	0	0	0	0	0	0	0	0	0	0	0	0	0	0	0	0	0	0	0	0	0	0	0	0	0	0	0	0	0	0	0
ID212							0	0	0	0	0	0	0	0	0	0	0	0	0	0	0	0	0	0	0	0	0	0	0	0	0	0	0	0	0	0	0	0	0	0	0	0	0	0	0	0	0	0	0
ID213	K05299	Phosphate	fdhA; formate dehydrogenase alpha subunit [EC:1.2.1.43]	KAAS		3	0.543478	0	0	0	0	0	0	0	0	0	0	0	0	0	0	0	0	0	0	0	0	0	0	0	0	0	0	0	0	0	0	0	0	0	0	0	0	0	0	0	0	0	0
ID214	K15022	Phosphate	fdhB; formate dehydrogenase beta subunit [EC:1.2.1.43]	KAAS		42	7.6087	0	0	0	0	0	0	0	0	0	0	0	0	0	0	0	0	0	0	0	0	0	0	0	0	0	0	0	0	0	0	0	0	0	0	0	0	0	0	0	0	0	0
ID215			Formate dehydrogenase			0	0	0	0	0	0	0	0	0	0	0	0	0	0	0	0	0	0	0	0	0	0	0	0	0	0	0	0	0	0	0	0	0	0	0	0	0	0	0	0	0	0	0	0
ID216	K01938	Phosphate	fhs; formate--tetrahydrofolate ligase [EC:6.3.4.3]	KAAS		205	37.1377	0	0	0	0	0	0	0	0	0	0	0	0	0	0	0	0	0	0	0	0	0	0	0	0	0	0	0	0	0	0	0	0	0	1	0	1	0	1	0	1	1	1
ID217			Formate_THF ligase			0	0	0	0	0	0	0	0	0	0	0	0	0	0	0	0	0	0	0	0	0	0	0	0	0	0	0	0	0	0	0	0	0	0	0	0	0	0	0	0	0	0	0	0
ID218	K01491	Phosphate	folD; methylenetetrahydrofolate dehydrogenase (NADP+) / methenyltetrahydrofolate cyclohydrolase [EC:1.5.1.5 3.5.4.9]	KAAS		299	54.1667	0	0	0	0	0	0	0	0	0	0	0	2	0	0	0	0	1	0	0	1	0	0	1	0	0	0	0	0	0	0	0	0	0	0	0	1	0	1	0	1	1	1
ID219			methenyltetrahydrofolate cyclohydrolase			0	0	0	0	0	0	0	0	0	0	0	0	0	0	0	0	0	0	0	0	0	0	0	0	0	0	0	0	0	0	0	0	0	0	0	0	0	0	0	0	0	0	0	0
ID220		to Glycine					0	0	0	0	0	0	0	0	0	0	0	0	0	0	0	0	0	0	0	0	0	0	0	0	0	0	0	0	0	0	0	0	0	0	0	0	0	0	0	0	0	0	0
ID221	K00281	Phosphate	GLDC, gcvP; glycine dehydrogenase [EC:1.4.4.2]	KAAS		42	7.6087	0	0	0	0	0	0	0	0	0	0	0	0	0	0	0	0	0	0	0	0	0	0	0	0	0	0	0	0	0	0	0	0	0	0	0	0	0	0	0	0	0	0
ID222	K00282	Phosphate	gcvPA; glycine dehydrogenase subunit 1 [EC:1.4.4.2]	KAAS		268	48.5507	0	0	0	0	0	0	0	0	0	0	0	0	0	0	0	0	0	0	0	0	0	0	0	1	1	1	1	0	0	0	0	0	0	1	2	1	1	1	1	2	1	1
ID223	K00283	Phosphate	gcvPB; glycine dehydrogenase subunit 2 [EC:1.4.4.2]	KAAS		274	49.6377	0	0	0	1	0	0	0	0	0	0	0	0	0	0	0	0	0	0	0	0	0	0	0	1	1	1	1	0	0	0	0	0	0	1	1	1	1	1	2	1	1	1
ID224							0	0	0	0	0	0	0	0	0	0	0	0	0	0	0	0	0	0	0	0	0	0	0	0	0	0	0	0	0	0	0	0	0	0	0	0	0	0	0	0	0	0	0
ID225	K00605	Phosphate	gcvT, AMT; aminomethyltransferase [EC:2.1.2.10]	KAAS		278	50.3623	0	0	0	0	0	0	0	0	0	0	0	0	0	0	0	0	0	0	0	0	0	0	0	0	1	1	1	0	0	0	0	0	0	1	1	2	1	1	0	2	1	0
ID226							0	0	0	0	0	0	0	0	0	0	0	0	0	0	0	0	0	0	0	0	0	0	0	0	0	0	0	0	0	0	0	0	0	0	0	0	0	0	0	0	0	0	0
ID227	K00382	Phosphate	DLD, lpd, pdhD; dihydrolipoamide dehydrogenase [EC:1.8.1.4]	KAAS		256	46.3768	0	0	0	0	0	0	0	0	0	0	0	0	0	0	0	0	0	0	0	0	0	0	2	0	0	0	0	0	0	0	0	0	0	0	1	0	1	0	1	1	1	0
ID228		Glycine --> Serine					0	0	0	0	0	0	0	0	0	0	0	0	0	0	0	0	0	0	0	0	0	0	0	0	0	0	0	0	0	0	0	0	0	0	0	0	0	0	0	0	0	0	0
ID229	K00830	Peptide degradation	AGXT; alanine-glyoxylate transaminase / serine-glyoxylate transaminase / serine-pyruvate transaminase [EC:2.6.1.44 2.6.1.45 2.6.1.51]	KAAS		61	11.0507	0	0	0	0	0	0	0	0	0	0	1	0	0	0	0	0	0	0	0	0	0	0	0	0	0	0	0	0	0	0	0	0	0	0	0	0	0	0	0	0	0	0
ID230	K00600	Peptide degradation	glyA, SHMT; glycine hydroxymethyltransferase [EC:2.1.2.1]			435	78.8043	1	1	0	1	1	1	0	0	1	0	0	1	0	1	1	1	1	1	1	2	0	1	2	0	1	1	1	1	1	1	1	0	1	1	2	2	2	2	2	1	1	1
ID231		Serine --> Pyruvate					0	0	0	0	0	0	0	0	0	0	0	0	0	0	0	0	0	0	0	0	0	0	0	0	0	0	0	0	0	0	0	0	0	0	0	0	0	0	0	0	0	0	0
ID232	K17989	Phosphate	SDS, SDH, CHA1; L-serine/L-threonine ammonia-lyase [EC:4.3.1.17 4.3.1.19]	KAAS		4	0.724638	0	0	0	0	0	0	0	0	0	0	0	0	0	0	0	0	0	0	0	0	0	0	0	0	0	0	0	0	0	0	0	0	0	0	0	0	0	0	0	0	0	0
ID233	K01752	Phosphate	E4.3.1.17, sdaA, sdaB, tdcG; L-serine dehydratase [EC:4.3.1.17]	KAAS		46	8.33333	0	0	0	0	0	0	0	0	0	0	0	0	0	0	0	0	0	0	0	0	0	0	0	0	0	1	1	0	0	0	0	0	0	0	2	0	2	0	0	0	0	0
ID234						0	0	0	0	0	0	0	0	0	0	0	0	0	0	0	0	0	0	0	0	0	0	0	0	0	0	0	0	0	0	0	0	0	0	0	0	0	0	0	0	0	0	0	0
ID235		Selenate				0	0	0	0	0	0	0	0	0	0	0	0	0	0	0	0	0	0	0	0	0	0	0	0	0	0	0	0	0	0	0	0	0	0	0	0	0	0	0	0	0	0	0	0
ID236							0	0	0	0	0	0	0	0	0	0	0	0	0	0	0	0	0	0	0	0	0	0	0	0	0	0	0	0	0	0	0	0	0	0	0	0	0	0	0	0	0	0	0
ID237	TIGR03313	Selenate	probable selenate reductase, molybdenum-binding	Hmmer	SeRed	25	4.52899	0	0	0	0	0	0	0	0	0	0	0	0	0	0	0	0	0	0	0	0	0	0	0	0	0	0	0	0	0	0	0	0	0	0	0	0	0	0	0	0	0	0
ID238	K12528	Selenate	xdhD; putative selenate reductase molybdopterin-binding subunit	KAAS	SeRed	39	7.06522	0	0	0	0	0	0	0	0	0	0	0	0	0	0	0	0	0	0	0	0	0	0	0	0	0	0	0	0	0	0	0	0	0	0	0	0	0	0	0	0	0	0
ID239	TIGR03315	Selenate	YgfK, putative selenate reductase	Hmmer	SeRed	75	13.587	0	0	0	0	0	0	0	0	0	0	0	0	0	0	0	0	0	0	0	0	0	0	0	0	0	0	0	0	0	0	0	0	0	0	0	0	0	0	0	0	2	0
ID240	K12527	Selenate	ygfK; putative selenate reductase [EC:1.97.1.9]	KAAS	SeRed	48	8.69565	0	0	0	0	0	0	0	0	0	0	0	0	0	0	0	0	0	0	0	0	0	0	0	0	0	0	0	0	0	0	0	0	0	0	0	0	0	0	0	0	0	0
ID241	TIGR03312	Selenate	ygfM, probable selenate reductase, FAD-binding	Hmmer	SeRed	7	1.26812	0	0	0	0	0	0	0	0	0	0	0	0	0	0	0	0	0	0	0	0	0	0	0	0	0	0	0	0	0	0	0	0	0	0	0	0	0	0	0	0	0	0
ID242	K12529	Selenate	ygfM; putative selenate reductase FAD-binding subunit	KAAS	SeRed	6	1.08696	0	0	0	0	0	0	0	0	0	0	0	0	0	0	0	0	0	0	0	0	0	0	0	0	0	0	0	0	0	0	0	0	0	0	0	0	0	0	0	0	0	0
ID243	K07311	Selenate	ynfG; Tat-targeted selenate reductase subunit YnfG	KAAS		3	0.543478	0	0	0	0	0	0	0	0	0	0	0	0	0	0	0	0	0	0	0	0	0	0	0	0	0	0	0	0	0	0	0	0	0	0	0	0	0	0	0	0	0	0
ID244	K07312	Selenate	ynfH; Tat-targeted selenate reductase subunit YnfH	KAAS		0	0	0	0	0	0	0	0	0	0	0	0	0	0	0	0	0	0	0	0	0	0	0	0	0	0	0	0	0	0	0	0	0	0	0	0	0	0	0	0	0	0	0	0
ID245	K07309	Selenate	ynfE; Tat-targeted selenate reductase subunit YnfE [EC:1.97.1.9]	KAAS		6	1.08696	0	0	0	0	0	0	0	0	0	0	0	0	0	0	0	0	0	0	0	0	0	0	0	0	0	0	0	0	0	0	0	0	0	0	0	0	0	0	0	0	0	0
ID246	K07310	Selenate	ynfF; Tat-targeted selenate reductase subunit YnfF [EC:1.97.1.9]	KAAS		0	0	0	0	0	0	0	0	0	0	0	0	0	0	0	0	0	0	0	0	0	0	0	0	0	0	0	0	0	0	0	0	0	0	0	0	0	0	0	0	0	0	0	0
ID247	K17050	Selenate	serA; complex iron-sulfur molybdoenzyme family reductase subunit alpha	KAAS		0	0	0	0	0	0	0	0	0	0	0	0	0	0	0	0	0	0	0	0	0	0	0	0	0	0	0	0	0	0	0	0	0	0	0	0	0	0	0	0	0	0	0	0
ID248						0	0	0	0	0	0	0	0	0	0	0	0	0	0	0	0	0	0	0	0	0	0	0	0	0	0	0	0	0	0	0	0	0	0	0	0	0	0	0	0	0	0	0	0
ID249		Mercury				0	0	0	0	0	0	0	0	0	0	0	0	0	0	0	0	0	0	0	0	0	0	0	0	0	0	0	0	0	0	0	0	0	0	0	0	0	0	0	0	0	0	0	0
ID250							0	0	0	0	0	0	0	0	0	0	0	0	0	0	0	0	0	0	0	0	0	0	0	0	0	0	0	0	0	0	0	0	0	0	0	0	0	0	0	0	0	0	0
ID251	K00520	Mercury	merA; mercuric reductase [EC:1.16.1.1]	KAAS	merA	27	4.8913	0	0	0	0	0	0	0	0	0	0	0	0	0	0	0	0	0	0	0	0	0	0	0	0	0	0	0	0	0	0	0	0	0	0	1	1	0	0	0	0	1	0
ID252	K08365	Mercury	merR; MerR family transcriptional regulator, mercuric resistance operon regulatory protein	KAAS		21	3.80435	0	0	0	0	0	0	0	0	0	0	0	0	0	0	0	0	0	0	0	0	0	0	0	0	0	0	0	0	0	0	0	0	0	0	0	0	0	0	0	0	0	0
ID253	K19057	Mercury	merD; MerR family transcriptional regulator, mercuric resistance operon regulatory protein	KAAS		0	0	0	0	0	0	0	0	0	0	0	0	0	0	0	0	0	0	0	0	0	0	0	0	0	0	0	0	0	0	0	0	0	0	0	0	0	0	0	0	0	0	0	0
ID254	K19059	Mercury	merE; mercuric ion transport protein	KAAS		0	0	0	0	0	0	0	0	0	0	0	0	0	0	0	0	0	0	0	0	0	0	0	0	0	0	0	0	0	0	0	0	0	0	0	0	0	0	0	0	0	0	0	0
ID255	K19058	Mercury	merC; mercuric ion transport protein	KAAS		4	0.724638	0	0	0	0	0	0	0	0	0	0	0	0	0	0	0	0	0	0	0	0	0	0	0	0	0	0	0	0	0	0	0	0	0	0	0	0	0	0	0	0	0	0
ID256	K08363	Mercury	merT; mercuric ion transport protein	KAAS		8	1.44928	0	0	0	0	0	0	0	0	0	0	0	0	0	0	0	0	0	0	0	0	0	0	0	0	0	0	0	0	0	0	0	0	0	0	0	0	0	0	0	0	0	0
ID257	K08364	Mercury	merP; periplasmic mercuric ion binding protein	KAAS		6	1.08696	0	0	0	0	0	0	0	0	0	0	0	0	0	0	0	0	0	0	0	0	0	0	0	0	0	0	0	0	0	0	0	0	0	0	0	0	0	0	0	0	0	0
ID258						0	0	0	0	0	0	0	0	0	0	0	0	0	0	0	0	0	0	0	0	0	0	0	0	0	0	0	0	0	0	0	0	0	0	0	0	0	0	0	0	0	0	0	0
ID259		Oxidative phosphorylation				0	0	0	0	0	0	0	0	0	0	0	0	0	0	0	0	0	0	0	0	0	0	0	0	0	0	0	0	0	0	0	0	0	0	0	0	0	0	0	0	0	0	0	0
ID260						0	0	0	0	0	0	0	0	0	0	0	0	0	0	0	0	0	0	0	0	0	0	0	0	0	0	0	0	0	0	0	0	0	0	0	0	0	0	0	0	0	0	0	0
ID261	K00330	Oxidative phosphorylation	nuoA; NADH-quinone oxidoreductase subunit A [EC:1.6.5.3]	KAAS		121	21.9203	0	0	0	0	0	0	0	0	0	0	0	0	0	0	0	0	1	0	0	0	0	0	0	0	0	0	0	2	1	1	1	0	1	0	0	0	0	0	0	0	0	0
ID262	K00331	Oxidative phosphorylation	nuoB; NADH-quinone oxidoreductase subunit B [EC:1.6.5.3]	KAAS		337	61.0507	1	0	1	1	1	0	1	0	1	0	1	0	1	0	0	0	1	0	0	0	0	1	1	1	1	1	2	2	1	1	1	0	1	1	0	0	1	1	1	0	2	1
ID263	K00332	Oxidative phosphorylation	nuoC; NADH-quinone oxidoreductase subunit C [EC:1.6.5.3]	KAAS		262	47.4638	0	0	1	0	0	0	1	0	0	0	1	0	0	0	0	0	0	0	0	0	0	1	1	0	1	1	1	0	0	0	0	0	0	1	1	1	1	2	0	0	2	1
ID264	K13378	Oxidative phosphorylation	nuoCD; NADH-quinone oxidoreductase subunit C/D [EC:1.6.5.3]	KAAS		28	5.07246	0	0	0	0	0	0	0	0	0	0	0	0	0	0	0	0	0	0	0	0	0	0	0	0	0	0	0	0	0	0	0	0	0	0	0	0	0	0	0	0	0	0
ID265	K13380	Oxidative phosphorylation	nuoBCD; NADH-quinone oxidoreductase subunit B/C/D [EC:1.6.5.3]	KAAS		1	0.181159	0	0	0	0	0	0	0	0	0	0	0	0	0	0	0	0	0	0	0	0	0	0	0	0	0	0	0	0	0	0	0	0	0	0	0	0	0	0	0	0	0	0
ID266	K00333	Oxidative phosphorylation	nuoD; NADH-quinone oxidoreductase subunit D [EC:1.6.5.3]	KAAS		316	57.2464	0	1	0	1	1	0	1	0	0	0	1	0	0	0	0	0	1	0	0	0	0	1	1	0	0	1	1	2	1	1	1	0	1	2	1	1	2	1	2	1	1	1
ID267	K00334	Oxidative phosphorylation	nuoE; NADH-quinone oxidoreductase subunit E [EC:1.6.5.3]	KAAS		251	45.471	0	0	0	0	0	1	1	0	0	0	0	0	0	0	0	0	0	0	0	0	0	0	0	0	0	0	0	0	0	1	1	0	1	0	1	0	1	0	0	2	0	0
ID268	K00335	Oxidative phosphorylation	nuoF; NADH-quinone oxidoreductase subunit F [EC:1.6.5.3]	KAAS		282	51.087	0	0	0	0	0	1	1	0	0	1	0	0	0	0	0	0	0	0	0	0	0	0	0	0	0	0	0	0	0	1	1	0	1	0	1	0	1	0	1	2	0	0
ID269	K00336	Oxidative phosphorylation	nuoG; NADH-quinone oxidoreductase subunit G [EC:1.6.5.3]	KAAS		192	34.7826	0	0	0	0	0	0	0	0	0	0	0	0	0	0	0	0	0	0	0	0	0	0	0	0	0	0	0	0	0	0	0	0	0	0	0	0	0	0	0	0	0	0
ID270	K00337	Oxidative phosphorylation	nuoH; NADH-quinone oxidoreductase subunit H [EC:1.6.5.3]	KAAS		333	60.3261	0	1	1	0	1	0	1	0	0	0	1	0	0	0	0	0	0	0	0	0	0	0	0	0	0	1	1	0	0	1	1	0	2	1	0	1	1	1	1	0	2	1
ID271	K00338	Oxidative phosphorylation	nuoI; NADH-quinone oxidoreductase subunit I [EC:1.6.5.3]	KAAS		259	46.9203	0	0	1	0	0	0	0	0	0	0	0	0	1	0	0	0	0	0	0	0	0	0	1	1	0	1	1	0	0	1	1	0	2	1	0	1	1	0	1	0	2	0
ID272	K00339	Oxidative phosphorylation	nuoJ; NADH-quinone oxidoreductase subunit J [EC:1.6.5.3]	KAAS		116	21.0145	0	0	0	0	0	0	0	0	0	0	0	0	0	0	0	0	1	0	0	0	0	0	0	0	0	0	0	1	1	0	1	0	1	0	0	0	0	0	0	0	0	0
ID273	K00340	Oxidative phosphorylation	nuoK; NADH-quinone oxidoreductase subunit K [EC:1.6.5.3]	KAAS		121	21.9203	0	0	0	0	0	0	0	0	0	0	0	0	0	0	0	0	1	0	0	0	0	0	0	0	0	0	0	0	1	0	1	0	1	0	0	0	0	0	0	0	0	0
ID274	K00341	Oxidative phosphorylation	nuoL; NADH-quinone oxidoreductase subunit L [EC:1.6.5.3]	KAAS		254	46.0145	0	0	1	0	0	0	0	0	0	0	2	0	0	0	0	0	0	0	0	0	0	0	0	1	0	1	1	0	1	1	1	0	1	0	1	0	1	1	1	0	1	1
ID275	K00342	Oxidative phosphorylation	nuoM; NADH-quinone oxidoreductase subunit M [EC:1.6.5.3]	KAAS		267	48.3696	0	0	0	0	0	0	0	0	0	0	1	0	0	0	0	0	0	0	0	0	0	0	0	0	0	0	0	0	1	0	1	0	1	0	0	2	2	1	0	0	3	1
ID276	K15863	Oxidative phosphorylation	nuoLM; NADH-quinone oxidoreductase subunit L/M [EC:1.6.5.3]	KAAS		1	0.181159	0	0	0	0	0	0	0	0	0	0	0	0	0	0	0	0	0	0	0	0	0	0	0	0	0	0	0	0	0	0	0	0	0	0	0	0	0	0	0	0	0	0
ID277	K00343	Oxidative phosphorylation	nuoN; NADH-quinone oxidoreductase subunit N [EC:1.6.5.3]	KAAS		208	37.6812	0	0	1	0	0	0	0	0	0	0	0	0	0	0	0	0	1	0	0	0	0	1	0	0	0	0	0	2	1	1	1	0	1	0	0	1	1	0	0	0	1	0
ID278							0	0	0	0	0	0	0	0	0	0	0	0	0	0	0	0	0	0	0	0	0	0	0	0	0	0	0	0	0	0	0	0	0	0	0	0	0	0	0	0	0	0	0
ID279	K05586	Oxidative phosphorylation	hoxE; bidirectional [NiFe] hydrogenase diaphorase subunit [EC:1.6.5.3]	KAAS		0	0	0	0	0	0	0	0	0	0	0	0	0	0	0	0	0	0	0	0	0	0	0	0	0	0	0	0	0	0	0	0	0	0	0	0	0	0	0	0	0	0	0	0
ID280	K05587	Oxidative phosphorylation	hoxF; bidirectional [NiFe] hydrogenase diaphorase subunit [EC:1.6.5.3]	KAAS		2	0.362319	0	0	0	0	0	0	0	0	0	0	0	0	0	0	0	0	0	0	0	0	0	0	0	0	0	0	0	0	0	0	0	0	0	0	0	0	0	0	0	0	0	0
ID281	K05588	Oxidative phosphorylation	hoxU; bidirectional [NiFe] hydrogenase diaphorase subunit [EC:1.6.5.3]	KAAS		4	0.724638	0	0	0	0	0	0	0	0	0	0	0	0	0	0	0	0	0	0	0	0	0	0	0	0	0	0	0	0	0	0	0	0	0	0	0	0	0	0	0	0	0	0
ID282			NADH dehyrogenase			0	0	0	0	0	0	0	0	0	0	0	0	0	0	0	0	0	0	0	0	0	0	0	0	0	0	0	0	0	0	0	0	0	0	0	0	0	0	0	0	0	0	0	0
ID283	K00346	Oxidative phosphorylation	nqrA; Na+-transporting NADH:ubiquinone oxidoreductase subunit A [EC:1.6.5.8]	KAAS		54	9.78261	0	0	0	0	0	0	0	0	0	0	0	0	0	0	0	0	0	0	0	0	0	0	0	0	0	0	0	0	0	0	0	0	0	0	0	0	0	0	0	0	0	0
ID284	K00347	Oxidative phosphorylation	nqrB; Na+-transporting NADH:ubiquinone oxidoreductase subunit B [EC:1.6.5.8]	KAAS		63	11.413	0	0	0	0	0	0	0	0	0	0	0	0	0	0	0	0	0	0	0	0	0	0	0	0	0	0	0	0	0	0	0	0	0	0	0	0	0	0	0	0	0	0
ID285	K00348	Oxidative phosphorylation	nqrC; Na+-transporting NADH:ubiquinone oxidoreductase subunit C [EC:1.6.5.8]	KAAS		58	10.5072	0	0	0	0	0	0	0	0	0	0	0	0	0	0	0	0	0	0	0	0	0	0	0	0	0	0	0	0	0	0	0	0	0	0	0	0	0	0	0	0	0	0
ID286	K00349	Oxidative phosphorylation	nqrD; Na+-transporting NADH:ubiquinone oxidoreductase subunit D [EC:1.6.5.8]	KAAS		62	11.2319	0	0	0	0	0	0	0	0	0	0	0	0	0	0	0	0	0	0	0	0	0	0	0	0	0	0	0	0	0	0	0	0	0	0	0	0	0	0	0	0	0	0
ID287	K00350	Oxidative phosphorylation	nqrE; Na+-transporting NADH:ubiquinone oxidoreductase subunit E [EC:1.6.5.8]	KAAS		57	10.3261	0	0	0	0	0	0	0	0	0	0	0	0	0	0	0	0	0	0	0	0	0	0	0	0	0	0	0	0	0	0	0	0	0	0	0	0	0	0	0	0	0	0
ID288	K00351	Oxidative phosphorylation	nqrF; Na+-transporting NADH:ubiquinone oxidoreductase subunit F [EC:1.6.5.8]	KAAS		70	12.6812	0	0	0	0	0	0	0	0	0	0	0	0	0	0	0	0	0	0	0	0	0	0	0	0	0	0	0	0	0	0	0	0	0	0	0	0	0	0	0	0	0	0
ID289							0	0	0	0	0	0	0	0	0	0	0	0	0	0	0	0	0	0	0	0	0	0	0	0	0	0	0	0	0	0	0	0	0	0	0	0	0	0	0	0	0	0	0
ID290	K00239	Oxidative phosphorylation	sdhA, frdA; succinate dehydrogenase / fumarate reductase, flavoprotein subunit [EC:1.3.5.1 1.3.5.4]	KAAS		183	33.1522	0	0	0	0	0	1	0	0	0	0	0	0	0	0	0	0	0	0	0	0	0	0	0	0	0	0	0	0	0	1	1	0	2	0	0	1	0	0	0	0	1	0
ID291	K00240	Oxidative phosphorylation	sdhB, frdB; succinate dehydrogenase / fumarate reductase, iron-sulfur subunit [EC:1.3.5.1 1.3.5.4]	KAAS		153	27.7174	0	0	0	0	0	0	0	0	0	0	0	0	0	0	0	0	0	0	0	0	0	0	0	0	0	0	0	0	0	2	1	0	2	0	1	1	0	0	0	0	1	1
ID292	K00241	Oxidative phosphorylation	sdhC, frdC; succinate dehydrogenase / fumarate reductase, cytochrome b subunit	KAAS		118	21.3768	0	0	0	0	0	0	0	0	0	0	0	0	0	0	0	0	0	0	0	0	0	0	0	0	0	0	0	0	0	2	1	0	2	0	1	0	1	0	1	1	1	0
ID293	K00242	Oxidative phosphorylation	sdhD, frdD; succinate dehydrogenase / fumarate reductase, membrane anchor subunit	KAAS		28	5.07246	0	0	0	0	0	0	0	0	0	0	0	0	0	0	0	0	0	0	0	0	0	0	0	0	0	0	0	0	0	1	1	0	2	0	0	0	0	0	0	0	0	0
ID294	K00244	Oxidative phosphorylation	frdA; fumarate reductase flavoprotein subunit [EC:1.3.5.4]	KAAS		26	4.71014	0	0	0	0	0	0	0	0	0	0	0	0	0	0	0	0	0	0	0	0	0	0	0	0	0	0	0	0	0	0	0	0	0	0	0	0	0	0	0	0	0	0
ID295	K00245	Oxidative phosphorylation	frdB; fumarate reductase iron-sulfur subunit [EC:1.3.5.4]	KAAS		17	3.07971	0	0	0	0	0	0	0	0	0	0	0	0	0	0	0	0	0	0	0	0	0	0	0	0	0	0	0	0	0	0	0	0	0	0	0	0	0	0	0	0	0	0
ID296	K00246	Oxidative phosphorylation	frdC; fumarate reductase subunit C	KAAS		10	1.81159	0	0	0	0	0	0	0	0	0	0	0	0	0	0	0	0	0	0	0	0	0	0	0	0	0	0	0	0	0	0	0	0	0	0	0	0	0	0	0	0	0	0
ID297	K00247	Oxidative phosphorylation	frdD; fumarate reductase subunit D	KAAS		1	0.181159	0	0	0	0	0	0	0	0	0	0	0	0	0	0	0	0	0	0	0	0	0	0	0	0	0	0	0	0	0	0	0	0	0	0	0	0	0	0	0	0	0	0
ID298			Fumarate reductase			0	0	0	0	0	0	0	0	0	0	0	0	0	0	0	0	0	0	0	0	0	0	0	0	0	0	0	0	0	0	0	0	0	0	0	0	0	0	0	0	0	0	0	0
ID299	K00411	Oxidative phosphorylation	UQCRFS1, RIP1, petA; ubiquinol-cytochrome c reductase iron-sulfur subunit [EC:1.10.2.2]	KAAS		38	6.88406	0	0	0	0	0	0	0	0	0	0	0	0	0	0	0	0	0	0	0	0	0	0	0	0	0	0	0	0	0	0	0	0	0	0	0	0	0	0	0	0	0	0
ID300	K00412	Oxidative phosphorylation	CYTB, petB; ubiquinol-cytochrome c reductase cytochrome b subunit	KAAS		75	13.587	0	0	0	0	0	0	0	0	0	0	0	0	0	0	0	0	0	0	0	0	0	0	0	0	0	0	0	0	0	0	0	0	0	0	0	0	0	0	0	0	0	0
ID301	K00413	Oxidative phosphorylation	CYC1, CYT1, petC; ubiquinol-cytochrome c reductase cytochrome c1 subunit	KAAS		35	6.34058	0	0	0	0	0	0	0	0	0	0	0	0	0	0	0	0	0	0	0	0	0	0	0	0	0	0	0	0	0	0	0	0	0	0	0	0	0	0	0	0	0	0
ID302	K00414	Oxidative phosphorylation	QCR1, UQCRC1; ubiquinol-cytochrome c reductase core subunit 1	KAAS		2	0.362319	0	0	0	0	0	0	0	0	0	0	0	0	0	0	0	0	0	0	0	0	0	1	0	0	0	0	0	0	0	0	0	0	0	0	0	0	0	0	0	0	0	0
ID303			Cytochrome c reductase			0	0	0	0	0	0	0	0	0	0	0	0	0	0	0	0	0	0	0	0	0	0	0	0	0	0	0	0	0	0	0	0	0	0	0	0	0	0	0	0	0	0	0	0
ID304	K02259	Oxidative phosphorylation	COX15; cytochrome c oxidase assembly protein subunit 15	KAAS		29	5.25362	0	0	0	0	0	0	0	0	0	0	0	0	0	0	0	0	0	0	0	0	0	0	0	0	0	0	0	0	0	0	0	0	0	0	0	0	0	0	0	0	0	0
ID305	K02274	Oxidative phosphorylation	coxA; cytochrome c oxidase subunit I [EC:1.9.3.1]	KAAS	coxA	59	10.6884	0	0	0	0	0	0	0	0	0	0	0	0	0	0	0	0	0	0	0	0	0	0	0	0	0	0	0	0	0	0	0	0	0	0	0	0	0	0	0	0	0	0
ID306	TIGR02891	Oxidative phosphorylation	CoxA, cytochrome c oxidase	Hmmer	coxA	53	9.60145	0	0	0	0	0	0	0	0	0	0	0	0	0	0	0	0	0	0	0	0	0	0	0	0	0	0	0	0	0	0	0	0	0	0	0	0	0	0	0	0	0	0
ID307	K02275	Oxidative phosphorylation	coxB; cytochrome c oxidase subunit II [EC:1.9.3.1]	KAAS	coxB	56	10.1449	0	0	0	0	0	0	0	0	0	0	0	0	0	0	0	0	0	0	0	0	0	0	0	0	0	0	0	0	0	0	1	0	0	0	0	0	0	0	0	0	0	0
ID308	TIGR02866	Oxidative phosphorylation	CoxB, cytochrome c oxidase	Hmmer	coxB	43	7.78986	0	0	0	0	0	0	0	0	0	0	0	0	0	0	0	0	0	0	0	0	0	0	0	0	0	0	0	0	0	0	0	0	0	0	0	0	0	0	0	0	0	0
ID309	K02276	Oxidative phosphorylation	coxC; cytochrome c oxidase subunit III [EC:1.9.3.1]	KAAS	coxC	56	10.1449	0	0	0	0	0	0	0	0	0	0	0	0	0	0	0	0	0	0	0	0	0	0	0	0	0	0	0	0	0	0	0	0	0	0	0	0	0	0	0	0	0	0
ID310	K02277	Oxidative phosphorylation	coxD, ctaF; cytochrome c oxidase subunit IV [EC:1.9.3.1]	KAAS		13	2.35507	0	0	0	0	0	0	0	0	0	0	0	0	0	0	0	0	0	0	0	0	0	0	0	0	0	0	0	0	0	0	0	0	0	0	0	0	0	0	0	0	0	0
ID311	K00404	Oxidative phosphorylation	ccoN; cytochrome c oxidase cbb3-type subunit I [EC:1.9.3.1]	KAAS	ccoN	44	7.97101	0	0	0	0	0	0	0	0	0	0	0	0	0	0	0	0	0	0	0	0	0	0	0	0	0	0	0	0	0	0	0	0	0	0	0	0	0	0	0	0	0	0
ID312	TIGR00780	Oxidative phosphorylation	ccoN, cytochrome c oxidase, cbb3-type	Hmmer	ccoN	59	10.6884	0	0	0	0	0	0	0	0	0	0	0	0	0	0	0	0	0	0	0	0	0	0	0	0	0	0	0	0	0	0	0	0	0	0	0	0	0	0	0	0	0	0
ID313	K00405	Oxidative phosphorylation	ccoO; cytochrome c oxidase cbb3-type subunit II	KAAS	ccoO	39	7.06522	0	0	0	0	0	0	0	0	0	0	0	0	0	0	0	0	0	0	0	0	0	0	0	0	0	0	0	0	0	0	0	0	0	0	0	0	0	0	0	0	0	0
ID314	TIGR00781	Oxidative phosphorylation	ccoO, cytochrome c oxidase, cbb3-type	Hmmer	ccoO	42	7.6087	0	0	0	0	0	0	0	0	0	0	0	0	0	0	0	0	0	0	0	0	0	0	0	0	0	0	0	0	0	0	0	0	0	0	0	0	0	0	0	0	0	0
ID315	K00406	Oxidative phosphorylation	ccoP; cytochrome c oxidase cbb3-type subunit III	KAAS	ccoP	59	10.6884	0	0	0	0	0	0	0	0	0	0	0	0	0	0	0	0	0	0	0	0	0	0	0	0	0	0	0	0	0	0	0	0	0	0	0	0	0	0	0	0	0	0
ID316	TIGR00782	Oxidative phosphorylation	ccoP, cytochrome c oxidase, cbb3-type	Hmmer	ccoP	64	11.5942	0	0	0	0	0	0	0	0	0	0	0	0	0	0	0	0	0	0	0	0	0	0	0	0	0	0	0	0	0	0	0	0	0	0	0	0	0	0	0	0	0	0
ID317	K00407	Oxidative phosphorylation	ccoQ; cytochrome c oxidase cbb3-type subunit IV	KAAS		2	0.362319	0	0	0	0	0	0	0	0	0	0	0	0	0	0	0	0	0	0	0	0	0	0	0	0	0	0	0	0	0	0	0	0	0	0	0	0	0	0	0	0	0	0
ID318	K15862	Oxidative phosphorylation	ccoNO; cytochrome c oxidase cbb3-type subunit I/II [EC:1.9.3.1]	KAAS		24	4.34783	0	0	0	0	0	0	0	0	0	0	0	0	0	0	0	0	0	0	0	0	0	0	0	0	0	0	0	0	0	0	0	0	0	0	0	0	0	0	0	0	0	0
ID319	K00425	Oxidative phosphorylation	cydA; cytochrome d ubiquinol oxidase subunit I [EC:1.10.3.14]	KAAS	cydA	40	7.24638	0	0	0	0	0	0	0	0	0	0	0	0	0	0	0	0	0	0	0	0	0	0	0	0	0	0	0	0	0	2	0	0	0	0	0	0	0	0	0	0	0	0
ID320	PF01654_seed	Oxidative phosphorylation	CydA, Cytochrome bd terminal oxidase	Hmmer	cydA	39	7.06522	0	0	0	0	0	0	0	0	0	0	0	0	0	0	0	0	0	0	0	0	0	0	0	0	0	0	0	0	0	0	0	0	0	0	0	0	0	0	0	0	0	0
ID321	K00426	Oxidative phosphorylation	cydB; cytochrome d ubiquinol oxidase subunit II [EC:1.10.3.14]	KAAS	cydB	34	6.15942	0	0	0	0	0	0	0	0	0	0	0	0	0	0	0	0	0	0	0	0	0	0	0	0	0	0	0	0	0	0	0	0	0	0	0	0	0	0	0	0	0	0
ID322	TIGR00203	Oxidative phosphorylation	CydB, Cytochrome bd terminal oxidase	Hmmer	cydB	34	6.15942	0	0	0	0	0	0	0	0	0	0	0	0	0	0	0	0	0	0	0	0	0	0	0	0	0	0	0	0	0	0	0	0	0	0	0	0	0	0	0	0	0	0
ID323	TIGR01432	Oxidative phosphorylation	QoxA, cytochrome aa3 quinol oxidase	Hmmer		0	0	0	0	0	0	0	0	0	0	0	0	0	0	0	0	0	0	0	0	0	0	0	0	0	0	0	0	0	0	0	0	0	0	0	0	0	0	0	0	0	0	0	0
ID324	K02826	Oxidative phosphorylation	qoxA; cytochrome aa3-600 menaquinol oxidase subunit II [EC:1.10.3.12]	KAAS		0	0	0	0	0	0	0	0	0	0	0	0	0	0	0	0	0	0	0	0	0	0	0	0	0	0	0	0	0	0	0	0	0	0	0	0	0	0	0	0	0	0	0	0
ID325	TIGR02882	Oxidative phosphorylation	QoxB, cytochrome aa3 quinol oxidase	Hmmer		0	0	0	0	0	0	0	0	0	0	0	0	0	0	0	0	0	0	0	0	0	0	0	0	0	0	0	0	0	0	0	0	0	0	0	0	0	0	0	0	0	0	0	0
ID326	K02827	Oxidative phosphorylation	qoxB; cytochrome aa3-600 menaquinol oxidase subunit I [EC:1.10.3.12]	KAAS		0	0	0	0	0	0	0	0	0	0	0	0	0	0	0	0	0	0	0	0	0	0	0	0	0	0	0	0	0	0	0	0	0	0	0	0	0	0	0	0	0	0	0	0
ID327	K02828	Oxidative phosphorylation	qoxC; cytochrome aa3-600 menaquinol oxidase subunit III [EC:1.10.3.12]	KAAS		0	0	0	0	0	0	0	0	0	0	0	0	0	0	0	0	0	0	0	0	0	0	0	0	0	0	0	0	0	0	0	0	0	0	0	0	0	0	0	0	0	0	0	0
ID328	K02829	Oxidative phosphorylation	qoxD; cytochrome aa3-600 menaquinol oxidase subunit IV [EC:1.10.3.12]	KAAS		0	0	0	0	0	0	0	0	0	0	0	0	0	0	0	0	0	0	0	0	0	0	0	0	0	0	0	0	0	0	0	0	0	0	0	0	0	0	0	0	0	0	0	0
ID329	TIGR01433	Oxidative phosphorylation	CyoA, ubiquinol oxidase	Hmmer		0	0	0	0	0	0	0	0	0	0	0	0	0	0	0	0	0	0	0	0	0	0	0	0	0	0	0	0	0	0	0	0	0	0	0	0	0	0	0	0	0	0	0	0
ID330	TIGR02847	Oxidative phosphorylation	CyoD, ubiquinol oxidase	Hmmer		0	0	0	0	0	0	0	0	0	0	0	0	0	0	0	0	0	0	0	0	0	0	0	0	0	0	0	0	0	0	0	0	0	0	0	0	0	0	0	0	0	0	0	0
ID331	TIGR01473	Oxidative phosphorylation	CyoE, ubiquinol oxidase	Hmmer		83	15.0362	0	0	0	0	0	0	0	0	0	0	0	0	0	0	0	0	0	0	0	0	0	0	0	0	0	0	0	0	1	1	1	1	0	0	0	0	0	0	0	1	0	0
ID332			Cytochrome c oxidase			0	0	0	0	0	0	0	0	0	0	0	0	0	0	0	0	0	0	0	0	0	0	0	0	0	0	0	0	0	0	0	0	0	0	0	0	0	0	0	0	0	0	0	0
ID333	K01535	Oxidative phosphorylation	PMA1, PMA2; H+-transporting ATPase [EC:3.6.3.6]	KAAS		23	4.16667	0	0	0	0	0	0	0	0	0	0	0	0	0	0	0	0	0	0	0	0	0	0	0	0	0	0	0	0	0	0	0	0	0	0	0	0	0	0	0	0	0	0
ID334	K02107	Oxidative phosphorylation	ATPVG, ahaH, atpH; V/A-type H+/Na+-transporting ATPase subunit G/H	KAAS		14	2.53623	0	0	0	0	0	0	0	0	0	0	0	0	0	0	0	0	0	0	0	0	0	0	0	0	0	0	0	1	1	1	1	1	0	0	0	0	0	0	0	0	0	0
ID335	K02108	Oxidative phosphorylation	ATPF0A, atpB; F-type H+-transporting ATPase subunit a	KAAS		201	36.413	0	0	0	0	0	0	0	0	0	0	0	0	0	0	0	0	0	0	0	0	0	0	0	0	0	0	0	0	0	0	0	0	0	0	0	0	0	0	0	0	0	0
ID336	K02109	Oxidative phosphorylation	ATPF0B, atpF; F-type H+-transporting ATPase subunit b	KAAS		140	25.3623	0	0	0	0	0	0	0	0	0	0	0	0	0	0	0	0	0	0	0	0	0	0	0	0	0	0	0	0	0	0	0	0	0	0	0	0	0	0	0	0	0	0
ID337	K02110	Oxidative phosphorylation	ATPF0C, atpE; F-type H+-transporting ATPase subunit c	KAAS		154	27.8986	0	0	0	0	0	0	0	0	0	0	0	0	0	0	0	0	0	0	0	0	0	0	0	0	0	0	0	0	0	0	0	0	0	0	0	0	0	0	0	0	0	0
ID338	K02111	Oxidative phosphorylation	ATPF1A, atpA; F-type H+-transporting ATPase subunit alpha [EC:3.6.3.14]	KAAS		210	38.0435	0	0	0	0	0	0	0	0	0	0	0	0	0	0	0	0	0	0	0	0	0	0	0	0	0	0	0	0	0	0	0	0	0	0	0	0	0	0	0	0	0	0
ID339	K02112	Oxidative phosphorylation	ATPF1B, atpD; F-type H+-transporting ATPase subunit beta [EC:3.6.3.14]	KAAS		215	38.9493	0	0	0	0	0	0	0	0	0	0	0	0	0	0	0	0	0	0	0	0	0	0	0	0	0	0	0	0	0	0	0	0	0	0	0	0	0	0	0	0	0	0
ID340	K02113	Oxidative phosphorylation	ATPF1D, atpH; F-type H+-transporting ATPase subunit delta	KAAS		143	25.9058	0	0	0	0	0	0	0	0	0	0	0	0	0	0	0	0	0	0	0	0	0	0	0	0	0	0	0	0	0	0	0	0	0	0	0	0	0	0	0	0	0	0
ID341	K02114	Oxidative phosphorylation	ATPF1E, atpC; F-type H+-transporting ATPase subunit epsilon	KAAS		152	27.5362	0	0	0	0	0	0	0	0	0	0	0	0	0	0	0	0	0	0	0	0	0	0	0	0	0	0	0	0	0	0	0	0	0	0	0	0	0	0	0	0	0	0
ID342	K02115	Oxidative phosphorylation	ATPF1G, atpG; F-type H+-transporting ATPase subunit gamma	KAAS		190	34.4203	0	0	0	0	0	0	0	0	0	0	0	0	0	0	0	0	0	0	0	0	0	0	0	0	0	0	0	0	0	0	0	0	0	0	0	0	0	0	0	0	0	0
ID343	K02117	Oxidative phosphorylation	ATPVA, ntpA, atpA; V/A-type H+/Na+-transporting ATPase subunit A [EC:3.6.3.14 3.6.3.15]	KAAS		291	52.7174	0	1	0	1	1	1	0	0	0	0	1	0	0	1	2	1	1	1	1	2	0	1	1	1	1	1	1	1	1	1	1	1	1	1	1	1	1	2	1	1	1	1
ID344	K02118	Oxidative phosphorylation	ATPVB, ntpB, atpB; V/A-type H+/Na+-transporting ATPase subunit B	KAAS		283	51.2681	0	1	0	1	1	0	0	0	0	0	0	0	0	1	2	1	1	1	1	1	0	1	0	1	0	1	1	1	1	1	1	0	1	1	1	1	1	1	1	1	1	1
ID345	K02119	Oxidative phosphorylation	ATPVC, ntpC, atpC; V/A-type H+/Na+-transporting ATPase subunit C	KAAS		84	15.2174	0	1	0	1	1	1	0	0	0	0	0	0	0	1	0	0	0	0	1	0	0	1	0	0	0	0	0	0	1	1	1	1	1	0	0	1	0	0	0	0	1	0
ID346	K02120	Oxidative phosphorylation	ATPVD, ntpD, atpD; V/A-type H+/Na+-transporting ATPase subunit D	KAAS		208	37.6812	0	1	0	1	1	0	0	0	0	0	0	0	0	0	2	1	1	1	1	1	0	1	0	1	0	1	1	1	0	0	1	0	1	1	1	0	0	1	1	1	1	1
ID347	K02121	Oxidative phosphorylation	ATPVE, ntpE, atpE; V/A-type H+/Na+-transporting ATPase subunit E	KAAS		86	15.5797	0	0	0	0	0	1	0	0	0	0	0	0	0	0	0	0	0	0	0	1	0	0	0	0	0	0	0	0	1	1	1	1	1	0	1	1	0	0	0	0	1	0
ID348	K02122	Oxidative phosphorylation	ATPVF, ntpF, atpF; V/A-type H+/Na+-transporting ATPase subunit F	KAAS		75	13.587	0	1	0	1	1	1	0	0	0	0	0	0	0	1	0	0	0	0	0	0	0	0	0	0	0	0	0	0	1	1	1	1	1	0	1	1	1	1	0	0	1	1
ID349	K02123	Oxidative phosphorylation	ATPVI, ntpI, atpI; V/A-type H+/Na+-transporting ATPase subunit I	KAAS		262	47.4638	0	1	0	1	1	0	0	0	0	0	0	0	0	0	2	1	1	1	1	0	0	1	1	1	0	1	1	1	1	1	1	2	0	1	1	1	0	1	1	1	1	1
ID350	K02124	Oxidative phosphorylation	ATPVK, ntpK, atpK; V/A-type H+/Na+-transporting ATPase subunit K	KAAS		156	28.2609	0	1	0	1	1	0	0	0	0	0	0	0	0	0	0	0	1	0	1	0	0	0	0	0	0	0	0	0	1	0	1	1	1	0	0	0	0	0	0	0	0	0
ID351	K02132	Oxidative phosphorylation	ATPeF1A, ATP5A1, ATP1; F-type H+-transporting ATPase subunit alpha	KAAS		2	0.362319	0	0	0	0	0	0	0	0	0	0	0	0	0	0	0	0	0	0	0	0	0	0	0	0	0	0	0	0	0	0	0	0	0	0	0	0	0	0	0	0	0	0
ID352	K02133	Oxidative phosphorylation	ATPeF1B, ATP5B, ATP2; F-type H+-transporting ATPase subunit beta [EC:3.6.3.14]	KAAS		1	0.181159	0	0	0	0	0	0	0	0	0	0	0	0	0	0	0	0	0	0	0	0	0	0	0	0	0	0	0	0	0	0	0	0	0	0	0	0	0	0	0	0	0	0
ID353	K02145	Oxidative phosphorylation	ATPeV1A, ATP6A; V-type H+-transporting ATPase subunit A [EC:3.6.3.14]	KAAS		2	0.362319	0	0	0	0	0	0	0	0	0	0	0	0	0	0	0	0	0	0	0	0	0	0	0	0	0	0	0	0	0	0	0	0	0	0	0	0	0	0	0	0	0	0
ID354	K02149	Oxidative phosphorylation	ATPeV1D, ATP6M; V-type H+-transporting ATPase subunit D	KAAS		1	0.181159	0	0	0	0	0	0	0	0	0	0	0	0	0	0	0	0	0	0	0	0	0	0	0	0	0	0	0	0	0	0	0	0	0	0	0	0	0	0	0	0	0	0
ID355	K02154	Oxidative phosphorylation	ATPeV0A, ATP6N; V-type H+-transporting ATPase subunit a	KAAS		2	0.362319	0	0	0	0	0	0	0	0	0	0	0	0	0	0	0	0	0	0	0	0	0	0	0	0	0	0	0	0	0	0	0	0	0	0	0	0	0	0	0	0	0	0
ID356			ATPases			0	0	0	0	0	0	0	0	0	0	0	0	0	0	0	0	0	0	0	0	0	0	0	0	0	0	0	0	0	0	0	0	0	0	0	0	0	0	0	0	0	0	0	0
ID357							0	0	0	0	0	0	0	0	0	0	0	0	0	0	0	0	0	0	0	0	0	0	0	0	0	0	0	0	0	0	0	0	0	0	0	0	0	0	0	0	0	0	0
ID358		Electron transfer					0	0	0	0	0	0	0	0	0	0	0	0	0	0	0	0	0	0	0	0	0	0	0	0	0	0	0	0	0	0	0	0	0	0	0	0	0	0	0	0	0	0	0
ID359							0	0	0	0	0	0	0	0	0	0	0	0	0	0	0	0	0	0	0	0	0	0	0	0	0	0	0	0	0	0	0	0	0	0	0	0	0	0	0	0	0	0	0
ID360	K03612	Electron transfer	rnfG; electron transport complex protein RnfG	KAAS		168	30.4348	0	0	0	0	0	0	0	0	0	0	0	0	0	0	0	0	0	0	0	0	0	0	0	0	0	0	1	0	0	0	0	0	0	0	0	0	0	0	0	0	0	0
ID361	K03613	Electron transfer	rnfE; electron transport complex protein RnfE	KAAS		179	32.4275	0	0	0	0	0	1	0	0	0	0	0	0	0	0	0	0	0	0	0	0	0	0	0	0	0	0	0	0	0	0	0	0	0	0	0	0	0	0	0	0	0	0
ID362	K03614	Electron transfer	rnfD; electron transport complex protein RnfD	KAAS		180	32.6087	0	0	0	0	0	1	0	0	0	0	0	0	0	0	0	0	0	0	0	0	0	0	0	0	0	0	0	0	0	0	0	0	0	0	0	0	0	0	0	0	0	0
ID363	K03615	Electron transfer	rnfC; electron transport complex protein RnfC	KAAS		182	32.971	0	0	0	0	0	1	0	0	0	0	0	0	0	0	0	0	0	0	0	0	0	0	0	0	0	0	0	0	0	0	0	0	0	1	0	0	0	0	0	0	0	0
ID364	K03616	Electron transfer	rnfB; electron transport complex protein RnfB	KAAS		188	34.058	0	0	0	0	0	0	0	0	0	0	1	0	0	0	0	0	0	0	0	0	0	0	0	0	0	0	0	0	0	1	0	0	0	0	0	0	0	0	0	0	0	0
ID365	K03617	Electron transfer	rnfA; electron transport complex protein RnfA	KAAS		179	32.4275	0	0	0	0	0	1	0	0	0	0	0	0	0	0	0	0	0	0	0	0	0	0	0	0	0	0	0	0	0	0	0	0	0	0	0	0	0	0	0	0	0	0
ID366							0	0	0	0	0	0	0	0	0	0	0	0	0	0	0	0	0	0	0	0	0	0	0	0	0	0	0	0	0	0	0	0	0	0	0	0	0	0	0	0	0	0	0
ID367	K09696	Electron transfer	natB; sodium transport system permease protein	KAAS		23	4.16667	0	0	0	0	0	0	0	0	0	0	0	0	0	0	0	0	0	0	0	0	0	0	0	0	0	0	0	0	0	0	0	0	0	0	0	0	0	0	0	0	0	0
ID368	K09697	Electron transfer	natA; sodium transport system ATP-binding protein [EC:3.6.3.7]	KAAS		18	3.26087	0	0	0	0	0	0	0	0	0	0	0	0	0	0	0	0	0	0	0	0	0	0	0	0	0	0	0	0	0	0	0	0	0	0	0	0	0	0	0	0	0	0
ID369						0	0	0	0	0	0	0	0	0	0	0	0	0	0	0	0	0	0	0	0	0	0	0	0	0	0	0	0	0	0	0	0	0	0	0	0	0	0	0	0	0	0	0	0
ID370	K03388	Electron transfer	hdrA; heterodisulfide reductase subunit A [EC:1.8.98.1]	KAAS		299	54.1667	0	0	0	1	0	3	0	1	0	0	1	0	0	0	1	1	2	1	0	1	0	1	1	0	0	1	1	3	3	2	4	2	3	1	1	2	2	4	1	2	4	4
ID371	K03389	Electron transfer	hdrB; heterodisulfide reductase subunit B [EC:1.8.98.1]	KAAS		232	42.029	0	0	0	0	0	1	0	0	0	0	0	0	0	1	1	1	1	1	0	1	0	1	0	2	1	1	2	0	0	1	0	2	0	3	3	5	1	7	1	4	5	6
ID372	K03390	Electron transfer	hdrC; heterodisulfide reductase subunit C [EC:1.8.98.1]	KAAS		222	40.2174	0	0	0	0	0	1	0	0	0	0	0	0	0	1	1	1	1	1	0	1	0	1	0	0	1	1	1	0	0	1	0	1	0	3	2	6	1	4	2	3	5	5
ID373			heterodisulfide reductase				0	0	0	0	0	0	0	0	0	0	0	0	0	0	0	0	0	0	0	0	0	0	0	0	0	0	0	0	0	0	0	0	0	0	0	0	0	0	0	0	0	0	0
ID374	K00528	Electron transfer	fpr; ferredoxin--NADP+ reductase [EC:1.18.1.2]	KAAS		222	40.2174	0	0	0	0	0	0	0	0	0	0	0	0	0	0	0	0	0	0	0	0	0	0	0	0	0	1	2	1	0	0	1	0	0	0	2	1	2	1	1	0	1	0
ID375	K02641	Electron transfer	petH; ferredoxin--NADP+ reductase [EC:1.18.1.2]	KAAS		1	0.181159	0	0	0	0	0	0	0	0	0	0	0	0	0	0	0	0	0	0	0	0	0	0	0	0	0	0	0	0	0	0	0	0	0	0	0	0	0	0	0	0	0	0
ID376	K21567	Electron transfer	ferredoxin/flavodoxin---NADP+ reductase	KAAS		9	1.63043	0	0	0	0	0	0	0	0	0	0	0	0	0	0	0	0	0	1	0	0	0	0	0	0	0	0	0	0	0	0	0	0	0	0	0	0	0	0	0	0	0	0
ID377							0	0	0	0	0	0	0	0	0	0	0	0	0	0	0	0	0	0	0	0	0	0	0	0	0	0	0	0	0	0	0	0	0	0	0	0	0	0	0	0	0	0	0
ID378	K05901	Electron transfer	BLVRB; biliverdin reductase / flavin reductase [EC:1.3.1.24 1.5.1.30]	KAAS		1	0.181159	0	0	0	0	0	0	0	0	0	0	0	0	0	0	0	0	0	0	0	0	0	0	0	0	0	0	0	0	0	0	0	0	0	0	0	0	0	0	0	0	0	0
ID379	K00484	Electron transfer	hpaC; flavin reductase (NADH) [EC:1.5.1.36]	KAAS		2	0.362319	0	0	0	0	0	0	0	0	0	0	0	0	0	0	0	0	0	0	0	0	0	0	0	0	0	0	0	0	0	0	0	0	0	0	0	0	0	0	0	0	0	0
ID380							0	0	0	0	0	0	0	0	0	0	0	0	0	0	0	0	0	0	0	0	0	0	0	0	0	0	0	0	0	0	0	0	0	0	0	0	0	0	0	0	0	0	0
ID381	K03522	Electron transfer	fixB, etfA; electron transfer flavoprotein alpha subunit	KAAS		330	59.7826	0	0	0	0	0	1	0	0	0	0	0	0	0	0	0	0	0	0	0	0	0	0	1	0	0	0	1	1	1	2	1	2	1	0	0	1	0	1	0	0	1	1
ID382	K03521	Electron transfer	fixA, etfB; electron transfer flavoprotein beta subunit	KAAS		317	57.4275	0	0	0	0	0	1	0	0	0	0	0	0	0	0	0	0	0	0	0	0	0	0	1	0	0	0	1	0	1	2	1	1	1	0	0	1	0	1	0	0	1	1
ID383							0	0	0	0	0	0	0	0	0	0	0	0	0	0	0	0	0	0	0	0	0	0	0	0	0	0	0	0	0	0	0	0	0	0	0	0	0	0	0	0	0	0	0
ID384	K01507	Electron transfer	ppa; inorganic pyrophosphatase [EC:3.6.1.1]	KAAS		126	22.8261	0	0	0	0	0	1	1	0	0	0	0	0	1	1	0	0	0	0	0	0	0	0	0	0	1	0	0	0	0	0	0	0	0	0	1	1	0	1	0	0	1	0
ID385	K06019	Electron transfer	ppaX; pyrophosphatase PpaX [EC:3.6.1.1]	KAAS		6	1.08696	0	0	0	0	0	0	0	0	0	0	0	0	0	0	0	0	0	0	0	0	0	0	0	0	0	0	0	0	0	0	0	0	0	0	0	0	0	0	0	0	0	0
ID386	K11725	Electron transfer	LHPP; phospholysine phosphohistidine inorganic pyrophosphate phosphatase [EC:3.6.1.1 3.1.3.-]	KAAS		2	0.362319	0	0	0	0	0	0	0	0	0	0	0	0	0	0	0	0	0	0	0	0	0	0	0	0	0	0	0	0	0	0	0	0	0	0	0	0	0	0	0	0	0	0
ID387	K11726	Electron transfer	NURF38; nucleosome-remodeling factor 38 kDa subunit [EC:3.6.1.1]	KAAS		0	0	0	0	0	0	0	0	0	0	0	0	0	0	0	0	0	0	0	0	0	0	0	0	0	0	0	0	0	0	0	0	0	0	0	0	0	0	0	0	0	0	0	0
ID388	K15986	Electron transfer	ppaC; manganese-dependent inorganic pyrophosphatase [EC:3.6.1.1]	KAAS		56	10.1449	0	1	0	1	1	0	0	0	0	1	1	0	0	0	1	1	1	1	0	1	1	1	0	0	0	0	0	1	1	1	1	0	1	0	0	0	0	1	0	0	1	0
ID389	K15987	Electron transfer	hppA; K(+)-stimulated pyrophosphate-energized sodium pump [EC:3.6.1.1]	KAAS		375	67.9348	1	0	1	0	0	1	0	0	0	0	0	0	0	1	0	0	0	0	0	0	0	0	1	0	1	1	1	0	0	0	0	1	0	1	1	2	1	1	1	1	1	1
ID390						0	0	0	0	0	0	0	0	0	0	0	0	0	0	0	0	0	0	0	0	0	0	0	0	0	0	0	0	0	0	0	0	0	0	0	0	0	0	0	0	0	0	0	0
ID391		Hydrogenases				0	0	0	0	0	0	0	0	0	0	0	0	0	0	0	0	0	0	0	0	0	0	0	0	0	0	0	0	0	0	0	0	0	0	0	0	0	0	0	0	0	0	0	0
ID392			FeFE hydrogenases			0	0	0	0	0	0	0	0	0	0	0	0	0	0	0	0	0	0	0	0	0	0	0	0	0	0	0	0	0	0	0	0	0	0	0	0	0	0	0	0	0	0	0	0
ID393	TIGR02512	Hydrogenase	FeFe hydrogenase, Group A	Hmmer	FeFe	62	11.2319	0	0	0	0	0	1	1	0	0	1	0	0	0	0	0	0	0	0	0	0	0	1	0	0	0	0	0	0	0	0	0	0	0	0	0	0	0	0	0	1	0	0
ID394	FeFe G_A	Hydrogenase	FeFe hydrogenase, Group A	HydDB	FeFe	69	12.5	0	0	0	0	0	1	1	0	0	1	0	0	0	0	0	0	0	0	0	0	0	1	0	0	0	0	0	0	0	0	0	0	0	0	0	0	0	0	0	1	0	0
ID395	K17997	Hydrogenase	hydA; iron-hydrogenase subunit alpha [EC:1.12.1.4]	KAAS	FeFe	6	1.08696	0	0	0	0	0	0	0	0	0	0	0	0	0	0	0	0	0	0	0	0	0	0	0	0	0	0	0	0	0	0	0	0	0	0	0	0	0	0	0	0	0	0
ID396	K17998	Hydrogenase	hydB; iron-hydrogenase subunit beta [EC:1.12.1.4]	KAAS	FeFe	1	0.181159	0	0	0	0	0	0	0	0	0	0	0	0	0	0	0	0	0	0	0	0	0	0	0	0	0	0	0	0	0	0	0	0	0	0	0	0	0	0	0	0	0	0
ID397	K17999	Hydrogenase	hydC; iron-hydrogenase subunit gamma [EC:1.12.1.4]	KAAS	FeFe	3	0.543478	0	0	0	0	0	0	0	0	0	0	0	0	0	0	0	0	0	0	0	0	0	0	0	0	0	0	0	0	0	0	0	0	0	0	0	0	0	0	0	0	0	0
ID398	TIGR04105	Hydrogenase	FeFe hydrogenase, Group B1/B3	Hmmer	FeFe	13	2.35507	0	0	0	0	0	0	0	0	0	0	0	0	0	0	0	0	0	0	0	0	0	0	0	0	0	0	0	0	0	0	0	0	0	0	0	0	0	0	0	1	0	0
ID399	FeFe G_B	Hydrogenase	FeFe hydrogenase, Group B	HydDB	FeFe	5	0.905797	0	0	0	0	0	0	0	0	0	0	0	0	0	0	0	0	0	0	0	0	0	0	0	0	0	0	0	0	0	0	0	0	0	0	0	0	0	0	0	1	0	0
ID400	FeFe G_C1	Hydrogenase	FeFe hydrogenase, Group C1	HydDB	FeFe	21	3.80435	0	0	0	0	0	0	0	0	0	0	0	0	0	0	0	0	0	0	0	0	0	0	0	0	0	0	0	0	0	0	0	0	0	0	0	0	0	0	0	0	0	0
ID401	FeFe G_C3	Hydrogenase	FeFe hydrogenase, Group C3	HydDB	FeFe	23	4.16667	0	0	0	0	0	0	0	0	0	0	0	0	0	0	0	0	0	0	0	0	0	0	0	0	0	0	0	0	0	0	0	0	0	0	0	0	0	0	0	0	0	0
ID402			Group1				0	0	0	0	0	0	0	0	0	0	0	0	0	0	0	0	0	0	0	0	0	0	0	0	0	0	0	0	0	0	0	0	0	0	0	0	0	0	0	0	0	0	0
ID403	Hydrogenase_Vignais_Group_1_alignment	Hydrogenase	NiFe hydrogenase, Group 1	Hmmer	NiFe G1	119	21.558	1	0	0	0	0	0	0	0	0	0	0	0	0	0	0	0	0	0	0	0	0	0	0	0	0	0	0	1	1	0	1	1	0	0	0	0	0	0	0	0	0	0
ID404	K06281	Hydrogenase	hyaB, hybC; hydrogenase large subunit [EC:1.12.99.6]	KAAS	NiFe G1	123	22.2826	1	0	0	0	0	0	0	0	0	0	0	0	0	0	0	0	0	0	0	0	0	0	0	0	0	0	1	1	1	0	1	1	0	0	0	0	0	1	0	0	0	0
ID405	K06282	Hydrogenase	hyaA, hybO; hydrogenase small subunit [EC:1.12.99.6]	KAAS	NiFe G1	113	20.471	0	0	0	0	0	0	0	0	0	0	0	0	0	0	0	0	0	0	0	0	0	0	0	0	0	0	0	1	0	0	1	1	0	0	0	0	0	0	0	0	0	0
ID406	K18008	Hydrogenase	hydA; [NiFe] hydrogenase small subunit [EC:1.12.2.1]	KAAS	NiFe G1	3	0.543478	0	0	0	0	0	0	0	0	0	0	0	0	0	0	0	0	0	0	0	0	0	0	0	0	0	0	0	0	0	0	0	0	0	0	0	0	0	0	0	0	0	0
ID407	K00437	Hydrogenase	hydB; [NiFe] hydrogenase large subunit [EC:1.12.2.1]	KAAS	NiFe G1	7	1.26812	0	0	0	0	0	0	0	0	0	0	0	0	0	0	0	0	0	0	0	0	0	0	0	0	0	0	0	0	0	0	0	0	0	0	0	0	0	0	0	0	0	0
ID408	NiFe G_1a	Hydrogenase	NiFe hydrogenase, Group 1a	HydDB	NiFe G1	49	8.87681	1	0	0	0	0	0	0	0	0	0	0	0	0	0	0	0	0	0	0	0	0	0	0	0	0	0	0	0	0	0	0	0	0	0	0	0	0	0	0	0	0	0
ID409	NiFe G_1b	Hydrogenase	NiFe hydrogenase, Group 1b	HydDB	NiFe G1	16	2.89855	0	0	0	0	0	0	0	0	0	0	0	0	0	0	0	0	0	0	0	0	0	0	0	0	0	0	0	0	0	0	0	0	0	0	0	0	0	0	0	0	0	0
ID410	NiFe G_1c	Hydrogenase	NiFe hydrogenase, Group 1c	HydDB	NiFe G1	16	2.89855	0	0	0	0	0	0	0	0	0	0	0	0	0	0	0	0	0	0	0	0	0	0	0	0	0	0	0	0	0	0	0	0	0	0	0	0	0	0	0	0	0	0
ID411	NiFe G_1d	Hydrogenase	NiFe hydrogenase, Group 1d	HydDB	NiFe G1	10	1.81159	0	0	0	0	0	0	0	0	0	0	0	0	0	0	0	0	0	0	0	0	0	0	0	0	0	0	0	0	0	0	0	0	0	0	0	0	0	0	0	0	0	0
ID412	NiFe G_1e	Hydrogenase	NiFe hydrogenase, Group 1e	HydDB	NiFe G1	12	2.17391	0	0	0	0	0	0	0	0	0	0	0	0	0	0	0	0	0	0	0	0	0	0	0	0	0	0	0	0	0	0	0	0	0	0	0	0	0	0	0	0	0	0
ID413	NiFe G_1f	Hydrogenase	NiFe hydrogenase, Group 1f	HydDB	NiFe G1	2	0.362319	0	0	0	0	0	0	0	0	0	0	0	0	0	0	0	0	0	0	0	0	0	0	0	0	0	0	0	0	0	0	0	0	0	0	0	0	0	0	0	0	0	0
ID414	NiFe G_1g	Hydrogenase	NiFe hydrogenase, Group 1g	HydDB	NiFe G1	2	0.362319	0	0	0	0	0	0	0	0	0	0	0	0	0	0	0	0	0	0	0	0	0	0	0	0	0	0	0	0	0	0	0	0	0	0	0	0	0	0	0	0	0	0
ID415	NiFe G_1h	Hydrogenase	NiFe hydrogenase, Group 1h	HydDB	NiFe G1	13	2.35507	0	0	0	0	0	0	0	0	0	0	0	0	0	0	0	0	0	0	0	0	0	0	0	0	0	0	0	0	0	0	0	0	0	0	0	0	0	0	0	0	0	0
ID416	NiFe G_1j	Hydrogenase	NiFe hydrogenase, Group 1j	HydDB	NiFe G1	9	1.63043	0	0	0	0	0	0	0	0	0	0	0	0	0	0	0	0	0	0	0	0	0	0	0	0	0	0	0	1	1	0	1	1	0	0	0	0	0	0	0	0	0	0
ID417			Group2				0	0	0	0	0	0	0	0	0	0	0	0	0	0	0	0	0	0	0	0	0	0	0	0	0	0	0	0	0	0	0	0	0	0	0	0	0	0	0	0	0	0	0
ID418	Hydrogenase_Vignais_Group_2a_alignment	Hydrogenase	NiFe hydrogenase, Group 2a	Hmmer	NiFe G2	1	0.181159	0	0	0	0	0	0	0	0	0	0	0	0	0	0	0	0	0	0	0	0	0	0	0	0	0	0	0	0	0	0	0	0	0	0	0	0	0	0	0	0	0	0
ID419	NiFe G_2a	Hydrogenase	NiFe hydrogenase, Group 2a	HydDB	NiFe G2	0	0	0	0	0	0	0	0	0	0	0	0	0	0	0	0	0	0	0	0	0	0	0	0	0	0	0	0	0	0	0	0	0	0	0	0	0	0	0	0	0	0	0	0
ID420	Hydrogenase_Vignais_Group_2b_alignment	Hydrogenase	NiFe hydrogenase, Group 2b	Hmmer	NiFe G2	5	0.905797	0	0	0	0	0	0	0	0	0	0	0	0	0	0	0	0	0	0	0	0	0	0	0	0	0	0	0	0	0	0	0	0	0	0	0	0	0	0	0	0	0	0
ID421	NiFe G_2b	Hydrogenase	NiFe hydrogenase, Group 2b	HydDB	NiFe G2	7	1.26812	0	0	0	0	0	0	0	0	0	0	0	0	0	0	0	0	0	0	0	0	0	0	0	0	0	0	0	0	0	0	0	0	0	0	0	0	0	0	0	0	0	0
ID422			Group3				0	0	0	0	0	0	0	0	0	0	0	0	0	0	0	0	0	0	0	0	0	0	0	0	0	0	0	0	0	0	0	0	0	0	0	0	0	0	0	0	0	0	0
ID423	Hydrogenase_Vignais_Group_3a_alignment	Hydrogenase	NiFe hydrogenase, Group 3a	Hmmer	NiFe G3	14	2.53623	0	0	0	0	0	0	0	0	0	0	0	0	0	0	0	0	0	0	0	0	0	0	0	0	0	1	1	0	0	0	0	0	0	0	0	0	0	1	0	0	0	0
ID424	NiFe G_3a	Hydrogenase	NiFe hydrogenase, Group 3a	HydDB	NiFe G3	14	2.53623	0	0	0	0	0	0	0	0	0	0	0	0	0	0	0	0	0	0	0	0	0	0	0	0	0	1	1	0	0	0	0	0	0	0	0	0	0	1	0	0	0	0
ID425	K00440	Hydrogenase	frhA; coenzyme F420 hydrogenase subunit alpha [EC:1.12.98.1]	KAAS	NiFe G3	17	3.07971	0	0	0	0	0	0	0	0	0	0	0	0	0	0	0	0	0	0	0	0	0	0	0	0	0	1	1	0	0	0	0	0	0	0	0	0	0	1	0	0	0	0
ID426	K00441	Hydrogenase	frhB; coenzyme F420 hydrogenase subunit beta [EC:1.12.98.1]	KAAS	NiFe G3	138	25	1	0	0	0	0	0	0	0	0	0	0	0	0	0	0	0	0	0	0	0	0	0	2	0	0	1	1	1	0	2	1	0	2	1	0	1	0	2	0	0	1	2
ID427	K00442	Hydrogenase	frhD; coenzyme F420 hydrogenase subunit delta	KAAS	NiFe G3	15	2.71739	0	0	0	0	0	0	0	0	0	0	0	0	0	0	0	0	0	0	0	0	0	0	0	0	0	0	0	0	0	1	0	0	0	0	0	0	0	0	0	0	0	0
ID428	K00443	Hydrogenase	frhG; coenzyme F420 hydrogenase subunit gamma [EC:1.12.98.1]	KAAS	NiFe G3	26	4.71014	0	0	0	0	0	0	0	0	0	0	0	0	1	0	0	0	0	0	0	0	0	0	0	0	0	1	1	0	0	0	0	0	0	0	0	0	0	1	0	0	0	0
ID429	Hydrogenase_Vignais_Group_3b_alignment	Hydrogenase	NiFe hydrogenase, Group 3b	Hmmer	NiFe G3	138	25	0	0	0	0	0	0	0	1	0	0	0	1	1	1	0	0	0	0	0	0	0	0	0	0	1	0	0	0	0	0	0	0	0	0	1	2	1	1	1	0	1	1
ID430	NiFe G_3b	Hydrogenase	NiFe hydrogenase, Group 3b	HydDB	NiFe G3	166	30.0725	0	0	0	0	0	0	0	1	0	0	0	1	1	1	0	0	0	0	0	0	0	0	1	0	1	1	2	0	0	0	0	0	0	0	1	2	1	1	1	0	1	1
ID431	Hydrogenase_Vignais_Group_3c_alignment	Hydrogenase	NiFe hydrogenase, Group 3c	Hmmer	NiFe G3	123	22.2826	0	0	0	0	0	0	0	0	0	0	0	0	0	0	1	1	1	1	0	0	0	0	0	0	1	0	2	1	0	1	0	0	0	0	1	3	1	4	1	1	2	0
ID432	NiFe G_3c	Hydrogenase	NiFe hydrogenase, Group 3c	HydDB	NiFe G3	129	23.3696	0	0	0	0	0	0	0	0	0	0	0	0	0	0	1	1	1	1	0	0	0	0	0	0	1	0	2	1	0	1	0	0	0	0	1	3	1	4	1	1	2	0
ID433	K14126	Hydrogenase	mvhA, vhuA, vhcA; F420-non-reducing hydrogenase large subunit [EC:1.12.99.-]	KAAS	NiFe G3	136	24.6377	0	0	0	0	0	0	0	0	0	0	0	0	1	0	1	1	1	1	0	0	0	0	1	0	1	1	1	1	0	1	0	0	0	0	1	1	1	1	1	1	2	0
ID434	K14127	Hydrogenase	mvhD, vhuD, vhcD; F420-non-reducing hydrogenase iron-sulfur subunit [EC:1.12.99.-]	KAAS	NiFe G3	173	31.3406	0	0	0	0	0	0	0	1	0	0	0	0	0	0	1	1	1	1	0	1	0	0	0	0	0	1	1	1	1	2	2	0	0	0	2	3	2	3	1	2	4	1
ID435	K14128	Hydrogenase	mvhG, vhuG, vhcG; F420-non-reducing hydrogenase small subunit [EC:1.12.99.-]	KAAS	NiFe G3	144	26.087	0	0	0	0	0	0	0	0	0	0	0	0	0	0	1	1	0	1	0	0	0	0	1	0	0	0	1	1	0	1	0	0	0	0	1	2	1	2	1	1	2	1
ID436	Hydrogenase_Vignais_Group_3d_alignment	Hydrogenase	NiFe hydrogenase, Group 3d	Hmmer	NiFe G3	41	7.42754	0	0	0	0	0	0	0	0	0	0	0	0	0	0	0	0	0	0	0	0	0	0	0	0	0	0	0	0	0	0	0	0	0	0	0	0	0	0	0	0	0	0
ID437	NiFe G_3d	Hydrogenase	NiFe hydrogenase, Group 3d	HydDB	NiFe G3	44	7.97101	0	0	0	0	0	0	0	0	0	0	0	0	0	0	0	0	0	0	0	0	0	0	0	0	0	0	0	0	0	0	0	0	0	0	0	0	0	0	0	0	0	0
ID438	K00436	Hydrogenase	hoxH; NAD-reducing hydrogenase large subunit [EC:1.12.1.2]	KAAS	NiFe G3	68	12.3188	0	0	0	0	0	0	0	0	0	0	0	0	0	0	0	0	0	0	0	0	0	0	0	0	0	0	0	0	0	0	0	0	0	0	0	0	0	0	0	0	0	0
ID439	K18007	Hydrogenase	hoxY; NAD-reducing hydrogenase small subunit [EC:1.12.1.2]	KAAS	NiFe G3	39	7.06522	0	0	0	0	0	0	0	0	0	0	0	0	0	0	0	0	0	0	0	0	0	0	0	0	0	0	0	0	0	0	0	0	0	0	0	0	0	0	0	0	0	0
ID440	K18006	Hydrogenase	hoxU; [NiFe] hydrogenase diaphorase moiety small subunit [EC:1.12.1.2]	KAAS	NiFe G3	21	3.80435	0	0	0	0	0	0	0	0	0	0	0	0	0	0	0	0	0	0	0	0	0	0	0	0	0	0	0	0	0	0	0	0	0	0	0	0	0	0	0	0	0	0
ID441	K18007	Hydrogenase	hoxY; NAD-reducing hydrogenase small subunit [EC:1.12.1.2]	KAAS	NiFe G3	39	7.06522	0	0	0	0	0	0	0	0	0	0	0	0	0	0	0	0	0	0	0	0	0	0	0	0	0	0	0	0	0	0	0	0	0	0	0	0	0	0	0	0	0	0
ID442			Group4				0	0	0	0	0	0	0	0	0	0	0	0	0	0	0	0	0	0	0	0	0	0	0	0	0	0	0	0	0	0	0	0	0	0	0	0	0	0	0	0	0	0	0
ID443	Hydrogenase_Vignais_Group_4_alignment	Hydrogenase	NiFe hydrogenase, Group 4	Hmmer	NiFe G4	164	29.7101	0	1	1	1	1	0	0	0	1	0	0	0	1	0	0	0	0	0	0	0	0	0	0	1	0	2	2	0	0	0	0	0	0	5	0	0	1	1	0	0	0	1
ID444	NiFe G_4a	Hydrogenase	NiFe hydrogenase, Group 4a	HydDB	NiFe G4	0	0	0	0	0	0	0	0	0	0	0	0	0	0	0	0	0	0	0	0	0	0	0	0	0	0	0	0	0	0	0	0	0	0	0	0	0	0	0	0	0	0	0	0
ID445	NiFe G_4b	Hydrogenase	NiFe hydrogenase, Group 4b	HydDB	NiFe G4	30	5.43478	0	0	0	0	0	0	0	0	0	0	0	0	0	0	0	0	0	0	0	0	0	0	0	0	0	1	1	0	0	0	0	0	0	0	0	0	1	0	0	0	0	0
ID446	NiFe G_4d	Hydrogenase	NiFe hydrogenase, Group 4d	HydDB	NiFe G4	47	8.51449	0	0	0	0	0	0	0	0	1	0	0	0	0	0	0	0	0	0	0	0	0	0	0	0	0	0	0	0	0	0	0	0	0	2	0	0	0	0	0	0	0	0
ID447	NiFe G_4e	Hydrogenase	NiFe hydrogenase, Group 4e	HydDB	NiFe G4	14	2.53623	0	0	1	0	0	0	0	0	0	0	0	0	0	0	0	0	0	0	0	0	0	0	0	0	0	0	0	0	0	0	0	0	0	0	0	0	0	0	0	0	0	0
ID448	NiFe G_4g	Hydrogenase	NiFe hydrogenase, Group 4g	HydDB	NiFe G4	135	24.4565	0	1	0	1	1	0	0	0	0	0	0	0	1	0	0	0	0	0	0	0	0	0	0	2	0	1	2	0	0	0	0	0	0	3	0	0	1	1	0	1	0	1
ID449	K15827	Hydrogenase	hycB; formate hydrogenlyase subunit 2	KAAS	NiFe G4	2	0.362319	0	0	0	0	0	0	0	0	0	0	0	0	0	0	0	0	0	0	0	0	0	0	0	0	0	0	0	0	0	0	0	0	0	0	0	0	0	0	0	0	0	0
ID450	K15828	Hydrogenase	hycC; formate hydrogenlyase subunit 3	KAAS	NiFe G4	3	0.543478	0	0	0	0	0	0	0	0	0	0	0	0	0	0	0	0	0	0	0	0	0	0	0	0	0	0	0	0	0	0	0	0	0	0	0	0	0	0	0	0	0	0
ID451	K15829	Hydrogenase	hycD; formate hydrogenlyase subunit 4	KAAS	NiFe G4	0	0	0	0	0	0	0	0	0	0	0	0	0	0	0	0	0	0	0	0	0	0	0	0	0	0	0	0	0	0	0	0	0	0	0	0	0	0	0	0	0	0	0	0
ID452	K15830	Hydrogenase	hycE; formate hydrogenlyase subunit 5	KAAS	NiFe G4	11	1.99275	0	0	0	0	0	0	0	0	0	0	0	0	0	0	0	0	0	0	0	0	0	0	0	0	0	0	0	0	0	0	0	0	0	0	0	0	0	0	0	0	0	0
ID453	K15831	Hydrogenase	hycF; formate hydrogenlyase subunit 6	KAAS	NiFe G4	22	3.98551	0	0	0	0	0	0	0	0	0	0	0	0	0	0	0	0	0	0	0	0	0	0	0	0	0	0	0	0	0	0	0	0	0	0	0	0	0	0	0	0	0	0
ID454	K15832	Hydrogenase	hycG; formate hydrogenlyase subunit 7	KAAS	NiFe G4	5	0.905797	0	0	0	0	0	0	0	0	0	0	0	0	0	0	0	0	0	0	0	0	0	0	0	0	0	0	0	0	0	0	0	0	0	0	0	0	0	0	0	0	0	0
ID455	K14086	Hydrogenase	echA; ech hydrogenase subunit A	KAAS	NiFe G4	15	2.71739	0	0	0	0	0	0	0	0	0	0	0	0	0	0	0	0	0	0	0	0	0	0	0	0	0	0	0	0	0	0	0	0	0	0	0	0	0	0	0	0	0	0
ID456	K14087	Hydrogenase	echB; ech hydrogenase subunit B	KAAS	NiFe G4	8	1.44928	0	0	0	0	0	0	0	0	0	0	0	0	0	0	0	0	0	0	0	0	0	0	0	0	0	0	0	0	0	0	0	0	0	0	0	0	0	0	0	0	0	0
ID457	K14088	Hydrogenase	echC; ech hydrogenase subunit C	KAAS	NiFe G4	12	2.17391	0	0	0	0	0	0	0	0	0	0	0	0	0	0	0	0	0	0	0	0	0	0	0	0	0	0	0	0	0	0	0	0	0	0	0	0	0	0	0	0	0	0
ID458	K14089	Hydrogenase	echD; ech hydrogenase subunit D	KAAS	NiFe G4	0	0	0	0	0	0	0	0	0	0	0	0	0	0	0	0	0	0	0	0	0	0	0	0	0	0	0	0	0	0	0	0	0	0	0	0	0	0	0	0	0	0	0	0
ID459	K14090	Hydrogenase	echE; ech hydrogenase subunit E	KAAS	NiFe G4	0	0	0	0	0	0	0	0	0	0	0	0	0	0	0	0	0	0	0	0	0	0	0	0	0	0	0	0	0	0	0	0	0	0	0	0	0	0	0	0	0	0	0	0
ID460	K14091	Hydrogenase	echF; ech hydrogenase subunit F	KAAS	NiFe G4	0	0	0	0	0	0	0	0	0	0	0	0	0	0	0	0	0	0	0	0	0	0	0	0	0	0	0	0	0	0	0	0	0	0	0	0	0	0	0	0	0	0	0	0
ID461	K18016	Hydrogenase	mbhL; membrane-bound hydrogenase subunit alpha [EC:1.12.7.2]	KAAS	NiFe G4	71	12.8623	0	0	1	0	0	0	0	0	1	0	0	0	1	0	0	0	0	0	0	0	0	0	0	1	0	0	0	0	0	0	0	0	1	2	0	0	0	1	0	0	1	0
ID462	K18017	Hydrogenase	mbhK; membrane-bound hydrogenase subunit beta [EC:1.12.7.2]	KAAS	NiFe G4	38	6.88406	0	0	0	0	0	0	0	0	1	0	0	0	0	0	0	0	0	0	0	0	0	0	0	0	0	0	0	0	0	0	0	0	0	2	0	0	0	0	0	0	0	0
ID463	K18023	Hydrogenase	mbhJ; membrane-bound hydrogenase subunit mbhJ [EC:1.12.7.2]	KAAS	NiFe G4	54	9.78261	0	1	0	0	0	0	0	0	0	0	0	0	0	0	0	0	0	0	0	0	0	0	0	0	0	0	0	0	0	0	0	0	0	2	0	0	0	0	0	0	0	0
ID464	K14092	Hydrogenase	ehaA; energy-converting hydrogenase A subunit A	KAAS	NiFe G4	0	0	0	0	0	0	0	0	0	0	0	0	0	0	0	0	0	0	0	0	0	0	0	0	0	0	0	0	0	0	0	0	0	0	0	0	0	0	0	0	0	0	0	0
ID465	K14093	Hydrogenase	ehaB; energy-converting hydrogenase A subunit B	KAAS	NiFe G4	0	0	0	0	0	0	0	0	0	0	0	0	0	0	0	0	0	0	0	0	0	0	0	0	0	0	0	0	0	0	0	0	0	0	0	0	0	0	0	0	0	0	0	0
ID466	K14094	Hydrogenase	ehaC; energy-converting hydrogenase A subunit C	KAAS	NiFe G4	0	0	0	0	0	0	0	0	0	0	0	0	0	0	0	0	0	0	0	0	0	0	0	0	0	0	0	0	0	0	0	0	0	0	0	0	0	0	0	0	0	0	0	0
ID467	K14095	Hydrogenase	ehaD; energy-converting hydrogenase A subunit D	KAAS	NiFe G4	0	0	0	0	0	0	0	0	0	0	0	0	0	0	0	0	0	0	0	0	0	0	0	0	0	0	0	0	0	0	0	0	0	0	0	0	0	0	0	0	0	0	0	0
ID468	K14096	Hydrogenase	ehaE; energy-converting hydrogenase A subunit E	KAAS	NiFe G4	0	0	0	0	0	0	0	0	0	0	0	0	0	0	0	0	0	0	0	0	0	0	0	0	0	0	0	0	0	0	0	0	0	0	0	0	0	0	0	0	0	0	0	0
ID469	K14097	Hydrogenase	ehaF; energy-converting hydrogenase A subunit F	KAAS	NiFe G4	0	0	0	0	0	0	0	0	0	0	0	0	0	0	0	0	0	0	0	0	0	0	0	0	0	0	0	0	0	0	0	0	0	0	0	0	0	0	0	0	0	0	0	0
ID470	K14098	Hydrogenase	ehaG; energy-converting hydrogenase A subunit G	KAAS	NiFe G4	0	0	0	0	0	0	0	0	0	0	0	0	0	0	0	0	0	0	0	0	0	0	0	0	0	0	0	0	0	0	0	0	0	0	0	0	0	0	0	0	0	0	0	0
ID471	K14099	Hydrogenase	ehaH; energy-converting hydrogenase A subunit H	KAAS	NiFe G4	0	0	0	0	0	0	0	0	0	0	0	0	0	0	0	0	0	0	0	0	0	0	0	0	0	0	0	0	0	0	0	0	0	0	0	0	0	0	0	0	0	0	0	0
ID472	K14100	Hydrogenase	ehaI; energy-converting hydrogenase A subunit I	KAAS	NiFe G4	0	0	0	0	0	0	0	0	0	0	0	0	0	0	0	0	0	0	0	0	0	0	0	0	0	0	0	0	0	0	0	0	0	0	0	0	0	0	0	0	0	0	0	0
ID473	K14101	Hydrogenase	ehaJ; energy-converting hydrogenase A subunit J	KAAS	NiFe G4	3	0.543478	0	0	0	1	0	0	0	0	0	0	0	0	0	0	0	0	0	0	0	0	0	0	0	1	0	0	0	0	0	0	0	0	0	0	0	0	0	0	0	0	0	0
ID474	K14102	Hydrogenase	ehaK; energy-converting hydrogenase A subunit K	KAAS	NiFe G4	0	0	0	0	0	0	0	0	0	0	0	0	0	0	0	0	0	0	0	0	0	0	0	0	0	0	0	0	0	0	0	0	0	0	0	0	0	0	0	0	0	0	0	0
ID475	K14103	Hydrogenase	ehaL; energy-converting hydrogenase A subunit L	KAAS	NiFe G4	0	0	0	0	0	0	0	0	0	0	0	0	0	0	0	0	0	0	0	0	0	0	0	0	0	0	0	0	0	0	0	0	0	0	0	0	0	0	0	0	0	0	0	0
ID476	K14104	Hydrogenase	ehaM; energy-converting hydrogenase A subunit M	KAAS	NiFe G4	0	0	0	0	0	0	0	0	0	0	0	0	0	0	0	0	0	0	0	0	0	0	0	0	0	0	0	0	0	0	0	0	0	0	0	0	0	0	0	0	0	0	0	0
ID477	K14105	Hydrogenase	ehaN; energy-converting hydrogenase A subunit N	KAAS	NiFe G4	4	0.724638	0	0	0	0	0	0	0	0	0	0	0	0	0	0	0	0	0	0	0	0	0	0	0	0	0	0	0	0	0	0	0	0	0	1	0	0	0	0	0	0	0	0
ID478	K14106	Hydrogenase	ehaO; energy-converting hydrogenase A subunit O	KAAS	NiFe G4	5	0.905797	0	0	0	0	0	0	0	0	0	0	0	0	0	0	0	0	0	0	0	0	0	0	0	0	0	0	0	0	0	0	0	0	0	1	0	0	0	0	0	0	0	0
ID479	K14107	Hydrogenase	ehaP; energy-converting hydrogenase A subunit P	KAAS	NiFe G4	2	0.362319	0	0	0	0	0	0	0	0	0	0	0	0	0	0	0	0	0	0	0	0	0	0	0	0	0	0	0	0	0	0	0	0	0	0	0	0	0	0	0	0	0	0
ID480	K14108	Hydrogenase	ehaQ; energy-converting hydrogenase A subunit Q	KAAS	NiFe G4	1	0.181159	0	0	0	0	0	0	0	0	0	0	0	0	0	0	0	0	0	0	0	0	0	0	0	0	0	0	0	0	0	0	0	0	0	0	0	0	0	0	0	1	0	0
ID481	K14109	Hydrogenase	ehaR; energy-converting hydrogenase A subunit R	KAAS	NiFe G4	40	7.24638	0	1	0	0	1	0	0	0	0	0	0	0	0	0	1	1	0	1	1	0	1	1	0	0	0	0	0	0	0	0	0	0	0	0	1	0	1	0	1	0	0	0
ID482	K14110	Hydrogenase	ehbA; energy-converting hydrogenase B subunit A	KAAS	NiFe G4	3	0.543478	0	0	0	0	0	0	0	0	0	0	0	0	0	0	0	0	0	0	0	0	0	0	0	0	0	0	0	0	0	0	0	0	0	0	0	0	0	0	0	0	0	0
ID483	K14111	Hydrogenase	ehbB; energy-converting hydrogenase B subunit B	KAAS	NiFe G4	0	0	0	0	0	0	0	0	0	0	0	0	0	0	0	0	0	0	0	0	0	0	0	0	0	0	0	0	0	0	0	0	0	0	0	0	0	0	0	0	0	0	0	0
ID484	K14112	Hydrogenase	ehbC; energy-converting hydrogenase B subunit C	KAAS	NiFe G4	0	0	0	0	0	0	0	0	0	0	0	0	0	0	0	0	0	0	0	0	0	0	0	0	0	0	0	0	0	0	0	0	0	0	0	0	0	0	0	0	0	0	0	0
ID485	K14113	Hydrogenase	ehbD; energy-converting hydrogenase B subunit D	KAAS	NiFe G4	3	0.543478	1	0	0	0	0	0	0	0	0	0	0	0	0	0	0	0	0	0	0	0	0	0	0	0	0	0	0	0	0	0	0	0	0	0	0	0	0	0	0	0	0	0
ID486	K14114	Hydrogenase	ehbE; energy-converting hydrogenase B subunit E	KAAS	NiFe G4	5	0.905797	0	1	0	1	1	0	0	0	0	0	0	0	0	0	0	0	0	0	0	0	0	0	0	0	0	0	0	0	0	0	0	0	0	0	0	0	0	0	0	0	0	0
ID487	K14115	Hydrogenase	ehbF; energy-converting hydrogenase B subunit F	KAAS	NiFe G4	4	0.724638	0	0	0	0	0	0	0	0	0	0	0	0	0	0	0	0	0	0	0	0	0	0	0	0	0	0	0	0	0	0	0	0	0	0	0	0	0	0	0	0	0	0
ID488	K14116	Hydrogenase	ehbG; energy-converting hydrogenase B subunit G	KAAS	NiFe G4	0	0	0	0	0	0	0	0	0	0	0	0	0	0	0	0	0	0	0	0	0	0	0	0	0	0	0	0	0	0	0	0	0	0	0	0	0	0	0	0	0	0	0	0
ID489	K14118	Hydrogenase	ehbI; energy-converting hydrogenase B subunit I	KAAS	NiFe G4	1	0.181159	0	0	0	0	0	0	0	0	0	0	0	0	0	0	0	0	0	0	0	0	0	0	0	0	0	0	0	0	0	0	0	0	0	0	0	0	0	0	0	0	0	0
ID490	K14119	Hydrogenase	ehbJ; energy-converting hydrogenase B subunit J	KAAS	NiFe G4	0	0	0	0	0	0	0	0	0	0	0	0	0	0	0	0	0	0	0	0	0	0	0	0	0	0	0	0	0	0	0	0	0	0	0	0	0	0	0	0	0	0	0	0
ID491	K14120	Hydrogenase	ehbK; energy-converting hydrogenase B subunit K	KAAS	NiFe G4	7	1.26812	0	0	0	0	0	0	0	0	0	0	0	0	0	0	0	0	0	0	0	0	0	0	0	0	0	0	0	0	0	0	0	0	0	0	0	0	0	0	0	0	0	0
ID492	K14121	Hydrogenase	ehbL; energy-converting hydrogenase B subunit L	KAAS	NiFe G4	1	0.181159	0	0	0	0	0	0	0	0	0	0	0	0	0	0	0	0	0	0	0	0	0	0	0	0	0	0	0	0	0	0	0	0	0	0	0	0	0	0	0	0	0	0
ID493	K14122	Hydrogenase	ehbM; energy-converting hydrogenase B subunit M	KAAS	NiFe G4	2	0.362319	0	0	0	0	0	0	0	0	0	0	0	0	0	0	0	0	0	0	0	0	0	0	0	0	0	0	0	0	0	0	0	0	0	0	0	0	0	0	0	0	0	0
ID494	K14123	Hydrogenase	ehbN; energy-converting hydrogenase B subunit N	KAAS	NiFe G4	3	0.543478	0	0	0	0	0	0	0	0	0	0	0	0	0	0	0	0	0	0	0	0	0	0	0	0	0	0	0	0	0	0	0	0	0	0	0	0	0	0	0	0	0	0
ID495	K14124	Hydrogenase	ehbO; energy-converting hydrogenase B subunit O	KAAS	NiFe G4	1	0.181159	0	0	0	0	0	0	0	0	0	0	0	0	0	0	0	0	0	0	0	0	0	0	0	0	0	0	0	0	0	0	0	0	0	0	0	0	0	0	0	0	0	0
ID496	K14125	Hydrogenase	ehbP; energy-converting hydrogenase B subunit P	KAAS	NiFe G4	0	0	0	0	0	0	0	0	0	0	0	0	0	0	0	0	0	0	0	0	0	0	0	0	0	0	0	0	0	0	0	0	0	0	0	0	0	0	0	0	0	0	0	0
ID497	K12136	Hydrogenase	hyfA; hydrogenase-4 component A [EC:1.-.-.-]	KAAS	NiFe G4	2	0.362319	0	0	0	0	0	0	0	0	0	0	0	0	0	0	0	0	0	0	0	0	0	0	0	0	0	0	0	0	0	0	0	0	0	0	0	0	0	0	0	0	0	0
ID498	K12137	Hydrogenase	hyfB; hydrogenase-4 component B [EC:1.-.-.-]	KAAS	NiFe G4	29	5.25362	0	0	0	0	0	0	0	0	0	0	0	0	0	0	0	0	0	0	0	0	0	0	0	0	0	0	0	0	0	0	0	0	0	0	0	0	0	0	0	0	0	0
ID499	K12138	Hydrogenase	hyfC; hydrogenase-4 component C [EC:1.-.-.-]	KAAS	NiFe G4	2	0.362319	0	0	0	0	0	0	0	0	0	0	0	0	0	0	0	0	0	0	0	0	0	0	0	0	0	0	0	0	0	0	0	0	0	0	0	0	0	0	0	0	0	0
ID500	K12139	Hydrogenase	hyfD; hydrogenase-4 component D [EC:1.-.-.-]	KAAS	NiFe G4	6	1.08696	0	0	0	0	0	0	0	0	0	0	0	0	0	0	0	0	0	0	0	0	0	0	0	0	0	2	1	0	0	0	0	0	0	0	0	0	0	0	0	0	0	0
ID501	K12140	Hydrogenase	hyfE; hydrogenase-4 component E [EC:1.-.-.-]	KAAS	NiFe G4	7	1.26812	0	0	0	0	0	0	0	0	0	0	0	0	0	0	0	0	0	0	0	0	0	0	0	0	0	1	1	0	0	0	0	0	0	0	0	0	0	0	0	0	0	0
ID502	K12141	Hydrogenase	hyfF; hydrogenase-4 component F [EC:1.-.-.-]	KAAS	NiFe G4	12	2.17391	0	0	0	0	0	0	0	0	0	0	0	0	0	0	0	0	0	0	0	0	0	0	0	0	0	1	1	0	0	0	0	0	0	0	0	0	0	0	0	0	0	0
ID503	K12142	Hydrogenase	hyfG; hydrogenase-4 component G [EC:1.-.-.-]	KAAS	NiFe G4	0	0	0	0	0	0	0	0	0	0	0	0	0	0	0	0	0	0	0	0	0	0	0	0	0	0	0	0	0	0	0	0	0	0	0	0	0	0	0	0	0	0	0	0
ID504	K12144	Hydrogenase	hyfI; hydrogenase-4 component I [EC:1.-.-.-]	KAAS	NiFe G4	1	0.181159	0	0	0	0	0	0	0	0	0	0	0	0	0	0	0	0	0	0	0	0	0	0	0	0	0	0	0	0	0	0	0	0	0	0	0	0	0	0	0	0	0	0
ID505	K12145	Hydrogenase	hyfJ; hydrogenase-4 component J [EC:1.-.-.-]	KAAS	NiFe G4		0	0	0	0	0	0	0	0	0	0	0	0	0	0	0	0	0	0	0	0	0	0	0	0	0	0	0	0	0	0	0	0	0	0	0	0	0	0	0	0	0	0	0
ID506							0	0	0	0	0	0	0	0	0	0	0	0	0	0	0	0	0	0	0	0	0	0	0	0	0	0	0	0	0	0	0	0	0	0	0	0	0	0	0	0	0	0	0
ID507	K00533	Hydrogenase	E1.12.7.2L; ferredoxin hydrogenase large subunit [EC:1.12.7.2]	KAAS		2	0.362319	0	0	0	0	0	0	0	0	0	0	0	0	0	0	0	0	0	0	0	0	0	0	0	0	0	0	0	0	0	0	0	0	0	0	0	0	0	0	0	0	0	0
ID508	K00534	Hydrogenase	E1.12.7.2S; ferredoxin hydrogenase small subunit [EC:1.12.7.2]	KAAS		0	0	0	0	0	0	0	0	0	0	0	0	0	0	0	0	0	0	0	0	0	0	0	0	0	0	0	0	0	0	0	0	0	0	0	0	0	0	0	0	0	0	0	0
ID509							0	0	0	0	0	0	0	0	0	0	0	0	0	0	0	0	0	0	0	0	0	0	0	0	0	0	0	0	0	0	0	0	0	0	0	0	0	0	0	0	0	0	0
ID510		Energy - other					0	0	0	0	0	0	0	0	0	0	0	0	0	0	0	0	0	0	0	0	0	0	0	0	0	0	0	0	0	0	0	0	0	0	0	0	0	0	0	0	0	0	0
ID511							0	0	0	0	0	0	0	0	0	0	0	0	0	0	0	0	0	0	0	0	0	0	0	0	0	0	0	0	0	0	0	0	0	0	0	0	0	0	0	0	0	0	0
ID512	PF06778_seed	E_O	Chlorite dismutase	Hmmer		0	0	0	0	0	0	0	0	0	0	0	0	0	0	0	0	0	0	0	0	0	0	0	0	0	0	0	0	0	0	0	0	0	0	0	0	0	0	0	0	0	0	0	0
ID513	TIGR01428	E_O	Haloacid dehydrogenase	Hmmer		54	9.78261	0	0	0	0	0	0	0	0	0	0	0	1	1	0	0	0	0	0	0	0	0	0	0	0	0	0	1	0	0	0	0	0	0	0	0	1	0	0	0	0	1	0
ID514	TIGR02486	E_O	Reductive dehalogenase	Hmmer		87	15.7609	0	0	0	0	0	0	0	0	0	0	0	0	0	0	0	0	0	0	0	0	0	0	0	0	0	0	0	0	0	0	0	0	0	0	1	1	0	1	1	1	1	1
ID515	TIGR03479	E_O	pcrA, DMSO reductase family type II enzyme, molybdopterin SU	Hmmer		6	1.08696	0	0	0	0	0	0	0	0	0	0	0	0	0	0	0	0	0	0	0	0	0	0	0	0	0	0	0	0	0	0	0	0	0	0	0	0	0	0	0	0	0	0
ID516	TIGR03478	E_O	pcrB, DMSO reductase family type II enzyme, iron-sulfur SU	Hmmer		8	1.44928	0	0	0	0	0	0	0	0	0	0	0	0	0	0	0	0	0	0	0	0	0	0	0	0	0	0	0	0	0	0	0	0	0	0	0	0	0	0	0	0	0	0
ID517						0	0	0	0	0	0	0	0	0	0	0	0	0	0	0	0	0	0	0	0	0	0	0	0	0	0	0	0	0	0	0	0	0	0	0	0	0	0	0	0	0	0	0	0
ID518		Peptide degradation					0	0	0	0	0	0	0	0	0	0	0	0	0	0	0	0	0	0	0	0	0	0	0	0	0	0	0	0	0	0	0	0	0	0	0	0	0	0	0	0	0	0	0
ID519							0	0	0	0	0	0	0	0	0	0	0	0	0	0	0	0	0	0	0	0	0	0	0	0	0	0	0	0	0	0	0	0	0	0	0	0	0	0	0	0	0	0	0
ID520		aliphatic aromatic adehydes --> acetyl-CoA					0	0	0	0	0	0	0	0	0	0	0	0	0	0	0	0	0	0	0	0	0	0	0	0	0	0	0	0	0	0	0	0	0	0	0	0	0	0	0	0	0	0	0
ID521	K03738	Peptide degradation	aor; aldehyde:ferredoxin oxidoreductase [EC:1.2.7.5]	KAAS		362	65.5797	0	0	0	0	0	0	0	1	0	0	0	0	0	1	0	0	0	0	0	0	0	0	2	2	2	4	2	4	1	7	5	5	3	1	3	5	1	5	1	5	6	5
ID522		transaminated aromatic AA --> acetyl-CoA					0	0	0	0	0	0	0	0	0	0	0	0	0	0	0	0	0	0	0	0	0	0	0	0	0	0	0	0	0	0	0	0	0	0	0	0	0	0	0	0	0	0	0
ID523	K00179	Peptide degradation	iorA; indolepyruvate ferredoxin oxidoreductase, alpha subunit [EC:1.2.7.8]	KAAS		318	57.6087	0	0	1	0	0	1	0	0	0	0	0	0	1	1	0	0	1	0	0	1	0	0	1	1	2	3	3	1	0	1	1	0	1	1	1	1	2	1	1	3	2	1
ID524	K00180	Peptide degradation	iorB; indolepyruvate ferredoxin oxidoreductase, beta subunit [EC:1.2.7.8]	KAAS		278	50.3623	0	0	1	0	0	1	0	0	0	0	0	0	1	1	0	0	1	0	0	2	0	0	1	2	1	3	3	0	0	1	1	0	1	1	1	1	1	3	0	1	2	1
ID525		Asparagin --> Aspartate					0	0	0	0	0	0	0	0	0	0	0	0	0	0	0	0	0	0	0	0	0	0	0	0	0	0	0	0	0	0	0	0	0	0	0	0	0	0	0	0	0	0	0
ID526	K05597	Peptide degradation	aspQ, ansB, ansA; glutamin-(asparagin-)ase [EC:3.5.1.38]	KAAS		1	0.181159	0	0	0	0	0	0	0	0	0	0	0	0	0	0	0	0	0	0	0	0	0	0	0	0	0	0	0	0	0	0	0	0	0	0	0	0	0	0	0	0	0	0
ID527	K01424	Peptide degradation	E3.5.1.1, ansA, ansB; L-asparaginase [EC:3.5.1.1]	KAAS		96	17.3913	0	0	0	0	0	0	0	0	0	1	0	0	0	0	0	0	0	0	0	0	0	0	0	0	0	0	0	0	0	0	0	0	0	0	0	0	0	1	0	1	1	0
ID528		Aspartate --> oxoglutarate --> acetyl-CoA					0	0	0	0	0	0	0	0	0	0	0	0	0	0	0	0	0	0	0	0	0	0	0	0	0	0	0	0	0	0	0	0	0	0	0	0	0	0	0	0	0	0	0
ID529	K11358	Peptide degradation	yhdR; aspartate aminotransferase [EC:2.6.1.1]	KAAS		63	11.413	0	0	0	0	0	0	0	0	0	0	0	0	0	0	0	0	0	0	0	0	0	0	0	0	0	0	0	0	0	0	0	0	0	0	0	0	0	0	0	0	0	0
ID530	K00812	Peptide degradation	aspB; aspartate aminotransferase [EC:2.6.1.1]	KAAS		419	75.9058	0	0	0	0	0	0	0	0	1	0	0	0	0	0	1	1	1	1	1	1	1	1	1	1	2	2	2	2	2	0	2	2	2	3	1	1	0	2	0	1	2	2
ID531	K00813	Peptide degradation	aspC; aspartate aminotransferase [EC:2.6.1.1]	KAAS		13	2.35507	0	0	0	0	0	0	0	0	0	0	0	0	0	0	0	0	0	0	0	0	0	0	0	0	0	0	0	0	0	0	0	0	0	0	0	0	0	0	0	0	0	0
ID532	K00278	Peptide degradation	nadB; L-aspartate oxidase [EC:1.4.3.16]	KAAS		219	39.6739	0	0	0	0	0	0	0	0	0	0	0	0	0	0	0	0	0	0	0	0	0	0	0	0	0	0	0	0	0	0	0	0	0	0	1	1	1	1	1	1	1	1
ID533	K00272	Peptide degradation	DDO; D-aspartate oxidase [EC:1.4.3.1]	KAAS		0	0	0	0	0	0	0	0	0	0	0	0	0	0	0	0	0	0	0	0	0	0	0	0	0	0	0	0	0	0	0	0	0	0	0	0	0	0	0	0	0	0	0	0
ID534							0	0	0	0	0	0	0	0	0	0	0	0	0	0	0	0	0	0	0	0	0	0	0	0	0	0	0	0	0	0	0	0	0	0	0	0	0	0	0	0	0	0	0
ID535	K01003	Peptide degradation	bcpA; oxaloacetate decarboxylase [EC:4.1.1.3]	KAAS		1	0.181159	0	0	0	0	0	0	0	0	0	0	0	0	0	0	0	0	0	0	0	0	0	0	0	0	0	0	0	0	0	0	0	0	0	0	0	0	0	0	0	0	0	0
ID536	K01571	Peptide degradation	oadA; oxaloacetate decarboxylase, alpha subunit [EC:4.1.1.3]	KAAS		56	10.1449	0	0	0	0	0	0	0	0	0	0	0	0	0	0	0	0	0	0	0	0	0	0	0	0	0	0	0	0	0	0	1	1	1	0	0	0	0	0	0	0	0	0
ID537	K01572	Peptide degradation	oadB; oxaloacetate decarboxylase, beta subunit [EC:4.1.1.3]	KAAS		169	30.6159	0	0	0	0	0	0	0	0	0	0	0	0	0	0	0	0	0	0	0	0	0	0	0	0	0	0	0	0	0	1	1	1	1	0	0	0	0	0	0	0	0	0
ID538	K01573	Peptide degradation	oadG; oxaloacetate decarboxylase, gamma subunit [EC:4.1.1.3]	KAAS		2	0.362319	0	0	0	0	0	0	0	0	0	0	0	0	0	0	0	0	0	0	0	0	0	0	0	0	0	0	0	0	0	0	0	0	0	0	0	0	0	0	0	0	0	0
ID539	K00027	Peptide degradation	ME2, sfcA, maeA; malate dehydrogenase (oxaloacetate-decarboxylating) [EC:1.1.1.38]	KAAS		199	36.0507	0	0	0	0	0	0	0	1	0	0	0	1	0	0	0	0	0	0	0	0	0	0	1	1	0	1	1	0	0	1	0	0	0	1	1	1	0	1	1	1	1	0
ID540	K00028	Peptide degradation	E1.1.1.39; malate dehydrogenase (decarboxylating) [EC:1.1.1.39]	KAAS		0	0	0	0	0	0	0	0	0	0	0	0	0	0	0	0	0	0	0	0	0	0	0	0	0	0	0	0	0	0	0	0	0	0	0	0	0	0	0	0	0	0	0	0
ID541	K00029	Peptide degradation	E1.1.1.40, maeB; malate dehydrogenase (oxaloacetate-decarboxylating)(NADP+) [EC:1.1.1.40]	KAAS		88	15.942	0	0	0	0	0	0	0	0	0	0	0	0	0	0	0	0	0	0	0	0	0	0	0	0	0	0	0	0	0	0	0	0	0	0	0	0	0	0	0	0	0	0
ID542							0	0	0	0	0	0	0	0	0	0	0	0	0	0	0	0	0	0	0	0	0	0	0	0	0	0	0	0	0	0	0	0	0	0	0	0	0	0	0	0	0	0	0
ID543	K01610	Peptide degradation	E4.1.1.49, pckA; phosphoenolpyruvate carboxykinase (ATP) [EC:4.1.1.49]	KAAS		158	28.6232	0	0	0	0	0	0	0	0	0	0	0	0	0	0	0	0	0	0	0	1	0	1	0	0	0	1	1	0	0	0	0	0	0	1	1	0	0	2	0	0	0	0
ID544	K01596	Peptide degradation	E4.1.1.32, pckA, PCK; phosphoenolpyruvate carboxykinase (GTP) [EC:4.1.1.32]	KAAS		126	22.8261	0	0	0	0	0	0	0	0	0	0	0	0	1	0	0	1	1	1	1	0	0	0	1	0	0	0	0	0	0	0	0	0	1	1	0	1	0	1	0	1	1	1
ID545	K20370	Peptide degradation	PEPCK; phosphoenolpyruvate carboxykinase (diphosphate) [EC:4.1.1.38]	KAAS		7	1.26812	0	0	0	0	0	0	0	0	0	0	0	0	0	0	0	0	0	0	0	0	0	0	0	0	0	0	0	0	0	0	0	0	0	0	0	0	0	0	0	0	0	0
ID546							0	0	0	0	0	0	0	0	0	0	0	0	0	0	0	0	0	0	0	0	0	0	0	0	0	0	0	0	0	0	0	0	0	0	0	0	0	0	0	0	0	0	0
ID547	K00174	Peptide degradation	korA, oorA, oforA; 2-oxoglutarate/2-oxoacid ferredoxin oxidoreductase subunit alpha [EC:1.2.7.3 1.2.7.11]	KAAS		370	67.029	0	0	0	0	0	1	0	0	0	1	0	0	0	0	0	0	0	0	0	0	0	0	0	1	0	2	2	0	0	1	3	1	2	1	2	2	1	2	0	1	3	2
ID548	K00175	Peptide degradation	korB, oorB, oforB; 2-oxoglutarate/2-oxoacid ferredoxin oxidoreductase subunit beta [EC:1.2.7.3 1.2.7.11]	KAAS		359	65.0362	0	0	0	0	0	1	0	0	0	1	0	0	0	0	0	0	0	0	0	0	0	0	0	1	0	2	1	0	0	1	3	0	2	1	3	4	1	2	1	1	3	3
ID549	K00176	Peptide degradation	korD, oorD; 2-oxoglutarate ferredoxin oxidoreductase subunit delta [EC:1.2.7.3]	KAAS		241	43.6594	0	0	0	0	0	0	0	0	0	0	0	0	0	0	0	0	0	0	0	0	0	0	0	0	0	2	2	0	0	1	2	1	1	1	2	2	1	3	0	0	2	2
ID550	K00177	Peptide degradation	korC, oorC; 2-oxoglutarate ferredoxin oxidoreductase subunit gamma [EC:1.2.7.3]	KAAS		271	49.0942	0	0	0	0	0	1	0	0	0	0	0	0	0	0	0	0	0	0	0	0	0	0	0	1	0	1	1	0	0	1	2	1	2	0	2	2	2	2	1	0	2	2
ID551							0	0	0	0	0	0	0	0	0	0	0	0	0	0	0	0	0	0	0	0	0	0	0	0	0	0	0	0	0	0	0	0	0	0	0	0	0	0	0	0	0	0	0
ID552	K01916	Peptide degradation	nadE; NAD+ synthase [EC:6.3.1.5]	KAAS		259	46.9203	0	0	0	1	1	0	0	0	0	0	0	0	0	1	1	1	0	1	1	0	1	1	0	1	0	1	1	1	1	1	0	0	1	1	1	1	0	0	1	3	1	1
ID553		Aspartate --> Fumarate --> Pyr					0	0	0	0	0	0	0	0	0	0	0	0	0	0	0	0	0	0	0	0	0	0	0	0	0	0	0	0	0	0	0	0	0	0	0	0	0	0	0	0	0	0	0
ID554	K01940	Peptide degradation	argG, ASS1; argininosuccinate synthase [EC:6.3.4.5]	KAAS		232	42.029	0	0	0	0	0	0	0	0	0	0	0	0	0	0	1	1	1	1	1	0	1	1	1	0	0	0	0	1	0	1	1	1	2	0	0	0	0	0	0	0	0	0
ID555	K01755	Peptide degradation	argH, ASL; argininosuccinate lyase [EC:4.3.2.1]	KAAS		236	42.7536	0	0	0	0	0	1	0	0	0	0	0	0	0	0	1	1	0	1	1	1	1	1	0	0	0	0	0	1	1	1	1	1	1	0	0	0	0	0	0	0	0	0
ID556							0	0	0	0	0	0	0	0	0	0	0	0	0	0	0	0	0	0	0	0	0	0	0	0	0	0	0	0	0	0	0	0	0	0	0	0	0	0	0	0	0	0	0
ID557	K01939	Peptide degradation	purA, ADSS; adenylosuccinate synthase [EC:6.3.4.4]	KAAS		386	69.9275	0	0	0	0	0	0	0	0	0	0	0	0	0	0	1	1	1	1	1	1	1	0	1	1	1	1	2	1	1	1	1	1	1	0	1	2	0	1	1	0	1	1
ID558	K01756	Peptide degradation	purB, ADSL; adenylosuccinate lyase [EC:4.3.2.2]	KAAS		379	68.6594	1	1	0	1	1	0	0	0	0	0	0	1	0	1	0	1	0	1	1	0	1	1	1	1	1	1	1	1	1	0	1	1	0	0	1	1	1	2	1	0	1	1
ID559							0	0	0	0	0	0	0	0	0	0	0	0	0	0	0	0	0	0	0	0	0	0	0	0	0	0	0	0	0	0	0	0	0	0	0	0	0	0	0	0	0	0	0
ID560	K01744	Peptide degradation	aspA; aspartate ammonia-lyase [EC:4.3.1.1]	KAAS		43	7.78986	0	0	0	0	0	0	0	0	0	0	0	0	0	0	0	0	0	0	0	0	0	0	0	0	0	0	0	0	0	0	0	0	0	0	0	1	0	0	0	0	1	0
ID561							0	0	0	0	0	0	0	0	0	0	0	0	0	0	0	0	0	0	0	0	0	0	0	0	0	0	0	0	0	0	0	0	0	0	0	0	0	0	0	0	0	0	0
ID562	K01676	Peptide degradation	E4.2.1.2A, fumA, fumB; fumarate hydratase, class I [EC:4.2.1.2]	KAAS		66	11.9565	0	0	0	0	0	0	0	0	0	0	0	0	0	0	0	0	0	0	0	0	0	0	0	0	0	0	0	0	0	0	0	0	0	0	0	0	0	0	0	0	0	0
ID563	K01677	Peptide degradation	E4.2.1.2AA, fumA; fumarate hydratase subunit alpha [EC:4.2.1.2]	KAAS		249	45.1087	0	0	0	0	0	0	0	0	0	0	1	0	0	0	0	0	0	0	1	1	1	1	1	1	0	1	1	1	1	1	1	0	1	1	1	1	0	2	1	1	1	1
ID564	K01678	Peptide degradation	E4.2.1.2AB, fumB; fumarate hydratase subunit beta [EC:4.2.1.2]	KAAS		239	43.2971	0	0	0	0	0	0	0	0	0	0	0	0	0	0	0	1	1	1	1	1	1	1	1	1	0	1	1	1	1	1	1	0	1	1	1	0	0	3	1	1	1	1
ID565	K01679	Peptide degradation	E4.2.1.2B, fumC; fumarate hydratase, class II [EC:4.2.1.2]	KAAS		74	13.4058	0	0	0	0	0	0	0	0	0	0	0	0	0	0	0	0	0	0	0	0	0	0	0	0	0	0	0	0	0	0	0	0	0	0	0	1	0	2	0	0	1	1
ID566			Fumarate hydratase			0	0	0	0	0	0	0	0	0	0	0	0	0	0	0	0	0	0	0	0	0	0	0	0	0	0	0	0	0	0	0	0	0	0	0	0	0	0	0	0	0	0	0	0
ID567	K00116	Peptide degradation	mqo; malate dehydrogenase (quinone) [EC:1.1.5.4]	KAAS		5	0.905797	0	0	0	0	0	0	0	0	0	0	0	0	0	0	0	0	0	0	0	0	0	0	0	0	0	0	0	0	0	0	0	0	0	0	0	0	0	0	0	0	0	0
ID568	K00024	Peptide degradation	mdh; malate dehydrogenase [EC:1.1.1.37]	KAAS		187	33.8768	0	0	0	0	0	0	0	0	0	0	0	0	1	0	0	0	0	0	0	0	0	0	0	0	0	0	0	1	1	1	1	1	2	0	0	0	0	0	0	0	0	0
ID569	K00027	Peptide degradation	ME2, sfcA, maeA; malate dehydrogenase (oxaloacetate-decarboxylating) [EC:1.1.1.38]	KAAS		199	36.0507	0	0	0	0	0	0	0	1	0	0	0	1	0	0	0	0	0	0	0	0	0	0	1	1	0	1	1	0	0	1	0	0	0	1	1	1	0	1	1	1	1	0
ID570	K00028	Peptide degradation	E1.1.1.39; malate dehydrogenase (decarboxylating) [EC:1.1.1.39]	KAAS		0	0	0	0	0	0	0	0	0	0	0	0	0	0	0	0	0	0	0	0	0	0	0	0	0	0	0	0	0	0	0	0	0	0	0	0	0	0	0	0	0	0	0	0
ID571	K00029	Peptide degradation	E1.1.1.40, maeB; malate dehydrogenase (oxaloacetate-decarboxylating)(NADP+) [EC:1.1.1.40]	KAAS		88	15.942	0	0	0	0	0	0	0	0	0	0	0	0	0	0	0	0	0	0	0	0	0	0	0	0	0	0	0	0	0	0	0	0	0	0	0	0	0	0	0	0	0	0
ID572	K01003	Peptide degradation	bcpA; oxaloacetate decarboxylase [EC:4.1.1.3]	KAAS		1	0.181159	0	0	0	0	0	0	0	0	0	0	0	0	0	0	0	0	0	0	0	0	0	0	0	0	0	0	0	0	0	0	0	0	0	0	0	0	0	0	0	0	0	0
ID573	K01571	Peptide degradation	oadA; oxaloacetate decarboxylase, alpha subunit [EC:4.1.1.3]	KAAS		56	10.1449	0	0	0	0	0	0	0	0	0	0	0	0	0	0	0	0	0	0	0	0	0	0	0	0	0	0	0	0	0	0	1	1	1	0	0	0	0	0	0	0	0	0
ID574	K01572	Peptide degradation	oadB; oxaloacetate decarboxylase, beta subunit [EC:4.1.1.3]	KAAS		169	30.6159	0	0	0	0	0	0	0	0	0	0	0	0	0	0	0	0	0	0	0	0	0	0	0	0	0	0	0	0	0	1	1	1	1	0	0	0	0	0	0	0	0	0
ID575	K01573	Peptide degradation	oadG; oxaloacetate decarboxylase, gamma subunit [EC:4.1.1.3]	KAAS		2	0.362319	0	0	0	0	0	0	0	0	0	0	0	0	0	0	0	0	0	0	0	0	0	0	0	0	0	0	0	0	0	0	0	0	0	0	0	0	0	0	0	0	0	0
ID576		Glycine cleavage (to 5,10-methylene-H4folate + CO2 + NH3 + NADH + H+)					0	0	0	0	0	0	0	0	0	0	0	0	0	0	0	0	0	0	0	0	0	0	0	0	0	0	0	0	0	0	0	0	0	0	0	0	0	0	0	0	0	0	0
ID577	K00281	Peptide degradation	GLDC, gcvP; glycine dehydrogenase [EC:1.4.4.2]	KAAS		42	7.6087	0	0	0	0	0	0	0	0	0	0	0	0	0	0	0	0	0	0	0	0	0	0	0	0	0	0	0	0	0	0	0	0	0	0	0	0	0	0	0	0	0	0
ID578	K00282	Peptide degradation	gcvPA; glycine dehydrogenase subunit 1 [EC:1.4.4.2]	KAAS		268	48.5507	0	0	0	0	0	0	0	0	0	0	0	0	0	0	0	0	0	0	0	0	0	0	0	1	1	1	1	0	0	0	0	0	0	1	2	1	1	1	1	2	1	1
ID579	K00283	Peptide degradation	gcvPB; glycine dehydrogenase subunit 2 [EC:1.4.4.2]	KAAS		274	49.6377	0	0	0	1	0	0	0	0	0	0	0	0	0	0	0	0	0	0	0	0	0	0	0	1	1	1	1	0	0	0	0	0	0	1	1	1	1	1	2	1	1	1
ID580							0	0	0	0	0	0	0	0	0	0	0	0	0	0	0	0	0	0	0	0	0	0	0	0	0	0	0	0	0	0	0	0	0	0	0	0	0	0	0	0	0	0	0
ID581	K00605	Peptide degradation	gcvT, AMT; aminomethyltransferase [EC:2.1.2.10]	KAAS		278	50.3623	0	0	0	0	0	0	0	0	0	0	0	0	0	0	0	0	0	0	0	0	0	0	0	0	1	1	1	0	0	0	0	0	0	1	1	2	1	1	0	2	1	0
ID582							0	0	0	0	0	0	0	0	0	0	0	0	0	0	0	0	0	0	0	0	0	0	0	0	0	0	0	0	0	0	0	0	0	0	0	0	0	0	0	0	0	0	0
ID583	K00382	Peptide degradation	DLD, lpd, pdhD; dihydrolipoamide dehydrogenase [EC:1.8.1.4]	KAAS		256	46.3768	0	0	0	0	0	0	0	0	0	0	0	0	0	0	0	0	0	0	0	0	0	0	2	0	0	0	0	0	0	0	0	0	0	0	1	0	1	0	1	1	1	0
ID584		Lysine fermentation (to acetoacetate to acetyl-CoA)					0	0	0	0	0	0	0	0	0	0	0	0	0	0	0	0	0	0	0	0	0	0	0	0	0	0	0	0	0	0	0	0	0	0	0	0	0	0	0	0	0	0	0
ID585	K01843	Peptide degradation	kamA; lysine 2,3-aminomutase [EC:5.4.3.2]	KAAS		144	26.087	0	0	0	0	0	0	0	0	0	0	0	0	0	0	0	0	0	0	0	0	0	0	0	0	0	0	0	0	0	0	0	0	0	1	1	0	0	0	0	2	1	0
ID586							0	0	0	0	0	0	0	0	0	0	0	0	0	0	0	0	0	0	0	0	0	0	0	0	0	0	0	0	0	0	0	0	0	0	0	0	0	0	0	0	0	0	0
ID587	K01844	Peptide degradation	kamD; beta-lysine 5,6-aminomutase alpha subunit [EC:5.4.3.3]	KAAS		5	0.905797	0	0	0	0	0	0	0	0	0	0	0	0	0	0	0	0	0	0	0	0	0	0	0	0	0	0	0	0	0	0	0	0	0	0	0	0	0	0	0	0	0	0
ID588	K18011	Peptide degradation	kamE; beta-lysine 5,6-aminomutase beta subunit [EC:5.4.3.3]	KAAS		3	0.543478	0	0	0	0	0	0	0	0	0	0	0	0	0	0	0	0	0	0	0	0	0	0	0	0	0	0	0	0	0	0	0	0	0	0	0	0	0	0	0	0	0	0
ID589							0	0	0	0	0	0	0	0	0	0	0	0	0	0	0	0	0	0	0	0	0	0	0	0	0	0	0	0	0	0	0	0	0	0	0	0	0	0	0	0	0	0	0
ID590	K18012	Peptide degradation	kdd; L-erythro-3,5-diaminohexanoate dehydrogenase [EC:1.4.1.11]	KAAS		6	1.08696	0	0	0	0	0	0	0	0	0	0	0	0	0	0	0	0	0	0	0	0	0	0	0	0	0	0	0	0	0	0	0	0	0	0	0	0	0	0	0	0	0	0
ID591							0	0	0	0	0	0	0	0	0	0	0	0	0	0	0	0	0	0	0	0	0	0	0	0	0	0	0	0	0	0	0	0	0	0	0	0	0	0	0	0	0	0	0
ID592	K18013	Peptide degradation	kce; 3-keto-5-aminohexanoate cleavage enzyme [EC:2.3.1.247]	KAAS		28	5.07246	0	0	0	0	0	0	0	0	0	0	0	0	0	0	0	0	0	0	0	0	0	0	0	0	0	0	0	0	0	0	0	0	0	0	0	0	0	0	0	1	0	0
ID593							0	0	0	0	0	0	0	0	0	0	0	0	0	0	0	0	0	0	0	0	0	0	0	0	0	0	0	0	0	0	0	0	0	0	0	0	0	0	0	0	0	0	0
ID594	K01034	Peptide degradation	atoD; acetate CoA/acetoacetate CoA-transferase alpha subunit [EC:2.8.3.8 2.8.3.9]	KAAS		1	0.181159	0	0	0	0	0	0	0	0	0	0	0	0	0	0	0	0	0	0	0	0	0	0	0	0	0	0	0	0	0	0	0	0	0	0	0	0	0	0	0	0	0	0
ID595	K01035	Peptide degradation	atoA; acetate CoA/acetoacetate CoA-transferase beta subunit [EC:2.8.3.8 2.8.3.9]	KAAS		0	0	0	0	0	0	0	0	0	0	0	0	0	0	0	0	0	0	0	0	0	0	0	0	0	0	0	0	0	0	0	0	0	0	0	0	0	0	0	0	0	0	0	0
ID596	K19709	Peptide degradation	ydiF; acetate CoA-transferase [EC:2.8.3.8]	KAAS		2	0.362319	0	0	0	0	0	0	0	0	0	0	0	0	0	0	0	0	0	0	0	0	0	0	0	0	0	0	0	0	0	1	0	0	0	0	0	0	0	0	0	0	0	0
ID597	K01907	Peptide degradation	AACS, acsA; acetoacetyl-CoA synthetase [EC:6.2.1.16]	KAAS		61	11.0507	0	0	0	0	0	1	0	0	0	0	0	0	0	0	0	0	0	0	0	0	0	0	0	0	0	0	0	0	0	0	1	1	0	0	0	0	0	0	0	0	0	0
ID598	K01027	Peptide degradation	OXCT; 3-oxoacid CoA-transferase [EC:2.8.3.5]	KAAS		0	0	0	0	0	0	0	0	0	0	0	0	0	0	0	0	0	0	0	0	0	0	0	0	0	0	0	0	0	0	0	0	0	0	0	0	0	0	0	0	0	0	0	0
ID599	K01028	Peptide degradation	E2.8.3.5A, scoA; 3-oxoacid CoA-transferase subunit A [EC:2.8.3.5]	KAAS		32	5.7971	0	0	0	0	0	0	0	0	0	0	0	0	0	0	0	0	0	0	0	0	0	0	0	0	0	0	0	0	0	0	0	0	0	0	0	0	0	0	0	0	0	0
ID600	K01029	Peptide degradation	E2.8.3.5B, scoB; 3-oxoacid CoA-transferase subunit B [EC:2.8.3.5]	KAAS		34	6.15942	0	0	0	0	0	0	0	0	0	0	0	0	0	0	0	0	0	0	0	0	0	0	0	0	0	0	0	0	0	0	0	0	0	0	0	0	0	0	0	0	0	0
ID601							0	0	0	0	0	0	0	0	0	0	0	0	0	0	0	0	0	0	0	0	0	0	0	0	0	0	0	0	0	0	0	0	0	0	0	0	0	0	0	0	0	0	0
ID602	K00626	Peptide degradation	E2.3.1.9, atoB; acetyl-CoA C-acetyltransferase [EC:2.3.1.9]	KAAS		381	69.0217	1	1	1	1	0	2	1	0	0	1	2	0	1	0	0	1	1	1	1	1	0	1	0	0	0	0	1	2	1	6	5	6	3	1	1	6	1	4	1	3	6	5
ID603		Leucine degradation (to acetoacetate)					0	0	0	0	0	0	0	0	0	0	0	0	0	0	0	0	0	0	0	0	0	0	0	0	0	0	0	0	0	0	0	0	0	0	0	0	0	0	0	0	0	0	0
ID604	K00826	Peptide degradation	E2.6.1.42, ilvE; branched-chain amino acid aminotransferase [EC:2.6.1.42]	KAAS		316	57.2464	1	0	0	0	0	1	0	0	0	0	1	0	0	1	1	1	0	1	1	0	0	1	1	0	0	0	0	1	1	0	1	1	1	0	1	1	0	1	0	1	1	1
ID605							0	0	0	0	0	0	0	0	0	0	0	0	0	0	0	0	0	0	0	0	0	0	0	0	0	0	0	0	0	0	0	0	0	0	0	0	0	0	0	0	0	0	0
ID606	K00186	Peptide degradation	vorA; 2-oxoisovalerate ferredoxin oxidoreductase, alpha subunit [EC:1.2.7.7]	KAAS		24	4.34783	0	0	0	0	0	1	0	0	0	0	0	0	0	0	0	0	0	0	0	0	0	0	0	0	0	0	0	0	0	0	0	0	0	0	0	0	0	2	0	0	0	0
ID607	K00187	Peptide degradation	vorB; 2-oxoisovalerate ferredoxin oxidoreductase, beta subunit [EC:1.2.7.7]	KAAS		42	7.6087	0	0	0	0	0	1	0	0	0	0	0	0	0	0	0	0	0	0	0	0	0	0	0	0	0	0	0	0	0	0	0	0	0	0	0	0	0	0	0	0	0	0
ID608	K00188	Peptide degradation	vorD; 2-oxoisovalerate ferredoxin oxidoreductase, delta subunit [EC:1.2.7.7]	KAAS		7	1.26812	0	0	0	0	0	0	0	0	0	0	0	0	0	0	0	0	0	0	0	0	0	0	0	0	0	0	0	0	0	0	0	0	0	0	0	0	0	0	0	0	0	0
ID609	K00189	Peptide degradation	vorG; 2-oxoisovalerate ferredoxin oxidoreductase, gamma subunit [EC:1.2.7.7]	KAAS		1	0.181159	0	0	0	0	0	0	0	0	0	0	0	0	0	0	0	0	0	0	0	0	0	0	0	0	0	0	0	0	0	0	0	0	0	0	0	0	0	0	0	0	0	0
ID610	K00166	Peptide degradation	BCKDHA, bkdA1; 2-oxoisovalerate dehydrogenase E1 component alpha subunit [EC:1.2.4.4]	KAAS		8	1.44928	0	0	0	0	0	0	0	0	0	0	0	0	0	0	0	0	0	0	0	0	0	0	0	0	0	0	0	0	0	0	0	0	0	0	0	0	0	0	0	0	0	0
ID611	K00167	Peptide degradation	BCKDHB, bkdA2; 2-oxoisovalerate dehydrogenase E1 component beta subunit [EC:1.2.4.4]	KAAS		10	1.81159	0	0	0	0	0	0	0	0	0	0	0	0	0	0	0	0	0	0	0	0	0	0	0	0	0	0	0	0	0	0	0	0	0	0	0	0	0	0	0	0	0	0
ID612	K11381	Peptide degradation	bkdA; 2-oxoisovalerate dehydrogenase E1 component [EC:1.2.4.4]	KAAS		47	8.51449	0	0	0	0	0	0	0	0	0	0	0	0	0	0	0	0	0	0	0	0	0	0	0	0	0	0	0	0	0	0	0	0	0	0	0	0	0	0	0	0	0	0
ID613							0	0	0	0	0	0	0	0	0	0	0	0	0	0	0	0	0	0	0	0	0	0	0	0	0	0	0	0	0	0	0	0	0	0	0	0	0	0	0	0	0	0	0
ID614	K00382	Peptide degradation	DLD, lpd, pdhD; dihydrolipoamide dehydrogenase [EC:1.8.1.4]	KAAS		256	46.3768	0	0	0	0	0	0	0	0	0	0	0	0	0	0	0	0	0	0	0	0	0	0	2	0	0	0	0	0	0	0	0	0	0	0	1	0	1	0	1	1	1	0
ID615							0	0	0	0	0	0	0	0	0	0	0	0	0	0	0	0	0	0	0	0	0	0	0	0	0	0	0	0	0	0	0	0	0	0	0	0	0	0	0	0	0	0	0
ID616	K09699	Peptide degradation	DBT, bkdB; 2-oxoisovalerate dehydrogenase E2 component (dihydrolipoyl transacylase) [EC:2.3.1.168]	KAAS		3	0.543478	0	0	0	0	0	0	0	0	0	0	0	0	0	0	0	0	0	0	0	0	0	0	0	0	0	0	0	0	0	0	0	0	0	0	0	0	0	0	0	0	0	0
ID617							0	0	0	0	0	0	0	0	0	0	0	0	0	0	0	0	0	0	0	0	0	0	0	0	0	0	0	0	0	0	0	0	0	0	0	0	0	0	0	0	0	0	0
ID618	K00253	Peptide degradation	IVD, ivd; isovaleryl-CoA dehydrogenase [EC:1.3.8.4]	KAAS		56	10.1449	0	0	0	0	0	0	0	0	0	0	0	0	0	0	0	0	0	0	0	0	0	0	0	0	0	0	0	0	0	0	0	0	0	0	0	0	0	0	0	0	0	0
ID619							0	0	0	0	0	0	0	0	0	0	0	0	0	0	0	0	0	0	0	0	0	0	0	0	0	0	0	0	0	0	0	0	0	0	0	0	0	0	0	0	0	0	0
ID620	K00249	Peptide degradation	ACADM, acd; acyl-CoA dehydrogenase [EC:1.3.8.7]	KAAS		144	26.087	0	0	0	0	0	0	0	0	0	0	0	0	0	0	0	0	0	0	0	0	0	0	0	0	0	0	0	0	1	2	1	0	1	0	0	1	0	2	0	3	1	1
ID621							0	0	0	0	0	0	0	0	0	0	0	0	0	0	0	0	0	0	0	0	0	0	0	0	0	0	0	0	0	0	0	0	0	0	0	0	0	0	0	0	0	0	0
ID622	K01968	Peptide degradation	E6.4.1.4A; 3-methylcrotonyl-CoA carboxylase alpha subunit [EC:6.4.1.4]	KAAS		23	4.16667	0	0	0	0	0	0	0	0	0	0	0	0	0	0	0	0	0	0	0	0	0	0	0	0	0	0	0	0	0	0	0	0	0	0	0	0	0	0	0	0	0	0
ID623	K01969	Peptide degradation	E6.4.1.4B; 3-methylcrotonyl-CoA carboxylase beta subunit [EC:6.4.1.4]	KAAS		84	15.2174	0	0	0	0	0	0	0	0	0	0	0	0	0	0	0	0	0	0	0	0	0	0	0	0	0	0	0	0	0	0	0	0	0	0	0	0	0	0	0	0	0	0
ID624							0	0	0	0	0	0	0	0	0	0	0	0	0	0	0	0	0	0	0	0	0	0	0	0	0	0	0	0	0	0	0	0	0	0	0	0	0	0	0	0	0	0	0
ID625	K05607	Peptide degradation	AUH; methylglutaconyl-CoA hydratase [EC:4.2.1.18]	KAAS		3	0.543478	0	0	0	0	0	0	0	0	0	0	0	0	0	0	0	0	0	0	0	0	0	0	0	0	0	0	0	0	0	0	0	0	0	0	0	0	0	0	0	0	1	0
ID626	K13766	Peptide degradation	liuC; methylglutaconyl-CoA hydratase [EC:4.2.1.18]	KAAS		80	14.4928	0	0	0	0	0	0	0	0	0	0	0	0	0	0	0	0	0	0	0	0	0	0	0	0	0	0	0	0	0	0	0	0	0	0	0	0	0	0	0	0	0	0
ID627							0	0	0	0	0	0	0	0	0	0	0	0	0	0	0	0	0	0	0	0	0	0	0	0	0	0	0	0	0	0	0	0	0	0	0	0	0	0	0	0	0	0	0
ID628	K01640	Peptide degradation	E4.1.3.4, HMGCL, hmgL; hydroxymethylglutaryl-CoA lyase [EC:4.1.3.4]	KAAS		65	11.7754	0	1	0	1	0	0	0	0	0	0	0	0	0	0	0	0	0	0	0	0	0	0	0	0	0	0	0	0	0	0	0	0	0	0	0	0	0	0	0	0	0	0
ID629		IsoLeucine degradation (to propanoyl-CoA + acetyl-CoA)					0	0	0	0	0	0	0	0	0	0	0	0	0	0	0	0	0	0	0	0	0	0	0	0	0	0	0	0	0	0	0	0	0	0	0	0	0	0	0	0	0	0	0
ID630	K00826	Peptide degradation	E2.6.1.42, ilvE; branched-chain amino acid aminotransferase [EC:2.6.1.42]	KAAS		316	57.2464	1	0	0	0	0	1	0	0	0	0	1	0	0	1	1	1	0	1	1	0	0	1	1	0	0	0	0	1	1	0	1	1	1	0	1	1	0	1	0	1	1	1
ID631							0	0	0	0	0	0	0	0	0	0	0	0	0	0	0	0	0	0	0	0	0	0	0	0	0	0	0	0	0	0	0	0	0	0	0	0	0	0	0	0	0	0	0
ID632	K00186	Peptide degradation	vorA; 2-oxoisovalerate ferredoxin oxidoreductase, alpha subunit [EC:1.2.7.7]	KAAS		24	4.34783	0	0	0	0	0	1	0	0	0	0	0	0	0	0	0	0	0	0	0	0	0	0	0	0	0	0	0	0	0	0	0	0	0	0	0	0	0	2	0	0	0	0
ID633	K00187	Peptide degradation	vorB; 2-oxoisovalerate ferredoxin oxidoreductase, beta subunit [EC:1.2.7.7]	KAAS		42	7.6087	0	0	0	0	0	1	0	0	0	0	0	0	0	0	0	0	0	0	0	0	0	0	0	0	0	0	0	0	0	0	0	0	0	0	0	0	0	0	0	0	0	0
ID634	K00188	Peptide degradation	vorD; 2-oxoisovalerate ferredoxin oxidoreductase, delta subunit [EC:1.2.7.7]	KAAS		7	1.26812	0	0	0	0	0	0	0	0	0	0	0	0	0	0	0	0	0	0	0	0	0	0	0	0	0	0	0	0	0	0	0	0	0	0	0	0	0	0	0	0	0	0
ID635	K00189	Peptide degradation	vorG; 2-oxoisovalerate ferredoxin oxidoreductase, gamma subunit [EC:1.2.7.7]	KAAS		1	0.181159	0	0	0	0	0	0	0	0	0	0	0	0	0	0	0	0	0	0	0	0	0	0	0	0	0	0	0	0	0	0	0	0	0	0	0	0	0	0	0	0	0	0
ID636	K00166	Peptide degradation	BCKDHA, bkdA1; 2-oxoisovalerate dehydrogenase E1 component alpha subunit [EC:1.2.4.4]	KAAS		8	1.44928	0	0	0	0	0	0	0	0	0	0	0	0	0	0	0	0	0	0	0	0	0	0	0	0	0	0	0	0	0	0	0	0	0	0	0	0	0	0	0	0	0	0
ID637	K00167	Peptide degradation	BCKDHB, bkdA2; 2-oxoisovalerate dehydrogenase E1 component beta subunit [EC:1.2.4.4]	KAAS		10	1.81159	0	0	0	0	0	0	0	0	0	0	0	0	0	0	0	0	0	0	0	0	0	0	0	0	0	0	0	0	0	0	0	0	0	0	0	0	0	0	0	0	0	0
ID638	K11381	Peptide degradation	bkdA; 2-oxoisovalerate dehydrogenase E1 component [EC:1.2.4.4]	KAAS		47	8.51449	0	0	0	0	0	0	0	0	0	0	0	0	0	0	0	0	0	0	0	0	0	0	0	0	0	0	0	0	0	0	0	0	0	0	0	0	0	0	0	0	0	0
ID639							0	0	0	0	0	0	0	0	0	0	0	0	0	0	0	0	0	0	0	0	0	0	0	0	0	0	0	0	0	0	0	0	0	0	0	0	0	0	0	0	0	0	0
ID640	K00382	Peptide degradation	DLD, lpd, pdhD; dihydrolipoamide dehydrogenase [EC:1.8.1.4]	KAAS		256	46.3768	0	0	0	0	0	0	0	0	0	0	0	0	0	0	0	0	0	0	0	0	0	0	2	0	0	0	0	0	0	0	0	0	0	0	1	0	1	0	1	1	1	0
ID641							0	0	0	0	0	0	0	0	0	0	0	0	0	0	0	0	0	0	0	0	0	0	0	0	0	0	0	0	0	0	0	0	0	0	0	0	0	0	0	0	0	0	0
ID642	K09699	Peptide degradation	DBT, bkdB; 2-oxoisovalerate dehydrogenase E2 component (dihydrolipoyl transacylase) [EC:2.3.1.168]	KAAS		3	0.543478	0	0	0	0	0	0	0	0	0	0	0	0	0	0	0	0	0	0	0	0	0	0	0	0	0	0	0	0	0	0	0	0	0	0	0	0	0	0	0	0	0	0
ID643							0	0	0	0	0	0	0	0	0	0	0	0	0	0	0	0	0	0	0	0	0	0	0	0	0	0	0	0	0	0	0	0	0	0	0	0	0	0	0	0	0	0	0
ID644	K00248	Peptide degradation	ACADS, bcd; butyryl-CoA dehydrogenase [EC:1.3.8.1]	KAAS		223	40.3986	0	0	0	0	0	0	0	0	0	0	0	0	0	0	0	0	0	0	0	0	0	0	0	0	0	0	0	0	0	0	0	0	0	0	0	0	0	1	0	0	0	1
ID645	K00249	Peptide degradation	ACADM, acd; acyl-CoA dehydrogenase [EC:1.3.8.7]	KAAS		144	26.087	0	0	0	0	0	0	0	0	0	0	0	0	0	0	0	0	0	0	0	0	0	0	0	0	0	0	0	0	1	2	1	0	1	0	0	1	0	2	0	3	1	1
ID646							0	0	0	0	0	0	0	0	0	0	0	0	0	0	0	0	0	0	0	0	0	0	0	0	0	0	0	0	0	0	0	0	0	0	0	0	0	0	0	0	0	0	0
ID647	K01692	Peptide degradation	paaF, echA; enoyl-CoA hydratase [EC:4.2.1.17]	KAAS		44	7.97101	0	0	0	0	0	0	0	0	0	0	0	0	0	0	0	0	0	0	0	0	0	0	0	0	0	0	0	0	0	0	0	0	0	0	0	0	0	0	0	0	0	0
ID648	K01715	Peptide degradation	crt; enoyl-CoA hydratase [EC:4.2.1.17]	KAAS		146	26.4493	0	0	0	0	0	0	0	0	0	0	0	0	0	0	0	0	0	0	0	0	0	0	0	0	0	0	0	0	0	0	1	1	0	0	0	0	0	0	0	0	0	0
ID649	K01782	Peptide degradation	fadJ; 3-hydroxyacyl-CoA dehydrogenase / enoyl-CoA hydratase / 3-hydroxybutyryl-CoA epimerase [EC:1.1.1.35 4.2.1.17 5.1.2.3]	KAAS		61	11.0507	0	0	0	0	0	0	0	0	0	0	0	0	0	0	0	0	0	0	0	0	0	0	0	0	0	0	0	0	0	0	0	0	0	0	0	0	0	0	0	0	0	0
ID650							0	0	0	0	0	0	0	0	0	0	0	0	0	0	0	0	0	0	0	0	0	0	0	0	0	0	0	0	0	0	0	0	0	0	0	0	0	0	0	0	0	0	0
ID651	K00022	Peptide degradation	HADH; 3-hydroxyacyl-CoA dehydrogenase [EC:1.1.1.35]	KAAS		13	2.35507	0	0	0	0	0	0	0	0	0	0	0	0	0	0	0	0	0	0	0	0	0	0	0	0	0	0	0	0	0	0	0	0	0	0	0	0	0	0	0	0	0	0
ID652	K01782	Peptide degradation	fadJ; 3-hydroxyacyl-CoA dehydrogenase / enoyl-CoA hydratase / 3-hydroxybutyryl-CoA epimerase [EC:1.1.1.35 4.2.1.17 5.1.2.3]	KAAS		61	11.0507	0	0	0	0	0	0	0	0	0	0	0	0	0	0	0	0	0	0	0	0	0	0	0	0	0	0	0	0	0	0	0	0	0	0	0	0	0	0	0	0	0	0
ID653	K01825	Peptide degradation	fadB; 3-hydroxyacyl-CoA dehydrogenase / enoyl-CoA hydratase / 3-hydroxybutyryl-CoA epimerase / enoyl-CoA isomerase [EC:1.1.1.35 4.2.1.17 5.1.2.3 5.3.3.8]	KAAS		11	1.99275	0	0	0	0	0	0	0	0	0	0	0	0	0	0	0	0	0	0	0	0	0	0	0	0	0	0	0	0	0	0	0	0	0	0	0	0	0	0	0	0	0	0
ID654	K07514	Peptide degradation	EHHADH; enoyl-CoA hydratase / 3-hydroxyacyl-CoA dehydrogenase / 3,2-trans-enoyl-CoA isomerase [EC:4.2.1.17 1.1.1.35 5.3.3.8]	KAAS		2	0.362319	0	0	0	0	0	0	0	0	0	0	0	0	0	0	0	0	0	0	0	0	0	0	0	0	0	0	0	0	0	0	0	0	0	0	0	0	0	0	0	0	0	0
ID655	K07516	Peptide degradation	fadN; 3-hydroxyacyl-CoA dehydrogenase [EC:1.1.1.35]	KAAS		86	15.5797	0	0	0	0	0	0	0	0	0	0	0	0	0	0	0	0	0	0	0	0	0	0	0	0	0	0	0	0	0	0	0	0	0	0	0	0	0	0	0	0	0	0
ID656	K08683	Peptide degradation	HSD17B10; 3-hydroxyacyl-CoA dehydrogenase / 3-hydroxy-2-methylbutyryl-CoA dehydrogenase [EC:1.1.1.35 1.1.1.178]	KAAS		17	3.07971	0	0	0	0	0	0	0	0	0	0	0	0	0	0	0	0	0	0	0	0	0	0	0	0	0	0	0	0	0	0	0	0	0	0	0	0	0	0	0	0	0	0
ID657	K12405	Peptide degradation	HSD17B4; 3-hydroxyacyl-CoA dehydrogenase / 3a,7a,12a-trihydroxy-5b-cholest-24-enoyl-CoA hydratase / enoyl-CoA hydratase 2 [EC:1.1.1.35 4.2.1.107 4.2.1.119]	KAAS		25	4.52899	0	0	0	0	0	0	0	0	0	0	0	0	0	0	0	0	0	0	0	0	0	0	0	0	0	0	0	0	0	0	0	0	0	0	0	0	0	0	0	0	0	0
ID658	K15016	Peptide degradation	K15016; enoyl-CoA hydratase / 3-hydroxyacyl-CoA dehydrogenase [EC:4.2.1.17 1.1.1.35]	KAAS		66	11.9565	0	0	0	0	0	0	0	0	0	0	0	0	0	0	0	0	0	0	0	0	0	0	0	0	0	1	0	0	0	2	1	1	2	0	1	1	0	1	0	2	1	1
ID659							0	0	0	0	0	0	0	0	0	0	0	0	0	0	0	0	0	0	0	0	0	0	0	0	0	0	0	0	0	0	0	0	0	0	0	0	0	0	0	0	0	0	0
ID660	K00632	Peptide degradation	fadA, fadI; acetyl-CoA acyltransferase [EC:2.3.1.16]	KAAS		93	16.8478	0	0	0	0	0	0	0	0	0	0	0	0	0	0	0	0	0	0	0	0	0	0	0	0	0	0	0	0	0	1	2	1	1	0	0	0	0	1	0	0	0	0
ID661	K07508	Peptide degradation	ACAA2; acetyl-CoA acyltransferase 2 [EC:2.3.1.16]	KAAS		8	1.44928	0	0	0	0	0	0	0	0	0	0	0	0	0	0	0	0	0	0	0	0	0	0	0	0	0	0	0	0	0	0	0	0	0	0	0	0	0	0	0	0	0	0
ID662	K07513	Peptide degradation	ACAA1; acetyl-CoA acyltransferase 1 [EC:2.3.1.16]	KAAS		1	0.181159	0	0	0	0	0	0	0	0	0	0	0	0	0	0	0	0	0	0	0	0	0	0	0	0	0	0	0	0	0	0	0	0	0	0	0	0	0	0	0	0	0	0
ID663	K00626	Peptide degradation	E2.3.1.9, atoB; acetyl-CoA C-acetyltransferase [EC:2.3.1.9]	KAAS		381	69.0217	1	1	1	1	0	2	1	0	0	1	2	0	1	0	0	1	1	1	1	1	0	1	0	0	0	0	1	2	1	6	5	6	3	1	1	6	1	4	1	3	6	5
ID664		Valine degradation (to succinyl-CoA)					0	0	0	0	0	0	0	0	0	0	0	0	0	0	0	0	0	0	0	0	0	0	0	0	0	0	0	0	0	0	0	0	0	0	0	0	0	0	0	0	0	0	0
ID665	K00826	Peptide degradation	E2.6.1.42, ilvE; branched-chain amino acid aminotransferase [EC:2.6.1.42]	KAAS		316	57.2464	1	0	0	0	0	1	0	0	0	0	1	0	0	1	1	1	0	1	1	0	0	1	1	0	0	0	0	1	1	0	1	1	1	0	1	1	0	1	0	1	1	1
ID666							0	0	0	0	0	0	0	0	0	0	0	0	0	0	0	0	0	0	0	0	0	0	0	0	0	0	0	0	0	0	0	0	0	0	0	0	0	0	0	0	0	0	0
ID667	K00186	Peptide degradation	vorA; 2-oxoisovalerate ferredoxin oxidoreductase, alpha subunit [EC:1.2.7.7]	KAAS		24	4.34783	0	0	0	0	0	1	0	0	0	0	0	0	0	0	0	0	0	0	0	0	0	0	0	0	0	0	0	0	0	0	0	0	0	0	0	0	0	2	0	0	0	0
ID668	K00187	Peptide degradation	vorB; 2-oxoisovalerate ferredoxin oxidoreductase, beta subunit [EC:1.2.7.7]	KAAS		42	7.6087	0	0	0	0	0	1	0	0	0	0	0	0	0	0	0	0	0	0	0	0	0	0	0	0	0	0	0	0	0	0	0	0	0	0	0	0	0	0	0	0	0	0
ID669	K00188	Peptide degradation	vorD; 2-oxoisovalerate ferredoxin oxidoreductase, delta subunit [EC:1.2.7.7]	KAAS		7	1.26812	0	0	0	0	0	0	0	0	0	0	0	0	0	0	0	0	0	0	0	0	0	0	0	0	0	0	0	0	0	0	0	0	0	0	0	0	0	0	0	0	0	0
ID670	K00189	Peptide degradation	vorG; 2-oxoisovalerate ferredoxin oxidoreductase, gamma subunit [EC:1.2.7.7]	KAAS		1	0.181159	0	0	0	0	0	0	0	0	0	0	0	0	0	0	0	0	0	0	0	0	0	0	0	0	0	0	0	0	0	0	0	0	0	0	0	0	0	0	0	0	0	0
ID671	K00166	Peptide degradation	BCKDHA, bkdA1; 2-oxoisovalerate dehydrogenase E1 component alpha subunit [EC:1.2.4.4]	KAAS		8	1.44928	0	0	0	0	0	0	0	0	0	0	0	0	0	0	0	0	0	0	0	0	0	0	0	0	0	0	0	0	0	0	0	0	0	0	0	0	0	0	0	0	0	0
ID672	K00167	Peptide degradation	BCKDHB, bkdA2; 2-oxoisovalerate dehydrogenase E1 component beta subunit [EC:1.2.4.4]	KAAS		10	1.81159	0	0	0	0	0	0	0	0	0	0	0	0	0	0	0	0	0	0	0	0	0	0	0	0	0	0	0	0	0	0	0	0	0	0	0	0	0	0	0	0	0	0
ID673	K11381	Peptide degradation	bkdA; 2-oxoisovalerate dehydrogenase E1 component [EC:1.2.4.4]	KAAS		47	8.51449	0	0	0	0	0	0	0	0	0	0	0	0	0	0	0	0	0	0	0	0	0	0	0	0	0	0	0	0	0	0	0	0	0	0	0	0	0	0	0	0	0	0
ID674							0	0	0	0	0	0	0	0	0	0	0	0	0	0	0	0	0	0	0	0	0	0	0	0	0	0	0	0	0	0	0	0	0	0	0	0	0	0	0	0	0	0	0
ID675	K00382	Peptide degradation	DLD, lpd, pdhD; dihydrolipoamide dehydrogenase [EC:1.8.1.4]	KAAS		256	46.3768	0	0	0	0	0	0	0	0	0	0	0	0	0	0	0	0	0	0	0	0	0	0	2	0	0	0	0	0	0	0	0	0	0	0	1	0	1	0	1	1	1	0
ID676							0	0	0	0	0	0	0	0	0	0	0	0	0	0	0	0	0	0	0	0	0	0	0	0	0	0	0	0	0	0	0	0	0	0	0	0	0	0	0	0	0	0	0
ID677	K09699	Peptide degradation	DBT, bkdB; 2-oxoisovalerate dehydrogenase E2 component (dihydrolipoyl transacylase) [EC:2.3.1.168]	KAAS		3	0.543478	0	0	0	0	0	0	0	0	0	0	0	0	0	0	0	0	0	0	0	0	0	0	0	0	0	0	0	0	0	0	0	0	0	0	0	0	0	0	0	0	0	0
ID678							0	0	0	0	0	0	0	0	0	0	0	0	0	0	0	0	0	0	0	0	0	0	0	0	0	0	0	0	0	0	0	0	0	0	0	0	0	0	0	0	0	0	0
ID679	K00248	Peptide degradation	ACADS, bcd; butyryl-CoA dehydrogenase [EC:1.3.8.1]	KAAS		223	40.3986	0	0	0	0	0	0	0	0	0	0	0	0	0	0	0	0	0	0	0	0	0	0	0	0	0	0	0	0	0	0	0	0	0	0	0	0	0	1	0	0	0	1
ID680	K00249	Peptide degradation	ACADM, acd; acyl-CoA dehydrogenase [EC:1.3.8.7]	KAAS		144	26.087	0	0	0	0	0	0	0	0	0	0	0	0	0	0	0	0	0	0	0	0	0	0	0	0	0	0	0	0	1	2	1	0	1	0	0	1	0	2	0	3	1	1
ID681							0	0	0	0	0	0	0	0	0	0	0	0	0	0	0	0	0	0	0	0	0	0	0	0	0	0	0	0	0	0	0	0	0	0	0	0	0	0	0	0	0	0	0
ID682	K01692	Peptide degradation	paaF, echA; enoyl-CoA hydratase [EC:4.2.1.17]	KAAS		44	7.97101	0	0	0	0	0	0	0	0	0	0	0	0	0	0	0	0	0	0	0	0	0	0	0	0	0	0	0	0	0	0	0	0	0	0	0	0	0	0	0	0	0	0
ID683	K01715	Peptide degradation	crt; enoyl-CoA hydratase [EC:4.2.1.17]	KAAS		146	26.4493	0	0	0	0	0	0	0	0	0	0	0	0	0	0	0	0	0	0	0	0	0	0	0	0	0	0	0	0	0	0	1	1	0	0	0	0	0	0	0	0	0	0
ID684	K01825	Peptide degradation	fadB; 3-hydroxyacyl-CoA dehydrogenase / enoyl-CoA hydratase / 3-hydroxybutyryl-CoA epimerase / enoyl-CoA isomerase [EC:1.1.1.35 4.2.1.17 5.1.2.3 5.3.3.8]	KAAS		11	1.99275	0	0	0	0	0	0	0	0	0	0	0	0	0	0	0	0	0	0	0	0	0	0	0	0	0	0	0	0	0	0	0	0	0	0	0	0	0	0	0	0	0	0
ID685	K07511	Peptide degradation	ECHS1; enoyl-CoA hydratase [EC:4.2.1.17]	KAAS		2	0.362319	0	0	0	0	0	0	0	0	0	0	0	0	0	0	0	0	0	0	0	0	0	0	0	0	0	0	0	0	0	0	0	0	0	0	0	0	0	0	0	0	0	0
ID686	K07514	Peptide degradation	EHHADH; enoyl-CoA hydratase / 3-hydroxyacyl-CoA dehydrogenase / 3,2-trans-enoyl-CoA isomerase [EC:4.2.1.17 1.1.1.35 5.3.3.8]	KAAS		2	0.362319	0	0	0	0	0	0	0	0	0	0	0	0	0	0	0	0	0	0	0	0	0	0	0	0	0	0	0	0	0	0	0	0	0	0	0	0	0	0	0	0	0	0
ID687	K07515	Peptide degradation	HADHA; enoyl-CoA hydratase / long-chain 3-hydroxyacyl-CoA dehydrogenase [EC:4.2.1.17 1.1.1.211]	KAAS		1	0.181159	0	0	0	0	0	0	0	0	0	0	0	0	0	0	0	0	0	0	0	0	0	0	0	0	0	0	0	0	0	0	0	0	0	0	0	0	0	0	0	0	0	0
ID688	K13767	Peptide degradation	fadB; enoyl-CoA hydratase [EC:4.2.1.17]	KAAS		16	2.89855	0	0	0	0	0	0	0	0	0	0	0	0	0	0	0	0	0	0	0	0	0	0	0	0	0	0	0	0	0	0	0	0	0	0	0	0	0	0	0	0	0	0
ID689	K15016	Peptide degradation	K15016; enoyl-CoA hydratase / 3-hydroxyacyl-CoA dehydrogenase [EC:4.2.1.17 1.1.1.35]	KAAS		66	11.9565	0	0	0	0	0	0	0	0	0	0	0	0	0	0	0	0	0	0	0	0	0	0	0	0	0	1	0	0	0	2	1	1	2	0	1	1	0	1	0	2	1	1
ID690	K01782	Peptide degradation	fadJ; 3-hydroxyacyl-CoA dehydrogenase / enoyl-CoA hydratase / 3-hydroxybutyryl-CoA epimerase [EC:1.1.1.35 4.2.1.17 5.1.2.3]	KAAS		61	11.0507	0	0	0	0	0	0	0	0	0	0	0	0	0	0	0	0	0	0	0	0	0	0	0	0	0	0	0	0	0	0	0	0	0	0	0	0	0	0	0	0	0	0
ID691							0	0	0	0	0	0	0	0	0	0	0	0	0	0	0	0	0	0	0	0	0	0	0	0	0	0	0	0	0	0	0	0	0	0	0	0	0	0	0	0	0	0	0
ID692	K05605	Peptide degradation	HIBCH; 3-hydroxyisobutyryl-CoA hydrolase [EC:3.1.2.4]	KAAS		2	0.362319	0	0	0	0	0	0	0	0	0	0	0	0	0	0	0	0	0	0	0	0	0	0	0	0	0	0	0	0	0	0	0	0	0	0	0	0	0	0	0	0	0	0
ID693							0	0	0	0	0	0	0	0	0	0	0	0	0	0	0	0	0	0	0	0	0	0	0	0	0	0	0	0	0	0	0	0	0	0	0	0	0	0	0	0	0	0	0
ID694	K00020	Peptide degradation	mmsB, HIBADH; 3-hydroxyisobutyrate dehydrogenase [EC:1.1.1.31]	KAAS		89	16.1232	0	0	0	0	0	0	0	0	0	0	0	0	0	0	0	0	0	0	0	0	0	0	0	0	0	0	0	0	0	0	0	0	0	1	0	0	0	0	0	0	0	0
ID695							0	0	0	0	0	0	0	0	0	0	0	0	0	0	0	0	0	0	0	0	0	0	0	0	0	0	0	0	0	0	0	0	0	0	0	0	0	0	0	0	0	0	0
ID696	K00022	Peptide degradation	HADH; 3-hydroxyacyl-CoA dehydrogenase [EC:1.1.1.35]	KAAS		13	2.35507	0	0	0	0	0	0	0	0	0	0	0	0	0	0	0	0	0	0	0	0	0	0	0	0	0	0	0	0	0	0	0	0	0	0	0	0	0	0	0	0	0	0
ID697		Glycine --> Serine					0	0	0	0	0	0	0	0	0	0	0	0	0	0	0	0	0	0	0	0	0	0	0	0	0	0	0	0	0	0	0	0	0	0	0	0	0	0	0	0	0	0	0
ID698	K00830	Peptide degradation	AGXT; alanine-glyoxylate transaminase / serine-glyoxylate transaminase / serine-pyruvate transaminase [EC:2.6.1.44 2.6.1.45 2.6.1.51]	KAAS		61	11.0507	0	0	0	0	0	0	0	0	0	0	1	0	0	0	0	0	0	0	0	0	0	0	0	0	0	0	0	0	0	0	0	0	0	0	0	0	0	0	0	0	0	0
ID699	K00600	Peptide degradation	glyA, SHMT; glycine hydroxymethyltransferase [EC:2.1.2.1]			435	78.8043	1	1	0	1	1	1	0	0	1	0	0	1	0	1	1	1	1	1	1	2	0	1	2	0	1	1	1	1	1	1	1	0	1	1	2	2	2	2	2	1	1	1
ID700		Serine --> Pyruvate					0	0	0	0	0	0	0	0	0	0	0	0	0	0	0	0	0	0	0	0	0	0	0	0	0	0	0	0	0	0	0	0	0	0	0	0	0	0	0	0	0	0	0
ID701	K17989	Peptide degradation	SDS, SDH, CHA1; L-serine/L-threonine ammonia-lyase [EC:4.3.1.17 4.3.1.19]	KAAS		4	0.724638	0	0	0	0	0	0	0	0	0	0	0	0	0	0	0	0	0	0	0	0	0	0	0	0	0	0	0	0	0	0	0	0	0	0	0	0	0	0	0	0	0	0
ID702	K01752	Peptide degradation	E4.3.1.17, sdaA, sdaB, tdcG; L-serine dehydratase [EC:4.3.1.17]	KAAS		46	8.33333	0	0	0	0	0	0	0	0	0	0	0	0	0	0	0	0	0	0	0	0	0	0	0	0	0	1	1	0	0	0	0	0	0	0	2	0	2	0	0	0	0	0
ID703		Alanine --> Pyruvate					0	0	0	0	0	0	0	0	0	0	0	0	0	0	0	0	0	0	0	0	0	0	0	0	0	0	0	0	0	0	0	0	0	0	0	0	0	0	0	0	0	0	0
ID704	K00814	Peptide degradation	GPT, ALT; alanine transaminase [EC:2.6.1.2]	KAAS		5	0.905797	0	0	0	0	0	0	0	0	0	0	0	0	0	0	0	0	0	0	0	0	0	0	0	0	0	0	0	0	0	0	0	0	0	0	0	0	0	0	0	0	0	0
ID705	K00827	Peptide degradation	AGXT2; alanine-glyoxylate transaminase / (R)-3-amino-2-methylpropionate-pyruvate transaminase [EC:2.6.1.44 2.6.1.40]	KAAS		3	0.543478	0	0	0	0	0	0	0	0	0	0	0	0	0	0	0	0	0	0	0	0	0	0	0	0	0	0	0	0	0	0	0	0	0	0	0	0	0	0	0	0	0	0
ID706	K00830	Peptide degradation	AGXT; alanine-glyoxylate transaminase / serine-glyoxylate transaminase / serine-pyruvate transaminase [EC:2.6.1.44 2.6.1.45 2.6.1.51]	KAAS		61	11.0507	0	0	0	0	0	0	0	0	0	0	1	0	0	0	0	0	0	0	0	0	0	0	0	0	0	0	0	0	0	0	0	0	0	0	0	0	0	0	0	0	0	0
ID707		Histidine --> Glutamate					0	0	0	0	0	0	0	0	0	0	0	0	0	0	0	0	0	0	0	0	0	0	0	0	0	0	0	0	0	0	0	0	0	0	0	0	0	0	0	0	0	0	0
ID708	K01745	Peptide degradation	hutH, HAL; histidine ammonia-lyase [EC:4.3.1.3]	KAAS		169	30.6159	0	1	0	1	1	0	0	0	0	0	0	0	0	0	0	0	0	0	0	0	0	0	0	0	0	0	0	0	0	0	0	0	0	1	2	1	2	1	2	1	1	1
ID709							0	0	0	0	0	0	0	0	0	0	0	0	0	0	0	0	0	0	0	0	0	0	0	0	0	0	0	0	0	0	0	0	0	0	0	0	0	0	0	0	0	0	0
ID710	K01712	Peptide degradation	hutU, UROC1; urocanate hydratase [EC:4.2.1.49]	KAAS		178	32.2464	0	0	0	0	0	0	0	0	0	0	0	0	0	0	0	0	0	0	0	0	0	0	0	0	0	0	0	0	0	0	0	0	0	1	1	1	1	1	1	1	1	1
ID711							0	0	0	0	0	0	0	0	0	0	0	0	0	0	0	0	0	0	0	0	0	0	0	0	0	0	0	0	0	0	0	0	0	0	0	0	0	0	0	0	0	0	0
ID712	K01468	Peptide degradation	hutI, AMDHD1; imidazolonepropionase [EC:3.5.2.7]	KAAS		179	32.4275	0	0	0	0	0	0	0	0	0	0	0	0	0	0	0	0	0	0	0	0	0	0	0	0	0	0	0	0	0	0	0	0	0	0	1	1	1	1	1	1	1	1
ID713							0	0	0	0	0	0	0	0	0	0	0	0	0	0	0	0	0	0	0	0	0	0	0	0	0	0	0	0	0	0	0	0	0	0	0	0	0	0	0	0	0	0	0
ID714	K01479	Peptide degradation	hutG; formiminoglutamase [EC:3.5.3.8]	KAAS		6	1.08696	0	0	0	0	0	0	0	0	0	0	0	0	0	0	0	0	0	0	0	0	0	0	0	0	0	0	0	0	0	0	0	0	0	0	0	0	0	0	0	0	0	0
ID715	K00603	Peptide degradation	fctD; glutamate formiminotransferase [EC:2.1.2.5]	KAAS		78	14.1304	1	0	0	0	0	0	0	0	0	0	0	0	0	0	0	0	0	0	0	0	0	0	0	0	0	0	0	0	0	0	0	0	0	0	1	0	1	0	1	1	0	0
ID716	K13990	Peptide degradation	FTCD; glutamate formiminotransferase / formiminotetrahydrofolate cyclodeaminase [EC:2.1.2.5 4.3.1.4]	KAAS		100	18.1159	0	0	0	0	0	0	0	0	0	0	0	0	0	0	0	0	0	0	0	0	0	0	0	0	0	0	0	0	0	0	0	0	0	0	0	1	0	1	0	0	1	1
ID717		Proline --> Glutamate					0	0	0	0	0	0	0	0	0	0	0	0	0	0	0	0	0	0	0	0	0	0	0	0	0	0	0	0	0	0	0	0	0	0	0	0	0	0	0	0	0	0	0
ID718	K00318	Peptide degradation	PRODH; proline dehydrogenase [EC:1.5.-.-]	KAAS		48	8.69565	0	0	0	0	0	0	0	0	0	0	0	0	0	0	0	0	0	0	0	0	0	0	0	0	0	0	0	0	0	0	0	0	0	0	0	0	0	0	0	0	0	0
ID719	K00286	Peptide degradation	proC; pyrroline-5-carboxylate reductase [EC:1.5.1.2]	KAAS		231	41.8478	0	0	0	0	0	0	0	0	0	0	0	0	0	0	0	0	0	0	0	0	0	0	1	0	0	0	0	0	0	1	1	1	1	0	0	0	0	0	0	0	0	0
ID720							0	0	0	0	0	0	0	0	0	0	0	0	0	0	0	0	0	0	0	0	0	0	0	0	0	0	0	0	0	0	0	0	0	0	0	0	0	0	0	0	0	0	0
ID721	K00294	Peptide degradation	E1.2.1.88; 1-pyrroline-5-carboxylate dehydrogenase [EC:1.2.1.88]	KAAS		76	13.7681	0	0	0	0	0	0	0	0	0	0	0	0	0	0	0	0	0	0	0	0	0	0	0	0	0	0	0	0	0	0	0	0	0	0	0	0	0	0	0	0	0	0
ID722		Arginine --> Glutamate					0	0	0	0	0	0	0	0	0	0	0	0	0	0	0	0	0	0	0	0	0	0	0	0	0	0	0	0	0	0	0	0	0	0	0	0	0	0	0	0	0	0	0
ID723	K01476	Peptide degradation	E3.5.3.1, rocF, arg; arginase [EC:3.5.3.1]	KAAS		14	2.53623	0	0	0	0	0	0	0	0	0	0	0	0	0	0	0	0	0	0	0	0	0	0	0	0	0	0	0	0	0	0	0	0	0	0	0	0	0	0	0	0	0	0
ID724							0	0	0	0	0	0	0	0	0	0	0	0	0	0	0	0	0	0	0	0	0	0	0	0	0	0	0	0	0	0	0	0	0	0	0	0	0	0	0	0	0	0	0
ID725	K00819	Peptide degradation	rocD, OAT; ornithine--oxo-acid transaminase [EC:2.6.1.13]	KAAS		80	14.4928	0	0	0	0	0	0	0	0	0	0	0	0	0	0	0	0	0	0	0	0	0	0	0	0	0	0	0	0	0	0	0	0	0	0	0	0	0	0	0	0	0	0
ID726							0	0	0	0	0	0	0	0	0	0	0	0	0	0	0	0	0	0	0	0	0	0	0	0	0	0	0	0	0	0	0	0	0	0	0	0	0	0	0	0	0	0	0
ID727	K00294	Peptide degradation	E1.2.1.88; 1-pyrroline-5-carboxylate dehydrogenase [EC:1.2.1.88]	KAAS		76	13.7681	0	0	0	0	0	0	0	0	0	0	0	0	0	0	0	0	0	0	0	0	0	0	0	0	0	0	0	0	0	0	0	0	0	0	0	0	0	0	0	0	0	0
ID728		Tryp + Oxoglutarat --> Glutamate + (indol-3-yl)pyruvate					0	0	0	0	0	0	0	0	0	0	0	0	0	0	0	0	0	0	0	0	0	0	0	0	0	0	0	0	0	0	0	0	0	0	0	0	0	0	0	0	0	0	0
ID729	K00838	Peptide degradation	ARO8; aromatic amino acid aminotransferase I [EC:2.6.1.57 2.6.1.27 2.6.1.5]	KAAS			0	0	0	0	0	0	0	0	0	0	0	0	0	0	0	0	0	0	0	0	0	0	0	0	0	0	0	0	0	0	0	0	0	0	0	0	0	0	0	0	0	0	0
ID730	K14265	Peptide degradation	Tam1; tryptophan aminotransferase [EC:2.6.1.27]	KAAS		0	0	0	0	0	0	0	0	0	0	0	0	0	0	0	0	0	0	0	0	0	0	0	0	0	0	0	0	0	0	0	0	0	0	0	0	0	0	0	0	0	0	0	0
ID731		Glutamine --> Glutamate					0	0	0	0	0	0	0	0	0	0	0	0	0	0	0	0	0	0	0	0	0	0	0	0	0	0	0	0	0	0	0	0	0	0	0	0	0	0	0	0	0	0	0
ID732	K01425	Peptide degradation	glsA, GLS; glutaminase [EC:3.5.1.2]	KAAS		14	2.53623	0	0	0	0	0	0	0	0	0	0	0	0	0	0	0	0	0	0	0	0	0	0	0	0	0	0	0	0	0	0	0	0	0	0	0	0	0	0	0	0	0	0
ID733	K05597	Peptide degradation	aspQ, ansB, ansA; glutamin-(asparagin-)ase [EC:3.5.1.38]	KAAS		1	0.181159	0	0	0	0	0	0	0	0	0	0	0	0	0	0	0	0	0	0	0	0	0	0	0	0	0	0	0	0	0	0	0	0	0	0	0	0	0	0	0	0	0	0
ID734		Glutamate --> Pyruvate (methylaspartate pathway)					0	0	0	0	0	0	0	0	0	0	0	0	0	0	0	0	0	0	0	0	0	0	0	0	0	0	0	0	0	0	0	0	0	0	0	0	0	0	0	0	0	0	0
ID735	K01846	Peptide degradation	glmS, mutS, mamA; methylaspartate mutase sigma subunit [EC:5.4.99.1]	KAAS		6	1.08696	0	0	0	0	0	0	0	0	0	0	0	0	0	0	0	0	0	0	0	0	0	0	0	0	0	0	0	0	0	0	0	0	0	0	0	0	0	0	0	0	0	0
ID736	K19268	Peptide degradation	glmE, mutE, mamB; methylaspartate mutase epsilon subunit [EC:5.4.99.1]	KAAS		6	1.08696	0	0	0	0	0	0	0	0	0	0	0	0	0	0	0	0	0	0	0	0	0	0	0	0	0	0	0	0	0	0	0	0	0	0	0	0	0	0	0	0	0	0
ID737							0	0	0	0	0	0	0	0	0	0	0	0	0	0	0	0	0	0	0	0	0	0	0	0	0	0	0	0	0	0	0	0	0	0	0	0	0	0	0	0	0	0	0
ID738	K04835	Peptide degradation	mal; methylaspartate ammonia-lyase [EC:4.3.1.2]	KAAS		1	0.181159	0	0	0	0	0	0	0	0	0	0	0	0	0	0	0	0	0	0	0	0	0	0	0	0	0	0	0	0	0	0	0	0	0	0	0	0	0	0	0	0	0	0
ID739							0	0	0	0	0	0	0	0	0	0	0	0	0	0	0	0	0	0	0	0	0	0	0	0	0	0	0	0	0	0	0	0	0	0	0	0	0	0	0	0	0	0	0
ID740	EC 4.2.1.34	Peptide degradation	(S)-2-methylmalate dehydratase	no KO		0	0	0	0	0	0	0	0	0	0	0	0	0	0	0	0	0	0	0	0	0	0	0	0	0	0	0	0	0	0	0	0	0	0	0	0	0	0	0	0	0	0	0	0
ID741							0	0	0	0	0	0	0	0	0	0	0	0	0	0	0	0	0	0	0	0	0	0	0	0	0	0	0	0	0	0	0	0	0	0	0	0	0	0	0	0	0	0	0
ID742	EC 4.1.3.22	Peptide degradation	citramalate lyase	no KO		0	0	0	0	0	0	0	0	0	0	0	0	0	0	0	0	0	0	0	0	0	0	0	0	0	0	0	0	0	0	0	0	0	0	0	0	0	0	0	0	0	0	0	0
ID743		Glutamate --> Crotonyl-CoA (hydroxyglutarate pathway)					0	0	0	0	0	0	0	0	0	0	0	0	0	0	0	0	0	0	0	0	0	0	0	0	0	0	0	0	0	0	0	0	0	0	0	0	0	0	0	0	0	0	0
ID744	K00260	Peptide degradation	gudB, rocG; glutamate dehydrogenase [EC:1.4.1.2]	KAAS		0	0	0	0	0	0	0	0	0	0	0	0	0	0	0	0	0	0	0	0	0	0	0	0	0	0	0	0	0	0	0	0	0	0	0	0	0	0	0	0	0	0	0	0
ID745	K15371	Peptide degradation	GDH2; glutamate dehydrogenase [EC:1.4.1.2]	KAAS		51	9.23913	0	0	0	0	0	0	0	0	0	0	0	0	0	0	0	0	0	0	0	0	0	0	0	0	0	0	0	0	0	0	0	0	0	0	0	0	0	0	0	0	0	0
ID746	K00261	Peptide degradation	GLUD1_2, gdhA; glutamate dehydrogenase (NAD(P)+) [EC:1.4.1.3]	KAAS		266	48.1884	1	1	0	1	1	1	1	0	0	0	1	0	1	1	0	0	0	0	0	0	0	0	1	0	0	0	0	0	0	1	0	0	1	1	1	0	0	1	0	2	0	0
ID747	K00262	Peptide degradation	E1.4.1.4, gdhA; glutamate dehydrogenase (NADP+) [EC:1.4.1.4]	KAAS		129	23.3696	0	0	0	0	0	0	0	0	0	0	1	0	0	0	0	0	0	0	0	0	0	0	0	0	0	0	0	0	0	0	0	0	0	0	1	1	1	1	0	0	1	1
ID748							0	0	0	0	0	0	0	0	0	0	0	0	0	0	0	0	0	0	0	0	0	0	0	0	0	0	0	0	0	0	0	0	0	0	0	0	0	0	0	0	0	0	0
ID749	K00109	Peptide degradation	E1.1.99.2; 2-hydroxyglutarate dehydrogenase [EC:1.1.99.2]	KAAS		3	0.543478	0	0	0	0	0	0	0	0	0	0	0	0	0	0	0	0	1	1	0	0	0	0	0	0	0	0	0	0	0	0	0	0	0	0	0	0	0	0	0	0	0	0
ID750							0	0	0	0	0	0	0	0	0	0	0	0	0	0	0	0	0	0	0	0	0	0	0	0	0	0	0	0	0	0	0	0	0	0	0	0	0	0	0	0	0	0	0
ID751	K01039	Peptide degradation	gctA; glutaconate CoA-transferase, subunit A [EC:2.8.3.12]	KAAS		73	13.2246	0	0	0	0	0	0	0	0	0	0	0	0	0	0	0	0	0	0	0	0	0	0	0	0	0	0	0	0	0	1	2	1	2	0	0	1	0	2	0	0	1	2
ID752	K01040	Peptide degradation	gctB; glutaconate CoA-transferase, subunit B [EC:2.8.3.12]	KAAS		72	13.0435	0	0	0	0	0	0	0	0	0	0	0	0	0	0	0	0	0	0	0	0	0	0	0	0	0	0	0	0	0	2	2	1	2	0	0	1	0	1	0	0	1	1
ID753							0	0	0	0	0	0	0	0	0	0	0	0	0	0	0	0	0	0	0	0	0	0	0	0	0	0	0	0	0	0	0	0	0	0	0	0	0	0	0	0	0	0	0
ID754	K01615	Peptide degradation	E4.1.1.70; glutaconyl-CoA decarboxylase [EC:4.1.1.70]	KAAS		26	4.71014	0	0	0	0	0	0	0	0	0	0	0	0	0	0	0	0	0	0	0	0	0	0	0	0	0	0	0	0	0	0	0	0	0	0	0	0	0	0	0	0	0	0
ID755		Glutamate --> acetyl-CoA					0	0	0	0	0	0	0	0	0	0	0	0	0	0	0	0	0	0	0	0	0	0	0	0	0	0	0	0	0	0	0	0	0	0	0	0	0	0	0	0	0	0	0
ID756	K00260	Peptide degradation	gudB, rocG; glutamate dehydrogenase [EC:1.4.1.2]	KAAS		0	0	0	0	0	0	0	0	0	0	0	0	0	0	0	0	0	0	0	0	0	0	0	0	0	0	0	0	0	0	0	0	0	0	0	0	0	0	0	0	0	0	0	0
ID757	K15371	Peptide degradation	GDH2; glutamate dehydrogenase [EC:1.4.1.2]	KAAS		51	9.23913	0	0	0	0	0	0	0	0	0	0	0	0	0	0	0	0	0	0	0	0	0	0	0	0	0	0	0	0	0	0	0	0	0	0	0	0	0	0	0	0	0	0
ID758	K00261	Peptide degradation	GLUD1_2, gdhA; glutamate dehydrogenase (NAD(P)+) [EC:1.4.1.3]	KAAS		266	48.1884	1	1	0	1	1	1	1	0	0	0	1	0	1	1	0	0	0	0	0	0	0	0	1	0	0	0	0	0	0	1	0	0	1	1	1	0	0	1	0	2	0	0
ID759	K00262	Peptide degradation	E1.4.1.4, gdhA; glutamate dehydrogenase (NADP+) [EC:1.4.1.4]	KAAS		129	23.3696	0	0	0	0	0	0	0	0	0	0	1	0	0	0	0	0	0	0	0	0	0	0	0	0	0	0	0	0	0	0	0	0	0	0	1	1	1	1	0	0	1	1
ID760							0	0	0	0	0	0	0	0	0	0	0	0	0	0	0	0	0	0	0	0	0	0	0	0	0	0	0	0	0	0	0	0	0	0	0	0	0	0	0	0	0	0	0
ID761	K00031	Peptide degradation	IDH1, IDH2, icd; isocitrate dehydrogenase [EC:1.1.1.42]	KAAS		217	39.3116	0	0	0	0	0	0	0	0	0	0	0	0	0	0	0	0	1	0	0	0	0	1	0	0	0	1	0	1	1	1	1	1	1	1	0	0	0	0	0	0	0	0
ID762	K00030	Peptide degradation	IDH3; isocitrate dehydrogenase (NAD+) [EC:1.1.1.41]	KAAS		67	12.1377	0	0	0	0	1	0	0	0	0	0	0	0	0	0	0	0	0	0	0	0	0	0	0	0	0	0	0	0	0	0	0	0	0	0	0	0	0	0	0	0	0	0
ID763	K17753	Peptide degradation	HICDH; isocitrate--homoisocitrate dehydrogenase [EC:1.1.1.286]	KAAS		3	0.543478	0	0	0	0	0	0	0	0	0	0	0	0	0	0	0	0	0	0	0	0	0	0	0	0	0	0	0	0	0	0	0	0	0	0	0	0	0	0	0	0	0	0
ID764			Citrate syntase			0	0	0	0	0	0	0	0	0	0	0	0	0	0	0	0	0	0	0	0	0	0	0	0	0	0	0	0	0	0	0	0	0	0	0	0	0	0	0	0	0	0	0	0
ID765	K01681	Peptide degradation	ACO, acnA; aconitate hydratase [EC:4.2.1.3]	KAAS		172	31.1594	0	1	0	1	1	0	0	0	0	0	0	0	0	0	0	0	0	0	0	0	0	0	0	0	0	0	0	0	0	0	0	1	0	1	0	0	0	0	0	2	0	0
ID766	K01682	Peptide degradation	acnB; aconitate hydratase 2 / 2-methylisocitrate dehydratase [EC:4.2.1.3 4.2.1.99]	KAAS		52	9.42029	0	0	0	0	0	0	0	0	0	0	0	0	0	0	0	0	0	0	0	0	0	0	0	0	0	0	0	0	0	0	0	0	0	0	0	0	0	0	0	0	0	0
ID767							0	0	0	0	0	0	0	0	0	0	0	0	0	0	0	0	0	0	0	0	0	0	0	0	0	0	0	0	0	0	0	0	0	0	0	0	0	0	0	0	0	0	0
ID768	K01647	Peptide degradation	CS, gltA; citrate synthase [EC:2.3.3.1]	KAAS		179	32.4275	0	0	0	0	0	0	0	0	0	0	0	0	0	0	0	0	0	0	0	0	0	0	0	0	0	0	0	0	1	1	1	0	1	1	0	1	0	1	0	0	1	0
ID769	K01648	Peptide degradation	ACLY; ATP citrate (pro-S)-lyase [EC:2.3.3.8]	KAAS		35	6.34058	0	0	0	0	1	0	0	0	0	0	0	0	0	0	0	0	0	0	0	0	0	0	0	0	0	0	0	0	0	0	0	0	0	1	0	0	0	0	0	1	0	0
ID770	K15230	Peptide degradation	aclA; ATP-citrate lyase alpha-subunit [EC:2.3.3.8]	KAAS		1	0.181159	0	0	0	0	0	0	0	0	0	0	0	0	0	0	0	0	0	0	0	0	0	0	0	0	0	0	0	0	0	0	0	0	0	0	0	0	0	0	0	0	0	0
ID771	K15231	Peptide degradation	aclB; ATP-citrate lyase beta-subunit [EC:2.3.3.8]	KAAS		8	1.44928	0	0	0	0	0	0	0	0	0	0	0	0	0	0	0	0	0	0	0	0	0	0	0	0	0	0	0	0	0	0	0	0	0	0	0	0	0	0	0	0	0	0
ID772		Glutamate --> Succinyl-CoA					0	0	0	0	0	0	0	0	0	0	0	0	0	0	0	0	0	0	0	0	0	0	0	0	0	0	0	0	0	0	0	0	0	0	0	0	0	0	0	0	0	0	0
ID773	K00260	Peptide degradation	gudB, rocG; glutamate dehydrogenase [EC:1.4.1.2]	KAAS		0	0	0	0	0	0	0	0	0	0	0	0	0	0	0	0	0	0	0	0	0	0	0	0	0	0	0	0	0	0	0	0	0	0	0	0	0	0	0	0	0	0	0	0
ID774	K15371	Peptide degradation	GDH2; glutamate dehydrogenase [EC:1.4.1.2]	KAAS		51	9.23913	0	0	0	0	0	0	0	0	0	0	0	0	0	0	0	0	0	0	0	0	0	0	0	0	0	0	0	0	0	0	0	0	0	0	0	0	0	0	0	0	0	0
ID775	K00261	Peptide degradation	GLUD1_2, gdhA; glutamate dehydrogenase (NAD(P)+) [EC:1.4.1.3]	KAAS		266	48.1884	1	1	0	1	1	1	1	0	0	0	1	0	1	1	0	0	0	0	0	0	0	0	1	0	0	0	0	0	0	1	0	0	1	1	1	0	0	1	0	2	0	0
ID776	K00262	Peptide degradation	E1.4.1.4, gdhA; glutamate dehydrogenase (NADP+) [EC:1.4.1.4]	KAAS		129	23.3696	0	0	0	0	0	0	0	0	0	0	1	0	0	0	0	0	0	0	0	0	0	0	0	0	0	0	0	0	0	0	0	0	0	0	1	1	1	1	0	0	1	1
ID777							0	0	0	0	0	0	0	0	0	0	0	0	0	0	0	0	0	0	0	0	0	0	0	0	0	0	0	0	0	0	0	0	0	0	0	0	0	0	0	0	0	0	0
ID778	K00174	Peptide degradation	korA, oorA, oforA; 2-oxoglutarate/2-oxoacid ferredoxin oxidoreductase subunit alpha [EC:1.2.7.3 1.2.7.11]	KAAS		370	67.029	0	0	0	0	0	1	0	0	0	1	0	0	0	0	0	0	0	0	0	0	0	0	0	1	0	2	2	0	0	1	3	1	2	1	2	2	1	2	0	1	3	2
ID779	K00175	Peptide degradation	korB, oorB, oforB; 2-oxoglutarate/2-oxoacid ferredoxin oxidoreductase subunit beta [EC:1.2.7.3 1.2.7.11]	KAAS		359	65.0362	0	0	0	0	0	1	0	0	0	1	0	0	0	0	0	0	0	0	0	0	0	0	0	1	0	2	1	0	0	1	3	0	2	1	3	4	1	2	1	1	3	3
ID780							0	0	0	0	0	0	0	0	0	0	0	0	0	0	0	0	0	0	0	0	0	0	0	0	0	0	0	0	0	0	0	0	0	0	0	0	0	0	0	0	0	0	0
ID781	K01899	Peptide degradation	succinyl-CoA synthetase alpha	KAAS		0	0	0	0	0	0	0	0	0	0	0	0	0	0	0	0	0	0	0	0	0	0	0	0	0	0	0	0	0	0	0	0	0	0	0	0	0	0	0	0	0	0	0	0
ID782	K01900	Peptide degradation	succinyl-CoA synthetase beta	KAAS		0	0	0	0	0	0	0	0	0	0	0	0	0	0	0	0	0	0	0	0	0	0	0	0	0	0	0	0	0	0	0	0	0	0	0	0	0	0	0	0	0	0	0	0
ID783	K01902	Peptide degradation	sucD; succinyl-CoA synthetase alpha subunit [EC:6.2.1.5]	KAAS		268	48.5507	0	0	0	0	0	0	0	0	0	0	0	0	0	0	0	0	0	0	0	0	0	0	0	1	1	1	1	0	0	1	2	1	2	1	2	2	0	1	0	1	1	1
ID784	K01903	Peptide degradation	sucC; succinyl-CoA synthetase beta subunit [EC:6.2.1.5]	KAAS		280	50.7246	0	0	0	0	1	0	0	0	0	0	0	0	0	0	0	0	0	0	0	1	0	0	0	1	1	1	1	0	0	1	2	1	1	1	1	1	0	3	0	0	1	1
ID785	K18118	Peptide degradation	aarC, cat1; succinyl-CoA:acetate CoA-transferase [EC:2.8.3.18]	KAAS		5	0.905797	0	0	0	0	0	0	0	0	0	0	0	0	0	0	0	0	0	0	0	0	0	0	0	0	0	0	0	0	0	0	0	0	0	0	0	0	0	0	0	0	0	0
ID786			Succinyl-CoA synthetase			0	0	0	0	0	0	0	0	0	0	0	0	0	0	0	0	0	0	0	0	0	0	0	0	0	0	0	0	0	0	0	0	0	0	0	0	0	0	0	0	0	0	0	0
ID787	K00239	Peptide degradation	sdhA, frdA; succinate dehydrogenase / fumarate reductase, flavoprotein subunit [EC:1.3.5.1 1.3.5.4]	KAAS		183	33.1522	0	0	0	0	0	1	0	0	0	0	0	0	0	0	0	0	0	0	0	0	0	0	0	0	0	0	0	0	0	1	1	0	2	0	0	1	0	0	0	0	1	0
ID788	K00240	Peptide degradation	sdhB, frdB; succinate dehydrogenase / fumarate reductase, iron-sulfur subunit [EC:1.3.5.1 1.3.5.4]	KAAS		153	27.7174	0	0	0	0	0	0	0	0	0	0	0	0	0	0	0	0	0	0	0	0	0	0	0	0	0	0	0	0	0	2	1	0	2	0	1	1	0	0	0	0	1	1
ID789	K00241	Peptide degradation	sdhC, frdC; succinate dehydrogenase / fumarate reductase, cytochrome b subunit	KAAS		118	21.3768	0	0	0	0	0	0	0	0	0	0	0	0	0	0	0	0	0	0	0	0	0	0	0	0	0	0	0	0	0	2	1	0	2	0	1	0	1	0	1	1	1	0
ID790	K00242	Peptide degradation	sdhD, frdD; succinate dehydrogenase / fumarate reductase, membrane anchor subunit	KAAS		28	5.07246	0	0	0	0	0	0	0	0	0	0	0	0	0	0	0	0	0	0	0	0	0	0	0	0	0	0	0	0	0	1	1	0	2	0	0	0	0	0	0	0	0	0
ID791	K00244	Peptide degradation	frdA; fumarate reductase flavoprotein subunit [EC:1.3.5.4]	KAAS		26	4.71014	0	0	0	0	0	0	0	0	0	0	0	0	0	0	0	0	0	0	0	0	0	0	0	0	0	0	0	0	0	0	0	0	0	0	0	0	0	0	0	0	0	0
ID792	K00245	Peptide degradation	frdB; fumarate reductase iron-sulfur subunit [EC:1.3.5.4]	KAAS		17	3.07971	0	0	0	0	0	0	0	0	0	0	0	0	0	0	0	0	0	0	0	0	0	0	0	0	0	0	0	0	0	0	0	0	0	0	0	0	0	0	0	0	0	0
ID793	K00246	Peptide degradation	frdC; fumarate reductase subunit C	KAAS		10	1.81159	0	0	0	0	0	0	0	0	0	0	0	0	0	0	0	0	0	0	0	0	0	0	0	0	0	0	0	0	0	0	0	0	0	0	0	0	0	0	0	0	0	0
ID794	K00247	Peptide degradation	frdD; fumarate reductase subunit D	KAAS		1	0.181159	0	0	0	0	0	0	0	0	0	0	0	0	0	0	0	0	0	0	0	0	0	0	0	0	0	0	0	0	0	0	0	0	0	0	0	0	0	0	0	0	0	0
ID795			Succinate dehydrogenase/fumarate reductase			0	0	0	0	0	0	0	0	0	0	0	0	0	0	0	0	0	0	0	0	0	0	0	0	0	0	0	0	0	0	0	0	0	0	0	0	0	0	0	0	0	0	0	0
ID796	K01676	Peptide degradation	E4.2.1.2A, fumA, fumB; fumarate hydratase, class I [EC:4.2.1.2]	KAAS		66	11.9565	0	0	0	0	0	0	0	0	0	0	0	0	0	0	0	0	0	0	0	0	0	0	0	0	0	0	0	0	0	0	0	0	0	0	0	0	0	0	0	0	0	0
ID797	K01677	Peptide degradation	E4.2.1.2AA, fumA; fumarate hydratase subunit alpha [EC:4.2.1.2]	KAAS		249	45.1087	0	0	0	0	0	0	0	0	0	0	1	0	0	0	0	0	0	0	1	1	1	1	1	1	0	1	1	1	1	1	1	0	1	1	1	1	0	2	1	1	1	1
ID798	K01678	Peptide degradation	E4.2.1.2AB, fumB; fumarate hydratase subunit beta [EC:4.2.1.2]	KAAS		239	43.2971	0	0	0	0	0	0	0	0	0	0	0	0	0	0	0	1	1	1	1	1	1	1	1	1	0	1	1	1	1	1	1	0	1	1	1	0	0	3	1	1	1	1
ID799	K01679	Peptide degradation	E4.2.1.2B, fumC; fumarate hydratase, class II [EC:4.2.1.2]	KAAS		74	13.4058	0	0	0	0	0	0	0	0	0	0	0	0	0	0	0	0	0	0	0	0	0	0	0	0	0	0	0	0	0	0	0	0	0	0	0	1	0	2	0	0	1	1
ID800			Fumarate hydratase			0	0	0	0	0	0	0	0	0	0	0	0	0	0	0	0	0	0	0	0	0	0	0	0	0	0	0	0	0	0	0	0	0	0	0	0	0	0	0	0	0	0	0	0
ID801	K00116	Peptide degradation	mqo; malate dehydrogenase (quinone) [EC:1.1.5.4]	KAAS		5	0.905797	0	0	0	0	0	0	0	0	0	0	0	0	0	0	0	0	0	0	0	0	0	0	0	0	0	0	0	0	0	0	0	0	0	0	0	0	0	0	0	0	0	0
ID802	K00024	Peptide degradation	mdh; malate dehydrogenase [EC:1.1.1.37]	KAAS		187	33.8768	0	0	0	0	0	0	0	0	0	0	0	0	1	0	0	0	0	0	0	0	0	0	0	0	0	0	0	1	1	1	1	1	2	0	0	0	0	0	0	0	0	0
ID803	K00027	Peptide degradation	ME2, sfcA, maeA; malate dehydrogenase (oxaloacetate-decarboxylating) [EC:1.1.1.38]	KAAS		199	36.0507	0	0	0	0	0	0	0	1	0	0	0	1	0	0	0	0	0	0	0	0	0	0	1	1	0	1	1	0	0	1	0	0	0	1	1	1	0	1	1	1	1	0
ID804	K00028	Peptide degradation	E1.1.1.39; malate dehydrogenase (decarboxylating) [EC:1.1.1.39]	KAAS		0	0	0	0	0	0	0	0	0	0	0	0	0	0	0	0	0	0	0	0	0	0	0	0	0	0	0	0	0	0	0	0	0	0	0	0	0	0	0	0	0	0	0	0
ID805	K00029	Peptide degradation	E1.1.1.40, maeB; malate dehydrogenase (oxaloacetate-decarboxylating)(NADP+) [EC:1.1.1.40]	KAAS		88	15.942	0	0	0	0	0	0	0	0	0	0	0	0	0	0	0	0	0	0	0	0	0	0	0	0	0	0	0	0	0	0	0	0	0	0	0	0	0	0	0	0	0	0
ID806		Threonine --> Oxobutanoate --> Propanoyl-CoA					0	0	0	0	0	0	0	0	0	0	0	0	0	0	0	0	0	0	0	0	0	0	0	0	0	0	0	0	0	0	0	0	0	0	0	0	0	0	0	0	0	0	0
ID807	K17989	Peptide degradation	SDS, SDH, CHA1; L-serine/L-threonine ammonia-lyase [EC:4.3.1.17 4.3.1.19]	KAAS		4	0.724638	0	0	0	0	0	0	0	0	0	0	0	0	0	0	0	0	0	0	0	0	0	0	0	0	0	0	0	0	0	0	0	0	0	0	0	0	0	0	0	0	0	0
ID808	K01754	Peptide degradation	E4.3.1.19, ilvA, tdcB; threonine dehydratase [EC:4.3.1.19]	KAAS		147	26.6304	0	0	0	0	0	0	0	0	0	0	0	0	0	0	0	0	0	0	0	0	0	0	0	0	1	0	0	0	0	0	0	0	0	0	1	1	1	2	1	1	1	1
ID809							0	0	0	0	0	0	0	0	0	0	0	0	0	0	0	0	0	0	0	0	0	0	0	0	0	0	0	0	0	0	0	0	0	0	0	0	0	0	0	0	0	0	0
ID810	K00656	Peptide degradation	E2.3.1.54, pflD; formate C-acetyltransferase [EC:2.3.1.54]	KAAS		101	18.2971	0	0	0	0	0	0	0	0	0	0	0	0	0	0	0	0	0	0	0	0	0	0	0	0	0	0	0	0	0	1	0	0	0	0	0	2	0	0	1	1	2	1
ID811	K00166	Peptide degradation	BCKDHA, bkdA1; 2-oxoisovalerate dehydrogenase E1 component alpha subunit [EC:1.2.4.4]	KAAS		8	1.44928	0	0	0	0	0	0	0	0	0	0	0	0	0	0	0	0	0	0	0	0	0	0	0	0	0	0	0	0	0	0	0	0	0	0	0	0	0	0	0	0	0	0
ID812	K00167	Peptide degradation	BCKDHB, bkdA2; 2-oxoisovalerate dehydrogenase E1 component beta subunit [EC:1.2.4.4]	KAAS		10	1.81159	0	0	0	0	0	0	0	0	0	0	0	0	0	0	0	0	0	0	0	0	0	0	0	0	0	0	0	0	0	0	0	0	0	0	0	0	0	0	0	0	0	0
ID813	K11381	Peptide degradation	bkdA; 2-oxoisovalerate dehydrogenase E1 component [EC:1.2.4.4]	KAAS		47	8.51449	0	0	0	0	0	0	0	0	0	0	0	0	0	0	0	0	0	0	0	0	0	0	0	0	0	0	0	0	0	0	0	0	0	0	0	0	0	0	0	0	0	0
ID814	K00382	Peptide degradation	DLD, lpd, pdhD; dihydrolipoamide dehydrogenase [EC:1.8.1.4]	KAAS		256	46.3768	0	0	0	0	0	0	0	0	0	0	0	0	0	0	0	0	0	0	0	0	0	0	2	0	0	0	0	0	0	0	0	0	0	0	1	0	1	0	1	1	1	0
ID815	K09699	Peptide degradation	DBT, bkdB; 2-oxoisovalerate dehydrogenase E2 component (dihydrolipoyl transacylase) [EC:2.3.1.168]	KAAS		3	0.543478	0	0	0	0	0	0	0	0	0	0	0	0	0	0	0	0	0	0	0	0	0	0	0	0	0	0	0	0	0	0	0	0	0	0	0	0	0	0	0	0	0	0
ID816		Cystein --> Pyruvate					0	0	0	0	0	0	0	0	0	0	0	0	0	0	0	0	0	0	0	0	0	0	0	0	0	0	0	0	0	0	0	0	0	0	0	0	0	0	0	0	0	0	0
ID817	K01760	Peptide degradation	metC; cystathionine beta-lyase [EC:4.4.1.8]	KAAS		19	3.44203	0	0	0	0	0	0	0	0	0	0	0	0	0	0	0	0	0	0	0	0	0	0	0	0	0	0	0	0	0	0	0	0	0	0	0	0	0	0	0	0	0	0
ID818	K14155	Peptide degradation	patB, malY; cystathione beta-lyase [EC:4.4.1.8]	KAAS		65	11.7754	0	0	0	0	0	0	0	0	0	0	0	0	0	0	0	0	0	0	0	0	0	0	0	0	0	0	0	0	0	0	0	0	0	0	1	0	0	0	1	1	0	0
ID819	K01758	Peptide degradation	CTH; cystathionine gamma-lyase [EC:4.4.1.1]	KAAS		14	2.53623	0	0	0	0	0	0	0	0	0	0	0	0	0	0	0	0	0	0	0	0	0	0	0	0	0	0	0	0	0	0	0	0	0	0	0	0	0	0	0	0	0	0
ID820	K17217	Peptide degradation	mccB; cystathionine gamma-lyase / homocysteine desulfhydrase [EC:4.4.1.1 4.4.1.2]	KAAS		2	0.362319	0	0	0	0	0	0	0	0	0	0	0	0	0	0	0	0	0	0	0	0	0	0	0	0	0	0	0	0	0	0	0	0	0	0	0	0	0	0	0	0	0	0
ID821	K20021	Peptide degradation	E4.4.1.28; L-cysteine desulfidase [EC:4.4.1.28]	KAAS		2	0.362319	0	0	0	0	0	0	0	0	0	0	0	0	0	0	0	0	0	0	0	0	0	0	0	0	0	0	0	0	0	0	0	0	0	0	0	0	0	0	0	0	0	0
ID822		Methionate --> Oxobutanoate --> Propanoyl-CoA					0	0	0	0	0	0	0	0	0	0	0	0	0	0	0	0	0	0	0	0	0	0	0	0	0	0	0	0	0	0	0	0	0	0	0	0	0	0	0	0	0	0	0
ID823	K00789	Peptide degradation	metK; S-adenosylmethionine synthetase [EC:2.5.1.6]	KAAS		424	76.8116	0	1	0	1	1	0	0	0	1	0	0	0	0	0	1	1	0	1	1	0	0	1	1	1	1	1	1	1	1	1	1	0	1	1	1	1	0	1	2	1	1	1
ID824							0	0	0	0	0	0	0	0	0	0	0	0	0	0	0	0	0	0	0	0	0	0	0	0	0	0	0	0	0	0	0	0	0	0	0	0	0	0	0	0	0	0	0
ID825	K01762	Peptide degradation	ACS; 1-aminocyclopropane-1-carboxylate synthase [EC:4.4.1.14]	KAAS		0	0	0	0	0	0	0	0	0	0	0	0	0	0	0	0	0	0	0	0	0	0	0	0	0	0	0	0	0	0	0	0	0	0	0	0	0	0	0	0	0	0	0	0
ID826							0	0	0	0	0	0	0	0	0	0	0	0	0	0	0	0	0	0	0	0	0	0	0	0	0	0	0	0	0	0	0	0	0	0	0	0	0	0	0	0	0	0	0
ID827	K01505	Peptide degradation	E3.5.99.7; 1-aminocyclopropane-1-carboxylate deaminase [EC:3.5.99.7]	KAAS		40	7.24638	0	0	0	0	0	0	0	0	0	0	0	0	0	0	0	0	0	0	0	0	0	0	0	0	0	0	0	0	0	0	0	0	0	0	1	0	1	0	0	0	0	0
ID828							0	0	0	0	0	0	0	0	0	0	0	0	0	0	0	0	0	0	0	0	0	0	0	0	0	0	0	0	0	0	0	0	0	0	0	0	0	0	0	0	0	0	0
ID829	K00656	Peptide degradation	E2.3.1.54, pflD; formate C-acetyltransferase [EC:2.3.1.54]	KAAS		101	18.2971	0	0	0	0	0	0	0	0	0	0	0	0	0	0	0	0	0	0	0	0	0	0	0	0	0	0	0	0	0	1	0	0	0	0	0	2	0	0	1	1	2	1
ID830	K00166	Peptide degradation	BCKDHA, bkdA1; 2-oxoisovalerate dehydrogenase E1 component alpha subunit [EC:1.2.4.4]	KAAS		8	1.44928	0	0	0	0	0	0	0	0	0	0	0	0	0	0	0	0	0	0	0	0	0	0	0	0	0	0	0	0	0	0	0	0	0	0	0	0	0	0	0	0	0	0
ID831	K00167	Peptide degradation	BCKDHB, bkdA2; 2-oxoisovalerate dehydrogenase E1 component beta subunit [EC:1.2.4.4]	KAAS		10	1.81159	0	0	0	0	0	0	0	0	0	0	0	0	0	0	0	0	0	0	0	0	0	0	0	0	0	0	0	0	0	0	0	0	0	0	0	0	0	0	0	0	0	0
ID832	K11381	Peptide degradation	bkdA; 2-oxoisovalerate dehydrogenase E1 component [EC:1.2.4.4]	KAAS		47	8.51449	0	0	0	0	0	0	0	0	0	0	0	0	0	0	0	0	0	0	0	0	0	0	0	0	0	0	0	0	0	0	0	0	0	0	0	0	0	0	0	0	0	0
ID833	K00382	Peptide degradation	DLD, lpd, pdhD; dihydrolipoamide dehydrogenase [EC:1.8.1.4]	KAAS		256	46.3768	0	0	0	0	0	0	0	0	0	0	0	0	0	0	0	0	0	0	0	0	0	0	2	0	0	0	0	0	0	0	0	0	0	0	1	0	1	0	1	1	1	0
ID834	K09699	Peptide degradation	DBT, bkdB; 2-oxoisovalerate dehydrogenase E2 component (dihydrolipoyl transacylase) [EC:2.3.1.168]	KAAS		3	0.543478	0	0	0	0	0	0	0	0	0	0	0	0	0	0	0	0	0	0	0	0	0	0	0	0	0	0	0	0	0	0	0	0	0	0	0	0	0	0	0	0	0	0
ID835		Phe --> Tyr					0	0	0	0	0	0	0	0	0	0	0	0	0	0	0	0	0	0	0	0	0	0	0	0	0	0	0	0	0	0	0	0	0	0	0	0	0	0	0	0	0	0	0
ID836	K00500		phhA, PAH; phenylalanine-4-hydroxylase [EC:1.14.16.1]	KAAS		12	2.17391	0	0	0	0	0	0	0	0	0	0	0	0	0	0	0	0	0	0	0	0	0	0	0	0	0	0	0	0	0	0	0	0	0	0	0	0	0	0	0	0	0	0
ID837		Tyrosine --> Fumarate + Acetoacetate					0	0	0	0	0	0	0	0	0	0	0	0	0	0	0	0	0	0	0	0	0	0	0	0	0	0	0	0	0	0	0	0	0	0	0	0	0	0	0	0	0	0	0
ID838	K00815	Peptide degradation	TAT; tyrosine aminotransferase [EC:2.6.1.5]	KAAS		1	0.181159	0	0	0	0	0	0	0	0	0	0	0	0	0	0	0	0	0	0	0	0	0	0	0	0	0	0	0	0	0	0	0	0	0	0	0	0	0	0	0	0	0	0
ID839	K00832	Peptide degradation	tyrB; aromatic-amino-acid transaminase [EC:2.6.1.57]	KAAS		1	0.181159	0	0	0	0	0	0	0	0	0	0	0	0	0	0	0	0	0	0	0	0	0	0	0	0	0	0	0	0	0	0	0	0	0	0	0	0	0	0	0	0	0	0
ID840	K11358	Peptide degradation	yhdR; aspartate aminotransferase [EC:2.6.1.1]	KAAS		63	11.413	0	0	0	0	0	0	0	0	0	0	0	0	0	0	0	0	0	0	0	0	0	0	0	0	0	0	0	0	0	0	0	0	0	0	0	0	0	0	0	0	0	0
ID841	K00812	Peptide degradation	aspB; aspartate aminotransferase [EC:2.6.1.1]	KAAS		419	75.9058	0	0	0	0	0	0	0	0	1	0	0	0	0	0	1	1	1	1	1	1	1	1	1	1	2	2	2	2	2	0	2	2	2	3	1	1	0	2	0	1	2	2
ID842	K00813	Peptide degradation	aspC; aspartate aminotransferase [EC:2.6.1.1]	KAAS		13	2.35507	0	0	0	0	0	0	0	0	0	0	0	0	0	0	0	0	0	0	0	0	0	0	0	0	0	0	0	0	0	0	0	0	0	0	0	0	0	0	0	0	0	0
ID843							0	0	0	0	0	0	0	0	0	0	0	0	0	0	0	0	0	0	0	0	0	0	0	0	0	0	0	0	0	0	0	0	0	0	0	0	0	0	0	0	0	0	0
ID844	K00457	Peptide degradation	HPD, hppD; 4-hydroxyphenylpyruvate dioxygenase [EC:1.13.11.27]	KAAS		17	3.07971	0	0	0	0	0	0	0	0	0	0	0	0	0	0	0	0	0	0	0	0	0	0	0	0	0	0	0	0	0	0	0	0	0	0	0	0	0	0	0	0	0	0
ID845							0	0	0	0	0	0	0	0	0	0	0	0	0	0	0	0	0	0	0	0	0	0	0	0	0	0	0	0	0	0	0	0	0	0	0	0	0	0	0	0	0	0	0
ID846	K00451	Peptide degradation	HGD, hmgA; homogentisate 1,2-dioxygenase [EC:1.13.11.5]	KAAS		16	2.89855	0	0	0	0	0	0	0	0	0	0	0	0	0	0	0	0	0	0	0	0	0	0	0	0	0	0	0	0	0	0	0	0	0	0	0	0	0	0	0	0	0	0
ID847							0	0	0	0	0	0	0	0	0	0	0	0	0	0	0	0	0	0	0	0	0	0	0	0	0	0	0	0	0	0	0	0	0	0	0	0	0	0	0	0	0	0	0
ID848	K01800	Peptide degradation	maiA, GSTZ1; maleylacetoacetate isomerase [EC:5.2.1.2]	KAAS		4	0.724638	0	0	0	0	0	0	0	0	0	0	0	0	0	0	0	0	0	0	0	0	0	0	0	0	0	0	0	0	0	0	0	0	0	0	0	0	0	0	0	0	0	0
ID849							0	0	0	0	0	0	0	0	0	0	0	0	0	0	0	0	0	0	0	0	0	0	0	0	0	0	0	0	0	0	0	0	0	0	0	0	0	0	0	0	0	0	0
ID850	K01555	Peptide degradation	FAH, fahA; fumarylacetoacetase [EC:3.7.1.2]	KAAS		12	2.17391	0	0	0	0	0	0	0	0	0	0	0	0	0	0	0	0	0	0	0	0	0	0	0	0	0	0	0	0	0	0	0	0	0	0	0	0	0	0	0	0	0	0
ID851		Tryp --> acetoacetate					0	0	0	0	0	0	0	0	0	0	0	0	0	0	0	0	0	0	0	0	0	0	0	0	0	0	0	0	0	0	0	0	0	0	0	0	0	0	0	0	0	0	0
ID852	K00453	Peptide degradation	E1.13.11.11, TDO2; tryptophan 2,3-dioxygenase [EC:1.13.11.11]	KAAS		12	2.17391	0	0	0	0	0	0	0	0	0	0	0	0	0	0	0	0	0	0	0	0	0	0	0	0	0	0	0	0	0	0	0	0	0	0	0	0	0	0	0	0	0	0
ID853							0	0	0	0	0	0	0	0	0	0	0	0	0	0	0	0	0	0	0	0	0	0	0	0	0	0	0	0	0	0	0	0	0	0	0	0	0	0	0	0	0	0	0
ID854	K01432	Peptide degradation	AFMID; arylformamidase [EC:3.5.1.9]	KAAS		2	0.362319	0	0	0	0	0	0	0	0	0	0	0	0	0	0	0	0	0	0	0	0	0	0	0	0	0	0	0	0	0	0	0	0	0	0	0	0	0	0	0	0	0	0
ID855	K07130	Peptide degradation	kynB; arylformamidase [EC:3.5.1.9]	KAAS		40	7.24638	0	0	0	0	0	0	0	0	0	0	0	0	0	0	0	0	0	0	0	0	0	0	0	0	0	0	0	0	0	0	0	0	0	0	0	0	0	0	0	0	0	0
ID856							0	0	0	0	0	0	0	0	0	0	0	0	0	0	0	0	0	0	0	0	0	0	0	0	0	0	0	0	0	0	0	0	0	0	0	0	0	0	0	0	0	0	0
ID857	K00486	Peptide degradation	KMO; kynurenine 3-monooxygenase [EC:1.14.13.9]	KAAS		5	0.905797	0	0	0	0	0	0	0	0	0	0	0	0	0	0	0	0	0	0	0	0	0	0	0	0	0	0	0	0	0	0	0	0	0	0	0	0	0	0	0	0	0	0
ID858							0	0	0	0	0	0	0	0	0	0	0	0	0	0	0	0	0	0	0	0	0	0	0	0	0	0	0	0	0	0	0	0	0	0	0	0	0	0	0	0	0	0	0
ID859	K01556	Peptide degradation	KYNU, kynU; kynureninase [EC:3.7.1.3]	KAAS		18	3.26087	0	0	0	0	0	0	0	0	0	0	0	0	0	0	0	0	0	0	0	0	0	0	0	0	0	0	0	0	0	0	0	0	0	0	0	0	0	0	0	0	0	0
ID860							0	0	0	0	0	0	0	0	0	0	0	0	0	0	0	0	0	0	0	0	0	0	0	0	0	0	0	0	0	0	0	0	0	0	0	0	0	0	0	0	0	0	0
ID861	K00452	Peptide degradation	HAAO; 3-hydroxyanthranilate 3,4-dioxygenase [EC:1.13.11.6]	KAAS		5	0.905797	0	0	0	0	0	0	0	0	0	0	0	0	0	0	0	0	0	0	0	0	0	0	0	0	0	0	0	0	0	0	0	0	0	0	0	0	0	0	0	0	0	0
ID862							0	0	0	0	0	0	0	0	0	0	0	0	0	0	0	0	0	0	0	0	0	0	0	0	0	0	0	0	0	0	0	0	0	0	0	0	0	0	0	0	0	0	0
ID863	K03392	Peptide degradation	ACMSD; aminocarboxymuconate-semialdehyde decarboxylase [EC:4.1.1.45]	KAAS		15	2.71739	0	0	0	0	0	0	0	0	0	0	0	0	0	0	0	0	0	0	0	0	0	0	0	0	0	0	0	0	0	0	0	0	0	0	0	0	0	0	0	0	0	0
ID864							0	0	0	0	0	0	0	0	0	0	0	0	0	0	0	0	0	0	0	0	0	0	0	0	0	0	0	0	0	0	0	0	0	0	0	0	0	0	0	0	0	0	0
ID865	K10217	Peptide degradation	dmpC, xylG, praB; aminomuconate-semialdehyde/2-hydroxymuconate-6-semialdehyde dehydrogenase [EC:1.2.1.32 1.2.1.85]	KAAS		5	0.905797	0	0	0	0	0	0	0	0	0	0	0	0	0	0	0	0	0	0	0	0	0	0	0	0	0	0	0	0	0	0	0	0	0	0	0	0	0	0	0	0	0	0
ID866						0	0	0	0	0	0	0	0	0	0	0	0	0	0	0	0	0	0	0	0	0	0	0	0	0	0	0	0	0	0	0	0	0	0	0	0	0	0	0	0	0	0	0	0
ID867		Glycolysis				0	0	0	0	0	0	0	0	0	0	0	0	0	0	0	0	0	0	0	0	0	0	0	0	0	0	0	0	0	0	0	0	0	0	0	0	0	0	0	0	0	0	0	0
ID868							0	0	0	0	0	0	0	0	0	0	0	0	0	0	0	0	0	0	0	0	0	0	0	0	0	0	0	0	0	0	0	0	0	0	0	0	0	0	0	0	0	0	0
ID869	K00845	Glycolysis	glk; glucokinase [EC:2.7.1.2]	KAAS	glk	274	49.6377	1	0	0	0	0	0	0	0	0	0	0	0	0	0	0	0	0	0	0	1	0	0	1	0	0	1	1	0	0	0	0	0	1	0	0	0	0	0	0	1	0	0
ID870	K00844	Glycolysis	HK; hexokinase [EC:2.7.1.1]	KAAS	glk	3	0.543478	0	0	0	0	0	0	0	0	0	0	0	0	0	0	0	0	0	0	0	0	0	0	0	0	0	0	0	0	0	0	0	0	0	0	0	0	0	0	0	0	0	0
ID871	K00918	Glycolysis	pfkC; ADP-dependent phosphofructokinase/glucokinase [EC:2.7.1.146 2.7.1.147]	KAAS	glk	32	5.7971	0	1	0	0	0	0	0	1	1	0	0	1	0	0	0	0	0	0	0	0	0	0	0	0	0	0	0	0	0	0	0	0	0	0	1	0	1	0	1	0	0	0
ID872	K00886	Glycolysis	ppgK; polyphosphate glucokinase [EC:2.7.1.63]	KAAS	glk	21	3.80435	0	0	0	0	0	0	0	0	0	0	0	0	0	0	0	0	0	0	0	0	0	0	0	0	0	0	0	0	0	0	0	0	0	0	0	0	0	0	0	0	0	0
ID873	K08074	Glycolysis	ADPGK; ADP-dependent glucokinase [EC:2.7.1.147]	KAAS	glk	1	0.181159	0	0	0	0	0	0	0	0	0	0	0	0	0	0	0	0	0	0	0	0	0	0	0	0	0	0	0	0	0	0	0	0	0	0	0	0	0	0	0	0	0	0
ID874	K00846	Glycolysis	KHK; ketohexokinase [EC:2.7.1.3]	KAAS	glk	11	1.99275	0	0	0	0	0	0	0	0	0	0	0	0	0	0	0	0	0	0	0	0	0	0	0	0	0	0	0	0	0	0	0	0	0	0	0	0	0	0	0	0	0	0
ID875	K00882	Glycolysis	fruK; 1-phosphofructokinase [EC:2.7.1.56]	KAAS	glk	47	8.51449	0	0	0	0	0	0	0	0	0	0	0	0	0	0	0	0	0	0	0	0	0	0	0	0	0	0	0	0	0	0	0	0	0	0	0	0	0	0	0	0	0	0
ID876			Glucokinase			0	0	0	0	0	0	0	0	0	0	0	0	0	0	0	0	0	0	0	0	0	0	0	0	0	0	0	0	0	0	0	0	0	0	0	0	0	0	0	0	0	0	0	0
ID877	K06859	Glycolysis	pgi1; glucose-6-phosphate isomerase, archaeal [EC:5.3.1.9]	KAAS		52	9.42029	0	0	1	0	0	0	0	1	0	1	0	1	0	0	0	1	0	1	1	0	1	1	0	0	0	0	0	0	1	1	1	1	1	0	1	0	0	0	1	0	0	0
ID878	K01810	Glycolysis	GPI, pgi; glucose-6-phosphate isomerase [EC:5.3.1.9]	KAAS		191	34.6014	0	0	0	0	0	0	0	0	0	0	0	0	0	0	0	0	0	0	0	0	0	0	0	0	0	0	0	0	0	0	0	0	0	0	0	0	0	0	0	0	0	0
ID879	K15916	Glycolysis	pgi-pmi; glucose/mannose-6-phosphate isomerase [EC:5.3.1.9 5.3.1.8]	KAAS		184	33.3333	0	0	0	0	0	1	1	1	1	0	0	0	0	0	0	0	0	0	0	0	0	0	1	1	0	1	1	0	0	0	0	0	0	0	0	1	0	1	0	0	1	1
ID880			Glucose-6-phosphate isomerase			0	0	0	0	0	0	0	0	0	0	0	0	0	0	0	0	0	0	0	0	0	0	0	0	0	0	0	0	0	0	0	0	0	0	0	0	0	0	0	0	0	0	0	0
ID881	K00918	Glycolysis	pfkC; ADP-dependent phosphofructokinase/glucokinase [EC:2.7.1.146 2.7.1.147]	KAAS	pfk	32	5.7971	0	1	0	0	0	0	0	1	1	0	0	1	0	0	0	0	0	0	0	0	0	0	0	0	0	0	0	0	0	0	0	0	0	0	1	0	1	0	1	0	0	0
ID882	K00895	Glycolysis	pfp, pfk; pyrophosphate--fructose-6-phosphate 1-phosphotransferase [EC:2.7.1.90]	KAAS	pfk	25	4.52899	0	0	0	0	0	0	0	0	0	0	0	0	0	0	0	0	0	0	0	0	0	0	0	0	0	0	0	0	0	0	0	0	0	0	0	0	0	0	0	0	0	0
ID883	K21071	Glycolysis	ATP-dependent phosphofructokinase / diphosphate-dependent phosphofructokinase [EC:2.7.1.11 2.7.1.90]	KAAS	pfk	235	42.5725	0	0	0	0	0	0	0	0	0	0	0	0	0	0	0	0	0	0	0	0	0	0	1	0	0	0	0	0	0	0	0	0	0	0	1	0	1	0	1	0	0	0
ID884	K00850	Glycolysis	pfkA, PFK; 6-phosphofructokinase 1 [EC:2.7.1.11]	KAAS	pfk	172	31.1594	0	0	0	0	0	0	0	0	0	0	0	0	0	0	0	0	0	0	0	0	0	0	1	0	0	0	0	0	0	0	0	0	0	0	0	1	0	1	0	0	1	0
ID885	K16370	Glycolysis	pfkB; 6-phosphofructokinase 2 [EC:2.7.1.11]	KAAS	pfk	12	2.17391	0	0	0	0	0	0	0	0	0	0	0	0	0	0	0	0	0	0	0	0	0	0	0	0	0	0	0	0	0	0	0	0	0	0	0	0	0	0	0	0	0	0
ID886			Phosphofructokinase			0	0	0	0	0	0	0	0	0	0	0	0	0	0	0	0	0	0	0	0	0	0	0	0	0	0	0	0	0	0	0	0	0	0	0	0	0	0	0	0	0	0	0	0
ID887	K01622	Glycolysis	K01622; fructose 1,6-bisphosphate aldolase/phosphatase [EC:4.1.2.13 3.1.3.11]	KAAS		193	34.9638	0	1	0	1	1	0	1	0	1	0	1	1	0	1	0	1	1	1	1	1	0	1	0	1	1	1	1	1	0	0	1	0	1	1	0	1	0	1	0	0	1	1
ID888	K01623	Glycolysis	ALDO; fructose-bisphosphate aldolase, class I [EC:4.1.2.13]	KAAS		14	2.53623	0	0	0	0	0	0	0	0	0	0	0	0	0	0	0	0	0	0	0	0	0	0	0	0	0	0	0	0	0	0	0	0	0	0	0	0	0	0	0	0	0	0
ID889	K01624	Glycolysis	FBA, fbaA; fructose-bisphosphate aldolase, class II [EC:4.1.2.13]	KAAS		165	29.8913	0	0	0	0	0	0	0	0	0	0	0	0	0	0	0	0	0	0	0	0	0	0	0	0	0	0	0	0	0	0	0	0	0	0	0	0	0	0	0	0	0	0
ID890	K11645	Glycolysis	fbaB; fructose-bisphosphate aldolase, class I [EC:4.1.2.13]	KAAS		89	16.1232	0	0	0	0	0	0	0	0	0	0	0	0	1	0	0	0	0	0	0	0	0	0	0	0	0	0	0	1	0	0	1	0	1	1	0	0	0	0	0	0	0	0
ID891	K16305	Glycolysis	K16305; fructose-bisphosphate aldolase / 6-deoxy-5-ketofructose 1-phosphate synthase [EC:4.1.2.13 2.2.1.11]	KAAS		6	1.08696	0	0	0	0	0	0	0	0	0	1	0	0	0	0	0	0	0	0	0	0	0	0	0	0	0	0	0	0	0	0	0	0	0	0	0	0	0	0	0	0	0	0
ID892	K16306	Glycolysis	K16306; fructose-bisphosphate aldolase / 2-amino-3,7-dideoxy-D-threo-hept-6-ulosonate synthase [EC:4.1.2.13 2.2.1.10]	KAAS		117	21.1957	0	0	0	0	0	0	0	0	0	0	0	0	0	0	1	1	0	1	1	0	1	1	0	0	0	0	0	1	1	0	1	0	1	1	0	0	0	1	0	0	1	1
ID893			Fructose-1,6-bisphosphatase			0	0	0	0	0	0	0	0	0	0	0	0	0	0	0	0	0	0	0	0	0	0	0	0	0	0	0	0	0	0	0	0	0	0	0	0	0	0	0	0	0	0	0	0
ID894	K01803	Glycolysis	TPI, tpiA; triosephosphate isomerase (TIM) [EC:5.3.1.1]	KAAS		389	70.471	0	1	0	1	1	2	1	1	0	1	0	1	1	1	1	0	1	0	1	0	0	0	1	1	1	1	1	0	1	1	1	1	1	1	1	1	1	1	0	1	1	1
ID895			Triosephosphate Isomerase			0	0	0	0	0	0	0	0	0	0	0	0	0	0	0	0	0	0	0	0	0	0	0	0	0	0	0	0	0	0	0	0	0	0	0	0	0	0	0	0	0	0	0	0
ID896	K00134	Glycolysis	GAPDH, gapA; glyceraldehyde 3-phosphate dehydrogenase [EC:1.2.1.12]	KAAS		273	49.4565	0	0	0	0	0	1	0	0	0	0	0	0	1	0	0	1	0	1	1	0	1	1	0	0	0	0	0	0	0	0	0	0	0	0	0	0	0	1	0	1	0	0
ID897	K00150	Glycolysis	gap2; glyceraldehyde-3-phosphate dehydrogenase (NAD(P)) [EC:1.2.1.59]	KAAS		153	27.7174	0	0	0	0	0	0	1	1	0	0	0	1	0	1	0	0	1	0	0	1	0	0	0	1	1	1	1	0	1	1	1	1	0	1	0	1	0	0	0	0	1	0
ID898			Glyceraldehyde 3-phosphate dehydrogenase			0	0	0	0	0	0	0	0	0	0	0	0	0	0	0	0	0	0	0	0	0	0	0	0	0	0	0	0	0	0	0	0	0	0	0	0	0	0	0	0	0	0	0	0
ID899	K00927	Glycolysis	PGK, pgk; phosphoglycerate kinase [EC:2.7.2.3]	KAAS		405	73.3696	0	0	0	0	0	1	1	1	0	0	1	0	2	0	0	1	1	1	1	0	0	1	0	0	1	0	1	1	1	1	1	0	1	2	1	1	1	1	0	1	1	1
ID900			Phosphoglycerate kinase			0	0	0	0	0	0	0	0	0	0	0	0	0	0	0	0	0	0	0	0	0	0	0	0	0	0	0	0	0	0	0	0	0	0	0	0	0	0	0	0	0	0	0	0
ID901	K00131	Glycolysis	gapN; glyceraldehyde-3-phosphate dehydrogenase (NADP+) [EC:1.2.1.9]	KAAS		2	0.362319	0	0	0	0	0	0	0	0	0	0	0	0	0	0	0	0	0	0	0	0	0	0	0	0	0	0	0	0	0	0	0	0	0	0	0	0	0	0	0	0	0	0
ID902	K11389	Glycolysis	gapor; glyceraldehyde-3-phosphate dehydrogenase (ferredoxin) [EC:1.2.7.6]	KAAS		37	6.7029	0	0	0	0	0	0	0	0	0	0	0	0	0	0	0	0	0	0	0	0	0	0	0	0	0	0	0	0	0	0	0	0	0	0	0	0	0	0	0	0	0	0
ID903	K18978	Glycolysis	gapN; glyceraldehyde-3-phosphate dehydrogenase [NAD(P)+] [EC:1.2.1.90]	KAAS		12	2.17391	0	1	0	1	1	0	0	0	0	0	0	0	0	0	0	0	0	0	0	0	0	0	0	0	0	0	0	0	0	0	0	0	0	0	0	0	0	1	0	0	0	1
ID904			Glyceraldehyde-3-phosphate dehydrogenase			0	0	0	0	0	0	0	0	0	0	0	0	0	0	0	0	0	0	0	0	0	0	0	0	0	0	0	0	0	0	0	0	0	0	0	0	0	0	0	0	0	0	0	0
ID905	K01834	Glycolysis	PGAM, gpmA; 2,3-bisphosphoglycerate-dependent phosphoglycerate mutase [EC:5.4.2.11]	KAAS		53	9.60145	0	0	0	0	0	0	0	0	0	0	0	0	0	0	0	0	0	0	0	0	0	0	0	0	0	0	0	0	0	0	0	0	0	1	0	0	0	0	0	1	0	0
ID906	K15634	Glycolysis	gpmB; probable phosphoglycerate mutase [EC:5.4.2.12]	KAAS		102	18.4783	0	0	0	0	0	1	0	0	0	0	0	0	0	0	0	0	0	0	0	0	0	0	0	0	0	0	1	0	0	0	0	0	0	0	1	0	0	0	1	0	0	0
ID907	K15635	Glycolysis	apgM; 2,3-bisphosphoglycerate-independent phosphoglycerate mutase [EC:5.4.2.12]	KAAS		297	53.8043	1	1	2	1	1	0	0	1	1	0	1	0	0	1	2	1	1	2	2	1	1	2	1	0	0	1	2	2	2	2	2	2	2	0	0	1	0	1	0	0	1	0
ID908	K15633	Glycolysis	gpmI; 2,3-bisphosphoglycerate-independent phosphoglycerate mutase [EC:5.4.2.12]	KAAS		149	26.9928	0	0	0	0	0	1	1	0	0	1	0	0	1	0	0	0	0	0	0	0	0	0	0	0	0	0	0	0	0	0	0	0	0	0	1	0	1	0	0	0	0	1
ID909			2,3-bisphosphoglycerate mutase			0	0	0	0	0	0	0	0	0	0	0	0	0	0	0	0	0	0	0	0	0	0	0	0	0	0	0	0	0	0	0	0	0	0	0	0	0	0	0	0	0	0	0	0
ID910	K01689	Glycolysis	ENO, eno; enolase [EC:4.2.1.11]	KAAS		452	81.8841	1	1	1	1	1	0	1	1	1	1	2	0	1	0	0	1	1	1	1	3	1	1	2	1	0	1	1	0	1	1	1	1	1	0	1	2	1	1	1	1	1	0
ID911			Enolase			0	0	0	0	0	0	0	0	0	0	0	0	0	0	0	0	0	0	0	0	0	0	0	0	0	0	0	0	0	0	0	0	0	0	0	0	0	0	0	0	0	0	0	0
ID912	K00873	Glycolysis	PK, pyk; pyruvate kinase [EC:2.7.1.40]	KAAS	pyk	254	46.0145	0	1	0	1	1	0	0	0	0	0	0	0	0	0	0	0	0	0	0	0	0	0	0	0	0	1	0	0	0	0	0	0	0	0	1	1	1	1	0	1	1	1
ID913			Pyruvate kinase			0	0	0	0	0	0	0	0	0	0	0	0	0	0	0	0	0	0	0	0	0	0	0	0	0	0	0	0	0	0	0	0	0	0	0	0	0	0	0	0	0	0	0	0
ID914	K00161	Glycolysis	PDHA, pdhA; pyruvate dehydrogenase E1 component alpha subunit [EC:1.2.4.1]	KAAS		80	14.4928	0	0	0	0	0	0	0	0	0	0	0	0	0	0	0	0	0	0	0	0	0	0	0	0	0	0	0	0	0	0	0	0	0	0	0	0	0	0	0	0	0	0
ID915	K00162	Glycolysis	PDHB, pdhB; pyruvate dehydrogenase E1 component beta subunit [EC:1.2.4.1]	KAAS		80	14.4928	0	0	0	0	0	0	0	0	0	0	0	0	0	0	0	0	0	0	0	0	0	0	0	0	0	0	0	0	0	0	0	0	0	0	0	0	0	0	0	0	0	0
ID916	K00163	Glycolysis	aceE; pyruvate dehydrogenase E1 component [EC:1.2.4.1]	KAAS		42	7.6087	0	0	0	0	0	0	0	0	0	0	0	0	0	0	0	0	0	0	0	0	0	0	0	0	0	0	0	0	0	0	0	0	0	0	0	0	0	0	0	0	0	0
ID917	K00382	Glycolysis	DLD, lpd, pdhD; dihydrolipoamide dehydrogenase [EC:1.8.1.4]	KAAS		256	46.3768	0	0	0	0	0	0	0	0	0	0	0	0	0	0	0	0	0	0	0	0	0	0	2	0	0	0	0	0	0	0	0	0	0	0	1	0	1	0	1	1	1	0
ID918	K00627	Glycolysis	DLAT, aceF, pdhC; pyruvate dehydrogenase E2 component (dihydrolipoamide acetyltransferase) [EC:2.3.1.12]	KAAS		148	26.8116	0	0	0	0	0	0	0	0	0	0	0	0	0	0	0	0	0	0	0	0	0	0	0	0	0	0	0	0	0	0	0	0	0	0	0	1	0	1	0	0	1	1
ID919							0	0	0	0	0	0	0	0	0	0	0	0	0	0	0	0	0	0	0	0	0	0	0	0	0	0	0	0	0	0	0	0	0	0	0	0	0	0	0	0	0	0	0
ID920	K00174	Glycolysis	korA, oorA, oforA; 2-oxoglutarate/2-oxoacid ferredoxin oxidoreductase subunit alpha [EC:1.2.7.3 1.2.7.11]	KAAS		370	67.029	0	0	0	0	0	1	0	0	0	1	0	0	0	0	0	0	0	0	0	0	0	0	0	1	0	2	2	0	0	1	3	1	2	1	2	2	1	2	0	1	3	2
ID921	K00175	Glycolysis	korB, oorB, oforB; 2-oxoglutarate/2-oxoacid ferredoxin oxidoreductase subunit beta [EC:1.2.7.3 1.2.7.11]	KAAS		359	65.0362	0	0	0	0	0	1	0	0	0	1	0	0	0	0	0	0	0	0	0	0	0	0	0	1	0	2	1	0	0	1	3	0	2	1	3	4	1	2	1	1	3	3
ID922			2-OFO			0	0	0	0	0	0	0	0	0	0	0	0	0	0	0	0	0	0	0	0	0	0	0	0	0	0	0	0	0	0	0	0	0	0	0	0	0	0	0	0	0	0	0	0
ID923	K01006	Glycolysis	ppdK; pyruvate, orthophosphate dikinase [EC:2.7.9.1]	KAAS		307	55.6159	0	0	0	0	0	0	0	0	1	0	0	0	1	1	0	0	0	0	0	0	0	0	0	0	2	1	1	0	0	0	0	0	0	0	0	1	0	1	0	1	1	1
ID924	K01007	Glycolysis	pps, ppsA; pyruvate, water dikinase [EC:2.7.9.2]	KAAS		293	53.0797	0	2	1	1	1	1	1	1	1	1	0	1	2	1	0	1	1	1	1	2	0	1	1	1	0	0	0	1	1	1	1	1	2	0	0	0	0	1	0	0	0	0
ID925			Pyruvate dikinase			0	0	0	0	0	0	0	0	0	0	0	0	0	0	0	0	0	0	0	0	0	0	0	0	0	0	0	0	0	0	0	0	0	0	0	0	0	0	0	0	0	0	0	0
ID926	K03841	Glycolysis	FBP, fbp; fructose-1,6-bisphosphatase I [EC:3.1.3.11]	KAAS	fbp	71	12.8623	0	0	0	0	0	0	0	0	0	1	0	0	0	0	0	0	0	0	0	0	0	0	0	0	0	0	0	0	0	0	0	0	0	0	0	0	0	0	0	0	0	0
ID927	K02446	Glycolysis	glpX; fructose-1,6-bisphosphatase II [EC:3.1.3.11]	KAAS	fbp	25	4.52899	0	0	0	0	0	0	0	0	0	0	0	0	0	0	0	0	0	0	0	0	0	0	0	0	0	0	0	0	0	0	0	0	0	0	0	0	0	0	0	0	0	0
ID928	K04041	Glycolysis	fbp3; fructose-1,6-bisphosphatase III [EC:3.1.3.11]	KAAS	fbp	14	2.53623	0	0	0	0	0	0	0	0	0	0	0	0	0	0	0	0	0	0	0	0	0	0	0	0	0	0	0	0	0	0	0	0	0	0	0	0	0	0	0	0	0	0
ID929	K01622	Glycolysis	K01622; fructose 1,6-bisphosphate aldolase/phosphatase [EC:4.1.2.13 3.1.3.11]	KAAS	fbp	193	34.9638	0	1	0	1	1	0	1	0	1	0	1	1	0	1	0	1	1	1	1	1	0	1	0	1	1	1	1	1	0	0	1	0	1	1	0	1	0	1	0	0	1	1
ID930	K00895	Glycolysis	pfp, pfk; pyrophosphate--fructose-6-phosphate 1-phosphotransferase [EC:2.7.1.90]	KAAS	fbp	25	4.52899	0	0	0	0	0	0	0	0	0	0	0	0	0	0	0	0	0	0	0	0	0	0	0	0	0	0	0	0	0	0	0	0	0	0	0	0	0	0	0	0	0	0
ID931	K21071	Glycolysis	ATP-dependent phosphofructokinase / diphosphate-dependent phosphofructokinase [EC:2.7.1.11 2.7.1.90]	KAAS	fbp	235	42.5725	0	0	0	0	0	0	0	0	0	0	0	0	0	0	0	0	0	0	0	0	0	0	1	0	0	0	0	0	0	0	0	0	0	0	1	0	1	0	1	0	0	0
ID932			Fructose-1,6-bisphosphatase			0	0	0	0	0	0	0	0	0	0	0	0	0	0	0	0	0	0	0	0	0	0	0	0	0	0	0	0	0	0	0	0	0	0	0	0	0	0	0	0	0	0	0	0
ID933	K01084	Glycolysis	glucose-6-phosphatase	KAAS		0	0	0	0	0	0	0	0	0	0	0	0	0	0	0	0	0	0	0	0	0	0	0	0	0	0	0	0	0	0	0	0	0	0	0	0	0	0	0	0	0	0	0	0
ID934			Fructose-1,6-bisphosphatase			0	0	0	0	0	0	0	0	0	0	0	0	0	0	0	0	0	0	0	0	0	0	0	0	0	0	0	0	0	0	0	0	0	0	0	0	0	0	0	0	0	0	0	0
ID935	K01958	Glycolysis	PC, pyc; pyruvate carboxylase [EC:6.4.1.1]	KAAS		23	4.16667	0	0	0	0	0	0	0	0	0	0	0	0	0	0	0	0	0	0	0	0	0	0	0	0	0	0	0	0	0	0	0	0	0	0	0	0	0	0	0	0	0	0
ID936	K01959	Glycolysis	pycA; pyruvate carboxylase subunit A [EC:6.4.1.1]	KAAS		78	14.1304	0	0	0	0	0	0	0	0	0	0	0	0	0	0	0	0	0	0	0	0	0	0	0	0	0	0	0	1	0	0	1	0	0	1	1	0	1	0	1	1	0	0
ID937	K01960	Glycolysis	pycB; pyruvate carboxylase subunit B [EC:6.4.1.1]	KAAS		168	30.4348	0	0	0	0	0	0	0	0	0	0	0	0	0	0	0	0	0	0	0	0	0	0	0	0	0	0	0	1	1	1	1	1	1	1	0	1	0	1	0	1	1	1
ID938			Pyruvate Carboxylase			0	0	0	0	0	0	0	0	0	0	0	0	0	0	0	0	0	0	0	0	0	0	0	0	0	0	0	0	0	0	0	0	0	0	0	0	0	0	0	0	0	0	0	0
ID939	K01610	Glycolysis	E4.1.1.49, pckA; phosphoenolpyruvate carboxykinase (ATP) [EC:4.1.1.49]	KAAS	pck	158	28.6232	0	0	0	0	0	0	0	0	0	0	0	0	0	0	0	0	0	0	0	1	0	1	0	0	0	1	1	0	0	0	0	0	0	1	1	0	0	2	0	0	0	0
ID940	K01596	Glycolysis	E4.1.1.32, pckA, PCK; phosphoenolpyruvate carboxykinase (GTP) [EC:4.1.1.32]	KAAS	pck	126	22.8261	0	0	0	0	0	0	0	0	0	0	0	0	1	0	0	1	1	1	1	0	0	0	1	0	0	0	0	0	0	0	0	0	1	1	0	1	0	1	0	1	1	1
ID941						0	0	0	0	0	0	0	0	0	0	0	0	0	0	0	0	0	0	0	0	0	0	0	0	0	0	0	0	0	0	0	0	0	0	0	0	0	0	0	0	0	0	0	0
ID942		Fermentation				0	0	0	0	0	0	0	0	0	0	0	0	0	0	0	0	0	0	0	0	0	0	0	0	0	0	0	0	0	0	0	0	0	0	0	0	0	0	0	0	0	0	0	0
ID943						0	0	0	0	0	0	0	0	0	0	0	0	0	0	0	0	0	0	0	0	0	0	0	0	0	0	0	0	0	0	0	0	0	0	0	0	0	0	0	0	0	0	0	0
ID944	K00656	Fermentation	E2.3.1.54, pflD; formate C-acetyltransferase [EC:2.3.1.54]	KAAS	pflD	101	18.2971	0	0	0	0	0	0	0	0	0	0	0	0	0	0	0	0	0	0	0	0	0	0	0	0	0	0	0	0	0	1	0	0	0	0	0	2	0	0	1	1	2	1
ID945			Formate C-acetyltransferase			0	0	0	0	0	0	0	0	0	0	0	0	0	0	0	0	0	0	0	0	0	0	0	0	0	0	0	0	0	0	0	0	0	0	0	0	0	0	0	0	0	0	0	0
ID946	K00174	Fermentation	korA, oorA, oforA; 2-oxoglutarate/2-oxoacid ferredoxin oxidoreductase subunit alpha [EC:1.2.7.3 1.2.7.11]	KAAS	korA	370	67.029	0	0	0	0	0	1	0	0	0	1	0	0	0	0	0	0	0	0	0	0	0	0	0	1	0	2	2	0	0	1	3	1	2	1	2	2	1	2	0	1	3	2
ID947	K00175	Fermentation	korB, oorB, oforB; 2-oxoglutarate/2-oxoacid ferredoxin oxidoreductase subunit beta [EC:1.2.7.3 1.2.7.11]	KAAS	korB	359	65.0362	0	0	0	0	0	1	0	0	0	1	0	0	0	0	0	0	0	0	0	0	0	0	0	1	0	2	1	0	0	1	3	0	2	1	3	4	1	2	1	1	3	3
ID948	K00169	Fermentation	porA; pyruvate ferredoxin oxidoreductase alpha subunit [EC:1.2.7.1]	KAAS	porA	379	68.6594	2	2	1	1	2	1	1	1	1	0	0	2	1	0	1	1	1	1	1	1	0	1	1	2	1	2	3	3	1	2	3	1	3	0	2	1	2	2	0	1	2	2
ID949	K00170	Fermentation	porB; pyruvate ferredoxin oxidoreductase beta subunit [EC:1.2.7.1]	KAAS		369	66.8478	2	2	1	2	2	0	1	0	1	0	0	1	1	0	1	1	1	1	1	1	0	1	1	2	1	2	2	3	1	2	3	1	4	0	2	2	2	2	1	1	2	2
ID950	K00171	Fermentation	porD; pyruvate ferredoxin oxidoreductase delta subunit [EC:1.2.7.1]	KAAS		325	58.8768	1	2	0	2	1	0	1	0	1	0	0	1	1	0	0	1	1	1	1	1	0	1	1	2	1	2	3	3	1	1	3	1	3	0	2	1	2	2	0	2	2	2
ID951	K00172	Fermentation	porG; pyruvate ferredoxin oxidoreductase gamma subunit [EC:1.2.7.1]	KAAS		352	63.7681	1	2	0	2	2	1	1	0	1	0	0	1	1	0	0	1	1	1	1	1	0	1	1	2	0	2	2	3	1	2	3	1	3	0	2	2	2	2	2	2	2	2
ID952	K03737	Fermentation	por, nifJ; pyruvate-ferredoxin/flavodoxin oxidoreductase [EC:1.2.7.1 1.2.7.-]	KAAS		176	31.8841	0	0	0	0	0	0	0	0	0	0	1	0	0	0	0	0	0	0	0	0	0	0	0	0	0	0	0	0	0	0	0	0	0	1	0	0	0	0	0	0	0	0
ID953			PFOR/kor			0	0	0	0	0	0	0	0	0	0	0	0	0	0	0	0	0	0	0	0	0	0	0	0	0	0	0	0	0	0	0	0	0	0	0	0	0	0	0	0	0	0	0	0
ID954	K00122	Fermentation	FDH; formate dehydrogenase [EC:1.2.1.2]	KAAS	fdoG	11	1.99275	0	0	0	0	0	0	0	0	0	0	0	0	0	0	0	0	0	0	0	0	0	0	0	0	0	0	0	0	0	0	0	0	0	0	0	0	0	0	0	0	0	0
ID955	K00123	Fermentation	fdoG, fdfH; formate dehydrogenase major subunit [EC:1.2.1.2]	KAAS	fdoG	239	43.2971	0	0	0	0	0	1	1	0	0	1	0	0	0	0	0	0	0	0	0	0	0	0	1	0	0	0	0	1	0	1	1	2	0	1	1	0	1	1	1	1	0	1
ID956	K00124	Fermentation	fdoH; formate dehydrogenase iron-sulfur subunit	KAAS	fdoG	144	26.087	1	0	0	0	0	0	0	0	0	0	0	0	0	0	0	0	0	0	0	0	0	0	0	0	0	0	0	1	0	0	0	0	0	0	0	0	0	0	0	0	0	0
ID957	K00125	Fermentation	E1.2.1.2B2; formate dehydrogenase, beta subunit [EC:1.2.1.2]	KAAS	fdoG	75	13.587	0	0	0	0	0	0	0	1	0	0	0	0	0	0	1	1	1	1	0	0	0	0	0	0	0	0	0	0	0	0	1	0	0	0	0	0	0	0	0	1	0	0
ID958			Formate dehydrogenase 1.2.1.2			0	0	0	0	0	0	0	0	0	0	0	0	0	0	0	0	0	0	0	0	0	0	0	0	0	0	0	0	0	0	0	0	0	0	0	0	0	0	0	0	0	0	0	0
ID959	K03778	Fermentation	ldhA; D-lactate dehydrogenase [EC:1.1.1.28]	KAAS	ldh	18	3.26087	0	0	0	0	0	0	0	0	0	0	0	0	0	0	0	0	0	0	0	0	0	0	0	0	0	0	0	0	0	0	0	0	0	0	0	0	0	0	0	0	0	0
ID960	K03777	Fermentation	dld; D-lactate dehydrogenase [EC:1.1.1.28]	KAAS	ldh	5	0.905797	0	0	0	0	0	0	0	0	0	0	0	0	0	0	0	0	0	0	0	0	0	0	0	0	0	0	0	0	0	0	0	0	0	0	0	0	0	0	0	0	0	0
ID961	K00102	Fermentation	dld, LDHD; D-lactate dehydrogenase (cytochrome) [EC:1.1.2.4]	KAAS	ldh	31	5.61594	0	0	0	0	0	0	0	0	0	0	0	0	0	0	0	0	0	0	0	0	0	0	0	0	0	0	0	0	0	0	0	0	0	0	0	0	0	0	0	0	0	0
ID962	K00101	Fermentation	E1.1.2.3, lldD; L-lactate dehydrogenase (cytochrome) [EC:1.1.2.3]	KAAS	ldh	20	3.62319	0	0	0	0	0	0	0	0	0	0	0	0	0	0	0	0	0	0	0	0	0	0	0	0	0	0	0	0	0	0	0	0	0	0	0	0	0	0	0	0	0	0
ID963	K00016	Fermentation	LDH, ldh; L-lactate dehydrogenase [EC:1.1.1.27]	KAAS	ldh	19	3.44203	0	0	0	0	0	0	0	0	0	0	0	0	0	0	0	0	0	0	0	0	0	0	0	0	0	0	0	0	0	0	0	0	0	0	0	0	0	0	0	0	0	0
ID964			Lactate dehydrogenase			0	0	0	0	0	0	0	0	0	0	0	0	0	0	0	0	0	0	0	0	0	0	0	0	0	0	0	0	0	0	0	0	0	0	0	0	0	0	0	0	0	0	0	0
ID965	K00128	Fermentation	ALDH; aldehyde dehydrogenase (NAD+) [EC:1.2.1.3]	KAAS	ald	122	22.1014	0	0	0	0	0	0	0	0	0	0	0	0	0	1	0	0	0	0	0	0	0	0	0	0	0	0	0	0	0	0	1	0	0	0	0	0	0	0	0	0	0	0
ID966	K00129	Fermentation	E1.2.1.5; aldehyde dehydrogenase (NAD(P)+) [EC:1.2.1.5]	KAAS	ald	1	0.181159	0	0	0	0	0	0	0	0	0	0	0	0	0	0	0	0	0	0	0	0	0	0	0	0	0	0	0	0	0	0	0	0	0	0	0	0	0	0	0	0	0	0
ID967	K00138	Fermentation	aldB; aldehyde dehydrogenase [EC:1.2.1.-]	KAAS	ald	29	5.25362	0	0	0	0	0	0	0	0	0	0	0	0	0	0	0	0	0	0	0	0	0	0	0	0	0	0	0	0	0	0	0	0	0	0	0	0	0	0	0	0	0	0
ID968	K04072	Fermentation	adhE; acetaldehyde dehydrogenase / alcohol dehydrogenase [EC:1.2.1.10 1.1.1.1]	KAAS	ald	19	3.44203	0	0	0	0	0	0	0	0	0	0	0	0	0	0	0	0	0	0	0	0	0	0	0	0	0	0	0	0	0	0	0	0	0	0	0	0	0	0	0	0	0	0
ID969			PFOR/kor			0	0	0	0	0	0	0	0	0	0	0	0	0	0	0	0	0	0	0	0	0	0	0	0	0	0	0	0	0	0	0	0	0	0	0	0	0	0	0	0	0	0	0	0
ID970	K00001	Fermentation	E1.1.1.1, adh; alcohol dehydrogenase [EC:1.1.1.1]	KAAS	adh	130	23.5507	0	0	0	0	0	0	0	0	0	0	0	0	0	0	0	0	0	0	0	0	0	0	0	0	0	1	1	0	0	0	0	0	0	0	0	0	0	0	0	0	0	0
ID971	K04072	Fermentation	adhE; acetaldehyde dehydrogenase / alcohol dehydrogenase [EC:1.2.1.10 1.1.1.1]	KAAS	adh	19	3.44203	0	0	0	0	0	0	0	0	0	0	0	0	0	0	0	0	0	0	0	0	0	0	0	0	0	0	0	0	0	0	0	0	0	0	0	0	0	0	0	0	0	0
ID972	K13951	Fermentation	ADH1_7; alcohol dehydrogenase 1/7 [EC:1.1.1.1]	KAAS	adh	2	0.362319	0	0	0	0	0	0	0	0	0	0	0	0	0	0	0	0	0	0	0	0	0	0	0	0	0	0	0	0	0	0	0	0	0	0	0	0	0	0	0	0	0	0
ID973	K13953	Fermentation	adhP; alcohol dehydrogenase, propanol-preferring [EC:1.1.1.1]	KAAS	adh	166	30.0725	0	0	0	0	0	0	0	0	0	0	1	0	0	0	0	0	0	0	0	0	0	0	0	0	0	0	0	0	0	0	0	0	0	0	0	0	0	0	0	1	0	0
ID974	K13954	Fermentation	yiaY; alcohol dehydrogenase [EC:1.1.1.1]	KAAS	adh	68	12.3188	0	0	0	0	0	0	0	0	0	0	0	0	0	0	0	0	0	0	0	0	0	0	0	0	0	0	0	0	0	0	0	0	0	1	1	0	1	1	1	1	0	0
ID975	K00002	Fermentation	AKR1A1, adh; alcohol dehydrogenase (NADP+) [EC:1.1.1.2]	KAAS	adh	10	1.81159	0	0	0	0	0	0	0	0	0	0	0	0	0	0	0	0	0	0	0	0	0	0	0	0	0	0	0	0	0	0	0	0	0	0	0	0	0	0	0	0	0	0
ID976	K00114	Fermentation	exaA; alcohol dehydrogenase (cytochrome c) [EC:1.1.2.8]	KAAS	adh	12	2.17391	0	0	0	0	0	0	0	0	0	0	0	0	0	0	0	0	0	0	0	0	0	0	0	0	0	0	0	0	0	0	0	0	0	0	0	0	0	0	0	0	0	0
ID977	K04022	Fermentation	eutG; alcohol dehydrogenase	KAAS	adh	1	0.181159	0	0	0	0	0	0	0	0	0	0	0	0	0	0	0	0	0	0	0	0	0	0	0	0	0	0	0	0	0	0	0	0	0	0	0	0	0	0	0	0	0	0
ID978			alcohol dehydrogenase			0	0	0	0	0	0	0	0	0	0	0	0	0	0	0	0	0	0	0	0	0	0	0	0	0	0	0	0	0	0	0	0	0	0	0	0	0	0	0	0	0	0	0	0
ID979	K00625	Fermentation	E2.3.1.8, pta; phosphate acetyltransferase [EC:2.3.1.8]	KAAS	pta	120	21.7391	0	0	0	0	0	0	0	0	0	0	0	0	0	0	0	0	0	0	0	0	0	0	0	0	0	0	0	0	0	0	0	0	0	0	0	0	0	0	0	0	0	0
ID980	K13788	Fermentation	pta; phosphate acetyltransferase [EC:2.3.1.8]	KAAS	pta	48	8.69565	0	0	0	0	0	0	0	0	0	0	0	0	0	0	0	0	0	0	0	0	0	0	0	0	0	0	0	0	0	0	0	0	0	0	0	0	0	0	0	0	0	0
ID981	K15024	Fermentation	K15024; putative phosphotransacetylase [EC:2.3.1.8]	KAAS	pta	16	2.89855	0	0	0	0	0	0	0	0	0	0	0	0	0	0	0	0	0	0	0	0	0	0	0	0	0	0	0	0	0	0	0	0	0	0	0	0	0	0	0	0	0	0
ID982			Phosphate acetyltransferase			0	0	0	0	0	0	0	0	0	0	0	0	0	0	0	0	0	0	0	0	0	0	0	0	0	0	0	0	0	0	0	0	0	0	0	0	0	0	0	0	0	0	0	0
ID983	K00925	Fermentation	ackA; acetate kinase [EC:2.7.2.1]	KAAS	ackA	149	26.9928	0	0	0	0	0	0	0	0	0	0	0	0	0	0	0	0	0	0	0	0	0	0	0	0	0	0	0	0	0	0	0	0	0	0	0	0	0	0	0	0	0	0
ID984	K01512	Fermentation	acyP; acylphosphatase [EC:3.6.1.7]	KAAS		320	57.971	1	1	0	1	1	0	0	0	1	0	0	0	1	0	0	1	1	0	1	0	0	1	1	0	0	0	0	1	0	1	1	0	0	0	0	0	0	0	0	0	0	0
ID985			acetate kinase			0	0	0	0	0	0	0	0	0	0	0	0	0	0	0	0	0	0	0	0	0	0	0	0	0	0	0	0	0	0	0	0	0	0	0	0	0	0	0	0	0	0	0	0
ID986	K01895	Fermentation	ACSS, acs; acetyl-CoA synthetase [EC:6.2.1.1]	KAAS		268	48.5507	0	0	0	0	0	1	2	0	1	0	0	1	0	0	0	1	2	1	1	2	2	1	0	0	0	0	0	2	0	2	0	2	1	1	0	1	0	1	0	1	1	1
ID987			acetyl-CoA synthetase			0	0	0	0	0	0	0	0	0	0	0	0	0	0	0	0	0	0	0	0	0	0	0	0	0	0	0	0	0	0	0	0	0	0	0	0	0	0	0	0	0	0	0	0
	K01905	Fermentation	E6.2.1.13; acetyl-CoA synthetase (ADP-forming) [EC:6.2.1.13]	KAAS	acs	0	0
ID989		Pentose phosphate pathway				0	0	0	0	0	0	0	0	0	0	0	0	0	0	0	0	0	0	0	0	0	0	0	0	0	0	0	0	0	0	0	0	0	0	0	0	0	0	0	0	0	0	0	0
ID990						0	0	0	0	0	0	0	0	0	0	0	0	0	0	0	0	0	0	0	0	0	0	0	0	0	0	0	0	0	0	0	0	0	0	0	0	0	0	0	0	0	0	0	0
ID991	K00036	PPP	G6PD, zwf; glucose-6-phosphate 1-dehydrogenase [EC:1.1.1.49 1.1.1.363]	KAAS		44	7.97101	0	0	0	0	0	0	0	0	0	0	0	0	0	0	0	0	0	0	0	0	0	0	0	0	0	0	0	0	0	0	0	0	0	0	0	0	0	0	0	0	0	0
ID992	K19243	PPP	azf; NAD+ dependent glucose-6-phosphate dehydrogenase [EC:1.1.1.388]	KAAS		1	0.181159	0	0	0	0	0	0	0	0	0	0	0	0	0	0	0	0	0	0	0	0	0	0	0	0	0	0	0	0	0	0	0	0	0	0	0	0	0	0	0	0	0	0
ID993						0	0	0	0	0	0	0	0	0	0	0	0	0	0	0	0	0	0	0	0	0	0	0	0	0	0	0	0	0	0	0	0	0	0	0	0	0	0	0	0	0	0	0	0
ID994	K01057	PPP	PGLS, pgl, devB; 6-phosphogluconolactonase [EC:3.1.1.31]	KAAS		39	7.06522	0	0	0	0	0	0	0	0	0	0	0	0	0	0	0	0	0	0	0	0	0	0	0	0	0	0	0	0	0	0	0	0	0	0	0	0	0	0	0	0	0	0
ID995	K07404	PPP	pgl; 6-phosphogluconolactonase [EC:3.1.1.31]	KAAS		12	2.17391	0	0	0	0	0	0	0	0	0	0	0	0	0	0	0	0	0	0	0	0	0	0	0	0	0	0	0	0	0	0	0	0	0	0	0	0	0	0	0	0	0	0
ID996	K13937	PPP	H6PD; hexose-6-phosphate dehydrogenase [EC:1.1.1.47 3.1.1.31]	KAAS		0	0	0	0	0	0	0	0	0	0	0	0	0	0	0	0	0	0	0	0	0	0	0	0	0	0	0	0	0	0	0	0	0	0	0	0	0	0	0	0	0	0	0	0
ID997						0	0	0	0	0	0	0	0	0	0	0	0	0	0	0	0	0	0	0	0	0	0	0	0	0	0	0	0	0	0	0	0	0	0	0	0	0	0	0	0	0	0	0	0
ID998	K00033	PPP	PGD, gnd, gntZ; 6-phosphogluconate dehydrogenase [EC:1.1.1.44 1.1.1.343]	KAAS		69	12.5	0	0	0	0	0	0	0	0	0	0	0	0	0	0	0	0	0	0	0	0	0	0	0	0	0	0	0	0	0	0	0	0	0	0	0	0	0	0	0	0	0	0
ID999						0	0	0	0	0	0	0	0	0	0	0	0	0	0	0	0	0	0	0	0	0	0	0	0	0	0	0	0	0	0	0	0	0	0	0	0	0	0	0	0	0	0	0	0
ID1000	K01807	PPP	rpiA; ribose 5-phosphate isomerase A [EC:5.3.1.6]	KAAS		206	37.3188	0	0	0	0	0	0	0	0	0	0	0	0	0	0	1	1	1	1	1	0	0	1	1	1	0	1	1	1	0	1	1	1	2	1	1	1	1	1	0	2	1	1
ID1001	K01808	PPP	rpiB; ribose 5-phosphate isomerase B [EC:5.3.1.6]	KAAS		221	40.0362	0	0	0	0	0	0	0	0	0	0	0	1	0	0	0	0	0	0	0	0	0	0	0	0	0	0	0	0	0	0	0	0	0	0	0	0	0	0	0	0	0	0
ID1002	K01783	PPP	rpe, RPE; ribulose-phosphate 3-epimerase [EC:5.1.3.1]	KAAS		275	49.8188	0	0	0	0	0	1	0	0	0	0	0	0	0	0	0	0	0	0	0	0	0	0	0	0	0	0	0	0	0	0	0	0	0	0	0	0	0	1	0	0	1	1
ID1003						0	0	0	0	0	0	0	0	0	0	0	0	0	0	0	0	0	0	0	0	0	0	0	0	0	0	0	0	0	0	0	0	0	0	0	0	0	0	0	0	0	0	0	0
ID1004	K00615	PPP	E2.2.1.1, tktA, tktB; transketolase [EC:2.2.1.1]	KAAS		324	58.6957	0	2	0	2	2	0	0	0	0	0	2	0	0	0	0	0	0	0	0	0	0	0	0	0	0	0	0	0	0	0	0	0	0	0	0	1	0	3	0	0	1	1
ID1005						0	0	0	0	0	0	0	0	0	0	0	0	0	0	0	0	0	0	0	0	0	0	0	0	0	0	0	0	0	0	0	0	0	0	0	0	0	0	0	0	0	0	0	0
ID1006	K00616	PPP	E2.2.1.2, talA, talB; transaldolase [EC:2.2.1.2]	KAAS		186	33.6957	0	0	0	0	0	1	0	0	0	0	1	0	0	0	0	0	0	0	0	0	0	0	0	0	0	0	0	0	0	0	0	0	0	1	0	0	0	1	0	0	1	1
ID1007	K13810	PPP	tal-pgi; transaldolase / glucose-6-phosphate isomerase [EC:2.2.1.2 5.3.1.9]	KAAS		19	3.44203	0	0	0	0	0	0	0	0	0	0	0	0	0	0	0	0	0	0	0	0	0	0	0	0	0	0	0	0	0	0	0	0	0	0	0	0	0	0	0	0	0	0
ID1008		PPP archaea, close to RMP pathway					0	0	0	0	0	0	0	0	0	0	0	0	0	0	0	0	0	0	0	0	0	0	0	0	0	0	0	0	0	0	0	0	0	0	0	0	0	0	0	0	0	0	0
ID1009	K08094	PPP_A	hxlB; 6-phospho-3-hexuloisomerase [EC:5.3.1.27]	KAAS		145	26.2681	0	0	1	0	0	0	0	0	0	0	1	1	0	0	1	1	0	1	1	1	1	1	0	1	0	0	0	1	1	2	2	1	1	1	1	0	1	0	0	0	0	0
ID1010	K13831	PPP_A	hps-phi; 3-hexulose-6-phosphate synthase / 6-phospho-3-hexuloisomerase [EC:4.1.2.43 5.3.1.27]	KAAS		114	20.6522	0	0	1	0	0	0	0	0	0	0	1	0	0	0	0	1	1	1	1	0	0	0	0	0	0	1	1	1	0	1	1	1	1	0	0	1	0	1	0	0	1	0
ID1011							0	0	0	0	0	0	0	0	0	0	0	0	0	0	0	0	0	0	0	0	0	0	0	0	0	0	0	0	0	0	0	0	0	0	0	0	0	0	0	0	0	0	0
ID1012	K08093	PPP_A	hxlA; 3-hexulose-6-phosphate synthase [EC:4.1.2.43]	KAAS		52	9.42029	0	0	0	0	0	0	0	0	0	0	0	1	0	0	0	0	0	0	0	0	0	0	0	0	0	0	0	0	0	0	0	0	0	0	1	0	0	0	1	0	0	0
ID1013	K13812	PPP_A	fae-hps; bifunctional enzyme Fae/Hps [EC:4.2.1.147 4.1.2.43]	KAAS		48	8.69565	0	0	0	0	0	0	0	0	0	0	0	0	0	0	0	1	1	1	1	0	0	1	0	0	0	0	0	1	1	1	1	1	1	0	1	0	1	0	1	1	0	0
ID1014	K13831	PPP_A	hps-phi; 3-hexulose-6-phosphate synthase / 6-phospho-3-hexuloisomerase [EC:4.1.2.43 5.3.1.27]	KAAS		114	20.6522	0	0	1	0	0	0	0	0	0	0	1	0	0	0	0	1	1	1	1	0	0	0	0	0	0	1	1	1	0	1	1	1	1	0	0	1	0	1	0	0	1	0
ID1015							0	0	0	0	0	0	0	0	0	0	0	0	0	0	0	0	0	0	0	0	0	0	0	0	0	0	0	0	0	0	0	0	0	0	0	0	0	0	0	0	0	0	0
ID1016	K01807	PPP_A	rpiA; ribose 5-phosphate isomerase A [EC:5.3.1.6]	KAAS		206	37.3188	0	0	0	0	0	0	0	0	0	0	0	0	0	0	1	1	1	1	1	0	0	1	1	1	0	1	1	1	0	1	1	1	2	1	1	1	1	1	0	2	1	1
ID1017							0	0	0	0	0	0	0	0	0	0	0	0	0	0	0	0	0	0	0	0	0	0	0	0	0	0	0	0	0	0	0	0	0	0	0	0	0	0	0	0	0	0	0
ID1018						0	0	0	0	0	0	0	0	0	0	0	0	0	0	0	0	0	0	0	0	0	0	0	0	0	0	0	0	0	0	0	0	0	0	0	0	0	0	0	0	0	0	0	0
ID1019		RMP pathway				0	0	0	0	0	0	0	0	0	0	0	0	0	0	0	0	0	0	0	0	0	0	0	0	0	0	0	0	0	0	0	0	0	0	0	0	0	0	0	0	0	0	0	0
ID1020							0	0	0	0	0	0	0	0	0	0	0	0	0	0	0	0	0	0	0	0	0	0	0	0	0	0	0	0	0	0	0	0	0	0	0	0	0	0	0	0	0	0	0
ID1021	K08093	RMP	hxlA; 3-hexulose-6-phosphate synthase [EC:4.1.2.43]	KAAS		52	9.42029	0	0	0	0	0	0	0	0	0	0	0	1	0	0	0	0	0	0	0	0	0	0	0	0	0	0	0	0	0	0	0	0	0	0	1	0	0	0	1	0	0	0
ID1022	K13812	RMP	fae-hps; bifunctional enzyme Fae/Hps [EC:4.2.1.147 4.1.2.43]	KAAS		48	8.69565	0	0	0	0	0	0	0	0	0	0	0	0	0	0	0	1	1	1	1	0	0	1	0	0	0	0	0	1	1	1	1	1	1	0	1	0	1	0	1	1	0	0
ID1023	K13831	RMP	hps-phi; 3-hexulose-6-phosphate synthase / 6-phospho-3-hexuloisomerase [EC:4.1.2.43 5.3.1.27]	KAAS		114	20.6522	0	0	1	0	0	0	0	0	0	0	1	0	0	0	0	1	1	1	1	0	0	0	0	0	0	1	1	1	0	1	1	1	1	0	0	1	0	1	0	0	1	0
ID1024							0	0	0	0	0	0	0	0	0	0	0	0	0	0	0	0	0	0	0	0	0	0	0	0	0	0	0	0	0	0	0	0	0	0	0	0	0	0	0	0	0	0	0
ID1025	K08094	RMP	hxlB; 6-phospho-3-hexuloisomerase [EC:5.3.1.27]	KAAS		145	26.2681	0	0	1	0	0	0	0	0	0	0	1	1	0	0	1	1	0	1	1	1	1	1	0	1	0	0	0	1	1	2	2	1	1	1	1	0	1	0	0	0	0	0
ID1026	K13831	RMP	hps-phi; 3-hexulose-6-phosphate synthase / 6-phospho-3-hexuloisomerase [EC:4.1.2.43 5.3.1.27]	KAAS		114	20.6522	0	0	1	0	0	0	0	0	0	0	1	0	0	0	0	1	1	1	1	0	0	0	0	0	0	1	1	1	0	1	1	1	1	0	0	1	0	1	0	0	1	0
ID1027							0	0	0	0	0	0	0	0	0	0	0	0	0	0	0	0	0	0	0	0	0	0	0	0	0	0	0	0	0	0	0	0	0	0	0	0	0	0	0	0	0	0	0
ID1028	K00850	RMP	pfkA, PFK; 6-phosphofructokinase 1 [EC:2.7.1.11]	KAAS		172	31.1594	0	0	0	0	0	0	0	0	0	0	0	0	0	0	0	0	0	0	0	0	0	0	1	0	0	0	0	0	0	0	0	0	0	0	0	1	0	1	0	0	1	0
ID1029	K16370	RMP	pfkB; 6-phosphofructokinase 2 [EC:2.7.1.11]	KAAS		12	2.17391	0	0	0	0	0	0	0	0	0	0	0	0	0	0	0	0	0	0	0	0	0	0	0	0	0	0	0	0	0	0	0	0	0	0	0	0	0	0	0	0	0	0
ID1030	K21071	RMP	ATP-dependent phosphofructokinase / diphosphate-dependent phosphofructokinase	KAAS		235	42.5725	0	0	0	0	0	0	0	0	0	0	0	0	0	0	0	0	0	0	0	0	0	0	1	0	0	0	0	0	0	0	0	0	0	0	1	0	1	0	1	0	0	0
ID1031	K00918	RMP	pfkC; ADP-dependent phosphofructokinase/glucokinase [EC:2.7.1.146 2.7.1.147]	KAAS		32	5.7971	0	1	0	0	0	0	0	1	1	0	0	1	0	0	0	0	0	0	0	0	0	0	0	0	0	0	0	0	0	0	0	0	0	0	1	0	1	0	1	0	0	0
ID1032							0	0	0	0	0	0	0	0	0	0	0	0	0	0	0	0	0	0	0	0	0	0	0	0	0	0	0	0	0	0	0	0	0	0	0	0	0	0	0	0	0	0	0
ID1033	K01086	RMP-reverse	fbp-SEBP; fructose-1,6-bisphosphatase I / sedoheptulose-1,7-bisphosphatase [EC:3.1.3.11 3.1.3.37]	KAAS		0	0	0	0	0	0	0	0	0	0	0	0	0	0	0	0	0	0	0	0	0	0	0	0	0	0	0	0	0	0	0	0	0	0	0	0	0	0	0	0	0	0	0	0
ID1034	K01622	RMP-reverse	K01622; fructose 1,6-bisphosphate aldolase/phosphatase [EC:4.1.2.13 3.1.3.11]	KAAS		193	34.9638	0	1	0	1	1	0	1	0	1	0	1	1	0	1	0	1	1	1	1	1	0	1	0	1	1	1	1	1	0	0	1	0	1	1	0	1	0	1	0	0	1	1
ID1035	K02446	RMP-reverse	glpX; fructose-1,6-bisphosphatase II [EC:3.1.3.11]	KAAS		25	4.52899	0	0	0	0	0	0	0	0	0	0	0	0	0	0	0	0	0	0	0	0	0	0	0	0	0	0	0	0	0	0	0	0	0	0	0	0	0	0	0	0	0	0
ID1036	K03841	RMP-reverse	FBP, fbp; fructose-1,6-bisphosphatase I [EC:3.1.3.11]	KAAS		71	12.8623	0	0	0	0	0	0	0	0	0	1	0	0	0	0	0	0	0	0	0	0	0	0	0	0	0	0	0	0	0	0	0	0	0	0	0	0	0	0	0	0	0	0
ID1037	K04041	RMP-reverse	fbp3; fructose-1,6-bisphosphatase III [EC:3.1.3.11]	KAAS		14	2.53623	0	0	0	0	0	0	0	0	0	0	0	0	0	0	0	0	0	0	0	0	0	0	0	0	0	0	0	0	0	0	0	0	0	0	0	0	0	0	0	0	0	0
ID1038							0	0	0	0	0	0	0	0	0	0	0	0	0	0	0	0	0	0	0	0	0	0	0	0	0	0	0	0	0	0	0	0	0	0	0	0	0	0	0	0	0	0	0
ID1039	K01622	RMP	K01622; fructose 1,6-bisphosphate aldolase/phosphatase [EC:4.1.2.13 3.1.3.11]	KAAS		193	34.9638	0	1	0	1	1	0	1	0	1	0	1	1	0	1	0	1	1	1	1	1	0	1	0	1	1	1	1	1	0	0	1	0	1	1	0	1	0	1	0	0	1	1
ID1040	K01623	RMP	ALDO; fructose-bisphosphate aldolase, class I [EC:4.1.2.13]	KAAS		14	2.53623	0	0	0	0	0	0	0	0	0	0	0	0	0	0	0	0	0	0	0	0	0	0	0	0	0	0	0	0	0	0	0	0	0	0	0	0	0	0	0	0	0	0
ID1041	K01624	RMP	FBA, fbaA; fructose-bisphosphate aldolase, class II [EC:4.1.2.13]	KAAS		165	29.8913	0	0	0	0	0	0	0	0	0	0	0	0	0	0	0	0	0	0	0	0	0	0	0	0	0	0	0	0	0	0	0	0	0	0	0	0	0	0	0	0	0	0
ID1042	K11645	RMP	fbaB; fructose-bisphosphate aldolase, class I [EC:4.1.2.13]	KAAS		89	16.1232	0	0	0	0	0	0	0	0	0	0	0	0	1	0	0	0	0	0	0	0	0	0	0	0	0	0	0	1	0	0	1	0	1	1	0	0	0	0	0	0	0	0
ID1043	K16305	RMP	K16305; fructose-bisphosphate aldolase / 6-deoxy-5-ketofructose 1-phosphate synthase [EC:4.1.2.13 2.2.1.11]	KAAS		6	1.08696	0	0	0	0	0	0	0	0	0	1	0	0	0	0	0	0	0	0	0	0	0	0	0	0	0	0	0	0	0	0	0	0	0	0	0	0	0	0	0	0	0	0
ID1044	K16306	RMP	K16306; fructose-bisphosphate aldolase / 2-amino-3,7-dideoxy-D-threo-hept-6-ulosonate synthase [EC:4.1.2.13 2.2.1.10]	KAAS		117	21.1957	0	0	0	0	0	0	0	0	0	0	0	0	0	0	1	1	0	1	1	0	1	1	0	0	0	0	0	1	1	0	1	0	1	1	0	0	0	1	0	0	1	1
ID1045							0	0	0	0	0	0	0	0	0	0	0	0	0	0	0	0	0	0	0	0	0	0	0	0	0	0	0	0	0	0	0	0	0	0	0	0	0	0	0	0	0	0	0
ID1046		Serine pathway				0	0	0	0	0	0	0	0	0	0	0	0	0	0	0	0	0	0	0	0	0	0	0	0	0	0	0	0	0	0	0	0	0	0	0	0	0	0	0	0	0	0	0	0
ID1047						0	0	0	0	0	0	0	0	0	0	0	0	0	0	0	0	0	0	0	0	0	0	0	0	0	0	0	0	0	0	0	0	0	0	0	0	0	0	0	0	0	0	0	0
ID1048	K00600	SerP	glyA, SHMT; glycine hydroxymethyltransferase [EC:2.1.2.1]	KAAS		435	78.8043	1	1	0	1	1	1	0	0	1	0	0	1	0	1	1	1	1	1	1	2	0	1	2	0	1	1	1	1	1	1	1	0	1	1	2	2	2	2	2	1	1	1
ID1049							0	0	0	0	0	0	0	0	0	0	0	0	0	0	0	0	0	0	0	0	0	0	0	0	0	0	0	0	0	0	0	0	0	0	0	0	0	0	0	0	0	0	0
ID1050	K00018	SerP	hprA; glycerate dehydrogenase [EC:1.1.1.29]	KAAS		34	6.15942	0	0	0	0	0	0	0	0	0	0	0	0	0	0	0	0	0	0	0	0	0	0	0	0	0	0	0	0	0	0	0	0	0	0	0	0	0	0	0	0	0	0
ID1051							0	0	0	0	0	0	0	0	0	0	0	0	0	0	0	0	0	0	0	0	0	0	0	0	0	0	0	0	0	0	0	0	0	0	0	0	0	0	0	0	0	0	0
ID1052	K00865	SerP	glxK, garK; glycerate 2-kinase [EC:2.7.1.165]	KAAS		37	6.7029	0	0	0	0	0	0	0	0	0	0	0	0	0	0	0	0	0	0	0	0	0	0	0	0	0	0	0	0	0	0	0	0	0	0	0	0	0	0	0	0	0	0
ID1053	K11529	SerP	gck, gckA, GLYCTK; glycerate 2-kinase [EC:2.7.1.165]	KAAS		222	40.2174	0	1	0	1	1	1	0	0	0	0	0	0	0	0	0	0	0	0	0	0	0	0	1	0	0	0	1	0	0	0	0	0	0	1	1	0	0	0	1	0	0	0
ID1054							0	0	0	0	0	0	0	0	0	0	0	0	0	0	0	0	0	0	0	0	0	0	0	0	0	0	0	0	0	0	0	0	0	0	0	0	0	0	0	0	0	0	0
ID1055	K01689	SerP	ENO, eno; enolase [EC:4.2.1.11]	KAAS		452	81.8841	1	1	1	1	1	0	1	1	1	1	2	0	1	0	0	1	1	1	1	3	1	1	2	1	0	1	1	0	1	1	1	1	1	0	1	2	1	1	1	1	1	0
ID1056							0	0	0	0	0	0	0	0	0	0	0	0	0	0	0	0	0	0	0	0	0	0	0	0	0	0	0	0	0	0	0	0	0	0	0	0	0	0	0	0	0	0	0
ID1057	K01595	SerP	ppc; phosphoenolpyruvate carboxylase [EC:4.1.1.31]	KAAS		62	11.2319	0	0	0	0	0	0	0	0	1	0	0	0	0	0	0	0	0	0	0	0	0	0	0	0	0	0	0	0	0	0	0	0	1	0	0	0	0	0	0	0	0	0
ID1058							0	0	0	0	0	0	0	0	0	0	0	0	0	0	0	0	0	0	0	0	0	0	0	0	0	0	0	0	0	0	0	0	0	0	0	0	0	0	0	0	0	0	0
ID1059	K00024	SerP	mdh; malate dehydrogenase [EC:1.1.1.37]	KAAS		187	33.8768	0	0	0	0	0	0	0	0	0	0	0	0	1	0	0	0	0	0	0	0	0	0	0	0	0	0	0	1	1	1	1	1	2	0	0	0	0	0	0	0	0	0
ID1060	K00025	SerP	MDH1; malate dehydrogenase [EC:1.1.1.37]	KAAS		0	0	0	0	0	0	0	0	0	0	0	0	0	0	0	0	0	0	0	0	0	0	0	0	0	0	0	0	0	0	0	0	0	0	0	0	0	0	0	0	0	0	0	0
ID1061	K00026	SerP	MDH2; malate dehydrogenase [EC:1.1.1.37]	KAAS		0	0	0	0	0	0	0	0	0	0	0	0	0	0	0	0	0	0	0	0	0	0	0	0	0	0	0	0	0	0	0	0	0	0	0	0	0	0	0	0	0	0	0	0
ID1062							0	0	0	0	0	0	0	0	0	0	0	0	0	0	0	0	0	0	0	0	0	0	0	0	0	0	0	0	0	0	0	0	0	0	0	0	0	0	0	0	0	0	0
ID1063	K08692	SerP	mtkB; malate-CoA ligase subunit alpha [EC:6.2.1.9]	KAAS		2	0.362319	0	0	0	0	0	0	0	0	0	0	0	0	0	0	0	0	0	0	0	0	0	0	0	0	0	0	0	0	0	0	0	0	0	0	0	0	0	0	0	0	0	0
ID1064	K14067	SerP	mtkA; malate-CoA ligase subunit beta [EC:6.2.1.9]	KAAS		1	0.181159	0	0	0	0	0	0	0	0	0	0	0	0	0	0	0	0	0	0	0	0	0	0	0	0	0	0	0	0	0	0	0	0	0	0	0	0	0	0	0	0	0	0
ID1065							0	0	0	0	0	0	0	0	0	0	0	0	0	0	0	0	0	0	0	0	0	0	0	0	0	0	0	0	0	0	0	0	0	0	0	0	0	0	0	0	0	0	0
ID1066	K00830	SerP	AGXT; alanine-glyoxylate transaminase / serine-glyoxylate transaminase / serine-pyruvate transaminase [EC:2.6.1.44 2.6.1.45 2.6.1.51]	KAAS		61	11.0507	0	0	0	0	0	0	0	0	0	0	1	0	0	0	0	0	0	0	0	0	0	0	0	0	0	0	0	0	0	0	0	0	0	0	0	0	0	0	0	0	0	0
ID1067							0	0	0	0	0	0	0	0	0	0	0	0	0	0	0	0	0	0	0	0	0	0	0	0	0	0	0	0	0	0	0	0	0	0	0	0	0	0	0	0	0	0	0
ID1068		ED pathway				0	0	0	0	0	0	0	0	0	0	0	0	0	0	0	0	0	0	0	0	0	0	0	0	0	0	0	0	0	0	0	0	0	0	0	0	0	0	0	0	0	0	0	0
ID1069		Entner-Doudoroff pathway, glucose-6P => glyceraldehyde-3P + pyruvate				0	0	0	0	0	0	0	0	0	0	0	0	0	0	0	0	0	0	0	0	0	0	0	0	0	0	0	0	0	0	0	0	0	0	0	0	0	0	0	0	0	0	0	0
ID1070	K00036	ED	G6PD, zwf; glucose-6-phosphate 1-dehydrogenase [EC:1.1.1.49 1.1.1.363]	KAAS		44	7.97101	0	0	0	0	0	0	0	0	0	0	0	0	0	0	0	0	0	0	0	0	0	0	0	0	0	0	0	0	0	0	0	0	0	0	0	0	0	0	0	0	0	0
ID1071	K19243	ED	azf; NAD+ dependent glucose-6-phosphate dehydrogenase [EC:1.1.1.388]	KAAS		1	0.181159	0	0	0	0	0	0	0	0	0	0	0	0	0	0	0	0	0	0	0	0	0	0	0	0	0	0	0	0	0	0	0	0	0	0	0	0	0	0	0	0	0	0
ID1072						0	0	0	0	0	0	0	0	0	0	0	0	0	0	0	0	0	0	0	0	0	0	0	0	0	0	0	0	0	0	0	0	0	0	0	0	0	0	0	0	0	0	0	0
ID1073	K01057	ED	PGLS, pgl, devB; 6-phosphogluconolactonase [EC:3.1.1.31]	KAAS		39	7.06522	0	0	0	0	0	0	0	0	0	0	0	0	0	0	0	0	0	0	0	0	0	0	0	0	0	0	0	0	0	0	0	0	0	0	0	0	0	0	0	0	0	0
ID1074	K07404	ED	pgl; 6-phosphogluconolactonase [EC:3.1.1.31]	KAAS		12	2.17391	0	0	0	0	0	0	0	0	0	0	0	0	0	0	0	0	0	0	0	0	0	0	0	0	0	0	0	0	0	0	0	0	0	0	0	0	0	0	0	0	0	0
ID1075	K13937	ED	H6PD; hexose-6-phosphate dehydrogenase [EC:1.1.1.47 3.1.1.31]	KAAS		0	0	0	0	0	0	0	0	0	0	0	0	0	0	0	0	0	0	0	0	0	0	0	0	0	0	0	0	0	0	0	0	0	0	0	0	0	0	0	0	0	0	0	0
ID1076						0	0	0	0	0	0	0	0	0	0	0	0	0	0	0	0	0	0	0	0	0	0	0	0	0	0	0	0	0	0	0	0	0	0	0	0	0	0	0	0	0	0	0	0
ID1077	K00033	ED	PGD, gnd, gntZ; 6-phosphogluconate dehydrogenase [EC:1.1.1.44 1.1.1.343]	KAAS		69	12.5	0	0	0	0	0	0	0	0	0	0	0	0	0	0	0	0	0	0	0	0	0	0	0	0	0	0	0	0	0	0	0	0	0	0	0	0	0	0	0	0	0	0
ID1078						0	0	0	0	0	0	0	0	0	0	0	0	0	0	0	0	0	0	0	0	0	0	0	0	0	0	0	0	0	0	0	0	0	0	0	0	0	0	0	0	0	0	0	0
ID1079	K01690	ED	edd;phosphogluconate dehydratase [EC:4.2.1.12]	KAAS		6	1.08696	0	0	0	0	0	0	0	0	0	0	0	0	0	0	0	0	0	0	0	0	0	0	0	0	0	0	0	0	0	0	0	0	0	0	0	0	0	0	0	0	0	0
ID1080							0	0	0	0	0	0	0	0	0	0	0	0	0	0	0	0	0	0	0	0	0	0	0	0	0	0	0	0	0	0	0	0	0	0	0	0	0	0	0	0	0	0	0
ID1081	K01625	ED	eda; 2-dehydro-3-deoxyphosphogluconate aldolase / (4S)-4-hydroxy-2-oxoglutarate aldolase [EC:4.1.2.14 4.1.3.42]	KAAS		49	8.87681	0	0	0	0	0	0	0	0	0	0	0	0	0	0	0	0	0	0	0	0	0	0	0	0	0	0	0	0	0	0	0	0	0	0	0	0	0	0	0	0	0	0
ID1082	K17463	ED	dgaF; 2-dehydro-3-deoxy-phosphogluconate aldolase [EC:4.1.2.14]	KAAS		0	0	0	0	0	0	0	0	0	0	0	0	0	0	0	0	0	0	0	0	0	0	0	0	0	0	0	0	0	0	0	0	0	0	0	0	0	0	0	0	0	0	0	0
ID1083	K11395	ED	kdpgA; 2-dehydro-3-deoxy-phosphogluconate/2-dehydro-3-deoxy-6-phosphogalactonate aldolase [EC:4.1.2.55]	KAAS		0	0	0	0	0	0	0	0	0	0	0	0	0	0	0	0	0	0	0	0	0	0	0	0	0	0	0	0	0	0	0	0	0	0	0	0	0	0	0	0	0	0	0	0
ID1084							0	0	0	0	0	0	0	0	0	0	0	0	0	0	0	0	0	0	0	0	0	0	0	0	0	0	0	0	0	0	0	0	0	0	0	0	0	0	0	0	0	0	0
ID1085		Semi-phosphorylative Entner-Doudoroff pathway, gluconate => glycerate-3Pay, glucose-6P => glyceraldehyde-3P + pyruvate				0	0	0	0	0	0	0	0	0	0	0	0	0	0	0	0	0	0	0	0	0	0	0	0	0	0	0	0	0	0	0	0	0	0	0	0	0	0	0	0	0	0	0	0
ID1086	K05308	ED	gnaD; gluconate/galactonate dehydratase [EC:4.2.1.140]	KAAS		9	1.63043	0	0	0	0	0	0	0	0	0	0	0	0	0	0	0	0	0	0	0	0	0	0	0	0	0	0	0	0	0	0	0	0	0	0	0	0	0	0	0	0	0	0
ID1087							0	0	0	0	0	0	0	0	0	0	0	0	0	0	0	0	0	0	0	0	0	0	0	0	0	0	0	0	0	0	0	0	0	0	0	0	0	0	0	0	0	0	0
ID1088	K00874	ED	kdgK; 2-dehydro-3-deoxygluconokinase [EC:2.7.1.45]	KAAS		70	12.6812	0	0	0	0	0	0	0	0	0	0	0	0	0	0	0	0	0	0	0	0	0	0	0	0	0	0	0	0	0	0	0	0	0	1	0	0	0	0	1	0	0	0
ID1089	K18126	ED	sskdgK; 2-dehydro-3-deoxygluconokinase / 2-dehydro-3-deoxygalactonokinase [EC:2.7.1.178]	KAAS		19	3.44203	0	0	0	0	0	0	0	0	0	0	0	0	0	0	0	0	0	0	0	0	0	0	0	0	0	0	0	0	0	1	0	0	0	0	1	0	0	0	0	0	0	0
ID1090							0	0	0	0	0	0	0	0	0	0	0	0	0	0	0	0	0	0	0	0	0	0	0	0	0	0	0	0	0	0	0	0	0	0	0	0	0	0	0	0	0	0	0
ID1091	K01625	ED	eda; 2-dehydro-3-deoxyphosphogluconate aldolase / (4S)-4-hydroxy-2-oxoglutarate aldolase [EC:4.1.2.14 4.1.3.42]	KAAS		49	8.87681	0	0	0	0	0	0	0	0	0	0	0	0	0	0	0	0	0	0	0	0	0	0	0	0	0	0	0	0	0	0	0	0	0	0	0	0	0	0	0	0	0	0
ID1092	K17463	ED	dgaF; 2-dehydro-3-deoxy-phosphogluconate aldolase [EC:4.1.2.14]	KAAS		0	0	0	0	0	0	0	0	0	0	0	0	0	0	0	0	0	0	0	0	0	0	0	0	0	0	0	0	0	0	0	0	0	0	0	0	0	0	0	0	0	0	0	0
ID1093	K11395	ED	kdpgA; 2-dehydro-3-deoxy-phosphogluconate/2-dehydro-3-deoxy-6-phosphogalactonate aldolase [EC:4.1.2.55]	KAAS		0	0	0	0	0	0	0	0	0	0	0	0	0	0	0	0	0	0	0	0	0	0	0	0	0	0	0	0	0	0	0	0	0	0	0	0	0	0	0	0	0	0	0	0
ID1094							0	0	0	0	0	0	0	0	0	0	0	0	0	0	0	0	0	0	0	0	0	0	0	0	0	0	0	0	0	0	0	0	0	0	0	0	0	0	0	0	0	0	0
ID1095		Non-phosphorylative Entner-Doudoroff pathway, gluconate/galactonate => glycerate					0	0	0	0	0	0	0	0	0	0	0	0	0	0	0	0	0	0	0	0	0	0	0	0	0	0	0	0	0	0	0	0	0	0	0	0	0	0	0	0	0	0	0
ID1096	K05308	ED	gnaD; gluconate/galactonate dehydratase [EC:4.2.1.140]	KAAS		9	1.63043	0	0	0	0	0	0	0	0	0	0	0	0	0	0	0	0	0	0	0	0	0	0	0	0	0	0	0	0	0	0	0	0	0	0	0	0	0	0	0	0	0	0
ID1097							0	0	0	0	0	0	0	0	0	0	0	0	0	0	0	0	0	0	0	0	0	0	0	0	0	0	0	0	0	0	0	0	0	0	0	0	0	0	0	0	0	0	0
ID1098	K01625	ED	eda; 2-dehydro-3-deoxyphosphogluconate aldolase / (4S)-4-hydroxy-2-oxoglutarate aldolase [EC:4.1.2.14 4.1.3.42]	KAAS		49	8.87681	0	0	0	0	0	0	0	0	0	0	0	0	0	0	0	0	0	0	0	0	0	0	0	0	0	0	0	0	0	0	0	0	0	0	0	0	0	0	0	0	0	0
ID1099	K17463	ED	dgaF; 2-dehydro-3-deoxy-phosphogluconate aldolase [EC:4.1.2.14]	KAAS		0	0	0	0	0	0	0	0	0	0	0	0	0	0	0	0	0	0	0	0	0	0	0	0	0	0	0	0	0	0	0	0	0	0	0	0	0	0	0	0	0	0	0	0
ID1100	K11395	ED	kdpgA; 2-dehydro-3-deoxy-phosphogluconate/2-dehydro-3-deoxy-6-phosphogalactonate aldolase [EC:4.1.2.55]	KAAS		0	0	0	0	0	0	0	0	0	0	0	0	0	0	0	0	0	0	0	0	0	0	0	0	0	0	0	0	0	0	0	0	0	0	0	0	0	0	0	0	0	0	0	0
ID1101							0	0	0	0	0	0	0	0	0	0	0	0	0	0	0	0	0	0	0	0	0	0	0	0	0	0	0	0	0	0	0	0	0	0	0	0	0	0	0	0	0	0	0
ID1102	K18020	ED	cutA; glyceraldehyde dehydrogenase large subunit [EC:1.2.99.8]	KAAS		1	0.181159	0	0	0	0	0	0	0	0	0	0	0	0	0	0	0	0	0	0	0	0	0	0	0	0	0	0	0	0	0	0	0	0	0	0	0	0	0	0	0	0	0	0
ID1103	K18021	ED	cutB; glyceraldehyde dehydrogenase medium subunit [EC:1.2.99.8]	KAAS		0	0	0	0	0	0	0	0	0	0	0	0	0	0	0	0	0	0	0	0	0	0	0	0	0	0	0	0	0	0	0	0	0	0	0	0	0	0	0	0	0	0	0	0
ID1104	K18022	ED	cutC; glyceraldehyde dehydrogenase small subunit [EC:1.2.99.8]	KAAS		0	0	0	0	0	0	0	0	0	0	0	0	0	0	0	0	0	0	0	0	0	0	0	0	0	0	0	0	0	0	0	0	0	0	0	0	0	0	0	0	0	0	0	0
ID1105	K18128	ED	gadh; D-glyceraldehyde dehydrogenase (NADP+) [EC:1.2.1.89]	KAAS		1	0.181159	0	0	0	0	0	0	0	0	0	0	0	0	0	0	0	0	0	0	0	0	0	0	0	0	0	0	0	0	0	0	0	0	0	0	0	0	0	0	0	0	0	0
ID1106	K03738	ED	aor; aldehyde:ferredoxin oxidoreductase [EC:1.2.7.5]	KAAS		362	65.5797	0	0	0	0	0	0	0	1	0	0	0	0	0	1	0	0	0	0	0	0	0	0	2	2	2	4	2	4	1	7	5	5	3	1	3	5	1	5	1	5	6	5
ID1107							0	0	0	0	0	0	0	0	0	0	0	0	0	0	0	0	0	0	0	0	0	0	0	0	0	0	0	0	0	0	0	0	0	0	0	0	0	0	0	0	0	0	0
ID1108		TCA/reverse TCA				0	0	0	0	0	0	0	0	0	0	0	0	0	0	0	0	0	0	0	0	0	0	0	0	0	0	0	0	0	0	0	0	0	0	0	0	0	0	0	0	0	0	0	0
ID1109						0	0	0	0	0	0	0	0	0	0	0	0	0	0	0	0	0	0	0	0	0	0	0	0	0	0	0	0	0	0	0	0	0	0	0	0	0	0	0	0	0	0	0	0
ID1110	K01647	TCA	CS, gltA; citrate synthase [EC:2.3.3.1]	KAAS		179	32.4275	0	0	0	0	0	0	0	0	0	0	0	0	0	0	0	0	0	0	0	0	0	0	0	0	0	0	0	0	1	1	1	0	1	1	0	1	0	1	0	0	1	0
ID1111			Citrate syntase			0	0	0	0	0	0	0	0	0	0	0	0	0	0	0	0	0	0	0	0	0	0	0	0	0	0	0	0	0	0	0	0	0	0	0	0	0	0	0	0	0	0	0	0
ID1112	K01681	TCA	ACO, acnA; aconitate hydratase [EC:4.2.1.3]	KAAS		172	31.1594	0	1	0	1	1	0	0	0	0	0	0	0	0	0	0	0	0	0	0	0	0	0	0	0	0	0	0	0	0	0	0	1	0	1	0	0	0	0	0	2	0	0
ID1113	K01682	TCA	acnB; aconitate hydratase 2 / 2-methylisocitrate dehydratase [EC:4.2.1.3 4.2.1.99]	KAAS		52	9.42029	0	0	0	0	0	0	0	0	0	0	0	0	0	0	0	0	0	0	0	0	0	0	0	0	0	0	0	0	0	0	0	0	0	0	0	0	0	0	0	0	0	0
ID1114			Aconitate hydratase			0	0	0	0	0	0	0	0	0	0	0	0	0	0	0	0	0	0	0	0	0	0	0	0	0	0	0	0	0	0	0	0	0	0	0	0	0	0	0	0	0	0	0	0
ID1115	K00031	TCA	IDH1, IDH2, icd; isocitrate dehydrogenase [EC:1.1.1.42]	KAAS		217	39.3116	0	0	0	0	0	0	0	0	0	0	0	0	0	0	0	0	1	0	0	0	0	1	0	0	0	1	0	1	1	1	1	1	1	1	0	0	0	0	0	0	0	0
ID1116	K00030	TCA	IDH3; isocitrate dehydrogenase (NAD+) [EC:1.1.1.41]	KAAS		67	12.1377	0	0	0	0	1	0	0	0	0	0	0	0	0	0	0	0	0	0	0	0	0	0	0	0	0	0	0	0	0	0	0	0	0	0	0	0	0	0	0	0	0	0
ID1117	K17753	TCA	HICDH; isocitrate--homoisocitrate dehydrogenase [EC:1.1.1.286]	KAAS		3	0.543478	0	0	0	0	0	0	0	0	0	0	0	0	0	0	0	0	0	0	0	0	0	0	0	0	0	0	0	0	0	0	0	0	0	0	0	0	0	0	0	0	0	0
ID1118			Isocitrate dehydrogenase			0	0	0	0	0	0	0	0	0	0	0	0	0	0	0	0	0	0	0	0	0	0	0	0	0	0	0	0	0	0	0	0	0	0	0	0	0	0	0	0	0	0	0	0
ID1119	K00164	TCA	OGDH, sucA; 2-oxoglutarate dehydrogenase E1 component [EC:1.2.4.2]	KAAS		54	9.78261	0	0	0	0	0	0	0	0	0	0	0	0	0	0	0	0	0	0	0	0	0	0	0	0	0	0	0	0	0	0	0	0	0	0	0	0	0	0	0	0	0	0
ID1120	K00382	TCA	DLD, lpd, pdhD; dihydrolipoamide dehydrogenase [EC:1.8.1.4]	KAAS		256	46.3768	0	0	0	0	0	0	0	0	0	0	0	0	0	0	0	0	0	0	0	0	0	0	2	0	0	0	0	0	0	0	0	0	0	0	1	0	1	0	1	1	1	0
ID1121	K00658	TCA	DLST, sucB; 2-oxoglutarate dehydrogenase E2 component (dihydrolipoamide succinyltransferase) [EC:2.3.1.61]	KAAS		76	13.7681	0	0	0	0	0	0	0	0	0	0	0	0	0	0	0	0	0	0	0	0	0	0	0	0	0	0	0	0	0	0	0	0	0	0	0	0	0	0	0	0	0	0
ID1122	K00174	TCA	korA, oorA, oforA; 2-oxoglutarate/2-oxoacid ferredoxin oxidoreductase subunit alpha [EC:1.2.7.3 1.2.7.11]	KAAS		370	67.029	0	0	0	0	0	1	0	0	0	1	0	0	0	0	0	0	0	0	0	0	0	0	0	1	0	2	2	0	0	1	3	1	2	1	2	2	1	2	0	1	3	2
ID1123	K00175	TCA	korB, oorB, oforB; 2-oxoglutarate/2-oxoacid ferredoxin oxidoreductase subunit beta [EC:1.2.7.3 1.2.7.11]	KAAS		359	65.0362	0	0	0	0	0	1	0	0	0	1	0	0	0	0	0	0	0	0	0	0	0	0	0	1	0	2	1	0	0	1	3	0	2	1	3	4	1	2	1	1	3	3
ID1124	K00176	TCA	korD, oorD; 2-oxoglutarate ferredoxin oxidoreductase subunit delta [EC:1.2.7.3]	KAAS		241	43.6594	0	0	0	0	0	0	0	0	0	0	0	0	0	0	0	0	0	0	0	0	0	0	0	0	0	2	2	0	0	1	2	1	1	1	2	2	1	3	0	0	2	2
ID1125	K00177	TCA	korC, oorC; 2-oxoglutarate ferredoxin oxidoreductase subunit gamma [EC:1.2.7.3]	KAAS		271	49.0942	0	0	0	0	0	1	0	0	0	0	0	0	0	0	0	0	0	0	0	0	0	0	0	1	0	1	1	0	0	1	2	1	2	0	2	2	2	2	1	0	2	2
ID1126			Oxoglutarate dehydrogenase/oxidoreductase			0	0	0	0	0	0	0	0	0	0	0	0	0	0	0	0	0	0	0	0	0	0	0	0	0	0	0	0	0	0	0	0	0	0	0	0	0	0	0	0	0	0	0	0
ID1127	K01899	TCA	succinyl-CoA synthetase alpha			0	0	0	0	0	0	0	0	0	0	0	0	0	0	0	0	0	0	0	0	0	0	0	0	0	0	0	0	0	0	0	0	0	0	0	0	0	0	0	0	0	0	0	0
ID1128	K01900	TCA	succinyl-CoA synthetase beta			0	0	0	0	0	0	0	0	0	0	0	0	0	0	0	0	0	0	0	0	0	0	0	0	0	0	0	0	0	0	0	0	0	0	0	0	0	0	0	0	0	0	0	0
ID1129	K01902	TCA	sucD; succinyl-CoA synthetase alpha subunit [EC:6.2.1.5]	KAAS		268	48.5507	0	0	0	0	0	0	0	0	0	0	0	0	0	0	0	0	0	0	0	0	0	0	0	1	1	1	1	0	0	1	2	1	2	1	2	2	0	1	0	1	1	1
ID1130	K01903	TCA	sucC; succinyl-CoA synthetase beta subunit [EC:6.2.1.5]	KAAS		280	50.7246	0	0	0	0	1	0	0	0	0	0	0	0	0	0	0	0	0	0	0	1	0	0	0	1	1	1	1	0	0	1	2	1	1	1	1	1	0	3	0	0	1	1
ID1131	K18118	TCA	aarC, cat1; succinyl-CoA:acetate CoA-transferase [EC:2.8.3.18]	KAAS		5	0.905797	0	0	0	0	0	0	0	0	0	0	0	0	0	0	0	0	0	0	0	0	0	0	0	0	0	0	0	0	0	0	0	0	0	0	0	0	0	0	0	0	0	0
ID1132			Succinyl-CoA synthetase			0	0	0	0	0	0	0	0	0	0	0	0	0	0	0	0	0	0	0	0	0	0	0	0	0	0	0	0	0	0	0	0	0	0	0	0	0	0	0	0	0	0	0	0
ID1133	K00239	TCA	sdhA, frdA; succinate dehydrogenase / fumarate reductase, flavoprotein subunit [EC:1.3.5.1 1.3.5.4]	KAAS		183	33.1522	0	0	0	0	0	1	0	0	0	0	0	0	0	0	0	0	0	0	0	0	0	0	0	0	0	0	0	0	0	1	1	0	2	0	0	1	0	0	0	0	1	0
ID1134	K00240	TCA	sdhB, frdB; succinate dehydrogenase / fumarate reductase, iron-sulfur subunit [EC:1.3.5.1 1.3.5.4]	KAAS		153	27.7174	0	0	0	0	0	0	0	0	0	0	0	0	0	0	0	0	0	0	0	0	0	0	0	0	0	0	0	0	0	2	1	0	2	0	1	1	0	0	0	0	1	1
ID1135	K00241	TCA	sdhC, frdC; succinate dehydrogenase / fumarate reductase, cytochrome b subunit	KAAS		118	21.3768	0	0	0	0	0	0	0	0	0	0	0	0	0	0	0	0	0	0	0	0	0	0	0	0	0	0	0	0	0	2	1	0	2	0	1	0	1	0	1	1	1	0
ID1136	K00242	TCA	sdhD, frdD; succinate dehydrogenase / fumarate reductase, membrane anchor subunit	KAAS		28	5.07246	0	0	0	0	0	0	0	0	0	0	0	0	0	0	0	0	0	0	0	0	0	0	0	0	0	0	0	0	0	1	1	0	2	0	0	0	0	0	0	0	0	0
ID1137	K00244	TCA	frdA; fumarate reductase flavoprotein subunit [EC:1.3.5.4]	KAAS		26	4.71014	0	0	0	0	0	0	0	0	0	0	0	0	0	0	0	0	0	0	0	0	0	0	0	0	0	0	0	0	0	0	0	0	0	0	0	0	0	0	0	0	0	0
ID1138	K00245	TCA	frdB; fumarate reductase iron-sulfur subunit [EC:1.3.5.4]	KAAS		17	3.07971	0	0	0	0	0	0	0	0	0	0	0	0	0	0	0	0	0	0	0	0	0	0	0	0	0	0	0	0	0	0	0	0	0	0	0	0	0	0	0	0	0	0
ID1139	K00246	TCA	frdC; fumarate reductase subunit C	KAAS		10	1.81159	0	0	0	0	0	0	0	0	0	0	0	0	0	0	0	0	0	0	0	0	0	0	0	0	0	0	0	0	0	0	0	0	0	0	0	0	0	0	0	0	0	0
ID1140	K00247	TCA	frdD; fumarate reductase subunit D	KAAS		1	0.181159	0	0	0	0	0	0	0	0	0	0	0	0	0	0	0	0	0	0	0	0	0	0	0	0	0	0	0	0	0	0	0	0	0	0	0	0	0	0	0	0	0	0
ID1141	K18209	TCA	tfrA; fumarate reductase (CoM/CoB) subunit A [EC:1.3.4.1]	KAAS		48	8.69565	0	0	0	0	0	0	0	0	0	0	0	0	0	0	0	0	0	0	0	0	0	0	0	0	0	1	1	0	0	1	0	0	0	1	1	0	1	1	1	0	1	1
ID1142	K18210	TCA	tfrB; fumarate reductase (CoM/CoB) subunit B [EC:1.3.4.1]	KAAS		70	12.6812	0	0	0	0	0	0	0	0	0	0	0	0	0	0	0	1	1	1	0	0	0	0	0	1	0	0	0	0	1	1	1	0	1	1	1	1	1	1	1	0	1	1
ID1143			Succinate dehydrogenase/fumarate reductase			0	0	0	0	0	0	0	0	0	0	0	0	0	0	0	0	0	0	0	0	0	0	0	0	0	0	0	0	0	0	0	0	0	0	0	0	0	0	0	0	0	0	0	0
ID1144	K01676	TCA	E4.2.1.2A, fumA, fumB; fumarate hydratase, class I [EC:4.2.1.2]	KAAS		66	11.9565	0	0	0	0	0	0	0	0	0	0	0	0	0	0	0	0	0	0	0	0	0	0	0	0	0	0	0	0	0	0	0	0	0	0	0	0	0	0	0	0	0	0
ID1145	K01677	TCA	E4.2.1.2AA, fumA; fumarate hydratase subunit alpha [EC:4.2.1.2]	KAAS		249	45.1087	0	0	0	0	0	0	0	0	0	0	1	0	0	0	0	0	0	0	1	1	1	1	1	1	0	1	1	1	1	1	1	0	1	1	1	1	0	2	1	1	1	1
ID1146	K01678	TCA	E4.2.1.2AB, fumB; fumarate hydratase subunit beta [EC:4.2.1.2]	KAAS		239	43.2971	0	0	0	0	0	0	0	0	0	0	0	0	0	0	0	1	1	1	1	1	1	1	1	1	0	1	1	1	1	1	1	0	1	1	1	0	0	3	1	1	1	1
ID1147	K01679	TCA	E4.2.1.2B, fumC; fumarate hydratase, class II [EC:4.2.1.2]	KAAS		74	13.4058	0	0	0	0	0	0	0	0	0	0	0	0	0	0	0	0	0	0	0	0	0	0	0	0	0	0	0	0	0	0	0	0	0	0	0	1	0	2	0	0	1	1
ID1148			Fumarate hydratase			0	0	0	0	0	0	0	0	0	0	0	0	0	0	0	0	0	0	0	0	0	0	0	0	0	0	0	0	0	0	0	0	0	0	0	0	0	0	0	0	0	0	0	0
ID1149	K00116	TCA	mqo; malate dehydrogenase (quinone) [EC:1.1.5.4]	KAAS		5	0.905797	0	0	0	0	0	0	0	0	0	0	0	0	0	0	0	0	0	0	0	0	0	0	0	0	0	0	0	0	0	0	0	0	0	0	0	0	0	0	0	0	0	0
ID1150	K00024	TCA	mdh; malate dehydrogenase [EC:1.1.1.37]	KAAS		187	33.8768	0	0	0	0	0	0	0	0	0	0	0	0	1	0	0	0	0	0	0	0	0	0	0	0	0	0	0	1	1	1	1	1	2	0	0	0	0	0	0	0	0	0
ID1151			malate dehydrogenase			0	0	0	0	0	0	0	0	0	0	0	0	0	0	0	0	0	0	0	0	0	0	0	0	0	0	0	0	0	0	0	0	0	0	0	0	0	0	0	0	0	0	0	0
ID1152	K00169	TCA	porA; pyruvate ferredoxin oxidoreductase alpha subunit [EC:1.2.7.1]	KAAS		379	68.6594	2	2	1	1	2	1	1	1	1	0	0	2	1	0	1	1	1	1	1	1	0	1	1	2	1	2	3	3	1	2	3	1	3	0	2	1	2	2	0	1	2	2
ID1153	K00170	TCA	porB; pyruvate ferredoxin oxidoreductase beta subunit [EC:1.2.7.1]	KAAS		369	66.8478	2	2	1	2	2	0	1	0	1	0	0	1	1	0	1	1	1	1	1	1	0	1	1	2	1	2	2	3	1	2	3	1	4	0	2	2	2	2	1	1	2	2
ID1154	K00171	TCA	porD; pyruvate ferredoxin oxidoreductase delta subunit [EC:1.2.7.1]	KAAS		325	58.8768	1	2	0	2	1	0	1	0	1	0	0	1	1	0	0	1	1	1	1	1	0	1	1	2	1	2	3	3	1	1	3	1	3	0	2	1	2	2	0	2	2	2
ID1155	K00172	TCA	porG; pyruvate ferredoxin oxidoreductase gamma subunit [EC:1.2.7.1]	KAAS		352	63.7681	1	2	0	2	2	1	1	0	1	0	0	1	1	0	0	1	1	1	1	1	0	1	1	2	0	2	2	3	1	2	3	1	3	0	2	2	2	2	2	2	2	2
ID1156	K03737	TCA	por, nifJ; pyruvate-ferredoxin/flavodoxin oxidoreductase [EC:1.2.7.1 1.2.7.-]	KAAS		176	31.8841	0	0	0	0	0	0	0	0	0	0	1	0	0	0	0	0	0	0	0	0	0	0	0	0	0	0	0	0	0	0	0	0	0	1	0	0	0	0	0	0	0	0
ID1157			PFOR			0	0	0	0	0	0	0	0	0	0	0	0	0	0	0	0	0	0	0	0	0	0	0	0	0	0	0	0	0	0	0	0	0	0	0	0	0	0	0	0	0	0	0	0
ID1158	K01006	TCA	ppdK; pyruvate, orthophosphate dikinase [EC:2.7.9.1]	KAAS		307	55.6159	0	0	0	0	0	0	0	0	1	0	0	0	1	1	0	0	0	0	0	0	0	0	0	0	2	1	1	0	0	0	0	0	0	0	0	1	0	1	0	1	1	1
ID1159	K01007	TCA	pps, ppsA; pyruvate, water dikinase [EC:2.7.9.2]	KAAS		293	53.0797	0	2	1	1	1	1	1	1	1	1	0	1	2	1	0	1	1	1	1	2	0	1	1	1	0	0	0	1	1	1	1	1	2	0	0	0	0	1	0	0	0	0
ID1160			Pyruvate water dikinase			0	0	0	0	0	0	0	0	0	0	0	0	0	0	0	0	0	0	0	0	0	0	0	0	0	0	0	0	0	0	0	0	0	0	0	0	0	0	0	0	0	0	0	0
ID1161	K01595	TCA	ppc; phosphoenolpyruvate carboxylase [EC:4.1.1.31]	KAAS		62	11.2319	0	0	0	0	0	0	0	0	1	0	0	0	0	0	0	0	0	0	0	0	0	0	0	0	0	0	0	0	0	0	0	0	1	0	0	0	0	0	0	0	0	0
ID1162			PEP carboxylae			0	0	0	0	0	0	0	0	0	0	0	0	0	0	0	0	0	0	0	0	0	0	0	0	0	0	0	0	0	0	0	0	0	0	0	0	0	0	0	0	0	0	0	0
ID1163	K01648	TCA	ACLY; ATP citrate (pro-S)-lyase [EC:2.3.3.8]	KAAS		35	6.34058	0	0	0	0	1	0	0	0	0	0	0	0	0	0	0	0	0	0	0	0	0	0	0	0	0	0	0	0	0	0	0	0	0	1	0	0	0	0	0	1	0	0
ID1164	K15230	TCA	aclA; ATP-citrate lyase alpha-subunit [EC:2.3.3.8]	KAAS	aclA	1	0.181159	0	0	0	0	0	0	0	0	0	0	0	0	0	0	0	0	0	0	0	0	0	0	0	0	0	0	0	0	0	0	0	0	0	0	0	0	0	0	0	0	0	0
ID1165	K15231	TCA	aclB; ATP-citrate lyase beta-subunit [EC:2.3.3.8]	KAAS	aclB	8	1.44928	0	0	0	0	0	0	0	0	0	0	0	0	0	0	0	0	0	0	0	0	0	0	0	0	0	0	0	0	0	0	0	0	0	0	0	0	0	0	0	0	0	0
ID1166	aclA_alignment	TCA	aclA, ATP-citrate lyase	Hmmer	aclA	34	6.15942	0	0	0	0	1	0	0	0	0	0	0	0	0	0	0	0	0	0	0	0	0	0	0	0	0	0	0	0	0	0	0	0	0	0	0	0	0	0	0	1	0	0
ID1167	aclB_alignment	TCA	aclB, ATP-citrate lyase	Hmmer	aclB	31	5.61594	0	0	0	0	2	0	0	0	0	0	0	0	0	0	0	0	0	0	0	0	0	0	0	0	0	0	0	0	0	0	0	0	0	1	0	0	0	0	0	1	0	0
ID1168			ATP-citrate lyase			0	0	0	0	0	0	0	0	0	0	0	0	0	0	0	0	0	0	0	0	0	0	0	0	0	0	0	0	0	0	0	0	0	0	0	0	0	0	0	0	0	0	0	0
ID1169						0	0	0	0	0	0	0	0	0	0	0	0	0	0	0	0	0	0	0	0	0	0	0	0	0	0	0	0	0	0	0	0	0	0	0	0	0	0	0	0	0	0	0	0
ID1170		Wood-Ljungdahl, "C1 metabolism"				0	0	0	0	0	0	0	0	0	0	0	0	0	0	0	0	0	0	0	0	0	0	0	0	0	0	0	0	0	0	0	0	0	0	0	0	0	0	0	0	0	0	0	0
ID1171						0	0	0	0	0	0	0	0	0	0	0	0	0	0	0	0	0	0	0	0	0	0	0	0	0	0	0	0	0	0	0	0	0	0	0	0	0	0	0	0	0	0	0	0
ID1172	K05299	Wood-Ljungdahl	fdhA; formate dehydrogenase alpha subunit [EC:1.2.1.43]	KAAS		3	0.543478	0	0	0	0	0	0	0	0	0	0	0	0	0	0	0	0	0	0	0	0	0	0	0	0	0	0	0	0	0	0	0	0	0	0	0	0	0	0	0	0	0	0
ID1173	K15022	Wood-Ljungdahl	fdhB; formate dehydrogenase beta subunit [EC:1.2.1.43]	KAAS		42	7.6087	0	0	0	0	0	0	0	0	0	0	0	0	0	0	0	0	0	0	0	0	0	0	0	0	0	0	0	0	0	0	0	0	0	0	0	0	0	0	0	0	0	0
ID1174			Formate dehydrogenase			0	0	0	0	0	0	0	0	0	0	0	0	0	0	0	0	0	0	0	0	0	0	0	0	0	0	0	0	0	0	0	0	0	0	0	0	0	0	0	0	0	0	0	0
ID1175	K01938	Wood-Ljungdahl	fhs; formate--tetrahydrofolate ligase [EC:6.3.4.3]	KAAS		205	37.1377	0	0	0	0	0	0	0	0	0	0	0	0	0	0	0	0	0	0	0	0	0	0	0	0	0	0	0	0	0	0	0	0	0	1	0	1	0	1	0	1	1	1
ID1176			Formate_THF ligase			0	0	0	0	0	0	0	0	0	0	0	0	0	0	0	0	0	0	0	0	0	0	0	0	0	0	0	0	0	0	0	0	0	0	0	0	0	0	0	0	0	0	0	0
ID1177	K01491	Wood-Ljungdahl	folD; methylenetetrahydrofolate dehydrogenase (NADP+) / methenyltetrahydrofolate cyclohydrolase [EC:1.5.1.5 3.5.4.9]	KAAS		299	54.1667	0	0	0	0	0	0	0	0	0	0	0	2	0	0	0	0	1	0	0	1	0	0	1	0	0	0	0	0	0	0	0	0	0	0	0	1	0	1	0	1	1	1
ID1178			methenyltetrahydrofolate cyclohydrolase			0	0	0	0	0	0	0	0	0	0	0	0	0	0	0	0	0	0	0	0	0	0	0	0	0	0	0	0	0	0	0	0	0	0	0	0	0	0	0	0	0	0	0	0
ID1179	K01491	Wood-Ljungdahl	folD; methylenetetrahydrofolate dehydrogenase (NADP+) / methenyltetrahydrofolate cyclohydrolase [EC:1.5.1.5 3.5.4.9]	KAAS		299	54.1667	0	0	0	0	0	0	0	0	0	0	0	2	0	0	0	0	1	0	0	1	0	0	1	0	0	0	0	0	0	0	0	0	0	0	0	1	0	1	0	1	1	1
ID1180			methylenetetrahydrofolate dehydrogenase			0	0	0	0	0	0	0	0	0	0	0	0	0	0	0	0	0	0	0	0	0	0	0	0	0	0	0	0	0	0	0	0	0	0	0	0	0	0	0	0	0	0	0	0
ID1181	K00297	Wood-Ljungdahl	metF, MTHFR; methylenetetrahydrofolate reductase (NADPH) [EC:1.5.1.20]	KAAS		151	27.3551	0	0	0	0	0	0	0	0	0	0	0	0	0	0	0	0	0	0	0	0	0	0	0	0	0	0	0	0	0	0	0	0	0	0	0	0	0	0	0	1	0	0
ID1182			MethyleneTHF reductase			0	0	0	0	0	0	0	0	0	0	0	0	0	0	0	0	0	0	0	0	0	0	0	0	0	0	0	0	0	0	0	0	0	0	0	0	0	0	0	0	0	0	0	0
ID1183	K00198	Wood-Ljungdahl	cooS, acsA; carbon-monoxide dehydrogenase catalytic subunit [EC:1.2.7.4]	KAAS	cooS	109	19.7464	0	0	0	0	0	1	0	0	0	0	0	0	0	0	0	0	0	0	0	0	0	0	0	0	0	1	1	0	1	0	2	0	2	0	1	0	1	0	1	0	0	0
ID1184	K00196	Wood-Ljungdahl	cooF; carbon-monoxide dehydrogenase iron sulfur subunit	KAAS		156	28.2609	0	0	0	0	0	0	0	0	0	0	0	0	0	0	0	0	0	0	0	0	0	0	0	0	0	2	1	0	0	0	1	0	0	1	0	1	1	1	0	0	1	0
ID1185			carbon-monooxide dehydrogenase			0	0	0	0	0	0	0	0	0	0	0	0	0	0	0	0	0	0	0	0	0	0	0	0	0	0	0	0	0	0	0	0	0	0	0	0	0	0	0	0	0	0	0	0
ID1186	K14138	Wood-Ljungdahl	acsB; acetyl-CoA synthase [EC:2.3.1.169]	KAAS	acsB	74	13.4058	0	0	0	0	0	0	0	0	0	0	0	0	0	0	0	0	0	0	0	0	0	0	0	0	0	0	0	0	0	0	0	0	0	0	0	0	0	0	0	0	0	0
ID1187	K15023	Wood-Ljungdahl	acsE; 5-methyltetrahydrofolate corrinoid/iron sulfur protein methyltransferase [EC:2.1.1.258]	KAAS	acsE	72	13.0435	0	0	0	0	0	0	0	0	0	0	0	0	0	0	0	0	0	0	0	0	0	0	0	0	0	0	0	0	0	0	0	0	0	0	0	0	0	0	0	0	0	0
ID1188	K00192	Wood-Ljungdahl	cdhA; acetyl-CoA decarbonylase/synthase complex subunit alpha [EC:1.2.7.4]	KAAS	cdhA	77	13.9493	0	0	0	0	0	0	0	0	0	0	0	0	0	0	0	0	1	0	0	0	0	0	0	0	0	0	0	1	0	1	1	1	1	0	0	0	0	0	0	0	0	0
ID1189	K00195	Wood-Ljungdahl	cdhB; acetyl-CoA decarbonylase/synthase complex subunit epsilon	KAAS	cdhB	70	12.6812	0	0	0	0	0	0	0	0	0	0	0	0	0	0	0	0	0	0	0	0	0	0	0	0	0	0	0	1	0	1	2	2	2	0	0	0	0	0	0	0	0	0
ID1190	TIGR00316	Wood-Ljungdahl	codhC (beta), CO dehydrogenase/acetyl-CoA synthase	Hmmer		150	27.1739	0	0	0	0	0	0	0	0	0	0	0	0	0	0	0	0	0	0	0	0	0	0	0	0	0	0	0	1	0	2	2	2	3	0	0	0	0	0	0	0	0	0
ID1191	K00193	Wood-Ljungdahl	cdhC; acetyl-CoA decarbonylase/synthase complex subunit beta [EC:2.3.1.-]	KAAS		85	15.3986	0	0	0	0	0	0	0	0	0	0	0	0	0	0	0	0	1	0	0	0	0	0	0	0	0	0	0	1	0	2	2	2	3	0	0	0	0	0	0	0	0	0
ID1192	K00194	Wood-Ljungdahl	cdhD, acsD; acetyl-CoA decarbonylase/synthase complex subunit delta [EC:2.1.1.245]	KAAS		140	25.3623	0	0	0	0	0	0	0	0	0	0	0	0	0	0	0	0	1	0	0	0	0	0	0	0	0	1	0	1	0	1	1	2	2	0	0	0	0	0	0	0	0	0
ID1193	TIGR00381	Wood-Ljungdahl	codhD (delta), CO dehydrogenase/acetyl-CoA synthase	Hmmer		136	24.6377	0	0	0	0	0	0	0	0	0	0	0	0	0	0	0	0	1	0	0	0	0	0	0	0	0	1	0	1	0	1	1	2	2	0	0	0	0	0	0	0	0	0
ID1194	K00197	Wood-Ljungdahl	cdhE, acsC; acetyl-CoA decarbonylase/synthase complex subunit gamma [EC:2.1.1.245]	KAAS		155	28.0797	0	0	0	0	0	1	0	0	0	0	0	0	0	0	0	0	1	0	0	0	0	0	0	0	0	1	0	1	0	1	1	1	2	0	0	0	0	0	0	0	0	0
ID1195	TIGR01702	Wood-Ljungdahl	codh (catalytic), CO dehydrogenase/acetyl-CoA synthase	Hmmer		123	22.2826	0	0	0	0	0	1	0	0	0	0	0	0	0	0	0	0	1	0	0	0	0	0	0	0	0	2	1	1	1	0	2	1	2	0	0	0	0	0	0	0	0	0
ID1196			acetyl-CoA decarbonylase/synthase			0	0	0	0	0	0	0	0	0	0	0	0	0	0	0	0	0	0	0	0	0	0	0	0	0	0	0	0	0	0	0	0	0	0	0	0	0	0	0	0	0	0	0	0
ID1197	K00200	Wood-Ljungdahl	fwdA, fmdA; formylmethanofuran dehydrogenase subunit A [EC:1.2.99.5]	KAAS		104	18.8406	0	0	0	0	0	0	0	0	0	0	1	0	0	0	0	0	1	0	0	0	0	0	0	0	0	0	0	1	0	0	1	0	1	0	1	1	1	1	1	0	1	0
ID1198	K00201	Wood-Ljungdahl	fwdB, fmdB; formylmethanofuran dehydrogenase subunit B [EC:1.2.99.5]	KAAS		104	18.8406	0	0	0	0	0	0	0	0	0	0	1	0	0	0	0	0	2	0	0	0	0	0	0	0	0	0	0	1	0	1	2	1	2	0	1	1	1	1	0	0	1	0
ID1199	K00202	Wood-Ljungdahl	fwdC, fmdC; formylmethanofuran dehydrogenase subunit C [EC:1.2.99.5]	KAAS		99	17.9348	0	0	0	0	0	2	0	0	0	0	0	0	0	0	0	0	2	0	0	0	0	0	0	0	0	0	0	2	0	2	1	1	2	0	1	2	0	1	1	0	1	1
ID1200	K00203	Wood-Ljungdahl	fwdD, fmdD; formylmethanofuran dehydrogenase subunit D [EC:1.2.99.5]	KAAS		54	9.78261	0	0	0	0	0	0	0	0	0	0	0	0	0	0	0	0	2	0	0	0	0	0	0	0	0	0	0	1	0	0	1	0	1	0	1	1	1	1	0	0	1	0
ID1201	K11261	Wood-Ljungdahl	fwdE, fmdE; formylmethanofuran dehydrogenase subunit E [EC:1.2.99.5]	KAAS		110	19.9275	1	0	0	0	0	0	0	0	0	0	0	0	0	0	0	0	1	0	0	0	0	0	0	0	0	0	0	0	0	1	1	0	1	1	0	0	0	0	0	1	0	0
ID1202			Formylmethanofuran dehydrogenase			0	0	0	0	0	0	0	0	0	0	0	0	0	0	0	0	0	0	0	0	0	0	0	0	0	0	0	0	0	0	0	0	0	0	0	0	0	0	0	0	0	0	0	0
ID1203	K00672	Wood-Ljungdahl	ftr; formylmethanofuran--tetrahydromethanopterin N-formyltransferase [EC:2.3.1.101]	KAAS		103	18.6594	0	0	0	0	0	0	0	0	0	0	0	0	0	0	0	0	0	0	1	1	0	1	0	0	0	0	0	1	0	1	2	2	2	0	2	2	2	2	2	0	1	1
ID1204			FMTHMPT transferase			0	0	0	0	0	0	0	0	0	0	0	0	0	0	0	0	0	0	0	0	0	0	0	0	0	0	0	0	0	0	0	0	0	0	0	0	0	0	0	0	0	0	0	0
ID1205	K01499	Wood-Ljungdahl	mch; methenyltetrahydromethanopterin cyclohydrolase [EC:3.5.4.27]	KAAS		104	18.8406	0	0	0	0	0	0	0	0	0	0	0	0	0	0	0	0	1	1	1	0	0	1	0	0	0	0	0	1	1	1	1	1	1	0	2	2	2	1	1	0	2	1
ID1206			Methenyl-THMP cyclohydrolase			0	0	0	0	0	0	0	0	0	0	0	0	0	0	0	0	0	0	0	0	0	0	0	0	0	0	0	0	0	0	0	0	0	0	0	0	0	0	0	0	0	0	0	0
ID1207	K00319	Wood-Ljungdahl	mtd; methylenetetrahydromethanopterin dehydrogenase [EC:1.5.98.1]	KAAS		69	12.5	0	0	0	0	0	0	0	0	0	0	0	0	0	0	0	0	0	0	0	0	0	0	0	0	0	0	0	0	1	1	1	1	1	0	1	1	1	1	0	0	1	1
ID1208	K13942	Wood-Ljungdahl	hmd; 5,10-methenyltetrahydromethanopterin hydrogenase [EC:1.12.98.2]	KAAS		0	0	0	0	0	0	0	0	0	0	0	0	0	0	0	0	0	0	0	0	0	0	0	0	0	0	0	0	0	0	0	0	0	0	0	0	0	0	0	0	0	0	0	0
ID1209			Methylene-THMPT dehydrogenase			0	0	0	0	0	0	0	0	0	0	0	0	0	0	0	0	0	0	0	0	0	0	0	0	0	0	0	0	0	0	0	0	0	0	0	0	0	0	0	0	0	0	0	0
ID1210	K00320	Wood-Ljungdahl	mer; 5,10-methylenetetrahydromethanopterin reductase [EC:1.5.98.2]	KAAS		67	12.1377	0	0	0	0	0	0	0	0	0	0	0	0	0	0	0	0	0	0	0	0	0	0	0	0	0	0	0	1	1	1	1	1	0	1	0	2	0	1	0	0	2	1
ID1211			Methylene-THMP reductase			0	0	0	0	0	0	0	0	0	0	0	0	0	0	0	0	0	0	0	0	0	0	0	0	0	0	0	0	0	0	0	0	0	0	0	0	0	0	0	0	0	0	0	0
ID1212	K00577	Wood-Ljungdahl	mtrA; tetrahydromethanopterin S-methyltransferase subunit A [EC:2.1.1.86]	KAAS		30	5.43478	0	0	0	0	0	0	1	0	0	1	0	0	0	0	0	0	0	0	0	0	0	0	0	0	0	0	0	0	0	0	0	0	0	0	0	1	0	1	0	0	1	0
ID1213	K00578	Wood-Ljungdahl	mtrB; tetrahydromethanopterin S-methyltransferase subunit B [EC:2.1.1.86]	KAAS		3	0.543478	0	0	0	0	0	0	0	0	0	0	0	0	0	0	0	0	0	0	0	0	0	0	0	0	0	0	0	0	0	0	0	0	0	0	0	0	0	0	0	0	0	0
ID1214	K00579	Wood-Ljungdahl	mtrC; tetrahydromethanopterin S-methyltransferase subunit C [EC:2.1.1.86]	KAAS		11	1.99275	0	0	0	0	0	0	0	0	0	0	0	0	0	0	0	0	0	0	0	0	0	0	0	0	0	0	0	0	0	0	0	0	0	0	0	0	0	0	0	0	0	0
ID1215	K00580	Wood-Ljungdahl	mtrD; tetrahydromethanopterin S-methyltransferase subunit D [EC:2.1.1.86]	KAAS		11	1.99275	0	0	0	0	0	0	0	0	0	0	0	0	0	0	0	0	0	0	0	0	0	0	0	0	0	0	0	0	0	0	0	0	0	0	0	0	0	0	0	0	0	0
ID1216	K00581	Wood-Ljungdahl	mtrE; tetrahydromethanopterin S-methyltransferase subunit E [EC:2.1.1.86]	KAAS		12	2.17391	0	0	0	0	0	0	0	0	0	0	0	0	0	0	0	0	0	0	0	0	0	0	0	0	0	0	0	0	0	0	0	0	0	0	0	0	0	0	0	0	0	0
ID1217	K00582	Wood-Ljungdahl	mtrF; tetrahydromethanopterin S-methyltransferase subunit F [EC:2.1.1.86]	KAAS		1	0.181159	0	0	0	0	0	0	0	0	0	0	0	0	0	0	0	0	0	0	0	0	0	0	0	0	0	0	0	0	0	0	0	0	0	0	0	0	0	0	0	0	0	0
ID1218	K00583	Wood-Ljungdahl	mtrG; tetrahydromethanopterin S-methyltransferase subunit G [EC:2.1.1.86]	KAAS		3	0.543478	0	0	0	0	0	0	0	0	0	0	0	0	0	0	0	0	0	0	0	0	0	0	0	0	0	0	0	0	0	0	0	0	0	0	0	0	0	0	0	0	0	0
ID1219	K00584	Wood-Ljungdahl	mtrH; tetrahydromethanopterin S-methyltransferase subunit H [EC:2.1.1.86]	KAAS		66	11.9565	0	0	0	0	0	0	0	0	0	0	0	0	0	0	0	0	0	0	0	0	0	0	1	0	0	0	0	0	0	1	0	0	0	0	0	2	0	1	0	0	3	0
ID1220			THMP methyltranferase				0	0	0	0	0	0	0	0	0	0	0	0	0	0	0	0	0	0	0	0	0	0	0	0	0	0	0	0	0	0	0	0	0	0	0	0	0	0	0	0	0	0	0
ID1221		Methanogenesis				0	0	0	0	0	0	0	0	0	0	0	0	0	0	0	0	0	0	0	0	0	0	0	0	0	0	0	0	0	0	0	0	0	0	0	0	0	0	0	0	0	0	0	0
ID1222	K00399	Wood-Ljungdahl	mcrA; methyl-coenzyme M reductase alpha subunit [EC:2.8.4.1]	KAAS	mcrA	9	1.63043	0	0	0	0	0	0	0	0	0	0	0	0	0	0	0	0	0	0	0	0	0	0	0	0	0	0	0	0	0	0	0	0	0	0	0	0	0	0	0	0	0	0
ID1223	TIGR03256	Wood-Ljungdahl	mcr alpha, methyl-coenzyme M reductase	Hmmer	mcrA	9	1.63043	0	0	0	0	0	0	0	0	0	0	0	0	0	0	0	0	0	0	0	0	0	0	0	0	0	0	0	0	0	0	0	0	0	0	0	0	0	0	0	0	0	0
ID1224	K00400	Wood-Ljungdahl	K00400; methyl coenzyme M reductase system, component A2	KAAS		20	3.62319	0	0	0	0	0	0	0	0	0	0	0	0	0	0	0	0	0	0	0	0	0	0	0	0	0	0	0	0	0	0	0	0	0	0	1	0	1	0	0	0	0	0
ID1225	K00401	Wood-Ljungdahl	mcrB; methyl-coenzyme M reductase beta subunit [EC:2.8.4.1]	KAAS	mcrB	14	2.53623	0	0	0	0	0	0	0	0	0	0	0	0	0	0	0	0	0	0	0	0	0	0	0	0	0	0	0	0	1	0	0	0	0	0	0	0	0	0	0	0	1	0
ID1226	TIGR03257	Wood-Ljungdahl	mcr beta, methyl-coenzyme M reductase	Hmmer	mcrB	14	2.53623	0	0	0	0	0	0	0	0	0	0	0	0	0	0	0	0	0	0	0	0	0	0	0	0	0	0	0	0	1	0	0	0	0	0	0	0	0	0	0	0	1	0
ID1227	K00402	Wood-Ljungdahl	mcrG; methyl-coenzyme M reductase gamma subunit [EC:2.8.4.1]	KAAS	mcrG	11	1.99275	0	0	0	0	0	0	0	0	0	0	0	0	0	0	0	0	0	0	0	0	0	0	0	0	0	0	0	0	1	0	0	0	0	0	0	0	0	0	0	0	0	0
ID1228	TIGR03259	Wood-Ljungdahl	mcr gamma, methyl-coenzyme M reductase	Hmmer	mcrG	11	1.99275	0	0	0	0	0	0	0	0	0	0	0	0	0	0	0	0	0	0	0	0	0	0	0	0	0	0	0	0	1	0	0	0	0	0	0	0	0	0	0	0	0	0
ID1229			methyl-coenzyme M reductase			0	0	0	0	0	0	0	0	0	0	0	0	0	0	0	0	0	0	0	0	0	0	0	0	0	0	0	0	0	0	0	0	0	0	0	0	0	0	0	0	0	0	0	0
ID1230		Methanogenesis from methylated thiols					0	0	0	0	0	0	0	0	0	0	0	0	0	0	0	0	0	0	0	0	0	0	0	0	0	0	0	0	0	0	0	0	0	0	0	0	0	0	0	0	0	0	0
ID1231	K16954	Wood-Ljungdahl	mtsA; methylthiol:coenzyme M methyltransferase [EC:2.1.1.251]	KAAS		0	0	0	0	0	0	0	0	0	0	0	0	0	0	0	0	0	0	0	0	0	0	0	0	0	0	0	0	0	0	0	0	0	0	0	0	0	0	0	0	0	0	0	0
ID1232	K16955	Wood-Ljungdahl	mtsB; methylated-thiol--corrinoid protein	KAAS		0	0	0	0	0	0	0	0	0	0	0	0	0	0	0	0	0	0	0	0	0	0	0	0	0	0	0	0	0	0	0	0	0	0	0	0	0	0	0	0	0	0	0	0
ID1233							0	0	0	0	0	0	0	0	0	0	0	0	0	0	0	0	0	0	0	0	0	0	0	0	0	0	0	0	0	0	0	0	0	0	0	0	0	0	0	0	0	0	0
ID1234		Methanogenesis from methanol					0	0	0	0	0	0	0	0	0	0	0	0	0	0	0	0	0	0	0	0	0	0	0	0	0	0	0	0	0	0	0	0	0	0	0	0	0	0	0	0	0	0	0
ID1235	K14080	Wood-Ljungdahl	mtaA; [methyl-Co(III) methanol-specific corrinoid protein]:coenzyme M methyltransferase [EC:2.1.1.246]	KAAS		65	11.7754	0	0	0	0	0	0	0	0	0	0	0	0	0	0	0	0	0	0	0	0	0	0	0	0	0	0	0	0	0	0	0	0	0	0	0	1	0	0	0	0	2	1
ID1236	K04480	Wood-Ljungdahl	mtaB; methanol---5-hydroxybenzimidazolylcobamide Co-methyltransferase [EC:2.1.1.90]	KAAS		17	3.07971	0	0	0	0	0	0	0	0	0	0	0	0	0	0	0	0	0	0	0	0	0	0	0	0	0	0	0	0	0	0	0	0	0	0	0	0	0	0	0	0	0	0
ID1237	K14081	Wood-Ljungdahl	mtaC; methanol corrinoid protein	KAAS		2	0.362319	0	0	0	0	0	0	0	0	0	0	0	0	0	0	0	0	0	0	0	0	0	0	0	0	0	0	0	0	0	0	0	0	0	0	0	0	0	0	0	0	0	0
ID1238		Methanogenesis from amines					0	0	0	0	0	0	0	0	0	0	0	0	0	0	0	0	0	0	0	0	0	0	0	0	0	0	0	0	0	0	0	0	0	0	0	0	0	0	0	0	0	0	0
ID1239	K14082	Wood-Ljungdahl	mtbA; [methyl-Co(III) methylamine-specific corrinoid protein]:coenzyme M methyltransferase [EC:2.1.1.247]	KAAS		24	4.34783	0	0	0	0	0	0	0	0	0	0	0	0	0	0	0	0	0	0	0	0	0	0	0	0	0	0	0	0	0	0	0	0	0	1	0	0	0	0	0	0	0	0
ID1240	K14083	Wood-Ljungdahl	mttB; trimethylamine---corrinoid protein Co-methyltransferase [EC:2.1.1.250]	KAAS		88	15.942	0	0	0	0	0	0	0	0	0	0	0	0	0	0	0	0	0	0	0	0	0	0	0	0	0	0	0	0	0	0	0	0	0	0	0	0	0	0	0	0	0	1
ID1241	K14084	Wood-Ljungdahl	mttC; trimethylamine corrinoid protein	KAAS		53	9.60145	0	0	0	0	0	0	0	0	0	0	0	0	0	0	0	0	0	0	0	0	0	0	0	0	0	0	0	0	0	0	0	0	0	0	0	0	0	0	0	0	0	1
ID1242	K16178	Wood-Ljungdahl	mtbB; dimethylamine---corrinoid protein Co-methyltransferase [EC:2.1.1.249]	KAAS		12	2.17391	0	0	0	0	0	0	0	0	0	0	0	0	0	0	0	0	0	0	0	0	0	0	0	0	0	0	0	0	0	0	0	0	0	0	0	0	0	0	0	0	0	0
ID1243	K16179	Wood-Ljungdahl	mtbC; dimethylamine corrinoid protein	KAAS		71	12.8623	0	0	0	0	0	0	0	0	0	0	0	0	0	0	0	0	0	0	0	0	0	0	1	0	0	0	0	0	0	0	0	0	0	0	1	1	1	0	0	1	1	0
ID1244		Methanogenesis to acetate (needs ACDH)					0	0	0	0	0	0	0	0	0	0	0	0	0	0	0	0	0	0	0	0	0	0	0	0	0	0	0	0	0	0	0	0	0	0	0	0	0	0	0	0	0	0	0
ID1245	K01895	Wood-Ljungdahl	ACSS, acs; acetyl-CoA synthetase [EC:6.2.1.1]	KAAS		268	48.5507	0	0	0	0	0	1	2	0	1	0	0	1	0	0	0	1	2	1	1	2	2	1	0	0	0	0	0	2	0	2	0	2	1	1	0	1	0	1	0	1	1	1
ID1246							0	0	0	0	0	0	0	0	0	0	0	0	0	0	0	0	0	0	0	0	0	0	0	0	0	0	0	0	0	0	0	0	0	0	0	0	0	0	0	0	0	0	0
ID1247	K00625	Wood-Ljungdahl	E2.3.1.8, pta; phosphate acetyltransferase [EC:2.3.1.8]	KAAS		120	21.7391	0	0	0	0	0	0	0	0	0	0	0	0	0	0	0	0	0	0	0	0	0	0	0	0	0	0	0	0	0	0	0	0	0	0	0	0	0	0	0	0	0	0
ID1248	K13788	Wood-Ljungdahl	pta; phosphate acetyltransferase [EC:2.3.1.8]	KAAS		48	8.69565	0	0	0	0	0	0	0	0	0	0	0	0	0	0	0	0	0	0	0	0	0	0	0	0	0	0	0	0	0	0	0	0	0	0	0	0	0	0	0	0	0	0
ID1249	K15024	Wood-Ljungdahl	K15024; putative phosphotransacetylase [EC:2.3.1.8]	KAAS		16	2.89855	0	0	0	0	0	0	0	0	0	0	0	0	0	0	0	0	0	0	0	0	0	0	0	0	0	0	0	0	0	0	0	0	0	0	0	0	0	0	0	0	0	0
ID1250							0	0	0	0	0	0	0	0	0	0	0	0	0	0	0	0	0	0	0	0	0	0	0	0	0	0	0	0	0	0	0	0	0	0	0	0	0	0	0	0	0	0	0
ID1251	K00925	Wood-Ljungdahl	ackA; acetate kinase [EC:2.7.2.1]	KAAS		149	26.9928	0	0	0	0	0	0	0	0	0	0	0	0	0	0	0	0	0	0	0	0	0	0	0	0	0	0	0	0	0	0	0	0	0	0	0	0	0	0	0	0	0	0
ID1252						0	0	0	0	0	0	0	0	0	0	0	0	0	0	0	0	0	0	0	0	0	0	0	0	0	0	0	0	0	0	0	0	0	0	0	0	0	0	0	0	0	0	0	0
ID1253		Other C1 metabolism				0	0	0	0	0	0	0	0	0	0	0	0	0	0	0	0	0	0	0	0	0	0	0	0	0	0	0	0	0	0	0	0	0	0	0	0	0	0	0	0	0	0	0	0
ID1254							0	0	0	0	0	0	0	0	0	0	0	0	0	0	0	0	0	0	0	0	0	0	0	0	0	0	0	0	0	0	0	0	0	0	0	0	0	0	0	0	0	0	0
ID1255	K03520	C1-Metabolism	coxL, cutL; carbon-monoxide dehydrogenase large subunit [EC:1.2.7.4]	KAAS		21	3.80435	0	0	0	0	0	0	0	0	0	0	0	0	0	0	0	0	0	0	0	0	0	0	0	0	0	0	0	0	0	0	0	0	0	0	0	0	0	0	0	0	0	0
ID1256	coxM_alignment	C1-Metabolism	coxM, carbon monoxide dehydrogenase	Hmmer		135	24.4565	0	0	0	0	0	0	0	0	0	0	0	0	0	0	0	0	0	0	0	0	0	0	0	0	0	1	0	0	0	0	0	0	0	0	0	0	0	0	0	0	0	0
ID1257	K03519	C1-Metabolism	coxM, cutM; carbon-monoxide dehydrogenase medium subunit [EC:1.2.7.4]	KAAS		82	14.8551	0	0	0	0	0	0	0	0	0	0	0	0	0	0	0	0	0	0	0	0	0	0	0	0	0	1	0	0	0	0	0	0	0	0	0	0	0	0	0	0	0	0
ID1258	coxS_alignment	C1-Metabolism	coxS, carbon monoxide dehydrogenase	Hmmer		116	21.0145	0	0	0	0	0	0	0	0	0	0	0	0	0	0	0	0	0	0	0	0	0	0	0	0	0	1	0	0	0	0	0	0	0	0	0	0	0	0	0	0	0	0
ID1259	K03518	C1-Metabolism	coxS; aerobic carbon-monoxide dehydrogenase small subunit [EC:1.2.7.4]	KAAS		144	26.087	0	0	0	0	0	0	0	0	0	0	0	0	0	0	0	0	0	0	0	0	0	0	0	0	0	1	0	0	0	0	0	0	0	0	0	0	0	0	0	0	0	0
ID1260						0	0	0	0	0	0	0	0	0	0	0	0	0	0	0	0	0	0	0	0	0	0	0	0	0	0	0	0	0	0	0	0	0	0	0	0	0	0	0	0	0	0	0	0
ID1261	TIGR02819	C1-Metabolism	formaldehyde dehydrogenase, glutathione-independent	Hmmer		0	0	0	0	0	0	0	0	0	0	0	0	0	0	0	0	0	0	0	0	0	0	0	0	0	0	0	0	0	0	0	0	0	0	0	0	0	0	0	0	0	0	0	0
ID1262			formaldehyde dehydrogenase			0	0	0	0	0	0	0	0	0	0	0	0	0	0	0	0	0	0	0	0	0	0	0	0	0	0	0	0	0	0	0	0	0	0	0	0	0	0	0	0	0	0	0	0
ID1263	TIGR03126	C1-Metabolism	fae, formaldehyde-activating enzyme	Hmmer		70	12.6812	0	0	0	0	0	0	0	0	0	0	0	0	0	0	0	1	1	1	1	0	0	1	0	0	0	0	2	1	1	1	1	1	1	0	2	1	1	2	1	0	2	2
ID1264	K10713	C1-Metabolism	fae; 5,6,7,8-tetrahydromethanopterin hydro-lyase [EC:4.2.1.147]	KAAS		12	2.17391	0	0	0	0	0	0	0	0	0	0	0	0	0	0	0	0	0	0	0	0	0	0	0	0	0	0	0	0	0	0	0	0	0	0	0	1	1	1	0	0	0	0
ID1265	K13812	C1-Metabolism	fae-hps; bifunctional enzyme Fae/Hps [EC:4.2.1.147 4.1.2.43]	KAAS		48	8.69565	0	0	0	0	0	0	0	0	0	0	0	0	0	0	0	1	1	1	1	0	0	1	0	0	0	0	0	1	1	1	1	1	1	0	1	0	1	0	1	1	0	0
ID1266						0	0	0	0	0	0	0	0	0	0	0	0	0	0	0	0	0	0	0	0	0	0	0	0	0	0	0	0	0	0	0	0	0	0	0	0	0	0	0	0	0	0	0	0
ID1267	TIGR03119	C1-Metabolism	Formylmethanofuran:tetrahyromethanopterin formyltransferase	Hmmer		100	18.1159	0	0	0	0	0	0	0	0	0	0	0	0	0	0	0	0	0	0	1	1	0	1	0	0	0	0	0	0	0	1	2	2	2	0	2	2	2	2	2	0	1	1
ID1268	K00672		ftr; formylmethanofuran--tetrahydromethanopterin N-formyltransferase [EC:2.3.1.101]	KAAS		103	18.6594	0	0	0	0	0	0	0	0	0	0	0	0	0	0	0	0	0	0	1	1	0	1	0	0	0	0	0	1	0	1	2	2	2	0	2	2	2	2	2	0	1	1
ID1269						0	0	0	0	0	0	0	0	0	0	0	0	0	0	0	0	0	0	0	0	0	0	0	0	0	0	0	0	0	0	0	0	0	0	0	0	0	0	0	0	0	0	0	0
ID1270	TIGR03120	C1-Metabolism	methenyltetrahydromethanopterin cyclohydrolase	Hmmer		100	18.1159	0	0	0	0	0	0	0	0	0	0	0	0	0	0	0	0	1	1	1	0	0	1	0	0	0	0	0	1	1	0	1	1	1	0	2	2	2	1	1	0	2	1
ID1271	K01499	C1-Metabolism	mch; methenyltetrahydromethanopterin cyclohydrolase [EC:3.5.4.27]	KAAS		104	18.8406	0	0	0	0	0	0	0	0	0	0	0	0	0	0	0	0	1	1	1	0	0	1	0	0	0	0	0	1	1	1	1	1	1	0	2	2	2	1	1	0	2	1
ID1272						0	0	0	0	0	0	0	0	0	0	0	0	0	0	0	0	0	0	0	0	0	0	0	0	0	0	0	0	0	0	0	0	0	0	0	0	0	0	0	0	0	0	0	0
ID1273	TIGR02818	C1-Metabolism	S-(hydroxymethyl)glutathione dehydrogenase	Hmmer		16	2.89855	0	0	0	0	0	0	0	0	0	0	0	0	0	0	0	0	0	0	0	0	0	0	0	0	0	0	0	0	0	0	0	0	0	0	0	0	0	0	0	0	0	0
ID1274	K00121	C1-Metabolism	frmA, ADH5, adhC; S-(hydroxymethyl)glutathione dehydrogenase / alcohol dehydrogenase [EC:1.1.1.284 1.1.1.1]	KAAS		55	9.96377	0	0	0	0	0	0	0	0	0	0	0	0	0	0	0	0	0	0	0	0	0	0	0	0	0	0	0	0	0	0	0	0	0	0	0	0	0	0	0	0	0	0
ID1275						0	0	0	0	0	0	0	0	0	0	0	0	0	0	0	0	0	0	0	0	0	0	0	0	0	0	0	0	0	0	0	0	0	0	0	0	0	0	0	0	0	0	0	0
ID1276	TIGR03451	C1-Metabolism	S-(hydroxymethyl)mycothiol dehydrogenase	Hmmer		1	0.181159	0	0	0	0	0	0	0	0	0	0	0	0	0	0	0	0	0	0	0	0	0	0	0	0	0	0	0	0	0	0	0	0	0	0	0	0	0	0	0	0	0	0
ID1277	K00153	C1-Metabolism	E1.1.1.306; S-(hydroxymethyl)mycothiol dehydrogenase [EC:1.1.1.306]	KAAS		5	0.905797	0	0	0	0	0	0	0	0	0	0	0	0	0	0	0	0	0	0	0	0	0	0	0	0	0	0	0	0	0	0	0	0	0	0	0	0	0	0	0	0	0	0
ID1278						0	0	0	0	0	0	0	0	0	0	0	0	0	0	0	0	0	0	0	0	0	0	0	0	0	0	0	0	0	0	0	0	0	0	0	0	0	0	0	0	0	0	0	0
ID1279	TIGR02821	C1-Metabolism	S-formylglutathione hydrolase	Hmmer		7	1.26812	0	0	0	0	0	0	0	0	0	0	0	0	0	0	0	0	0	0	0	0	0	0	0	0	0	0	0	0	0	0	0	0	0	0	0	0	0	0	0	0	0	0
ID1280	K01070	C1-Metabolism	frmB, ESD, fghA; S-formylglutathione hydrolase [EC:3.1.2.12]	KAAS		7	1.26812	0	0	0	0	0	0	0	0	0	0	0	0	0	0	0	0	0	0	0	0	0	0	0	0	0	0	0	0	0	0	0	0	0	0	0	0	0	0	0	0	0	0
ID1281						0	0	0	0	0	0	0	0	0	0	0	0	0	0	0	0	0	0	0	0	0	0	0	0	0	0	0	0	0	0	0	0	0	0	0	0	0	0	0	0	0	0	0	0
ID1282	TIGR01591	C1-Metabolism	formate dehydrogenase, alpha subunit	Hmmer		118	21.3768	0	0	0	0	0	0	0	0	0	0	0	0	0	0	0	0	0	0	0	0	0	0	0	0	0	0	0	0	0	0	0	0	0	1	0	0	0	0	0	0	0	0
ID1283	K00123	C1-Metabolism	fdoG, fdfH; formate dehydrogenase major subunit [EC:1.2.1.2]	KAAS		239	43.2971	0	0	0	0	0	1	1	0	0	1	0	0	0	0	0	0	0	0	0	0	0	0	1	0	0	0	0	1	0	1	1	2	0	1	1	0	1	1	1	1	0	1
ID1284	TIGR01582	C1-Metabolism	formate dehydrogenase, beta subunit	Hmmer		33	5.97826	0	0	0	0	0	0	0	0	0	0	0	0	0	0	0	0	0	0	0	0	0	0	0	0	0	0	0	0	0	0	0	0	0	0	0	0	0	0	0	0	0	0
ID1285	K00124	C1-Metabolism	fdoH; formate dehydrogenase iron-sulfur subunit	KAAS		144	26.087	1	0	0	0	0	0	0	0	0	0	0	0	0	0	0	0	0	0	0	0	0	0	0	0	0	0	0	1	0	0	0	0	0	0	0	0	0	0	0	0	0	0
ID1286	TIGR01583	C1-Metabolism	formate dehydrogenase, gamma subunit	Hmmer		39	7.06522	0	0	0	0	0	0	0	0	0	0	0	0	0	0	0	0	0	0	0	0	0	0	0	0	0	0	0	0	0	0	0	0	0	0	0	0	0	0	0	0	0	0
ID1287	K00125	C1-Metabolism	E1.2.1.2B2; formate dehydrogenase, beta subunit [EC:1.2.1.2]	KAAS		75	13.587	0	0	0	0	0	0	0	1	0	0	0	0	0	0	1	1	1	1	0	0	0	0	0	0	0	0	0	0	0	0	1	0	0	0	0	0	0	0	0	1	0	0
ID1288	K00126	C1-Metabolism	fdsD; formate dehydrogenase subunit delta [EC:1.2.1.2]	KAAS		0	0	0	0	0	0	0	0	0	0	0	0	0	0	0	0	0	0	0	0	0	0	0	0	0	0	0	0	0	0	0	0	0	0	0	0	0	0	0	0	0	0	0	0
ID1289	K00127	C1-Metabolism	fdoI; formate dehydrogenase subunit gamma	KAAS		31	5.61594	0	0	0	0	0	0	0	0	0	0	0	0	0	0	0	0	0	0	0	0	0	0	0	0	0	0	0	0	0	0	0	1	0	0	0	0	0	0	0	0	0	0
ID1290						0	0	0	0	0	0	0	0	0	0	0	0	0	0	0	0	0	0	0	0	0	0	0	0	0	0	0	0	0	0	0	0	0	0	0	0	0	0	0	0	0	0	0	0
ID1291	TIGR04266	C1-Metabolism	NDMA-dependent methanol dehydrogenase EC 1.1.1.244	Hmmer		0	0	0	0	0	0	0	0	0	0	0	0	0	0	0	0	0	0	0	0	0	0	0	0	0	0	0	0	0	0	0	0	0	0	0	0	0	0	0	0	0	0	0	0
ID1292	TIGR04266	C1-Metabolism	methanol dehydrogenae	KAAS		0	0	0	0	0	0	0	0	0	0	0	0	0	0	0	0	0	0	0	0	0	0	0	0	0	0	0	0	0	0	0	0	0	0	0	0	0	0	0	0	0	0	0	0
ID1293	pqq_xoxF_mxaF_alignment	C1-Metabolism	pqq, methanol dehydrogenase	Hmmer		15	2.71739	0	0	0	0	0	0	0	0	0	0	0	0	0	0	0	0	0	0	0	0	0	0	0	0	0	0	0	0	0	0	0	0	0	0	0	0	0	0	0	0	0	0
ID1294	K14028	C1-Metabolism	mdh1, mxaF; methanol dehydrogenase (cytochrome c) subunit 1 [EC:1.1.2.7]	KAAS		0	0	0	0	0	0	0	0	0	0	0	0	0	0	0	0	0	0	0	0	0	0	0	0	0	0	0	0	0	0	0	0	0	0	0	0	0	0	0	0	0	0	0	0
ID1295	K14029	C1-Metabolism	mdh2, mxaI; methanol dehydrogenase (cytochrome c) subunit 2 [EC:1.1.2.7]	KAAS		0	0	0	0	0	0	0	0	0	0	0	0	0	0	0	0	0	0	0	0	0	0	0	0	0	0	0	0	0	0	0	0	0	0	0	0	0	0	0	0	0	0	0	0
ID1296						0	0	0	0	0	0	0	0	0	0	0	0	0	0	0	0	0	0	0	0	0	0	0	0	0	0	0	0	0	0	0	0	0	0	0	0	0	0	0	0	0	0	0	0
ID1297	TIGR02659	C1-Metabolism	madA, methylamine dehydrogenase	Hmmer		6	1.08696	0	0	0	0	0	0	0	0	0	0	0	0	0	0	0	0	0	0	0	0	0	0	0	0	0	0	0	0	0	0	0	0	0	0	0	0	0	0	0	0	0	0
ID1298	K15228	C1-Metabolism	mauA; methylamine dehydrogenase light chain [EC:1.4.9.1]	KAAS		6	1.08696	0	0	0	0	0	0	0	0	0	0	0	0	0	0	0	0	0	0	0	0	0	0	0	0	0	0	0	0	0	0	0	0	0	0	0	0	0	0	0	0	0	0
ID1299	TIGR02658	C1-Metabolism	madB, methylamine dehydrogenase	Hmmer		6	1.08696	0	0	0	0	0	0	0	0	0	0	0	0	0	0	0	0	0	0	0	0	0	0	0	0	0	0	0	0	0	0	0	0	0	0	0	0	0	0	0	0	0	0
ID1300	K15229	C1-Metabolism	mauB; methylamine dehydrogenase heavy chain [EC:1.4.9.1]	KAAS		5	0.905797	0	0	0	0	0	0	0	0	0	0	0	0	0	0	0	0	0	0	0	0	0	0	0	0	0	0	0	0	0	0	0	0	0	0	0	0	0	0	0	0	0	0
ID1301			Methylamine dehydrogenase			0	0	0	0	0	0	0	0	0	0	0	0	0	0	0	0	0	0	0	0	0	0	0	0	0	0	0	0	0	0	0	0	0	0	0	0	0	0	0	0	0	0	0	0
ID1302						0	0	0	0	0	0	0	0	0	0	0	0	0	0	0	0	0	0	0	0	0	0	0	0	0	0	0	0	0	0	0	0	0	0	0	0	0	0	0	0	0	0	0	0
ID1303		Rubisco				0	0	0	0	0	0	0	0	0	0	0	0	0	0	0	0	0	0	0	0	0	0	0	0	0	0	0	0	0	0	0	0	0	0	0	0	0	0	0	0	0	0	0	0
ID1304						0	0	0	0	0	0	0	0	0	0	0	0	0	0	0	0	0	0	0	0	0	0	0	0	0	0	0	0	0	0	0	0	0	0	0	0	0	0	0	0	0	0	0	0
ID1305	K01601	Rubisco	rbcL; ribulose-bisphosphate carboxylase large chain [EC:4.1.1.39]	KAAS	Rubisco	140	25.3623	1	1	1	1	1	0	0	1	1	0	1	1	1	0	1	1	1	1	1	1	0	1	0	0	0	1	1	1	0	1	1	1	1	1	0	0	0	0	0	1	1	0
ID1306	K01602	Rubisco	rbcS; ribulose-bisphosphate carboxylase small chain [EC:4.1.1.39]	KAAS	Rubisco	3	0.543478	0	0	0	0	0	0	0	0	0	0	0	0	0	0	0	0	0	0	0	0	0	0	0	0	0	0	0	0	0	0	0	0	0	0	0	0	0	0	0	0	0	0
ID1307	rubisco_form_I_alignment	Rubisco	Rubisco Form I	Hmmer	Rubisco	3	0.543478	0	0	0	0	0	0	0	0	0	0	0	0	0	0	0	0	0	0	0	0	0	0	0	0	0	0	0	0	0	0	0	0	0	0	0	0	0	0	0	0	0	0
ID1308	rubisco_form_II_alignment	Rubisco	Rubisco Form II	Hmmer	Rubisco	15	2.71739	0	0	0	0	0	0	0	0	0	0	0	0	0	0	0	0	0	0	0	0	0	0	0	0	0	0	0	0	0	0	0	0	0	0	0	0	0	0	0	0	0	0
ID1309	rubisco_form_II_III_alignment	Rubisco	Rubisco Form II/III	Hmmer	Rubisco	2	0.362319	0	0	0	0	0	0	0	0	0	0	0	0	0	0	0	0	0	0	0	0	0	0	0	0	0	0	0	0	0	0	0	0	0	0	0	0	0	0	0	0	0	0
ID1310	rubisco_form_III_alignment	Rubisco	Rubisco Form III	Hmmer	Rubisco	110	19.9275	0	1	1	1	2	0	0	1	1	0	1	1	1	0	1	1	1	1	1	1	0	1	0	0	0	1	1	1	0	1	1	1	1	1	0	0	0	0	0	1	0	0
ID1311			rubisco			0	0	0	0	0	0	0	0	0	0	0	0	0	0	0	0	0	0	0	0	0	0	0	0	0	0	0	0	0	0	0	0	0	0	0	0	0	0	0	0	0	0	0	0
ID1312	K00927	Rubisco	PGK, pgk; phosphoglycerate kinase [EC:2.7.2.3]	KAAS		405	73.3696	0	0	0	0	0	1	1	1	0	0	1	0	2	0	0	1	1	1	1	0	0	1	0	0	1	0	1	1	1	1	1	0	1	2	1	1	1	1	0	1	1	1
ID1313			phosphoglycerate kinase			0	0	0	0	0	0	0	0	0	0	0	0	0	0	0	0	0	0	0	0	0	0	0	0	0	0	0	0	0	0	0	0	0	0	0	0	0	0	0	0	0	0	0	0
ID1314	K00134	Rubisco	GAPDH, gapA; glyceraldehyde 3-phosphate dehydrogenase [EC:1.2.1.12]	KAAS		273	49.4565	0	0	0	0	0	1	0	0	0	0	0	0	1	0	0	1	0	1	1	0	1	1	0	0	0	0	0	0	0	0	0	0	0	0	0	0	0	1	0	1	0	0
ID1315	K00150	Rubisco	gap2; glyceraldehyde-3-phosphate dehydrogenase (NAD(P)) [EC:1.2.1.59]	KAAS		153	27.7174	0	0	0	0	0	0	1	1	0	0	0	1	0	1	0	0	1	0	0	1	0	0	0	1	1	1	1	0	1	1	1	1	0	1	0	1	0	0	0	0	1	0
ID1316			glyceraraldehyde-3-phosphate dehydrogenase			0	0	0	0	0	0	0	0	0	0	0	0	0	0	0	0	0	0	0	0	0	0	0	0	0	0	0	0	0	0	0	0	0	0	0	0	0	0	0	0	0	0	0	0
ID1317	K01622	Rubisco	K01622; fructose 1,6-bisphosphate aldolase/phosphatase [EC:4.1.2.13 3.1.3.11]	KAAS		193	34.9638	0	1	0	1	1	0	1	0	1	0	1	1	0	1	0	1	1	1	1	1	0	1	0	1	1	1	1	1	0	0	1	0	1	1	0	1	0	1	0	0	1	1
ID1318	K01623	Rubisco	ALDO; fructose-bisphosphate aldolase, class I [EC:4.1.2.13]	KAAS		14	2.53623	0	0	0	0	0	0	0	0	0	0	0	0	0	0	0	0	0	0	0	0	0	0	0	0	0	0	0	0	0	0	0	0	0	0	0	0	0	0	0	0	0	0
ID1319	K01624	Rubisco	FBA, fbaA; fructose-bisphosphate aldolase, class II [EC:4.1.2.13]	KAAS		165	29.8913	0	0	0	0	0	0	0	0	0	0	0	0	0	0	0	0	0	0	0	0	0	0	0	0	0	0	0	0	0	0	0	0	0	0	0	0	0	0	0	0	0	0
ID1320	K11645	Rubisco	fbaB; fructose-bisphosphate aldolase, class I [EC:4.1.2.13]	KAAS		89	16.1232	0	0	0	0	0	0	0	0	0	0	0	0	1	0	0	0	0	0	0	0	0	0	0	0	0	0	0	1	0	0	1	0	1	1	0	0	0	0	0	0	0	0
ID1321	K16305	Rubisco	K16305; fructose-bisphosphate aldolase / 6-deoxy-5-ketofructose 1-phosphate synthase [EC:4.1.2.13 2.2.1.11]	KAAS		6	1.08696	0	0	0	0	0	0	0	0	0	1	0	0	0	0	0	0	0	0	0	0	0	0	0	0	0	0	0	0	0	0	0	0	0	0	0	0	0	0	0	0	0	0
ID1322	K16306	Rubisco	K16306; fructose-bisphosphate aldolase / 2-amino-3,7-dideoxy-D-threo-hept-6-ulosonate synthase [EC:4.1.2.13 2.2.1.10]	KAAS		117	21.1957	0	0	0	0	0	0	0	0	0	0	0	0	0	0	1	1	0	1	1	0	1	1	0	0	0	0	0	1	1	0	1	0	1	1	0	0	0	1	0	0	1	1
ID1323			fructose 1,6-bisphosphate aldolase			0	0	0	0	0	0	0	0	0	0	0	0	0	0	0	0	0	0	0	0	0	0	0	0	0	0	0	0	0	0	0	0	0	0	0	0	0	0	0	0	0	0	0	0
ID1324	K01622	Rubisco	K01622; fructose 1,6-bisphosphate aldolase/phosphatase [EC:4.1.2.13 3.1.3.11]	KAAS		193	34.9638	0	1	0	1	1	0	1	0	1	0	1	1	0	1	0	1	1	1	1	1	0	1	0	1	1	1	1	1	0	0	1	0	1	1	0	1	0	1	0	0	1	1
ID1325	K02446	Rubisco	glpX; fructose-1,6-bisphosphatase II [EC:3.1.3.11]	KAAS		25	4.52899	0	0	0	0	0	0	0	0	0	0	0	0	0	0	0	0	0	0	0	0	0	0	0	0	0	0	0	0	0	0	0	0	0	0	0	0	0	0	0	0	0	0
ID1326	K03841	Rubisco	FBP, fbp; fructose-1,6-bisphosphatase I [EC:3.1.3.11]	KAAS		71	12.8623	0	0	0	0	0	0	0	0	0	1	0	0	0	0	0	0	0	0	0	0	0	0	0	0	0	0	0	0	0	0	0	0	0	0	0	0	0	0	0	0	0	0
ID1327	K04041	Rubisco	fbp3; fructose-1,6-bisphosphatase III [EC:3.1.3.11]	KAAS		14	2.53623	0	0	0	0	0	0	0	0	0	0	0	0	0	0	0	0	0	0	0	0	0	0	0	0	0	0	0	0	0	0	0	0	0	0	0	0	0	0	0	0	0	0
ID1328			fructose-1,6-bisphosphatase			0	0	0	0	0	0	0	0	0	0	0	0	0	0	0	0	0	0	0	0	0	0	0	0	0	0	0	0	0	0	0	0	0	0	0	0	0	0	0	0	0	0	0	0
ID1329	K00615	Rubisco	E2.2.1.1, tktA, tktB; transketolase [EC:2.2.1.1]	KAAS		324	58.6957	0	2	0	2	2	0	0	0	0	0	2	0	0	0	0	0	0	0	0	0	0	0	0	0	0	0	0	0	0	0	0	0	0	0	0	1	0	3	0	0	1	1
ID1330			transketolase			0	0	0	0	0	0	0	0	0	0	0	0	0	0	0	0	0	0	0	0	0	0	0	0	0	0	0	0	0	0	0	0	0	0	0	0	0	0	0	0	0	0	0	0
ID1331	K01622	Rubisco	K01622; fructose 1,6-bisphosphate aldolase/phosphatase [EC:4.1.2.13 3.1.3.11]	KAAS		193	34.9638	0	1	0	1	1	0	1	0	1	0	1	1	0	1	0	1	1	1	1	1	0	1	0	1	1	1	1	1	0	0	1	0	1	1	0	1	0	1	0	0	1	1
ID1332	K01623	Rubisco	ALDO; fructose-bisphosphate aldolase, class I [EC:4.1.2.13]	KAAS		14	2.53623	0	0	0	0	0	0	0	0	0	0	0	0	0	0	0	0	0	0	0	0	0	0	0	0	0	0	0	0	0	0	0	0	0	0	0	0	0	0	0	0	0	0
ID1333	K01624	Rubisco	FBA, fbaA; fructose-bisphosphate aldolase, class II [EC:4.1.2.13]	KAAS		165	29.8913	0	0	0	0	0	0	0	0	0	0	0	0	0	0	0	0	0	0	0	0	0	0	0	0	0	0	0	0	0	0	0	0	0	0	0	0	0	0	0	0	0	0
ID1334	K11645	Rubisco	fbaB; fructose-bisphosphate aldolase, class I [EC:4.1.2.13]	KAAS		89	16.1232	0	0	0	0	0	0	0	0	0	0	0	0	1	0	0	0	0	0	0	0	0	0	0	0	0	0	0	1	0	0	1	0	1	1	0	0	0	0	0	0	0	0
ID1335	K16305	Rubisco	K16305; fructose-bisphosphate aldolase / 6-deoxy-5-ketofructose 1-phosphate synthase [EC:4.1.2.13 2.2.1.11]	KAAS		6	1.08696	0	0	0	0	0	0	0	0	0	1	0	0	0	0	0	0	0	0	0	0	0	0	0	0	0	0	0	0	0	0	0	0	0	0	0	0	0	0	0	0	0	0
ID1336	K16306	Rubisco	K16306; fructose-bisphosphate aldolase / 2-amino-3,7-dideoxy-D-threo-hept-6-ulosonate synthase [EC:4.1.2.13 2.2.1.10]	KAAS		117	21.1957	0	0	0	0	0	0	0	0	0	0	0	0	0	0	1	1	0	1	1	0	1	1	0	0	0	0	0	1	1	0	1	0	1	1	0	0	0	1	0	0	1	1
ID1337			fructose 1,6-bisphosphate aldolase			0	0	0	0	0	0	0	0	0	0	0	0	0	0	0	0	0	0	0	0	0	0	0	0	0	0	0	0	0	0	0	0	0	0	0	0	0	0	0	0	0	0	0	0
ID1338	K01100	Rubisco	E3.1.3.37; sedoheptulose-bisphosphatase [EC:3.1.3.37]	KAAS		0	0	0	0	0	0	0	0	0	0	0	0	0	0	0	0	0	0	0	0	0	0	0	0	0	0	0	0	0	0	0	0	0	0	0	0	0	0	0	0	0	0	0	0
ID1339	K01086	Rubisco	fbp-SEBP; fructose-1,6-bisphosphatase I / sedoheptulose-1,7-bisphosphatase [EC:3.1.3.11 3.1.3.37]	KAAS		0	0	0	0	0	0	0	0	0	0	0	0	0	0	0	0	0	0	0	0	0	0	0	0	0	0	0	0	0	0	0	0	0	0	0	0	0	0	0	0	0	0	0	0
ID1340	K11532	Rubisco	glpX-SEBP; fructose-1,6-bisphosphatase II / sedoheptulose-1,7-bisphosphatase [EC:3.1.3.11 3.1.3.37]	KAAS		0	0	0	0	0	0	0	0	0	0	0	0	0	0	0	0	0	0	0	0	0	0	0	0	0	0	0	0	0	0	0	0	0	0	0	0	0	0	0	0	0	0	0	0
ID1341						0	0	0	0	0	0	0	0	0	0	0	0	0	0	0	0	0	0	0	0	0	0	0	0	0	0	0	0	0	0	0	0	0	0	0	0	0	0	0	0	0	0	0	0
ID1342	K00615	Rubisco	E2.2.1.1, tktA, tktB; transketolase [EC:2.2.1.1]	KAAS		324	58.6957	0	2	0	2	2	0	0	0	0	0	2	0	0	0	0	0	0	0	0	0	0	0	0	0	0	0	0	0	0	0	0	0	0	0	0	1	0	3	0	0	1	1
ID1343			transketolase			0	0	0	0	0	0	0	0	0	0	0	0	0	0	0	0	0	0	0	0	0	0	0	0	0	0	0	0	0	0	0	0	0	0	0	0	0	0	0	0	0	0	0	0
ID1344	K01807	Rubisco	rpiA; ribose 5-phosphate isomerase A [EC:5.3.1.6]	KAAS		206	37.3188	0	0	0	0	0	0	0	0	0	0	0	0	0	0	1	1	1	1	1	0	0	1	1	1	0	1	1	1	0	1	1	1	2	1	1	1	1	1	0	2	1	1
ID1345	K01808	Rubisco	rpiB; ribose 5-phosphate isomerase B [EC:5.3.1.6]	KAAS		221	40.0362	0	0	0	0	0	0	0	0	0	0	0	1	0	0	0	0	0	0	0	0	0	0	0	0	0	0	0	0	0	0	0	0	0	0	0	0	0	0	0	0	0	0
ID1346			ribose-5-phosphate isomerase			0	0	0	0	0	0	0	0	0	0	0	0	0	0	0	0	0	0	0	0	0	0	0	0	0	0	0	0	0	0	0	0	0	0	0	0	0	0	0	0	0	0	0	0
ID1347	K00855	Rubisco	PRK, prkB; phosphoribulokinase [EC:2.7.1.19]	KAAS		26	4.71014	0	0	0	0	0	0	0	0	0	0	0	0	0	0	0	0	0	0	0	0	0	0	0	0	0	0	0	1	0	1	0	0	0	0	0	0	0	0	0	0	0	0
ID1348			phosphoribulokinase			0	0	0	0	0	0	0	0	0	0	0	0	0	0	0	0	0	0	0	0	0	0	0	0	0	0	0	0	0	0	0	0	0	0	0	0	0	0	0	0	0	0	0	0
ID1349						0	0	0	0	0	0	0	0	0	0	0	0	0	0	0	0	0	0	0	0	0	0	0	0	0	0	0	0	0	0	0	0	0	0	0	0	0	0	0	0	0	0	0	0
ID1350		3-hydroxypropionate/4-hydroxybutyrate CO2 fixation				0	0	0	0	0	0	0	0	0	0	0	0	0	0	0	0	0	0	0	0	0	0	0	0	0	0	0	0	0	0	0	0	0	0	0	0	0	0	0	0	0	0	0	0
ID1351						0	0	0	0	0	0	0	0	0	0	0	0	0	0	0	0	0	0	0	0	0	0	0	0	0	0	0	0	0	0	0	0	0	0	0	0	0	0	0	0	0	0	0	0
ID1352	K01946	HP/HB	ACACB; acetyl-CoA carboxylase / biotin carboxylase 2 [EC:6.4.1.2 6.3.4.14]	KAAS		0	0	0	0	0	0	0	0	0	0	0	0	0	0	0	0	0	0	0	0	0	0	0	0	0	0	0	0	0	0	0	0	0	0	0	0	0	0	0	0	0	0	0	0
ID1353	K02160	HP/HB	accB, bccP; acetyl-CoA carboxylase biotin carboxyl carrier protein	KAAS		135	24.4565	0	0	0	0	0	0	0	0	0	0	0	0	0	0	0	0	0	0	0	0	0	0	0	0	0	0	0	0	0	0	0	0	0	0	0	0	0	0	0	0	0	0
ID1354	K01961	HP/HB	accC; acetyl-CoA carboxylase, biotin carboxylase subunit [EC:6.4.1.2 6.3.4.14]	KAAS		199	36.0507	0	0	0	0	0	0	0	0	0	0	0	0	0	0	0	0	0	0	0	0	0	0	0	0	0	0	0	0	0	0	0	0	0	0	0	0	0	0	0	0	0	0
ID1355	K01962	HP/HB	accA; acetyl-CoA carboxylase carboxyl transferase subunit alpha [EC:6.4.1.2]	KAAS		158	28.6232	0	0	0	0	0	0	0	0	0	0	0	0	0	0	0	0	0	0	0	0	0	0	0	0	0	0	0	0	0	0	0	0	0	0	0	0	0	0	0	0	0	0
ID1356	K01963	HP/HB	accD; acetyl-CoA carboxylase carboxyl transferase subunit beta [EC:6.4.1.2]	KAAS		164	29.7101	0	0	0	0	0	0	0	0	0	0	0	0	0	0	0	0	0	0	0	0	0	0	0	0	0	0	0	0	0	0	0	0	0	0	0	0	0	0	0	0	0	0
ID1357	K01964	HP/HB	K01964; acetyl-CoA/propionyl-CoA carboxylase [EC:6.4.1.2 6.4.1.3]	KAAS		0	0	0	0	0	0	0	0	0	0	0	0	0	0	0	0	0	0	0	0	0	0	0	0	0	0	0	0	0	0	0	0	0	0	0	0	0	0	0	0	0	0	0	0
ID1358	K11262	HP/HB	ACACA; acetyl-CoA carboxylase / biotin carboxylase 1 [EC:6.4.1.2 6.3.4.14]	KAAS		0	0	0	0	0	0	0	0	0	0	0	0	0	0	0	0	0	0	0	0	0	0	0	0	0	0	0	0	0	0	0	0	0	0	0	0	0	0	0	0	0	0	0	0
ID1359	K11263	HP/HB	bccA; acetyl-CoA/propionyl-CoA carboxylase, biotin carboxylase, biotin carboxyl carrier protein [EC:6.4.1.2 6.4.1.3 6.3.4.14]	KAAS		4	0.724638	0	0	0	0	0	0	0	0	0	0	0	0	0	0	0	0	0	0	0	0	0	0	0	0	0	0	0	0	0	0	0	0	0	0	0	0	0	1	0	0	0	1
ID1360	K15036	HP/HB	K15036; acetyl-CoA/propionyl-CoA carboxylase [EC:6.4.1.2 6.4.1.3]	KAAS		5	0.905797	0	0	0	0	0	0	0	0	0	0	0	0	0	0	0	0	0	0	0	0	0	0	0	0	0	0	0	0	0	0	0	0	0	0	0	0	0	0	0	0	0	0
ID1361	K18472	HP/HB	accD6; acetyl-CoA/propionyl-CoA carboxylase carboxyl transferase subunit [EC:6.4.1.2 6.4.1.3]	KAAS		0	0	0	0	0	0	0	0	0	0	0	0	0	0	0	0	0	0	0	0	0	0	0	0	0	0	0	0	0	0	0	0	0	0	0	0	0	0	0	0	0	0	0	0
ID1362	K18603	HP/HB	K18603; acetyl-CoA/propionyl-CoA carboxylase [EC:6.4.1.2 6.4.1.3]	KAAS		0	0	0	0	0	0	0	0	0	0	0	0	0	0	0	0	0	0	0	0	0	0	0	0	0	0	0	0	0	0	0	0	0	0	0	0	0	0	0	0	0	0	0	0
ID1363	K18604	HP/HB	K18604; acetyl-CoA/propionyl-CoA carboxylase [EC:6.4.1.2 6.4.1.3]	KAAS		1	0.181159	0	0	0	0	0	0	0	0	0	0	0	0	0	0	0	0	0	0	0	0	0	0	0	0	0	0	0	0	0	0	0	0	0	0	0	0	0	0	0	0	0	0
ID1364	K19312	HP/HB	K19312; acetyl-CoA/propionyl-CoA carboxylase carboxyl transferase subunit [EC:6.4.1.2 6.4.1.3]	KAAS		21	3.80435	0	0	0	0	0	0	0	0	0	0	0	0	0	0	0	0	0	0	0	0	0	0	0	0	0	0	0	0	0	0	0	0	0	1	1	1	1	1	1	1	1	1
ID1365						0	0	0	0	0	0	0	0	0	0	0	0	0	0	0	0	0	0	0	0	0	0	0	0	0	0	0	0	0	0	0	0	0	0	0	0	0	0	0	0	0	0	0	0
ID1366	K14468	HP/HB	mcr; malonyl-CoA reductase / 3-hydroxypropionate dehydrogenase (NADP+) [EC:1.2.1.75 1.1.1.298]	KAAS		0	0	0	0	0	0	0	0	0	0	0	0	0	0	0	0	0	0	0	0	0	0	0	0	0	0	0	0	0	0	0	0	0	0	0	0	0	0	0	0	0	0	0	0
ID1367	K15017	HP/HB	K15017; malonyl-CoA/succinyl-CoA reductase (NADPH) [EC:1.2.1.75 1.2.1.76]	KAAS		0	0	0	0	0	0	0	0	0	0	0	0	0	0	0	0	0	0	0	0	0	0	0	0	0	0	0	0	0	0	0	0	0	0	0	0	0	0	0	0	0	0	0	0
ID1368						0	0	0	0	0	0	0	0	0	0	0	0	0	0	0	0	0	0	0	0	0	0	0	0	0	0	0	0	0	0	0	0	0	0	0	0	0	0	0	0	0	0	0	0
ID1369	K14468	HP/HB	mcr; malonyl-CoA reductase / 3-hydroxypropionate dehydrogenase (NADP+) [EC:1.2.1.75 1.1.1.298]	KAAS		0	0	0	0	0	0	0	0	0	0	0	0	0	0	0	0	0	0	0	0	0	0	0	0	0	0	0	0	0	0	0	0	0	0	0	0	0	0	0	0	0	0	0	0
ID1370	K15039	HP/HB	K15039; 3-hydroxypropionate dehydrogenase (NADP+) [EC:1.1.1.298]	KAAS		4	0.724638	0	0	0	0	0	0	0	0	0	0	0	0	0	0	0	0	0	0	0	0	0	0	0	0	0	0	0	0	0	0	0	0	0	0	0	0	0	0	0	0	0	0
ID1371						0	0	0	0	0	0	0	0	0	0	0	0	0	0	0	0	0	0	0	0	0	0	0	0	0	0	0	0	0	0	0	0	0	0	0	0	0	0	0	0	0	0	0	0
ID1372	K14469	HP/HB	K14469; acrylyl-CoA reductase (NADPH) / 3-hydroxypropionyl-CoA dehydratase / 3-hydroxypropionyl-CoA synthetase [EC:1.3.1.84 4.2.1.116 6.2.1.36]	KAAS		0	0	0	0	0	0	0	0	0	0	0	0	0	0	0	0	0	0	0	0	0	0	0	0	0	0	0	0	0	0	0	0	0	0	0	0	0	0	0	0	0	0	0	0
ID1373	K15018	HP/HB	K15018; 3-hydroxypropionyl-coenzyme A synthetase [EC:6.2.1.36]	KAAS		0	0	0	0	0	0	0	0	0	0	0	0	0	0	0	0	0	0	0	0	0	0	0	0	0	0	0	0	0	0	0	0	0	0	0	0	0	0	0	0	0	0	0	0
ID1374						0	0	0	0	0	0	0	0	0	0	0	0	0	0	0	0	0	0	0	0	0	0	0	0	0	0	0	0	0	0	0	0	0	0	0	0	0	0	0	0	0	0	0	0
ID1375	K14469	HP/HB	K14469; acrylyl-CoA reductase (NADPH) / 3-hydroxypropionyl-CoA dehydratase / 3-hydroxypropionyl-CoA synthetase [EC:1.3.1.84 4.2.1.116 6.2.1.36]	KAAS		0	0	0	0	0	0	0	0	0	0	0	0	0	0	0	0	0	0	0	0	0	0	0	0	0	0	0	0	0	0	0	0	0	0	0	0	0	0	0	0	0	0	0	0
ID1376	K15019	HP/HB	K15019; 3-hydroxypropionyl-coenzyme A dehydratase [EC:4.2.1.116]	KAAS		49	8.87681	0	0	0	0	0	0	0	0	0	0	0	0	0	0	0	0	0	0	0	0	0	0	0	0	0	0	0	0	0	1	0	0	0	0	0	2	0	1	0	0	1	1
ID1377						0	0	0	0	0	0	0	0	0	0	0	0	0	0	0	0	0	0	0	0	0	0	0	0	0	0	0	0	0	0	0	0	0	0	0	0	0	0	0	0	0	0	0	0
ID1378	K14469	HP/HB	K14469; acrylyl-CoA reductase (NADPH) / 3-hydroxypropionyl-CoA dehydratase / 3-hydroxypropionyl-CoA synthetase [EC:1.3.1.84 4.2.1.116 6.2.1.36]	KAAS		0	0	0	0	0	0	0	0	0	0	0	0	0	0	0	0	0	0	0	0	0	0	0	0	0	0	0	0	0	0	0	0	0	0	0	0	0	0	0	0	0	0	0	0
ID1379	K15020	HP/HB	K15020; acryloyl-coenzyme A reductase [EC:1.3.1.84]	KAAS		5	0.905797	0	0	0	0	0	0	0	0	0	0	0	0	0	0	0	0	0	0	0	0	0	0	0	0	0	0	0	0	0	0	0	0	0	0	0	1	0	0	0	0	1	0
ID1380						0	0	0	0	0	0	0	0	0	0	0	0	0	0	0	0	0	0	0	0	0	0	0	0	0	0	0	0	0	0	0	0	0	0	0	0	0	0	0	0	0	0	0	0
ID1381	K01964	HP/HB	K01964; acetyl-CoA/propionyl-CoA carboxylase [EC:6.4.1.2 6.4.1.3]	KAAS		0	0	0	0	0	0	0	0	0	0	0	0	0	0	0	0	0	0	0	0	0	0	0	0	0	0	0	0	0	0	0	0	0	0	0	0	0	0	0	0	0	0	0	0
ID1382	K01965	HP/HB	PCCA, pccA; propionyl-CoA carboxylase alpha chain [EC:6.4.1.3]	KAAS		20	3.62319	0	0	0	0	0	0	0	0	0	0	0	0	0	0	0	0	0	0	0	0	0	0	0	0	0	0	0	0	0	0	0	0	0	0	0	0	0	0	0	0	0	0
ID1383	K01966	HP/HB	PCCB, pccB; propionyl-CoA carboxylase beta chain [EC:6.4.1.3]	KAAS	pccB	141	25.5435	0	0	0	0	0	0	0	0	0	0	0	0	0	0	0	0	0	0	0	0	0	0	0	0	0	0	0	0	0	0	0	0	0	0	0	0	0	0	0	0	0	0
ID1384	K11263	HP/HB	bccA; acetyl-CoA/propionyl-CoA carboxylase, biotin carboxylase, biotin carboxyl carrier protein [EC:6.4.1.2 6.4.1.3 6.3.4.14]	KAAS		4	0.724638	0	0	0	0	0	0	0	0	0	0	0	0	0	0	0	0	0	0	0	0	0	0	0	0	0	0	0	0	0	0	0	0	0	0	0	0	0	1	0	0	0	1
ID1385	K15036	HP/HB	K15036; acetyl-CoA/propionyl-CoA carboxylase [EC:6.4.1.2 6.4.1.3]	KAAS		5	0.905797	0	0	0	0	0	0	0	0	0	0	0	0	0	0	0	0	0	0	0	0	0	0	0	0	0	0	0	0	0	0	0	0	0	0	0	0	0	0	0	0	0	0
ID1386	K15052	HP/HB	K15052; propionyl-CoA carboxylase [EC:6.4.1.3]	KAAS		0	0	0	0	0	0	0	0	0	0	0	0	0	0	0	0	0	0	0	0	0	0	0	0	0	0	0	0	0	0	0	0	0	0	0	0	0	0	0	0	0	0	0	0
ID1387	K18472	HP/HB	accD6; acetyl-CoA/propionyl-CoA carboxylase carboxyl transferase subunit [EC:6.4.1.2 6.4.1.3]	KAAS		0	0	0	0	0	0	0	0	0	0	0	0	0	0	0	0	0	0	0	0	0	0	0	0	0	0	0	0	0	0	0	0	0	0	0	0	0	0	0	0	0	0	0	0
ID1388	K18603	HP/HB	K18603; acetyl-CoA/propionyl-CoA carboxylase [EC:6.4.1.2 6.4.1.3]	KAAS		0	0	0	0	0	0	0	0	0	0	0	0	0	0	0	0	0	0	0	0	0	0	0	0	0	0	0	0	0	0	0	0	0	0	0	0	0	0	0	0	0	0	0	0
ID1389	K18604	HP/HB	K18604; acetyl-CoA/propionyl-CoA carboxylase [EC:6.4.1.2 6.4.1.3]	KAAS		1	0.181159	0	0	0	0	0	0	0	0	0	0	0	0	0	0	0	0	0	0	0	0	0	0	0	0	0	0	0	0	0	0	0	0	0	0	0	0	0	0	0	0	0	0
ID1390	K19312	HP/HB	K19312; acetyl-CoA/propionyl-CoA carboxylase carboxyl transferase subunit [EC:6.4.1.2 6.4.1.3]	KAAS		21	3.80435	0	0	0	0	0	0	0	0	0	0	0	0	0	0	0	0	0	0	0	0	0	0	0	0	0	0	0	0	0	0	0	0	0	1	1	1	1	1	1	1	1	1
ID1391						0	0	0	0	0	0	0	0	0	0	0	0	0	0	0	0	0	0	0	0	0	0	0	0	0	0	0	0	0	0	0	0	0	0	0	0	0	0	0	0	0	0	0	0
ID1392	K05606	HP/HB	MCEE, epi; methylmalonyl-CoA/ethylmalonyl-CoA epimerase [EC:5.1.99.1]	KAAS		169	30.6159	0	0	0	0	0	1	0	0	0	0	0	0	0	0	0	0	0	0	0	0	0	0	0	0	0	0	0	0	0	1	2	1	1	0	0	1	0	1	0	0	1	1
ID1393						0	0	0	0	0	0	0	0	0	0	0	0	0	0	0	0	0	0	0	0	0	0	0	0	0	0	0	0	0	0	0	0	0	0	0	0	0	0	0	0	0	0	0	0
ID1394	K01847	HP/HB	MUT; methylmalonyl-CoA mutase [EC:5.4.99.2]	KAAS		43	7.78986	0	0	0	0	0	0	0	0	0	0	0	0	0	0	0	0	0	0	0	0	0	0	0	0	0	0	0	0	0	0	0	0	0	0	0	0	0	0	0	0	0	0
ID1395	K01848	HP/HB	E5.4.99.2A, mcmA1; methylmalonyl-CoA mutase, N-terminal domain [EC:5.4.99.2]	KAAS		191	34.6014	0	0	0	0	0	0	0	0	0	0	0	0	0	0	0	0	0	0	0	0	0	0	0	0	0	0	0	0	0	4	2	3	2	0	0	1	0	1	0	1	2	2
ID1396	K01849	HP/HB	E5.4.99.2B, mcmA2; methylmalonyl-CoA mutase, C-terminal domain [EC:5.4.99.2]	KAAS		165	29.8913	0	0	0	0	0	1	0	0	0	0	0	0	0	0	0	0	0	0	0	0	0	0	0	0	0	0	0	0	0	2	2	3	2	0	0	1	0	1	0	0	1	1
ID1397						0	0	0	0	0	0	0	0	0	0	0	0	0	0	0	0	0	0	0	0	0	0	0	0	0	0	0	0	0	0	0	0	0	0	0	0	0	0	0	0	0	0	0	0
ID1398	K15017	HP/HB	K15017; malonyl-CoA/succinyl-CoA reductase (NADPH) [EC:1.2.1.75 1.2.1.76]	KAAS		0	0	0	0	0	0	0	0	0	0	0	0	0	0	0	0	0	0	0	0	0	0	0	0	0	0	0	0	0	0	0	0	0	0	0	0	0	0	0	0	0	0	0	0
ID1399	K15038	HP/HB	K15038; succinyl-CoA reductase [EC:1.2.1.76]	KAAS		0	0	0	0	0	0	0	0	0	0	0	0	0	0	0	0	0	0	0	0	0	0	0	0	0	0	0	0	0	0	0	0	0	0	0	0	0	0	0	0	0	0	0	0
ID1400	K18119	HP/HB	sucD; succinate-semialdehyde dehydrogenase [EC:1.2.1.76]	KAAS		0	0	0	0	0	0	0	0	0	0	0	0	0	0	0	0	0	0	0	0	0	0	0	0	0	0	0	0	0	0	0	0	0	0	0	0	0	0	0	0	0	0	0	0
ID1401						0	0	0	0	0	0	0	0	0	0	0	0	0	0	0	0	0	0	0	0	0	0	0	0	0	0	0	0	0	0	0	0	0	0	0	0	0	0	0	0	0	0	0	0
ID1402	K00001	HP/HB	E1.1.1.1, adh; alcohol dehydrogenase [EC:1.1.1.1]	KAAS		130	23.5507	0	0	0	0	0	0	0	0	0	0	0	0	0	0	0	0	0	0	0	0	0	0	0	0	0	1	1	0	0	0	0	0	0	0	0	0	0	0	0	0	0	0
ID1403	K04072	HP/HB	adhE; acetaldehyde dehydrogenase / alcohol dehydrogenase [EC:1.2.1.10 1.1.1.1]	KAAS		19	3.44203	0	0	0	0	0	0	0	0	0	0	0	0	0	0	0	0	0	0	0	0	0	0	0	0	0	0	0	0	0	0	0	0	0	0	0	0	0	0	0	0	0	0
ID1404	K13951	HP/HB	ADH1_7; alcohol dehydrogenase 1/7 [EC:1.1.1.1]	KAAS		2	0.362319	0	0	0	0	0	0	0	0	0	0	0	0	0	0	0	0	0	0	0	0	0	0	0	0	0	0	0	0	0	0	0	0	0	0	0	0	0	0	0	0	0	0
ID1405	K13953	HP/HB	adhP; alcohol dehydrogenase, propanol-preferring [EC:1.1.1.1]	KAAS		166	30.0725	0	0	0	0	0	0	0	0	0	0	1	0	0	0	0	0	0	0	0	0	0	0	0	0	0	0	0	0	0	0	0	0	0	0	0	0	0	0	0	1	0	0
ID1406	K13954	HP/HB	yiaY; alcohol dehydrogenase [EC:1.1.1.1]	KAAS		68	12.3188	0	0	0	0	0	0	0	0	0	0	0	0	0	0	0	0	0	0	0	0	0	0	0	0	0	0	0	0	0	0	0	0	0	1	1	0	1	1	1	1	0	0
ID1407	K00002	HP/HB	AKR1A1, adh; alcohol dehydrogenase (NADP+) [EC:1.1.1.2]	KAAS		10	1.81159	0	0	0	0	0	0	0	0	0	0	0	0	0	0	0	0	0	0	0	0	0	0	0	0	0	0	0	0	0	0	0	0	0	0	0	0	0	0	0	0	0	0
ID1408	K00114	HP/HB	exaA; alcohol dehydrogenase (cytochrome c) [EC:1.1.2.8]	KAAS		12	2.17391	0	0	0	0	0	0	0	0	0	0	0	0	0	0	0	0	0	0	0	0	0	0	0	0	0	0	0	0	0	0	0	0	0	0	0	0	0	0	0	0	0	0
ID1409	K04022	HP/HB	eutG; alcohol dehydrogenase	KAAS		1	0.181159	0	0	0	0	0	0	0	0	0	0	0	0	0	0	0	0	0	0	0	0	0	0	0	0	0	0	0	0	0	0	0	0	0	0	0	0	0	0	0	0	0	0
ID1410			alcohol dehydrogenase			0	0	0	0	0	0	0	0	0	0	0	0	0	0	0	0	0	0	0	0	0	0	0	0	0	0	0	0	0	0	0	0	0	0	0	0	0	0	0	0	0	0	0	0
ID1411	K14466	HP/HB	K14466; 4-hydroxybutyrate---CoA ligase (AMP-forming) [EC:6.2.1.40]	KAAS		3	0.543478	0	0	0	0	0	0	0	0	0	0	0	0	0	0	0	0	0	0	0	0	0	0	0	0	0	0	0	0	0	0	1	1	2	0	0	0	0	0	0	0	0	0
ID1412	K14467	HP/HB	4hbl; 4-hydroxybutyrate---CoA ligase (AMP-forming) [EC:6.2.1.40]	KAAS		0	0	0	0	0	0	0	0	0	0	0	0	0	0	0	0	0	0	0	0	0	0	0	0	0	0	0	0	0	0	0	0	0	0	0	0	0	0	0	0	0	0	0	0
ID1413	K18861	HP/HB	K18861; 4-hydroxybutyrate---CoA ligase (AMP-forming) [EC:6.2.1.40]	KAAS		2	0.362319	0	0	0	0	0	0	0	0	0	0	0	0	0	0	0	0	0	0	0	0	0	0	0	0	0	0	0	0	0	1	0	0	0	0	0	0	0	0	0	0	0	0
ID1414						0	0	0	0	0	0	0	0	0	0	0	0	0	0	0	0	0	0	0	0	0	0	0	0	0	0	0	0	0	0	0	0	0	0	0	0	0	0	0	0	0	0	0	0
ID1415	K14534	HP/HB	abfD; 4-hydroxybutyryl-CoA dehydratase / vinylacetyl-CoA-Delta-isomerase [EC:4.2.1.120 5.3.3.3]	KAAS		57	10.3261	0	0	0	0	0	1	0	0	0	0	0	0	0	0	0	0	0	0	0	0	0	0	0	0	0	0	0	0	0	1	1	1	0	0	0	0	0	0	0	0	0	0
ID1416						0	0	0	0	0	0	0	0	0	0	0	0	0	0	0	0	0	0	0	0	0	0	0	0	0	0	0	0	0	0	0	0	0	0	0	0	0	0	0	0	0	0	0	0
ID1417	K01692	HP/HB	paaF, echA; enoyl-CoA hydratase [EC:4.2.1.17]	KAAS		44	7.97101	0	0	0	0	0	0	0	0	0	0	0	0	0	0	0	0	0	0	0	0	0	0	0	0	0	0	0	0	0	0	0	0	0	0	0	0	0	0	0	0	0	0
ID1418	K01715	HP/HB	crt; enoyl-CoA hydratase [EC:4.2.1.17]	KAAS		146	26.4493	0	0	0	0	0	0	0	0	0	0	0	0	0	0	0	0	0	0	0	0	0	0	0	0	0	0	0	0	0	0	1	1	0	0	0	0	0	0	0	0	0	0
ID1419	K01825	HP/HB	fadB; 3-hydroxyacyl-CoA dehydrogenase / enoyl-CoA hydratase / 3-hydroxybutyryl-CoA epimerase / enoyl-CoA isomerase [EC:1.1.1.35 4.2.1.17 5.1.2.3 5.3.3.8]	KAAS		11	1.99275	0	0	0	0	0	0	0	0	0	0	0	0	0	0	0	0	0	0	0	0	0	0	0	0	0	0	0	0	0	0	0	0	0	0	0	0	0	0	0	0	0	0
ID1420	K07511	HP/HB	ECHS1; enoyl-CoA hydratase [EC:4.2.1.17]	KAAS		2	0.362319	0	0	0	0	0	0	0	0	0	0	0	0	0	0	0	0	0	0	0	0	0	0	0	0	0	0	0	0	0	0	0	0	0	0	0	0	0	0	0	0	0	0
ID1421	K07514	HP/HB	EHHADH; enoyl-CoA hydratase / 3-hydroxyacyl-CoA dehydrogenase / 3,2-trans-enoyl-CoA isomerase [EC:4.2.1.17 1.1.1.35 5.3.3.8]	KAAS		2	0.362319	0	0	0	0	0	0	0	0	0	0	0	0	0	0	0	0	0	0	0	0	0	0	0	0	0	0	0	0	0	0	0	0	0	0	0	0	0	0	0	0	0	0
ID1422	K07515	HP/HB	HADHA; enoyl-CoA hydratase / long-chain 3-hydroxyacyl-CoA dehydrogenase [EC:4.2.1.17 1.1.1.211]	KAAS		1	0.181159	0	0	0	0	0	0	0	0	0	0	0	0	0	0	0	0	0	0	0	0	0	0	0	0	0	0	0	0	0	0	0	0	0	0	0	0	0	0	0	0	0	0
ID1423	K13767	HP/HB	fadB; enoyl-CoA hydratase [EC:4.2.1.17]	KAAS		16	2.89855	0	0	0	0	0	0	0	0	0	0	0	0	0	0	0	0	0	0	0	0	0	0	0	0	0	0	0	0	0	0	0	0	0	0	0	0	0	0	0	0	0	0
ID1424	K15016	HP/HB	K15016; enoyl-CoA hydratase / 3-hydroxyacyl-CoA dehydrogenase [EC:4.2.1.17 1.1.1.35]	KAAS		66	11.9565	0	0	0	0	0	0	0	0	0	0	0	0	0	0	0	0	0	0	0	0	0	0	0	0	0	1	0	0	0	2	1	1	2	0	1	1	0	1	0	2	1	1
ID1425	K01782	HP/HB	fadJ; 3-hydroxyacyl-CoA dehydrogenase / enoyl-CoA hydratase / 3-hydroxybutyryl-CoA epimerase [EC:1.1.1.35 4.2.1.17 5.1.2.3]	KAAS		61	11.0507	0	0	0	0	0	0	0	0	0	0	0	0	0	0	0	0	0	0	0	0	0	0	0	0	0	0	0	0	0	0	0	0	0	0	0	0	0	0	0	0	0	0
ID1426						0	0	0	0	0	0	0	0	0	0	0	0	0	0	0	0	0	0	0	0	0	0	0	0	0	0	0	0	0	0	0	0	0	0	0	0	0	0	0	0	0	0	0	0
ID1427	K00022	HP/HB	HADH; 3-hydroxyacyl-CoA dehydrogenase [EC:1.1.1.35]	KAAS		13	2.35507	0	0	0	0	0	0	0	0	0	0	0	0	0	0	0	0	0	0	0	0	0	0	0	0	0	0	0	0	0	0	0	0	0	0	0	0	0	0	0	0	0	0
ID1428	K01782	HP/HB	fadJ; 3-hydroxyacyl-CoA dehydrogenase / enoyl-CoA hydratase / 3-hydroxybutyryl-CoA epimerase [EC:1.1.1.35 4.2.1.17 5.1.2.3]	KAAS		61	11.0507	0	0	0	0	0	0	0	0	0	0	0	0	0	0	0	0	0	0	0	0	0	0	0	0	0	0	0	0	0	0	0	0	0	0	0	0	0	0	0	0	0	0
ID1429	K01825	HP/HB	fadB; 3-hydroxyacyl-CoA dehydrogenase / enoyl-CoA hydratase / 3-hydroxybutyryl-CoA epimerase / enoyl-CoA isomerase [EC:1.1.1.35 4.2.1.17 5.1.2.3 5.3.3.8]	KAAS		11	1.99275	0	0	0	0	0	0	0	0	0	0	0	0	0	0	0	0	0	0	0	0	0	0	0	0	0	0	0	0	0	0	0	0	0	0	0	0	0	0	0	0	0	0
ID1430	K07514	HP/HB	EHHADH; enoyl-CoA hydratase / 3-hydroxyacyl-CoA dehydrogenase / 3,2-trans-enoyl-CoA isomerase [EC:4.2.1.17 1.1.1.35 5.3.3.8]	KAAS		2	0.362319	0	0	0	0	0	0	0	0	0	0	0	0	0	0	0	0	0	0	0	0	0	0	0	0	0	0	0	0	0	0	0	0	0	0	0	0	0	0	0	0	0	0
ID1431	K07516	HP/HB	fadN; 3-hydroxyacyl-CoA dehydrogenase [EC:1.1.1.35]	KAAS		86	15.5797	0	0	0	0	0	0	0	0	0	0	0	0	0	0	0	0	0	0	0	0	0	0	0	0	0	0	0	0	0	0	0	0	0	0	0	0	0	0	0	0	0	0
ID1432	K08683	HP/HB	HSD17B10; 3-hydroxyacyl-CoA dehydrogenase / 3-hydroxy-2-methylbutyryl-CoA dehydrogenase [EC:1.1.1.35 1.1.1.178]	KAAS		17	3.07971	0	0	0	0	0	0	0	0	0	0	0	0	0	0	0	0	0	0	0	0	0	0	0	0	0	0	0	0	0	0	0	0	0	0	0	0	0	0	0	0	0	0
ID1433	K12405	HP/HB	HSD17B4; 3-hydroxyacyl-CoA dehydrogenase / 3a,7a,12a-trihydroxy-5b-cholest-24-enoyl-CoA hydratase / enoyl-CoA hydratase 2 [EC:1.1.1.35 4.2.1.107 4.2.1.119]	KAAS		25	4.52899	0	0	0	0	0	0	0	0	0	0	0	0	0	0	0	0	0	0	0	0	0	0	0	0	0	0	0	0	0	0	0	0	0	0	0	0	0	0	0	0	0	0
ID1434	K15016	HP/HB	K15016; enoyl-CoA hydratase / 3-hydroxyacyl-CoA dehydrogenase [EC:4.2.1.17 1.1.1.35]	KAAS		66	11.9565	0	0	0	0	0	0	0	0	0	0	0	0	0	0	0	0	0	0	0	0	0	0	0	0	0	1	0	0	0	2	1	1	2	0	1	1	0	1	0	2	1	1
ID1435						0	0	0	0	0	0	0	0	0	0	0	0	0	0	0	0	0	0	0	0	0	0	0	0	0	0	0	0	0	0	0	0	0	0	0	0	0	0	0	0	0	0	0	0
ID1436	K00626	HP/HB	E2.3.1.9, atoB; acetyl-CoA C-acetyltransferase [EC:2.3.1.9]	KAAS		381	69.0217	1	1	1	1	0	2	1	0	0	1	2	0	1	0	0	1	1	1	1	1	0	1	0	0	0	0	1	2	1	6	5	6	3	1	1	6	1	4	1	3	6	5
ID1437						0	0	0	0	0	0	0	0	0	0	0	0	0	0	0	0	0	0	0	0	0	0	0	0	0	0	0	0	0	0	0	0	0	0	0	0	0	0	0	0	0	0	0	0
ID1438		Dicarboxylate-HB cycle				0	0	0	0	0	0	0	0	0	0	0	0	0	0	0	0	0	0	0	0	0	0	0	0	0	0	0	0	0	0	0	0	0	0	0	0	0	0	0	0	0	0	0	0
ID1439						0	0	0	0	0	0	0	0	0	0	0	0	0	0	0	0	0	0	0	0	0	0	0	0	0	0	0	0	0	0	0	0	0	0	0	0	0	0	0	0	0	0	0	0
ID1440	K00169	DC/HB	porA; pyruvate ferredoxin oxidoreductase alpha subunit [EC:1.2.7.1]	KAAS		379	68.6594	2	2	1	1	2	1	1	1	1	0	0	2	1	0	1	1	1	1	1	1	0	1	1	2	1	2	3	3	1	2	3	1	3	0	2	1	2	2	0	1	2	2
ID1441	K00170	DC/HB	porB; pyruvate ferredoxin oxidoreductase beta subunit [EC:1.2.7.1]	KAAS		369	66.8478	2	2	1	2	2	0	1	0	1	0	0	1	1	0	1	1	1	1	1	1	0	1	1	2	1	2	2	3	1	2	3	1	4	0	2	2	2	2	1	1	2	2
ID1442	K00171	DC/HB	porD; pyruvate ferredoxin oxidoreductase delta subunit [EC:1.2.7.1]	KAAS		325	58.8768	1	2	0	2	1	0	1	0	1	0	0	1	1	0	0	1	1	1	1	1	0	1	1	2	1	2	3	3	1	1	3	1	3	0	2	1	2	2	0	2	2	2
ID1443	K00172	DC/HB	porG; pyruvate ferredoxin oxidoreductase gamma subunit [EC:1.2.7.1]	KAAS		352	63.7681	1	2	0	2	2	1	1	0	1	0	0	1	1	0	0	1	1	1	1	1	0	1	1	2	0	2	2	3	1	2	3	1	3	0	2	2	2	2	2	2	2	2
ID1444	K03737	DC/HB	por, nifJ; pyruvate-ferredoxin/flavodoxin oxidoreductase [EC:1.2.7.1 1.2.7.-]	KAAS		176	31.8841	0	0	0	0	0	0	0	0	0	0	1	0	0	0	0	0	0	0	0	0	0	0	0	0	0	0	0	0	0	0	0	0	0	1	0	0	0	0	0	0	0	0
ID1445						0	0	0	0	0	0	0	0	0	0	0	0	0	0	0	0	0	0	0	0	0	0	0	0	0	0	0	0	0	0	0	0	0	0	0	0	0	0	0	0	0	0	0	0
ID1446	K01007	DC/HB	pps, ppsA; pyruvate, water dikinase [EC:2.7.9.2]	KAAS		293	53.0797	0	2	1	1	1	1	1	1	1	1	0	1	2	1	0	1	1	1	1	2	0	1	1	1	0	0	0	1	1	1	1	1	2	0	0	0	0	1	0	0	0	0
ID1447						0	0	0	0	0	0	0	0	0	0	0	0	0	0	0	0	0	0	0	0	0	0	0	0	0	0	0	0	0	0	0	0	0	0	0	0	0	0	0	0	0	0	0	0
ID1448	K01595	DC/HB	ppc; phosphoenolpyruvate carboxylase [EC:4.1.1.31]	KAAS		62	11.2319	0	0	0	0	0	0	0	0	1	0	0	0	0	0	0	0	0	0	0	0	0	0	0	0	0	0	0	0	0	0	0	0	1	0	0	0	0	0	0	0	0	0
ID1449						0	0	0	0	0	0	0	0	0	0	0	0	0	0	0	0	0	0	0	0	0	0	0	0	0	0	0	0	0	0	0	0	0	0	0	0	0	0	0	0	0	0	0	0
ID1450	K00024	DC/HB	mdh; malate dehydrogenase [EC:1.1.1.37]	KAAS		187	33.8768	0	0	0	0	0	0	0	0	0	0	0	0	1	0	0	0	0	0	0	0	0	0	0	0	0	0	0	1	1	1	1	1	2	0	0	0	0	0	0	0	0	0
ID1451	K00025	DC/HB	MDH1; malate dehydrogenase [EC:1.1.1.37]	KAAS		0	0	0	0	0	0	0	0	0	0	0	0	0	0	0	0	0	0	0	0	0	0	0	0	0	0	0	0	0	0	0	0	0	0	0	0	0	0	0	0	0	0	0	0
ID1452	K00026	DC/HB	MDH2; malate dehydrogenase [EC:1.1.1.37]	KAAS		0	0	0	0	0	0	0	0	0	0	0	0	0	0	0	0	0	0	0	0	0	0	0	0	0	0	0	0	0	0	0	0	0	0	0	0	0	0	0	0	0	0	0	0
ID1453						0	0	0	0	0	0	0	0	0	0	0	0	0	0	0	0	0	0	0	0	0	0	0	0	0	0	0	0	0	0	0	0	0	0	0	0	0	0	0	0	0	0	0	0
ID1454	K01676	DC/HB	E4.2.1.2A, fumA, fumB; fumarate hydratase, class I [EC:4.2.1.2]	KAAS		66	11.9565	0	0	0	0	0	0	0	0	0	0	0	0	0	0	0	0	0	0	0	0	0	0	0	0	0	0	0	0	0	0	0	0	0	0	0	0	0	0	0	0	0	0
ID1455	K01677	DC/HB	E4.2.1.2AA, fumA; fumarate hydratase subunit alpha [EC:4.2.1.2]	KAAS		249	45.1087	0	0	0	0	0	0	0	0	0	0	1	0	0	0	0	0	0	0	1	1	1	1	1	1	0	1	1	1	1	1	1	0	1	1	1	1	0	2	1	1	1	1
ID1456	K01678	DC/HB	E4.2.1.2AB, fumB; fumarate hydratase subunit beta [EC:4.2.1.2]	KAAS		239	43.2971	0	0	0	0	0	0	0	0	0	0	0	0	0	0	0	1	1	1	1	1	1	1	1	1	0	1	1	1	1	1	1	0	1	1	1	0	0	3	1	1	1	1
ID1457	K01679	DC/HB	E4.2.1.2B, fumC; fumarate hydratase, class II [EC:4.2.1.2]	KAAS		74	13.4058	0	0	0	0	0	0	0	0	0	0	0	0	0	0	0	0	0	0	0	0	0	0	0	0	0	0	0	0	0	0	0	0	0	0	0	1	0	2	0	0	1	1
ID1458						0	0	0	0	0	0	0	0	0	0	0	0	0	0	0	0	0	0	0	0	0	0	0	0	0	0	0	0	0	0	0	0	0	0	0	0	0	0	0	0	0	0	0	0
ID1459	K00234	DC/HB	SDHA, SDH1; succinate dehydrogenase (ubiquinone) flavoprotein subunit [EC:1.3.5.1]	KAAS		0	0	0	0	0	0	0	0	0	0	0	0	0	0	0	0	0	0	0	0	0	0	0	0	0	0	0	0	0	0	0	0	0	0	0	0	0	0	0	0	0	0	0	0
ID1460	K00235	DC/HB	SDHB, SDH2; succinate dehydrogenase (ubiquinone) iron-sulfur subunit [EC:1.3.5.1]	KAAS		0	0	0	0	0	0	0	0	0	0	0	0	0	0	0	0	0	0	0	0	0	0	0	0	0	0	0	0	0	0	0	0	0	0	0	0	0	0	0	0	0	0	0	0
ID1461	K00239	DC/HB	sdhA, frdA; succinate dehydrogenase / fumarate reductase, flavoprotein subunit [EC:1.3.5.1 1.3.5.4]	KAAS		183	33.1522	0	0	0	0	0	1	0	0	0	0	0	0	0	0	0	0	0	0	0	0	0	0	0	0	0	0	0	0	0	1	1	0	2	0	0	1	0	0	0	0	1	0
ID1462	K00240	DC/HB	sdhB, frdB; succinate dehydrogenase / fumarate reductase, iron-sulfur subunit [EC:1.3.5.1 1.3.5.4]	KAAS		153	27.7174	0	0	0	0	0	0	0	0	0	0	0	0	0	0	0	0	0	0	0	0	0	0	0	0	0	0	0	0	0	2	1	0	2	0	1	1	0	0	0	0	1	1
ID1463	K00244	DC/HB	frdA; fumarate reductase flavoprotein subunit [EC:1.3.5.4]	KAAS		26	4.71014	0	0	0	0	0	0	0	0	0	0	0	0	0	0	0	0	0	0	0	0	0	0	0	0	0	0	0	0	0	0	0	0	0	0	0	0	0	0	0	0	0	0
ID1464	K00245	DC/HB	frdB; fumarate reductase iron-sulfur subunit [EC:1.3.5.4]	KAAS		17	3.07971	0	0	0	0	0	0	0	0	0	0	0	0	0	0	0	0	0	0	0	0	0	0	0	0	0	0	0	0	0	0	0	0	0	0	0	0	0	0	0	0	0	0
ID1465						0	0	0	0	0	0	0	0	0	0	0	0	0	0	0	0	0	0	0	0	0	0	0	0	0	0	0	0	0	0	0	0	0	0	0	0	0	0	0	0	0	0	0	0
ID1466	K01899	DC/HB	LSC1; succinyl-CoA synthetase alpha subunit [EC:6.2.1.4 6.2.1.5]	KAAS		0	0	0	0	0	0	0	0	0	0	0	0	0	0	0	0	0	0	0	0	0	0	0	0	0	0	0	0	0	0	0	0	0	0	0	0	0	0	0	0	0	0	0	0
ID1467	K01900	DC/HB	LSC2; succinyl-CoA synthetase beta subunit [EC:6.2.1.4 6.2.1.5]	KAAS		0	0	0	0	0	0	0	0	0	0	0	0	0	0	0	0	0	0	0	0	0	0	0	0	0	0	0	0	0	0	0	0	0	0	0	0	0	0	0	0	0	0	0	0
ID1468	K01902	DC/HB	sucD; succinyl-CoA synthetase alpha subunit [EC:6.2.1.5]	KAAS		268	48.5507	0	0	0	0	0	0	0	0	0	0	0	0	0	0	0	0	0	0	0	0	0	0	0	1	1	1	1	0	0	1	2	1	2	1	2	2	0	1	0	1	1	1
ID1469	K01903	DC/HB	sucC; succinyl-CoA synthetase beta subunit [EC:6.2.1.5]	KAAS		280	50.7246	0	0	0	0	1	0	0	0	0	0	0	0	0	0	0	0	0	0	0	1	0	0	0	1	1	1	1	0	0	1	2	1	1	1	1	1	0	3	0	0	1	1
ID1470						0	0	0	0	0	0	0	0	0	0	0	0	0	0	0	0	0	0	0	0	0	0	0	0	0	0	0	0	0	0	0	0	0	0	0	0	0	0	0	0	0	0	0	0
ID1471	K15017	HP/HB	K15017; malonyl-CoA/succinyl-CoA reductase (NADPH) [EC:1.2.1.75 1.2.1.76]	KAAS		0	0	0	0	0	0	0	0	0	0	0	0	0	0	0	0	0	0	0	0	0	0	0	0	0	0	0	0	0	0	0	0	0	0	0	0	0	0	0	0	0	0	0	0
ID1472	K15038	HP/HB	K15038; succinyl-CoA reductase [EC:1.2.1.76]	KAAS		0	0	0	0	0	0	0	0	0	0	0	0	0	0	0	0	0	0	0	0	0	0	0	0	0	0	0	0	0	0	0	0	0	0	0	0	0	0	0	0	0	0	0	0
ID1473	K18119	HP/HB	sucD; succinate-semialdehyde dehydrogenase [EC:1.2.1.76]	KAAS		0	0	0	0	0	0	0	0	0	0	0	0	0	0	0	0	0	0	0	0	0	0	0	0	0	0	0	0	0	0	0	0	0	0	0	0	0	0	0	0	0	0	0	0
ID1474						0	0	0	0	0	0	0	0	0	0	0	0	0	0	0	0	0	0	0	0	0	0	0	0	0	0	0	0	0	0	0	0	0	0	0	0	0	0	0	0	0	0	0	0
ID1475	K00001	HP/HB	E1.1.1.1, adh; alcohol dehydrogenase [EC:1.1.1.1]	KAAS		130	23.5507	0	0	0	0	0	0	0	0	0	0	0	0	0	0	0	0	0	0	0	0	0	0	0	0	0	1	1	0	0	0	0	0	0	0	0	0	0	0	0	0	0	0
ID1476	K04072	HP/HB	adhE; acetaldehyde dehydrogenase / alcohol dehydrogenase [EC:1.2.1.10 1.1.1.1]	KAAS		19	3.44203	0	0	0	0	0	0	0	0	0	0	0	0	0	0	0	0	0	0	0	0	0	0	0	0	0	0	0	0	0	0	0	0	0	0	0	0	0	0	0	0	0	0
ID1477	K13951	HP/HB	ADH1_7; alcohol dehydrogenase 1/7 [EC:1.1.1.1]	KAAS		2	0.362319	0	0	0	0	0	0	0	0	0	0	0	0	0	0	0	0	0	0	0	0	0	0	0	0	0	0	0	0	0	0	0	0	0	0	0	0	0	0	0	0	0	0
ID1478	K13953	HP/HB	adhP; alcohol dehydrogenase, propanol-preferring [EC:1.1.1.1]	KAAS		166	30.0725	0	0	0	0	0	0	0	0	0	0	1	0	0	0	0	0	0	0	0	0	0	0	0	0	0	0	0	0	0	0	0	0	0	0	0	0	0	0	0	1	0	0
ID1479	K13954	HP/HB	yiaY; alcohol dehydrogenase [EC:1.1.1.1]	KAAS		68	12.3188	0	0	0	0	0	0	0	0	0	0	0	0	0	0	0	0	0	0	0	0	0	0	0	0	0	0	0	0	0	0	0	0	0	1	1	0	1	1	1	1	0	0
ID1480	K00002	HP/HB	AKR1A1, adh; alcohol dehydrogenase (NADP+) [EC:1.1.1.2]	KAAS		10	1.81159	0	0	0	0	0	0	0	0	0	0	0	0	0	0	0	0	0	0	0	0	0	0	0	0	0	0	0	0	0	0	0	0	0	0	0	0	0	0	0	0	0	0
ID1481	K00114	HP/HB	exaA; alcohol dehydrogenase (cytochrome c) [EC:1.1.2.8]	KAAS		12	2.17391	0	0	0	0	0	0	0	0	0	0	0	0	0	0	0	0	0	0	0	0	0	0	0	0	0	0	0	0	0	0	0	0	0	0	0	0	0	0	0	0	0	0
ID1482	K04022	HP/HB	eutG; alcohol dehydrogenase	KAAS		1	0.181159	0	0	0	0	0	0	0	0	0	0	0	0	0	0	0	0	0	0	0	0	0	0	0	0	0	0	0	0	0	0	0	0	0	0	0	0	0	0	0	0	0	0
ID1483			alcohol dehydrogenase			0	0	0	0	0	0	0	0	0	0	0	0	0	0	0	0	0	0	0	0	0	0	0	0	0	0	0	0	0	0	0	0	0	0	0	0	0	0	0	0	0	0	0	0
ID1484	K14466	HP/HB	K14466; 4-hydroxybutyrate---CoA ligase (AMP-forming) [EC:6.2.1.40]	KAAS		3	0.543478	0	0	0	0	0	0	0	0	0	0	0	0	0	0	0	0	0	0	0	0	0	0	0	0	0	0	0	0	0	0	1	1	2	0	0	0	0	0	0	0	0	0
ID1485	K14467	HP/HB	4hbl; 4-hydroxybutyrate---CoA ligase (AMP-forming) [EC:6.2.1.40]	KAAS		0	0	0	0	0	0	0	0	0	0	0	0	0	0	0	0	0	0	0	0	0	0	0	0	0	0	0	0	0	0	0	0	0	0	0	0	0	0	0	0	0	0	0	0
ID1486	K18861	HP/HB	K18861; 4-hydroxybutyrate---CoA ligase (AMP-forming) [EC:6.2.1.40]	KAAS		2	0.362319	0	0	0	0	0	0	0	0	0	0	0	0	0	0	0	0	0	0	0	0	0	0	0	0	0	0	0	0	0	1	0	0	0	0	0	0	0	0	0	0	0	0
ID1487						0	0	0	0	0	0	0	0	0	0	0	0	0	0	0	0	0	0	0	0	0	0	0	0	0	0	0	0	0	0	0	0	0	0	0	0	0	0	0	0	0	0	0	0
ID1488	K14534	HP/HB	abfD; 4-hydroxybutyryl-CoA dehydratase / vinylacetyl-CoA-Delta-isomerase [EC:4.2.1.120 5.3.3.3]	KAAS		57	10.3261	0	0	0	0	0	1	0	0	0	0	0	0	0	0	0	0	0	0	0	0	0	0	0	0	0	0	0	0	0	1	1	1	0	0	0	0	0	0	0	0	0	0
ID1489						0	0	0	0	0	0	0	0	0	0	0	0	0	0	0	0	0	0	0	0	0	0	0	0	0	0	0	0	0	0	0	0	0	0	0	0	0	0	0	0	0	0	0	0
ID1490	K01692	HP/HB	paaF, echA; enoyl-CoA hydratase [EC:4.2.1.17]	KAAS		44	7.97101	0	0	0	0	0	0	0	0	0	0	0	0	0	0	0	0	0	0	0	0	0	0	0	0	0	0	0	0	0	0	0	0	0	0	0	0	0	0	0	0	0	0
ID1491	K01715	HP/HB	crt; enoyl-CoA hydratase [EC:4.2.1.17]	KAAS		146	26.4493	0	0	0	0	0	0	0	0	0	0	0	0	0	0	0	0	0	0	0	0	0	0	0	0	0	0	0	0	0	0	1	1	0	0	0	0	0	0	0	0	0	0
ID1492	K01825	HP/HB	fadB; 3-hydroxyacyl-CoA dehydrogenase / enoyl-CoA hydratase / 3-hydroxybutyryl-CoA epimerase / enoyl-CoA isomerase [EC:1.1.1.35 4.2.1.17 5.1.2.3 5.3.3.8]	KAAS		11	1.99275	0	0	0	0	0	0	0	0	0	0	0	0	0	0	0	0	0	0	0	0	0	0	0	0	0	0	0	0	0	0	0	0	0	0	0	0	0	0	0	0	0	0
ID1493	K07511	HP/HB	ECHS1; enoyl-CoA hydratase [EC:4.2.1.17]	KAAS		2	0.362319	0	0	0	0	0	0	0	0	0	0	0	0	0	0	0	0	0	0	0	0	0	0	0	0	0	0	0	0	0	0	0	0	0	0	0	0	0	0	0	0	0	0
ID1494	K07514	HP/HB	EHHADH; enoyl-CoA hydratase / 3-hydroxyacyl-CoA dehydrogenase / 3,2-trans-enoyl-CoA isomerase [EC:4.2.1.17 1.1.1.35 5.3.3.8]	KAAS		2	0.362319	0	0	0	0	0	0	0	0	0	0	0	0	0	0	0	0	0	0	0	0	0	0	0	0	0	0	0	0	0	0	0	0	0	0	0	0	0	0	0	0	0	0
ID1495	K07515	HP/HB	HADHA; enoyl-CoA hydratase / long-chain 3-hydroxyacyl-CoA dehydrogenase [EC:4.2.1.17 1.1.1.211]	KAAS		1	0.181159	0	0	0	0	0	0	0	0	0	0	0	0	0	0	0	0	0	0	0	0	0	0	0	0	0	0	0	0	0	0	0	0	0	0	0	0	0	0	0	0	0	0
ID1496	K13767	HP/HB	fadB; enoyl-CoA hydratase [EC:4.2.1.17]	KAAS		16	2.89855	0	0	0	0	0	0	0	0	0	0	0	0	0	0	0	0	0	0	0	0	0	0	0	0	0	0	0	0	0	0	0	0	0	0	0	0	0	0	0	0	0	0
ID1497	K15016	HP/HB	K15016; enoyl-CoA hydratase / 3-hydroxyacyl-CoA dehydrogenase [EC:4.2.1.17 1.1.1.35]	KAAS		66	11.9565	0	0	0	0	0	0	0	0	0	0	0	0	0	0	0	0	0	0	0	0	0	0	0	0	0	1	0	0	0	2	1	1	2	0	1	1	0	1	0	2	1	1
ID1498	K01782	HP/HB	fadJ; 3-hydroxyacyl-CoA dehydrogenase / enoyl-CoA hydratase / 3-hydroxybutyryl-CoA epimerase [EC:1.1.1.35 4.2.1.17 5.1.2.3]	KAAS		61	11.0507	0	0	0	0	0	0	0	0	0	0	0	0	0	0	0	0	0	0	0	0	0	0	0	0	0	0	0	0	0	0	0	0	0	0	0	0	0	0	0	0	0	0
ID1499						0	0	0	0	0	0	0	0	0	0	0	0	0	0	0	0	0	0	0	0	0	0	0	0	0	0	0	0	0	0	0	0	0	0	0	0	0	0	0	0	0	0	0	0
ID1500	K00022	HP/HB	HADH; 3-hydroxyacyl-CoA dehydrogenase [EC:1.1.1.35]	KAAS		13	2.35507	0	0	0	0	0	0	0	0	0	0	0	0	0	0	0	0	0	0	0	0	0	0	0	0	0	0	0	0	0	0	0	0	0	0	0	0	0	0	0	0	0	0
ID1501	K01782	HP/HB	fadJ; 3-hydroxyacyl-CoA dehydrogenase / enoyl-CoA hydratase / 3-hydroxybutyryl-CoA epimerase [EC:1.1.1.35 4.2.1.17 5.1.2.3]	KAAS		61	11.0507	0	0	0	0	0	0	0	0	0	0	0	0	0	0	0	0	0	0	0	0	0	0	0	0	0	0	0	0	0	0	0	0	0	0	0	0	0	0	0	0	0	0
ID1502	K01825	HP/HB	fadB; 3-hydroxyacyl-CoA dehydrogenase / enoyl-CoA hydratase / 3-hydroxybutyryl-CoA epimerase / enoyl-CoA isomerase [EC:1.1.1.35 4.2.1.17 5.1.2.3 5.3.3.8]	KAAS		11	1.99275	0	0	0	0	0	0	0	0	0	0	0	0	0	0	0	0	0	0	0	0	0	0	0	0	0	0	0	0	0	0	0	0	0	0	0	0	0	0	0	0	0	0
ID1503	K07514	HP/HB	EHHADH; enoyl-CoA hydratase / 3-hydroxyacyl-CoA dehydrogenase / 3,2-trans-enoyl-CoA isomerase [EC:4.2.1.17 1.1.1.35 5.3.3.8]	KAAS		2	0.362319	0	0	0	0	0	0	0	0	0	0	0	0	0	0	0	0	0	0	0	0	0	0	0	0	0	0	0	0	0	0	0	0	0	0	0	0	0	0	0	0	0	0
ID1504	K07516	HP/HB	fadN; 3-hydroxyacyl-CoA dehydrogenase [EC:1.1.1.35]	KAAS		86	15.5797	0	0	0	0	0	0	0	0	0	0	0	0	0	0	0	0	0	0	0	0	0	0	0	0	0	0	0	0	0	0	0	0	0	0	0	0	0	0	0	0	0	0
ID1505	K08683	HP/HB	HSD17B10; 3-hydroxyacyl-CoA dehydrogenase / 3-hydroxy-2-methylbutyryl-CoA dehydrogenase [EC:1.1.1.35 1.1.1.178]	KAAS		17	3.07971	0	0	0	0	0	0	0	0	0	0	0	0	0	0	0	0	0	0	0	0	0	0	0	0	0	0	0	0	0	0	0	0	0	0	0	0	0	0	0	0	0	0
ID1506	K12405	HP/HB	HSD17B4; 3-hydroxyacyl-CoA dehydrogenase / 3a,7a,12a-trihydroxy-5b-cholest-24-enoyl-CoA hydratase / enoyl-CoA hydratase 2 [EC:1.1.1.35 4.2.1.107 4.2.1.119]	KAAS		25	4.52899	0	0	0	0	0	0	0	0	0	0	0	0	0	0	0	0	0	0	0	0	0	0	0	0	0	0	0	0	0	0	0	0	0	0	0	0	0	0	0	0	0	0
ID1507	K15016	HP/HB	K15016; enoyl-CoA hydratase / 3-hydroxyacyl-CoA dehydrogenase [EC:4.2.1.17 1.1.1.35]	KAAS		66	11.9565	0	0	0	0	0	0	0	0	0	0	0	0	0	0	0	0	0	0	0	0	0	0	0	0	0	1	0	0	0	2	1	1	2	0	1	1	0	1	0	2	1	1
ID1508						0	0	0	0	0	0	0	0	0	0	0	0	0	0	0	0	0	0	0	0	0	0	0	0	0	0	0	0	0	0	0	0	0	0	0	0	0	0	0	0	0	0	0	0
ID1509	K00626	HP/HB	E2.3.1.9, atoB; acetyl-CoA C-acetyltransferase [EC:2.3.1.9]	KAAS		381	69.0217	1	1	1	1	0	2	1	0	0	1	2	0	1	0	0	1	1	1	1	1	0	1	0	0	0	0	1	2	1	6	5	6	3	1	1	6	1	4	1	3	6	5
ID1510						0	0	0	0	0	0	0	0	0	0	0	0	0	0	0	0	0	0	0	0	0	0	0	0	0	0	0	0	0	0	0	0	0	0	0	0	0	0	0	0	0	0	0	0
ID1511		Hydroxypropionate bicycle				0	0	0	0	0	0	0	0	0	0	0	0	0	0	0	0	0	0	0	0	0	0	0	0	0	0	0	0	0	0	0	0	0	0	0	0	0	0	0	0	0	0	0	0
ID1512						0	0	0	0	0	0	0	0	0	0	0	0	0	0	0	0	0	0	0	0	0	0	0	0	0	0	0	0	0	0	0	0	0	0	0	0	0	0	0	0	0	0	0	0
ID1513	K01946	HP bicycle	ACACB; acetyl-CoA carboxylase / biotin carboxylase 2 [EC:6.4.1.2 6.3.4.14]	KAAS		0	0	0	0	0	0	0	0	0	0	0	0	0	0	0	0	0	0	0	0	0	0	0	0	0	0	0	0	0	0	0	0	0	0	0	0	0	0	0	0	0	0	0	0
ID1514	K01961	HP bicycle	accC; acetyl-CoA carboxylase, biotin carboxylase subunit [EC:6.4.1.2 6.3.4.14]	KAAS		199	36.0507	0	0	0	0	0	0	0	0	0	0	0	0	0	0	0	0	0	0	0	0	0	0	0	0	0	0	0	0	0	0	0	0	0	0	0	0	0	0	0	0	0	0
ID1515	K01962	HP bicycle	accA; acetyl-CoA carboxylase carboxyl transferase subunit alpha [EC:6.4.1.2]	KAAS		158	28.6232	0	0	0	0	0	0	0	0	0	0	0	0	0	0	0	0	0	0	0	0	0	0	0	0	0	0	0	0	0	0	0	0	0	0	0	0	0	0	0	0	0	0
ID1516	K01963	HP bicycle	accD; acetyl-CoA carboxylase carboxyl transferase subunit beta [EC:6.4.1.2]	KAAS		164	29.7101	0	0	0	0	0	0	0	0	0	0	0	0	0	0	0	0	0	0	0	0	0	0	0	0	0	0	0	0	0	0	0	0	0	0	0	0	0	0	0	0	0	0
ID1517	K01964	HP bicycle	K01964; acetyl-CoA/propionyl-CoA carboxylase [EC:6.4.1.2 6.4.1.3]	KAAS		0	0	0	0	0	0	0	0	0	0	0	0	0	0	0	0	0	0	0	0	0	0	0	0	0	0	0	0	0	0	0	0	0	0	0	0	0	0	0	0	0	0	0	0
ID1518	K11262	HP bicycle	ACACA; acetyl-CoA carboxylase / biotin carboxylase 1 [EC:6.4.1.2 6.3.4.14]	KAAS		0	0	0	0	0	0	0	0	0	0	0	0	0	0	0	0	0	0	0	0	0	0	0	0	0	0	0	0	0	0	0	0	0	0	0	0	0	0	0	0	0	0	0	0
ID1519	K11263	HP bicycle	bccA; acetyl-CoA/propionyl-CoA carboxylase, biotin carboxylase, biotin carboxyl carrier protein [EC:6.4.1.2 6.4.1.3 6.3.4.14]	KAAS		4	0.724638	0	0	0	0	0	0	0	0	0	0	0	0	0	0	0	0	0	0	0	0	0	0	0	0	0	0	0	0	0	0	0	0	0	0	0	0	0	1	0	0	0	1
ID1520	K15036	HP bicycle	K15036; acetyl-CoA/propionyl-CoA carboxylase [EC:6.4.1.2 6.4.1.3]	KAAS		5	0.905797	0	0	0	0	0	0	0	0	0	0	0	0	0	0	0	0	0	0	0	0	0	0	0	0	0	0	0	0	0	0	0	0	0	0	0	0	0	0	0	0	0	0
ID1521	K18472	HP bicycle	accD6; acetyl-CoA/propionyl-CoA carboxylase carboxyl transferase subunit [EC:6.4.1.2 6.4.1.3]	KAAS		0	0	0	0	0	0	0	0	0	0	0	0	0	0	0	0	0	0	0	0	0	0	0	0	0	0	0	0	0	0	0	0	0	0	0	0	0	0	0	0	0	0	0	0
ID1522	K18603	HP bicycle	K18603; acetyl-CoA/propionyl-CoA carboxylase [EC:6.4.1.2 6.4.1.3]	KAAS		0	0	0	0	0	0	0	0	0	0	0	0	0	0	0	0	0	0	0	0	0	0	0	0	0	0	0	0	0	0	0	0	0	0	0	0	0	0	0	0	0	0	0	0
ID1523	K18604	HP bicycle	K18604; acetyl-CoA/propionyl-CoA carboxylase [EC:6.4.1.2 6.4.1.3]	KAAS		1	0.181159	0	0	0	0	0	0	0	0	0	0	0	0	0	0	0	0	0	0	0	0	0	0	0	0	0	0	0	0	0	0	0	0	0	0	0	0	0	0	0	0	0	0
ID1524	K19312	HP bicycle	K19312; acetyl-CoA/propionyl-CoA carboxylase carboxyl transferase subunit [EC:6.4.1.2 6.4.1.3]	KAAS		21	3.80435	0	0	0	0	0	0	0	0	0	0	0	0	0	0	0	0	0	0	0	0	0	0	0	0	0	0	0	0	0	0	0	0	0	1	1	1	1	1	1	1	1	1
ID1525						0	0	0	0	0	0	0	0	0	0	0	0	0	0	0	0	0	0	0	0	0	0	0	0	0	0	0	0	0	0	0	0	0	0	0	0	0	0	0	0	0	0	0	0
ID1526	K14468	HP bicycle	mcr; malonyl-CoA reductase / 3-hydroxypropionate dehydrogenase (NADP+) [EC:1.2.1.75 1.1.1.298]	KAAS		0	0	0	0	0	0	0	0	0	0	0	0	0	0	0	0	0	0	0	0	0	0	0	0	0	0	0	0	0	0	0	0	0	0	0	0	0	0	0	0	0	0	0	0
ID1527	K15017	HP bicycle	K15017; malonyl-CoA/succinyl-CoA reductase (NADPH) [EC:1.2.1.75 1.2.1.76]	KAAS		0	0	0	0	0	0	0	0	0	0	0	0	0	0	0	0	0	0	0	0	0	0	0	0	0	0	0	0	0	0	0	0	0	0	0	0	0	0	0	0	0	0	0	0
ID1528						0	0	0	0	0	0	0	0	0	0	0	0	0	0	0	0	0	0	0	0	0	0	0	0	0	0	0	0	0	0	0	0	0	0	0	0	0	0	0	0	0	0	0	0
ID1529	K14468	HP bicycle	mcr; malonyl-CoA reductase / 3-hydroxypropionate dehydrogenase (NADP+) [EC:1.2.1.75 1.1.1.298]	KAAS		0	0	0	0	0	0	0	0	0	0	0	0	0	0	0	0	0	0	0	0	0	0	0	0	0	0	0	0	0	0	0	0	0	0	0	0	0	0	0	0	0	0	0	0
ID1530	K15039	HP bicycle	K15039; 3-hydroxypropionate dehydrogenase (NADP+) [EC:1.1.1.298]	KAAS		4	0.724638	0	0	0	0	0	0	0	0	0	0	0	0	0	0	0	0	0	0	0	0	0	0	0	0	0	0	0	0	0	0	0	0	0	0	0	0	0	0	0	0	0	0
ID1531						0	0	0	0	0	0	0	0	0	0	0	0	0	0	0	0	0	0	0	0	0	0	0	0	0	0	0	0	0	0	0	0	0	0	0	0	0	0	0	0	0	0	0	0
ID1532	K14469	HP bicycle	K14469; acrylyl-CoA reductase (NADPH) / 3-hydroxypropionyl-CoA dehydratase / 3-hydroxypropionyl-CoA synthetase [EC:1.3.1.84 4.2.1.116 6.2.1.36]	KAAS		0	0	0	0	0	0	0	0	0	0	0	0	0	0	0	0	0	0	0	0	0	0	0	0	0	0	0	0	0	0	0	0	0	0	0	0	0	0	0	0	0	0	0	0
ID1533	K15018	HP bicycle	K15018; 3-hydroxypropionyl-coenzyme A synthetase [EC:6.2.1.36]	KAAS		0	0	0	0	0	0	0	0	0	0	0	0	0	0	0	0	0	0	0	0	0	0	0	0	0	0	0	0	0	0	0	0	0	0	0	0	0	0	0	0	0	0	0	0
ID1534						0	0	0	0	0	0	0	0	0	0	0	0	0	0	0	0	0	0	0	0	0	0	0	0	0	0	0	0	0	0	0	0	0	0	0	0	0	0	0	0	0	0	0	0
ID1535	K14469	HP bicycle	K14469; acrylyl-CoA reductase (NADPH) / 3-hydroxypropionyl-CoA dehydratase / 3-hydroxypropionyl-CoA synthetase [EC:1.3.1.84 4.2.1.116 6.2.1.36]	KAAS		0	0	0	0	0	0	0	0	0	0	0	0	0	0	0	0	0	0	0	0	0	0	0	0	0	0	0	0	0	0	0	0	0	0	0	0	0	0	0	0	0	0	0	0
ID1536	K15019	HP bicycle	K15019; 3-hydroxypropionyl-coenzyme A dehydratase [EC:4.2.1.116]	KAAS		49	8.87681	0	0	0	0	0	0	0	0	0	0	0	0	0	0	0	0	0	0	0	0	0	0	0	0	0	0	0	0	0	1	0	0	0	0	0	2	0	1	0	0	1	1
ID1537						0	0	0	0	0	0	0	0	0	0	0	0	0	0	0	0	0	0	0	0	0	0	0	0	0	0	0	0	0	0	0	0	0	0	0	0	0	0	0	0	0	0	0	0
ID1538	K14469	HP bicycle	K14469; acrylyl-CoA reductase (NADPH) / 3-hydroxypropionyl-CoA dehydratase / 3-hydroxypropionyl-CoA synthetase [EC:1.3.1.84 4.2.1.116 6.2.1.36]	KAAS		0	0	0	0	0	0	0	0	0	0	0	0	0	0	0	0	0	0	0	0	0	0	0	0	0	0	0	0	0	0	0	0	0	0	0	0	0	0	0	0	0	0	0	0
ID1539	K15020	HP bicycle	K15020; acryloyl-coenzyme A reductase [EC:1.3.1.84]	KAAS		5	0.905797	0	0	0	0	0	0	0	0	0	0	0	0	0	0	0	0	0	0	0	0	0	0	0	0	0	0	0	0	0	0	0	0	0	0	0	1	0	0	0	0	1	0
ID1540						0	0	0	0	0	0	0	0	0	0	0	0	0	0	0	0	0	0	0	0	0	0	0	0	0	0	0	0	0	0	0	0	0	0	0	0	0	0	0	0	0	0	0	0
ID1541	K01964	HP bicycle	K01964; acetyl-CoA/propionyl-CoA carboxylase [EC:6.4.1.2 6.4.1.3]	KAAS		0	0	0	0	0	0	0	0	0	0	0	0	0	0	0	0	0	0	0	0	0	0	0	0	0	0	0	0	0	0	0	0	0	0	0	0	0	0	0	0	0	0	0	0
ID1542	K01965	HP bicycle	PCCA, pccA; propionyl-CoA carboxylase alpha chain [EC:6.4.1.3]	KAAS		20	3.62319	0	0	0	0	0	0	0	0	0	0	0	0	0	0	0	0	0	0	0	0	0	0	0	0	0	0	0	0	0	0	0	0	0	0	0	0	0	0	0	0	0	0
ID1543	K01966	HP bicycle	PCCB, pccB; propionyl-CoA carboxylase beta chain [EC:6.4.1.3]	KAAS		141	25.5435	0	0	0	0	0	0	0	0	0	0	0	0	0	0	0	0	0	0	0	0	0	0	0	0	0	0	0	0	0	0	0	0	0	0	0	0	0	0	0	0	0	0
ID1544	K11263	HP bicycle	bccA; acetyl-CoA/propionyl-CoA carboxylase, biotin carboxylase, biotin carboxyl carrier protein [EC:6.4.1.2 6.4.1.3 6.3.4.14]	KAAS		4	0.724638	0	0	0	0	0	0	0	0	0	0	0	0	0	0	0	0	0	0	0	0	0	0	0	0	0	0	0	0	0	0	0	0	0	0	0	0	0	1	0	0	0	1
ID1545	K15036	HP bicycle	K15036; acetyl-CoA/propionyl-CoA carboxylase [EC:6.4.1.2 6.4.1.3]	KAAS		5	0.905797	0	0	0	0	0	0	0	0	0	0	0	0	0	0	0	0	0	0	0	0	0	0	0	0	0	0	0	0	0	0	0	0	0	0	0	0	0	0	0	0	0	0
ID1546	K15052	HP bicycle	K15052; propionyl-CoA carboxylase [EC:6.4.1.3]	KAAS		0	0	0	0	0	0	0	0	0	0	0	0	0	0	0	0	0	0	0	0	0	0	0	0	0	0	0	0	0	0	0	0	0	0	0	0	0	0	0	0	0	0	0	0
ID1547	K18472	HP bicycle	accD6; acetyl-CoA/propionyl-CoA carboxylase carboxyl transferase subunit [EC:6.4.1.2 6.4.1.3]	KAAS		0	0	0	0	0	0	0	0	0	0	0	0	0	0	0	0	0	0	0	0	0	0	0	0	0	0	0	0	0	0	0	0	0	0	0	0	0	0	0	0	0	0	0	0
ID1548	K18603	HP bicycle	K18603; acetyl-CoA/propionyl-CoA carboxylase [EC:6.4.1.2 6.4.1.3]	KAAS		0	0	0	0	0	0	0	0	0	0	0	0	0	0	0	0	0	0	0	0	0	0	0	0	0	0	0	0	0	0	0	0	0	0	0	0	0	0	0	0	0	0	0	0
ID1549	K18604	HP bicycle	K18604; acetyl-CoA/propionyl-CoA carboxylase [EC:6.4.1.2 6.4.1.3]	KAAS		1	0.181159	0	0	0	0	0	0	0	0	0	0	0	0	0	0	0	0	0	0	0	0	0	0	0	0	0	0	0	0	0	0	0	0	0	0	0	0	0	0	0	0	0	0
ID1550	K19312	HP bicycle	K19312; acetyl-CoA/propionyl-CoA carboxylase carboxyl transferase subunit [EC:6.4.1.2 6.4.1.3]	KAAS		21	3.80435	0	0	0	0	0	0	0	0	0	0	0	0	0	0	0	0	0	0	0	0	0	0	0	0	0	0	0	0	0	0	0	0	0	1	1	1	1	1	1	1	1	1
ID1551						0	0	0	0	0	0	0	0	0	0	0	0	0	0	0	0	0	0	0	0	0	0	0	0	0	0	0	0	0	0	0	0	0	0	0	0	0	0	0	0	0	0	0	0
ID1552	K05606	HP bicycle	MCEE, epi; methylmalonyl-CoA/ethylmalonyl-CoA epimerase [EC:5.1.99.1]	KAAS		169	30.6159	0	0	0	0	0	1	0	0	0	0	0	0	0	0	0	0	0	0	0	0	0	0	0	0	0	0	0	0	0	1	2	1	1	0	0	1	0	1	0	0	1	1
ID1553						0	0	0	0	0	0	0	0	0	0	0	0	0	0	0	0	0	0	0	0	0	0	0	0	0	0	0	0	0	0	0	0	0	0	0	0	0	0	0	0	0	0	0	0
ID1554	K01847	HP bicycle	MUT; methylmalonyl-CoA mutase [EC:5.4.99.2]	KAAS		43	7.78986	0	0	0	0	0	0	0	0	0	0	0	0	0	0	0	0	0	0	0	0	0	0	0	0	0	0	0	0	0	0	0	0	0	0	0	0	0	0	0	0	0	0
ID1555	K01848	HP bicycle	E5.4.99.2A, mcmA1; methylmalonyl-CoA mutase, N-terminal domain [EC:5.4.99.2]	KAAS		191	34.6014	0	0	0	0	0	0	0	0	0	0	0	0	0	0	0	0	0	0	0	0	0	0	0	0	0	0	0	0	0	4	2	3	2	0	0	1	0	1	0	1	2	2
ID1556	K01849	HP bicycle	E5.4.99.2B, mcmA2; methylmalonyl-CoA mutase, C-terminal domain [EC:5.4.99.2]	KAAS		165	29.8913	0	0	0	0	0	1	0	0	0	0	0	0	0	0	0	0	0	0	0	0	0	0	0	0	0	0	0	0	0	2	2	3	2	0	0	1	0	1	0	0	1	1
ID1557						0	0	0	0	0	0	0	0	0	0	0	0	0	0	0	0	0	0	0	0	0	0	0	0	0	0	0	0	0	0	0	0	0	0	0	0	0	0	0	0	0	0	0	0
ID1558	K14471	HP bicycle	smtA1; succinyl-CoA:(S)-malate CoA-transferase subunit A [EC:2.8.3.22]	KAAS		0	0	0	0	0	0	0	0	0	0	0	0	0	0	0	0	0	0	0	0	0	0	0	0	0	0	0	0	0	0	0	0	0	0	0	0	0	0	0	0	0	0	0	0
ID1559	K14472	HP bicycle	smtB; succinyl-CoA:(S)-malate CoA-transferase subunit B [EC:2.8.3.22]	KAAS		0	0	0	0	0	0	0	0	0	0	0	0	0	0	0	0	0	0	0	0	0	0	0	0	0	0	0	0	0	0	0	0	0	0	0	0	0	0	0	0	0	0	0	0
ID1560	K18289	HP bicycle	ict-P; itaconate CoA-transferase [EC:2.8.3.- 2.8.3.22]	KAAS		0	0	0	0	0	0	0	0	0	0	0	0	0	0	0	0	0	0	0	0	0	0	0	0	0	0	0	0	0	0	0	0	0	0	0	0	0	0	0	0	0	0	0	0
ID1561						0	0	0	0	0	0	0	0	0	0	0	0	0	0	0	0	0	0	0	0	0	0	0	0	0	0	0	0	0	0	0	0	0	0	0	0	0	0	0	0	0	0	0	0
ID1562	K00234	HP bicycle	SDHA, SDH1; succinate dehydrogenase (ubiquinone) flavoprotein subunit [EC:1.3.5.1]	KAAS		0	0	0	0	0	0	0	0	0	0	0	0	0	0	0	0	0	0	0	0	0	0	0	0	0	0	0	0	0	0	0	0	0	0	0	0	0	0	0	0	0	0	0	0
ID1563	K00235	HP bicycle	SDHB, SDH2; succinate dehydrogenase (ubiquinone) iron-sulfur subunit [EC:1.3.5.1]	KAAS		0	0	0	0	0	0	0	0	0	0	0	0	0	0	0	0	0	0	0	0	0	0	0	0	0	0	0	0	0	0	0	0	0	0	0	0	0	0	0	0	0	0	0	0
ID1564	K00239	HP bicycle	sdhA, frdA; succinate dehydrogenase / fumarate reductase, flavoprotein subunit [EC:1.3.5.1 1.3.5.4]	KAAS		183	33.1522	0	0	0	0	0	1	0	0	0	0	0	0	0	0	0	0	0	0	0	0	0	0	0	0	0	0	0	0	0	1	1	0	2	0	0	1	0	0	0	0	1	0
ID1565	K00240	HP bicycle	sdhB, frdB; succinate dehydrogenase / fumarate reductase, iron-sulfur subunit [EC:1.3.5.1 1.3.5.4]	KAAS		153	27.7174	0	0	0	0	0	0	0	0	0	0	0	0	0	0	0	0	0	0	0	0	0	0	0	0	0	0	0	0	0	2	1	0	2	0	1	1	0	0	0	0	1	1
ID1566	K00244	HP bicycle	frdA; fumarate reductase flavoprotein subunit [EC:1.3.5.4]	KAAS		26	4.71014	0	0	0	0	0	0	0	0	0	0	0	0	0	0	0	0	0	0	0	0	0	0	0	0	0	0	0	0	0	0	0	0	0	0	0	0	0	0	0	0	0	0
ID1567	K00245	HP bicycle	frdB; fumarate reductase iron-sulfur subunit [EC:1.3.5.4]	KAAS		17	3.07971	0	0	0	0	0	0	0	0	0	0	0	0	0	0	0	0	0	0	0	0	0	0	0	0	0	0	0	0	0	0	0	0	0	0	0	0	0	0	0	0	0	0
ID1568						0	0	0	0	0	0	0	0	0	0	0	0	0	0	0	0	0	0	0	0	0	0	0	0	0	0	0	0	0	0	0	0	0	0	0	0	0	0	0	0	0	0	0	0
ID1569	K01676	HP bicycle	E4.2.1.2A, fumA, fumB; fumarate hydratase, class I [EC:4.2.1.2]	KAAS		66	11.9565	0	0	0	0	0	0	0	0	0	0	0	0	0	0	0	0	0	0	0	0	0	0	0	0	0	0	0	0	0	0	0	0	0	0	0	0	0	0	0	0	0	0
ID1570	K01677	HP bicycle	E4.2.1.2AA, fumA; fumarate hydratase subunit alpha [EC:4.2.1.2]	KAAS		249	45.1087	0	0	0	0	0	0	0	0	0	0	1	0	0	0	0	0	0	0	1	1	1	1	1	1	0	1	1	1	1	1	1	0	1	1	1	1	0	2	1	1	1	1
ID1571	K01678	HP bicycle	E4.2.1.2AB, fumB; fumarate hydratase subunit beta [EC:4.2.1.2]	KAAS		239	43.2971	0	0	0	0	0	0	0	0	0	0	0	0	0	0	0	1	1	1	1	1	1	1	1	1	0	1	1	1	1	1	1	0	1	1	1	0	0	3	1	1	1	1
ID1572	K01679	HP bicycle	E4.2.1.2B, fumC; fumarate hydratase, class II [EC:4.2.1.2]	KAAS		74	13.4058	0	0	0	0	0	0	0	0	0	0	0	0	0	0	0	0	0	0	0	0	0	0	0	0	0	0	0	0	0	0	0	0	0	0	0	1	0	2	0	0	1	1
ID1573						0	0	0	0	0	0	0	0	0	0	0	0	0	0	0	0	0	0	0	0	0	0	0	0	0	0	0	0	0	0	0	0	0	0	0	0	0	0	0	0	0	0	0	0
ID1574	K14471	HP bicycle	smtA1; succinyl-CoA:(S)-malate CoA-transferase subunit A [EC:2.8.3.22]	KAAS		0	0	0	0	0	0	0	0	0	0	0	0	0	0	0	0	0	0	0	0	0	0	0	0	0	0	0	0	0	0	0	0	0	0	0	0	0	0	0	0	0	0	0	0
ID1575	K14472	HP bicycle	smtB; succinyl-CoA:(S)-malate CoA-transferase subunit B [EC:2.8.3.22]	KAAS		0	0	0	0	0	0	0	0	0	0	0	0	0	0	0	0	0	0	0	0	0	0	0	0	0	0	0	0	0	0	0	0	0	0	0	0	0	0	0	0	0	0	0	0
ID1576	K18289	HP bicycle	ict-P; itaconate CoA-transferase [EC:2.8.3.- 2.8.3.22]	KAAS		0	0	0	0	0	0	0	0	0	0	0	0	0	0	0	0	0	0	0	0	0	0	0	0	0	0	0	0	0	0	0	0	0	0	0	0	0	0	0	0	0	0	0	0
ID1577						0	0	0	0	0	0	0	0	0	0	0	0	0	0	0	0	0	0	0	0	0	0	0	0	0	0	0	0	0	0	0	0	0	0	0	0	0	0	0	0	0	0	0	0
ID1578	K08691	HP bicycle	mcl; malyl-CoA/(S)-citramalyl-CoA lyase [EC:4.1.3.24 4.1.3.25]	KAAS		9	1.63043	0	0	0	0	0	0	0	0	0	0	0	0	0	0	0	0	0	0	0	0	0	0	0	0	0	0	0	0	0	0	0	0	0	0	0	0	0	0	0	0	0	0
ID1579	K19281	HP bicycle	mcl; beta-methylmalyl-CoA/(S)-malyl-CoA lyase [EC:4.1.3.24]	KAAS		0	0	0	0	0	0	0	0	0	0	0	0	0	0	0	0	0	0	0	0	0	0	0	0	0	0	0	0	0	0	0	0	0	0	0	0	0	0	0	0	0	0	0	0
ID1580	K19282	HP bicycle	aceB; bifunctional (S)-malyl-CoA lyase/thioesterase [EC:4.1.3.24 3.1.2.30]	KAAS		0	0	0	0	0	0	0	0	0	0	0	0	0	0	0	0	0	0	0	0	0	0	0	0	0	0	0	0	0	0	0	0	0	0	0	0	0	0	0	0	0	0	0	0
ID1581						0	0	0	0	0	0	0	0	0	0	0	0	0	0	0	0	0	0	0	0	0	0	0	0	0	0	0	0	0	0	0	0	0	0	0	0	0	0	0	0	0	0	0	0
ID1582	K14449	HP bicycle	mch, mcd; 2-methylfumaryl-CoA hydratase [EC:4.2.1.148]	KAAS		12	2.17391	0	0	0	0	0	0	0	0	0	0	0	0	0	0	0	0	0	0	0	0	0	0	0	0	0	0	0	0	0	0	0	0	0	0	0	0	0	0	0	0	0	0
ID1583						0	0	0	0	0	0	0	0	0	0	0	0	0	0	0	0	0	0	0	0	0	0	0	0	0	0	0	0	0	0	0	0	0	0	0	0	0	0	0	0	0	0	0	0
ID1584	K14470	HP bicycle	mct; 2-methylfumaryl-CoA isomerase [EC:5.4.1.3]	KAAS		0	0	0	0	0	0	0	0	0	0	0	0	0	0	0	0	0	0	0	0	0	0	0	0	0	0	0	0	0	0	0	0	0	0	0	0	0	0	0	0	0	0	0	0
ID1585						0	0	0	0	0	0	0	0	0	0	0	0	0	0	0	0	0	0	0	0	0	0	0	0	0	0	0	0	0	0	0	0	0	0	0	0	0	0	0	0	0	0	0	0
ID1586	K09709	HP bicycle	meh; 3-methylfumaryl-CoA hydratase [EC:4.2.1.153]	KAAS		7	1.26812	0	0	0	0	0	0	0	0	0	0	0	0	0	0	0	0	0	0	0	0	0	0	0	0	0	0	0	0	0	0	0	0	0	0	0	0	0	0	0	0	0	0
ID1587						0	0	0	0	0	0	0	0	0	0	0	0	0	0	0	0	0	0	0	0	0	0	0	0	0	0	0	0	0	0	0	0	0	0	0	0	0	0	0	0	0	0	0	0
ID1588	K08691	HP bicycle	mcl; malyl-CoA/(S)-citramalyl-CoA lyase [EC:4.1.3.24 4.1.3.25]	KAAS		9	1.63043	0	0	0	0	0	0	0	0	0	0	0	0	0	0	0	0	0	0	0	0	0	0	0	0	0	0	0	0	0	0	0	0	0	0	0	0	0	0	0	0	0	0
ID1589	K09709	HP bicycle	meh; 3-methylfumaryl-CoA hydratase [EC:4.2.1.153]	KAAS		7	1.26812	0	0	0	0	0	0	0	0	0	0	0	0	0	0	0	0	0	0	0	0	0	0	0	0	0	0	0	0	0	0	0	0	0	0	0	0	0	0	0	0	0	0
ID1590						0	0	0	0	0	0	0	0	0	0	0	0	0	0	0	0	0	0	0	0	0	0	0	0	0	0	0	0	0	0	0	0	0	0	0	0	0	0	0	0	0	0	0	0
ID1591		Fatty acid degradation				0	0	0	0	0	0	0	0	0	0	0	0	0	0	0	0	0	0	0	0	0	0	0	0	0	0	0	0	0	0	0	0	0	0	0	0	0	0	0	0	0	0	0	0
ID1592						0	0	0	0	0	0	0	0	0	0	0	0	0	0	0	0	0	0	0	0	0	0	0	0	0	0	0	0	0	0	0	0	0	0	0	0	0	0	0	0	0	0	0	0
ID1593	K01897	FA degradation	ACSL, fadD; long-chain acyl-CoA synthetase [EC:6.2.1.3]	KAAS	fadD	302	54.7101	0	0	0	0	0	1	0	0	0	0	0	0	0	0	0	0	0	0	0	0	0	0	0	0	0	0	0	0	0	3	2	3	1	0	1	2	1	1	1	4	2	0
ID1594			fadD			0	0	0	0	0	0	0	0	0	0	0	0	0	0	0	0	0	0	0	0	0	0	0	0	0	0	0	0	0	0	0	0	0	0	0	0	0	0	0	0	0	0	0	0
ID1595	K00248	Butane metabolism	ACADS, bcd; butyryl-CoA dehydrogenase [EC:1.3.8.1], also acyl-CoA-DH	KAAS	acd	223	40.3986	0	0	0	0	0	0	0	0	0	0	0	0	0	0	0	0	0	0	0	0	0	0	0	0	0	0	0	0	0	0	0	0	0	0	0	0	0	1	0	0	0	1
ID1596	K00249	FA degradation	ACADM, acd; acyl-CoA dehydrogenase [EC:1.3.8.7]	KAAS	acd	144	26.087	0	0	0	0	0	0	0	0	0	0	0	0	0	0	0	0	0	0	0	0	0	0	0	0	0	0	0	0	1	2	1	0	1	0	0	1	0	2	0	3	1	1
ID1597	K06445	FA degradation	fadE; acyl-CoA dehydrogenase [EC:1.3.99.-]	KAAS	acd	32	5.7971	0	0	0	0	0	0	0	0	0	0	0	0	0	0	0	0	0	0	0	0	0	0	0	0	0	0	0	0	0	0	0	0	0	0	0	0	0	0	0	0	0	0
ID1598	K00255	FA degradation	ACADL; long-chain-acyl-CoA dehydrogenase [EC:1.3.8.8]	KAAS	acd	3	0.543478	0	0	0	0	0	0	0	0	0	0	0	0	0	0	0	0	0	0	0	0	0	0	0	0	0	0	0	0	0	0	0	0	0	0	0	0	0	0	0	0	0	0
ID1599			fadE, acyl-CoA dehydrogenase			0	0	0	0	0	0	0	0	0	0	0	0	0	0	0	0	0	0	0	0	0	0	0	0	0	0	0	0	0	0	0	0	0	0	0	0	0	0	0	0	0	0	0	0
ID1600	K01692	FA degradation	paaF, echA; enoyl-CoA hydratase [EC:4.2.1.17]	KAAS	EC:4.2.1.17	44	7.97101	0	0	0	0	0	0	0	0	0	0	0	0	0	0	0	0	0	0	0	0	0	0	0	0	0	0	0	0	0	0	0	0	0	0	0	0	0	0	0	0	0	0
ID1601	K01715	FA degradation	crt; enoyl-CoA hydratase [EC:4.2.1.17]	KAAS	EC:4.2.1.17	146	26.4493	0	0	0	0	0	0	0	0	0	0	0	0	0	0	0	0	0	0	0	0	0	0	0	0	0	0	0	0	0	0	1	1	0	0	0	0	0	0	0	0	0	0
ID1602	K01825	FA degradation	fadB; 3-hydroxyacyl-CoA dehydrogenase / enoyl-CoA hydratase / 3-hydroxybutyryl-CoA epimerase / enoyl-CoA isomerase [EC:1.1.1.35 4.2.1.17 5.1.2.3 5.3.3.8]	KAAS	EC:4.2.1.17	11	1.99275	0	0	0	0	0	0	0	0	0	0	0	0	0	0	0	0	0	0	0	0	0	0	0	0	0	0	0	0	0	0	0	0	0	0	0	0	0	0	0	0	0	0
ID1603	K07511	FA degradation	ECHS1; enoyl-CoA hydratase [EC:4.2.1.17]	KAAS	EC:4.2.1.17	2	0.362319	0	0	0	0	0	0	0	0	0	0	0	0	0	0	0	0	0	0	0	0	0	0	0	0	0	0	0	0	0	0	0	0	0	0	0	0	0	0	0	0	0	0
ID1604	K07514	FA degradation	EHHADH; enoyl-CoA hydratase / 3-hydroxyacyl-CoA dehydrogenase / 3,2-trans-enoyl-CoA isomerase [EC:4.2.1.17 1.1.1.35 5.3.3.8]	KAAS	EC:4.2.1.17	2	0.362319	0	0	0	0	0	0	0	0	0	0	0	0	0	0	0	0	0	0	0	0	0	0	0	0	0	0	0	0	0	0	0	0	0	0	0	0	0	0	0	0	0	0
ID1605	K07515	FA degradation	HADHA; enoyl-CoA hydratase / long-chain 3-hydroxyacyl-CoA dehydrogenase [EC:4.2.1.17 1.1.1.211]	KAAS	EC:4.2.1.17	1	0.181159	0	0	0	0	0	0	0	0	0	0	0	0	0	0	0	0	0	0	0	0	0	0	0	0	0	0	0	0	0	0	0	0	0	0	0	0	0	0	0	0	0	0
ID1606	K13767	FA degradation	fadB; enoyl-CoA hydratase [EC:4.2.1.17]	KAAS	EC:4.2.1.17	16	2.89855	0	0	0	0	0	0	0	0	0	0	0	0	0	0	0	0	0	0	0	0	0	0	0	0	0	0	0	0	0	0	0	0	0	0	0	0	0	0	0	0	0	0
ID1607	K15016	FA degradation	K15016; enoyl-CoA hydratase / 3-hydroxyacyl-CoA dehydrogenase [EC:4.2.1.17 1.1.1.35]	KAAS	EC:4.2.1.17	66	11.9565	0	0	0	0	0	0	0	0	0	0	0	0	0	0	0	0	0	0	0	0	0	0	0	0	0	1	0	0	0	2	1	1	2	0	1	1	0	1	0	2	1	1
ID1608	K01782	FA degradation	fadJ; 3-hydroxyacyl-CoA dehydrogenase / enoyl-CoA hydratase / 3-hydroxybutyryl-CoA epimerase [EC:1.1.1.35 4.2.1.17 5.1.2.3]	KAAS	EC:4.2.1.17	61	11.0507	0	0	0	0	0	0	0	0	0	0	0	0	0	0	0	0	0	0	0	0	0	0	0	0	0	0	0	0	0	0	0	0	0	0	0	0	0	0	0	0	0	0
ID1609			fadB, enoyl-CoA hydratase			0	0	0	0	0	0	0	0	0	0	0	0	0	0	0	0	0	0	0	0	0	0	0	0	0	0	0	0	0	0	0	0	0	0	0	0	0	0	0	0	0	0	0	0
ID1610	K00022	FA degradation	HADH; 3-hydroxyacyl-CoA dehydrogenase [EC:1.1.1.35]	KAAS	EC:1.1.1.35	13	2.35507	0	0	0	0	0	0	0	0	0	0	0	0	0	0	0	0	0	0	0	0	0	0	0	0	0	0	0	0	0	0	0	0	0	0	0	0	0	0	0	0	0	0
ID1611	K01782	FA degradation	fadJ; 3-hydroxyacyl-CoA dehydrogenase / enoyl-CoA hydratase / 3-hydroxybutyryl-CoA epimerase [EC:1.1.1.35 4.2.1.17 5.1.2.3]	KAAS	EC:1.1.1.35	61	11.0507	0	0	0	0	0	0	0	0	0	0	0	0	0	0	0	0	0	0	0	0	0	0	0	0	0	0	0	0	0	0	0	0	0	0	0	0	0	0	0	0	0	0
ID1612	K01825	FA degradation	fadB; 3-hydroxyacyl-CoA dehydrogenase / enoyl-CoA hydratase / 3-hydroxybutyryl-CoA epimerase / enoyl-CoA isomerase [EC:1.1.1.35 4.2.1.17 5.1.2.3 5.3.3.8]	KAAS	EC:1.1.1.35	11	1.99275	0	0	0	0	0	0	0	0	0	0	0	0	0	0	0	0	0	0	0	0	0	0	0	0	0	0	0	0	0	0	0	0	0	0	0	0	0	0	0	0	0	0
ID1613	K07514	FA degradation	EHHADH; enoyl-CoA hydratase / 3-hydroxyacyl-CoA dehydrogenase / 3,2-trans-enoyl-CoA isomerase [EC:4.2.1.17 1.1.1.35 5.3.3.8]	KAAS	EC:1.1.1.35	2	0.362319	0	0	0	0	0	0	0	0	0	0	0	0	0	0	0	0	0	0	0	0	0	0	0	0	0	0	0	0	0	0	0	0	0	0	0	0	0	0	0	0	0	0
ID1614	K07516	FA degradation	fadN; 3-hydroxyacyl-CoA dehydrogenase [EC:1.1.1.35]	KAAS	EC:1.1.1.35	86	15.5797	0	0	0	0	0	0	0	0	0	0	0	0	0	0	0	0	0	0	0	0	0	0	0	0	0	0	0	0	0	0	0	0	0	0	0	0	0	0	0	0	0	0
ID1615	K08683	FA degradation	HSD17B10; 3-hydroxyacyl-CoA dehydrogenase / 3-hydroxy-2-methylbutyryl-CoA dehydrogenase [EC:1.1.1.35 1.1.1.178]	KAAS	EC:1.1.1.35	17	3.07971	0	0	0	0	0	0	0	0	0	0	0	0	0	0	0	0	0	0	0	0	0	0	0	0	0	0	0	0	0	0	0	0	0	0	0	0	0	0	0	0	0	0
ID1616	K12405	FA degradation	HSD17B4; 3-hydroxyacyl-CoA dehydrogenase / 3a,7a,12a-trihydroxy-5b-cholest-24-enoyl-CoA hydratase / enoyl-CoA hydratase 2 [EC:1.1.1.35 4.2.1.107 4.2.1.119]	KAAS	EC:1.1.1.35	25	4.52899	0	0	0	0	0	0	0	0	0	0	0	0	0	0	0	0	0	0	0	0	0	0	0	0	0	0	0	0	0	0	0	0	0	0	0	0	0	0	0	0	0	0
ID1617	K15016	FA degradation	K15016; enoyl-CoA hydratase / 3-hydroxyacyl-CoA dehydrogenase [EC:4.2.1.17 1.1.1.35]	KAAS	EC:1.1.1.35	66	11.9565	0	0	0	0	0	0	0	0	0	0	0	0	0	0	0	0	0	0	0	0	0	0	0	0	0	1	0	0	0	2	1	1	2	0	1	1	0	1	0	2	1	1
ID1618			fadN, hydroxylacyl-CoA dehydrogenase			0	0	0	0	0	0	0	0	0	0	0	0	0	0	0	0	0	0	0	0	0	0	0	0	0	0	0	0	0	0	0	0	0	0	0	0	0	0	0	0	0	0	0	0
ID1619	K00632	FA degradation	fadA, fadI; acetyl-CoA acyltransferase [EC:2.3.1.16]	KAAS	fadA	93	16.8478	0	0	0	0	0	0	0	0	0	0	0	0	0	0	0	0	0	0	0	0	0	0	0	0	0	0	0	0	0	1	2	1	1	0	0	0	0	1	0	0	0	0
ID1620	K07508	FA degradation	ACAA2; acetyl-CoA acyltransferase 2 [EC:2.3.1.16]	KAAS	fadA	8	1.44928	0	0	0	0	0	0	0	0	0	0	0	0	0	0	0	0	0	0	0	0	0	0	0	0	0	0	0	0	0	0	0	0	0	0	0	0	0	0	0	0	0	0
ID1621	K07513	FA degradation	ACAA1; acetyl-CoA acyltransferase 1 [EC:2.3.1.16]	KAAS	fadA	1	0.181159	0	0	0	0	0	0	0	0	0	0	0	0	0	0	0	0	0	0	0	0	0	0	0	0	0	0	0	0	0	0	0	0	0	0	0	0	0	0	0	0	0	0
ID1622	K00626	FA degradation	E2.3.1.9, atoB; acetyl-CoA C-acetyltransferase [EC:2.3.1.9]	KAAS		381	69.0217	1	1	1	1	0	2	1	0	0	1	2	0	1	0	0	1	1	1	1	1	0	1	0	0	0	0	1	2	1	6	5	6	3	1	1	6	1	4	1	3	6	5
ID1623			acetyl-CoA acyltransferase			0	0	0	0	0	0	0	0	0	0	0	0	0	0	0	0	0	0	0	0	0	0	0	0	0	0	0	0	0	0	0	0	0	0	0	0	0	0	0	0	0	0	0	0
ID1624	K17688	FA degradation	CYP4A22; alkane 1-monooxygenase [EC:1.14.15.3]	KAAS		1	0.181159	0	0	0	0	0	0	0	0	0	0	0	0	0	0	0	0	0	0	0	0	0	0	0	0	0	0	0	0	0	0	0	0	0	0	0	0	0	0	0	0	0	0
ID1625						0	0	0	0	0	0	0	0	0	0	0	0	0	0	0	0	0	0	0	0	0	0	0	0	0	0	0	0	0	0	0	0	0	0	0	0	0	0	0	0	0	0	0	0
ID1626		Propanoate metabolism				0	0	0	0	0	0	0	0	0	0	0	0	0	0	0	0	0	0	0	0	0	0	0	0	0	0	0	0	0	0	0	0	0	0	0	0	0	0	0	0	0	0	0	0
ID1627		Propanoate conversion				0	0	0	0	0	0	0	0	0	0	0	0	0	0	0	0	0	0	0	0	0	0	0	0	0	0	0	0	0	0	0	0	0	0	0	0	0	0	0	0	0	0	0	0
ID1628	K01895	Propanoate metabolism	ACSS, acs; acetyl-CoA synthetase [EC:6.2.1.1]	KAAS		268	48.5507	0	0	0	0	0	1	2	0	1	0	0	1	0	0	0	1	2	1	1	2	2	1	0	0	0	0	0	2	0	2	0	2	1	1	0	1	0	1	0	1	1	1
ID1629	K01908	Propanoate metabolism	prpE; propionyl-CoA synthetase [EC:6.2.1.17]	KAAS		24	4.34783	0	0	0	0	0	0	0	0	0	0	0	0	0	0	0	0	0	0	0	0	0	0	0	0	0	0	0	0	0	0	0	0	0	0	0	0	0	0	0	0	0	0
ID1630			propionyl-CoA synthase			0	0	0	0	0	0	0	0	0	0	0	0	0	0	0	0	0	0	0	0	0	0	0	0	0	0	0	0	0	0	0	0	0	0	0	0	0	0	0	0	0	0	0	0
ID1631	K01026	Propanoate metabolism	pct; propionate CoA-transferase [EC:2.8.3.1]	KAAS		4	0.724638	0	0	0	0	0	0	0	0	0	0	0	0	0	0	0	0	0	0	0	0	0	0	0	0	0	0	0	0	0	0	0	0	0	0	0	0	0	0	0	0	0	0
ID1632	K01905	Propanoate metabolism	E6.2.1.13; acetyl-CoA synthetase (ADP-forming) [EC:6.2.1.13]	KAAS		147	26.6304	0	1	1	1	1	0	0	0	0	0	0	0	1	0	0	0	0	0	0	0	1	0	0	2	1	2	2	0	0	1	0	0	0	0	3	1	3	1	2	3	1	1
ID1633			propionate transferase			0	0	0	0	0	0	0	0	0	0	0	0	0	0	0	0	0	0	0	0	0	0	0	0	0	0	0	0	0	0	0	0	0	0	0	0	0	0	0	0	0	0	0	0
ID1634	K00925	Propanoate metabolism	ackA; acetate kinase [EC:2.7.2.1]	KAAS		149	26.9928	0	0	0	0	0	0	0	0	0	0	0	0	0	0	0	0	0	0	0	0	0	0	0	0	0	0	0	0	0	0	0	0	0	0	0	0	0	0	0	0	0	0
ID1635			acetate kinase			0	0	0	0	0	0	0	0	0	0	0	0	0	0	0	0	0	0	0	0	0	0	0	0	0	0	0	0	0	0	0	0	0	0	0	0	0	0	0	0	0	0	0	0
ID1636		Propanoyl-CoA metabolism, propanoyl-CoA => succinyl-CoA				0	0	0	0	0	0	0	0	0	0	0	0	0	0	0	0	0	0	0	0	0	0	0	0	0	0	0	0	0	0	0	0	0	0	0	0	0	0	0	0	0	0	0	0
ID1637	K01965	Propanoate metabolism	PCCA, pccA; propionyl-CoA carboxylase alpha chain [EC:6.4.1.3]	KAAS		20	3.62319	0	0	0	0	0	0	0	0	0	0	0	0	0	0	0	0	0	0	0	0	0	0	0	0	0	0	0	0	0	0	0	0	0	0	0	0	0	0	0	0	0	0
ID1638	K01966	Propanoate metabolism	PCCB, pccB; propionyl-CoA carboxylase beta chain [EC:6.4.1.3]	KAAS	acd	141	25.5435	0	0	0	0	0	0	0	0	0	0	0	0	0	0	0	0	0	0	0	0	0	0	0	0	0	0	0	0	0	0	0	0	0	0	0	0	0	0	0	0	0	0
ID1639	K11263	Propanoate metabolism	bccA; acetyl-CoA/propionyl-CoA carboxylase, biotin carboxylase, biotin carboxyl carrier protein [EC:6.4.1.2 6.4.1.3 6.3.4.14]	KAAS		4	0.724638	0	0	0	0	0	0	0	0	0	0	0	0	0	0	0	0	0	0	0	0	0	0	0	0	0	0	0	0	0	0	0	0	0	0	0	0	0	1	0	0	0	1
ID1640	K15036	Propanoate metabolism	K15036; acetyl-CoA/propionyl-CoA carboxylase [EC:6.4.1.2 6.4.1.3]	KAAS		5	0.905797	0	0	0	0	0	0	0	0	0	0	0	0	0	0	0	0	0	0	0	0	0	0	0	0	0	0	0	0	0	0	0	0	0	0	0	0	0	0	0	0	0	0
ID1641	K18604	Propanoate metabolism	K18604; acetyl-CoA/propionyl-CoA carboxylase [EC:6.4.1.2 6.4.1.3]	KAAS		1	0.181159	0	0	0	0	0	0	0	0	0	0	0	0	0	0	0	0	0	0	0	0	0	0	0	0	0	0	0	0	0	0	0	0	0	0	0	0	0	0	0	0	0	0
ID1642	K19312	Propanoate metabolism	K19312; acetyl-CoA/propionyl-CoA carboxylase carboxyl transferase subunit [EC:6.4.1.2 6.4.1.3]	KAAS		21	3.80435	0	0	0	0	0	0	0	0	0	0	0	0	0	0	0	0	0	0	0	0	0	0	0	0	0	0	0	0	0	0	0	0	0	1	1	1	1	1	1	1	1	1
ID1643	K11264	Fermentation	mmcD; methylmalonyl-CoA decarboxylase [EC:4.1.1.41]	KAAS		8	1.44928	0	0	0	0	0	0	0	0	0	0	0	0	0	0	0	0	0	0	0	0	0	0	0	0	0	0	0	0	0	0	0	0	0	0	0	0	0	0	0	0	0	0
ID1644	K18426	Fermentation	ECHDC1; ethylmalonyl-CoA/methylmalonyl-CoA decarboxylase [EC:4.1.1.94 4.1.1.41]	KAAS		2	0.362319	0	0	0	0	0	0	0	0	0	0	0	0	0	0	0	0	0	0	0	0	0	0	0	0	0	0	0	0	0	0	0	0	0	0	0	0	0	0	0	0	0	0
ID1645	K03416	Propanoate metabolism	E2.1.3.1-5S; methylmalonyl-CoA carboxyltransferase 5S subunit [EC:2.1.3.1]	KAAS		0	0	0	0	0	0	0	0	0	0	0	0	0	0	0	0	0	0	0	0	0	0	0	0	0	0	0	0	0	0	0	0	0	0	0	0	0	0	0	0	0	0	0	0
ID1646	K17489	Propanoate metabolism	E2.1.3.1-12S; methylmalonyl-CoA carboxyltransferase 12S subunit [EC:2.1.3.1]	KAAS		0	0	0	0	0	0	0	0	0	0	0	0	0	0	0	0	0	0	0	0	0	0	0	0	0	0	0	0	0	0	0	0	0	0	0	0	0	0	0	0	0	0	0	0
ID1647	K17490	Propanoate metabolism	E2.1.3.1-1.3S; methylmalonyl-CoA carboxyltransferase 1.3S subunit [EC:2.1.3.1]	KAAS		0	0	0	0	0	0	0	0	0	0	0	0	0	0	0	0	0	0	0	0	0	0	0	0	0	0	0	0	0	0	0	0	0	0	0	0	0	0	0	0	0	0	0	0
ID1648			propionyl carboxylase			0	0	0	0	0	0	0	0	0	0	0	0	0	0	0	0	0	0	0	0	0	0	0	0	0	0	0	0	0	0	0	0	0	0	0	0	0	0	0	0	0	0	0	0
ID1649	K05606	Propanoate metabolism	MCEE, epi; methylmalonyl-CoA/ethylmalonyl-CoA epimerase [EC:5.1.99.1]	KAAS	epi	169	30.6159	0	0	0	0	0	1	0	0	0	0	0	0	0	0	0	0	0	0	0	0	0	0	0	0	0	0	0	0	0	1	2	1	1	0	0	1	0	1	0	0	1	1
ID1650			methylmalonyl-CoA/ethylmalonyl-CoA epimerase			0	0	0	0	0	0	0	0	0	0	0	0	0	0	0	0	0	0	0	0	0	0	0	0	0	0	0	0	0	0	0	0	0	0	0	0	0	0	0	0	0	0	0	0
ID1651	K01847	Propanoate metabolism	MUT; methylmalonyl-CoA mutase [EC:5.4.99.2]	KAAS		43	7.78986	0	0	0	0	0	0	0	0	0	0	0	0	0	0	0	0	0	0	0	0	0	0	0	0	0	0	0	0	0	0	0	0	0	0	0	0	0	0	0	0	0	0
ID1652	K01848	Propanoate metabolism	E5.4.99.2A, mcmA1; methylmalonyl-CoA mutase, N-terminal domain [EC:5.4.99.2]	KAAS	mcmA	191	34.6014	0	0	0	0	0	0	0	0	0	0	0	0	0	0	0	0	0	0	0	0	0	0	0	0	0	0	0	0	0	4	2	3	2	0	0	1	0	1	0	1	2	2
ID1653	K01849	Propanoate metabolism	E5.4.99.2B, mcmA2; methylmalonyl-CoA mutase, C-terminal domain [EC:5.4.99.2]	KAAS	mcmA	165	29.8913	0	0	0	0	0	1	0	0	0	0	0	0	0	0	0	0	0	0	0	0	0	0	0	0	0	0	0	0	0	2	2	3	2	0	0	1	0	1	0	0	1	1
ID1654		Propanoyl-CoA metabolism, propanoyl-CoA => acetyl-CoA					0	0	0	0	0	0	0	0	0	0	0	0	0	0	0	0	0	0	0	0	0	0	0	0	0	0	0	0	0	0	0	0	0	0	0	0	0	0	0	0	0	0	0
ID1655	K00249	Propanoate metabolism	ACADM, acd; acyl-CoA dehydrogenase [EC:1.3.8.7]	KAAS		144	26.087	0	0	0	0	0	0	0	0	0	0	0	0	0	0	0	0	0	0	0	0	0	0	0	0	0	0	0	0	1	2	1	0	1	0	0	1	0	2	0	3	1	1
ID1656							0	0	0	0	0	0	0	0	0	0	0	0	0	0	0	0	0	0	0	0	0	0	0	0	0	0	0	0	0	0	0	0	0	0	0	0	0	0	0	0	0	0	0
ID1657	K01692	Propanoate metabolism	paaF, echA; enoyl-CoA hydratase [EC:4.2.1.17]	KAAS		44	7.97101	0	0	0	0	0	0	0	0	0	0	0	0	0	0	0	0	0	0	0	0	0	0	0	0	0	0	0	0	0	0	0	0	0	0	0	0	0	0	0	0	0	0
ID1658	K01825	Propanoate metabolism	fadB; 3-hydroxyacyl-CoA dehydrogenase / enoyl-CoA hydratase / 3-hydroxybutyryl-CoA epimerase / enoyl-CoA isomerase [EC:1.1.1.35 4.2.1.17 5.1.2.3 5.3.3.8]	KAAS		11	1.99275	0	0	0	0	0	0	0	0	0	0	0	0	0	0	0	0	0	0	0	0	0	0	0	0	0	0	0	0	0	0	0	0	0	0	0	0	0	0	0	0	0	0
ID1659	K01782	Propanoate metabolism	fadJ; 3-hydroxyacyl-CoA dehydrogenase / enoyl-CoA hydratase / 3-hydroxybutyryl-CoA epimerase [EC:1.1.1.35 4.2.1.17 5.1.2.3]	KAAS		61	11.0507	0	0	0	0	0	0	0	0	0	0	0	0	0	0	0	0	0	0	0	0	0	0	0	0	0	0	0	0	0	0	0	0	0	0	0	0	0	0	0	0	0	0
ID1660	K07515	Propanoate metabolism	HADHA; enoyl-CoA hydratase / long-chain 3-hydroxyacyl-CoA dehydrogenase [EC:4.2.1.17 1.1.1.211]	KAAS		1	0.181159	0	0	0	0	0	0	0	0	0	0	0	0	0	0	0	0	0	0	0	0	0	0	0	0	0	0	0	0	0	0	0	0	0	0	0	0	0	0	0	0	0	0
ID1661	K07514	Propanoate metabolism	EHHADH; enoyl-CoA hydratase / 3-hydroxyacyl-CoA dehydrogenase / 3,2-trans-enoyl-CoA isomerase [EC:4.2.1.17 1.1.1.35 5.3.3.8]	KAAS		2	0.362319	0	0	0	0	0	0	0	0	0	0	0	0	0	0	0	0	0	0	0	0	0	0	0	0	0	0	0	0	0	0	0	0	0	0	0	0	0	0	0	0	0	0
ID1662	K07511	Propanoate metabolism	ECHS1; enoyl-CoA hydratase [EC:4.2.1.17]	KAAS		2	0.362319	0	0	0	0	0	0	0	0	0	0	0	0	0	0	0	0	0	0	0	0	0	0	0	0	0	0	0	0	0	0	0	0	0	0	0	0	0	0	0	0	0	0
ID1663	K13767	Propanoate metabolism	fadB; enoyl-CoA hydratase [EC:4.2.1.17]	KAAS		16	2.89855	0	0	0	0	0	0	0	0	0	0	0	0	0	0	0	0	0	0	0	0	0	0	0	0	0	0	0	0	0	0	0	0	0	0	0	0	0	0	0	0	0	0
ID1664	K01715	Propanoate metabolism	crt; enoyl-CoA hydratase [EC:4.2.1.17]	KAAS		146	26.4493	0	0	0	0	0	0	0	0	0	0	0	0	0	0	0	0	0	0	0	0	0	0	0	0	0	0	0	0	0	0	1	1	0	0	0	0	0	0	0	0	0	0
ID1665	K15016	Propanoate metabolism	K15016; enoyl-CoA hydratase / 3-hydroxyacyl-CoA dehydrogenase [EC:4.2.1.17 1.1.1.35]	KAAS		66	11.9565	0	0	0	0	0	0	0	0	0	0	0	0	0	0	0	0	0	0	0	0	0	0	0	0	0	1	0	0	0	2	1	1	2	0	1	1	0	1	0	2	1	1
ID1666							0	0	0	0	0	0	0	0	0	0	0	0	0	0	0	0	0	0	0	0	0	0	0	0	0	0	0	0	0	0	0	0	0	0	0	0	0	0	0	0	0	0	0
ID1667	K05605	Propanoate metabolism	HIBCH; 3-hydroxyisobutyryl-CoA hydrolase [EC:3.1.2.4]	KAAS		2	0.362319	0	0	0	0	0	0	0	0	0	0	0	0	0	0	0	0	0	0	0	0	0	0	0	0	0	0	0	0	0	0	0	0	0	0	0	0	0	0	0	0	0	0
ID1668							0	0	0	0	0	0	0	0	0	0	0	0	0	0	0	0	0	0	0	0	0	0	0	0	0	0	0	0	0	0	0	0	0	0	0	0	0	0	0	0	0	0	0
ID1669	1.1.1.59	Propanoate metabolism	3-hydroxypropionate dehydrogenase			0	0	0	0	0	0	0	0	0	0	0	0	0	0	0	0	0	0	0	0	0	0	0	0	0	0	0	0	0	0	0	0	0	0	0	0	0	0	0	0	0	0	0	0
ID1670							0	0	0	0	0	0	0	0	0	0	0	0	0	0	0	0	0	0	0	0	0	0	0	0	0	0	0	0	0	0	0	0	0	0	0	0	0	0	0	0	0	0	0
ID1671	K00140	Propanoate metabolism	mmsA, iolA, ALDH6A1; malonate-semialdehyde dehydrogenase (acetylating) / methylmalonate-semialdehyde dehydrogenase [EC:1.2.1.18 1.2.1.27]	KAAS		60	10.8696	0	0	0	0	0	0	0	0	0	0	0	0	0	0	0	0	0	0	0	0	0	0	0	0	0	0	0	0	0	0	0	0	0	0	0	0	0	0	0	0	0	0
ID1672						0	0	0	0	0	0	0	0	0	0	0	0	0	0	0	0	0	0	0	0	0	0	0	0	0	0	0	0	0	0	0	0	0	0	0	0	0	0	0	0	0	0	0	0
ID1673		Butane metabolism				0	0	0	0	0	0	0	0	0	0	0	0	0	0	0	0	0	0	0	0	0	0	0	0	0	0	0	0	0	0	0	0	0	0	0	0	0	0	0	0	0	0	0	0
ID1674		mcrA, Butane activation					0	0	0	0	0	0	0	0	0	0	0	0	0	0	0	0	0	0	0	0	0	0	0	0	0	0	0	0	0	0	0	0	0	0	0	0	0	0	0	0	0	0	0
ID1675	K00399	Butane metabolism	mcrA; methyl-coenzyme M reductase alpha subunit [EC:2.8.4.1]	KAAS		9	1.63043	0	0	0	0	0	0	0	0	0	0	0	0	0	0	0	0	0	0	0	0	0	0	0	0	0	0	0	0	0	0	0	0	0	0	0	0	0	0	0	0	0	0
ID1676	K00400	Butane metabolism	K00400; methyl coenzyme M reductase system, component A2	KAAS		20	3.62319	0	0	0	0	0	0	0	0	0	0	0	0	0	0	0	0	0	0	0	0	0	0	0	0	0	0	0	0	0	0	0	0	0	0	1	0	1	0	0	0	0	0
ID1677	K00401	Butane metabolism	mcrB; methyl-coenzyme M reductase beta subunit [EC:2.8.4.1]	KAAS		14	2.53623	0	0	0	0	0	0	0	0	0	0	0	0	0	0	0	0	0	0	0	0	0	0	0	0	0	0	0	0	1	0	0	0	0	0	0	0	0	0	0	0	1	0
ID1678	K00402	Butane metabolism	mcrG; methyl-coenzyme M reductase gamma subunit [EC:2.8.4.1]	KAAS		11	1.99275	0	0	0	0	0	0	0	0	0	0	0	0	0	0	0	0	0	0	0	0	0	0	0	0	0	0	0	0	1	0	0	0	0	0	0	0	0	0	0	0	0	0
ID1679		Butanoate to butyryl CoA					0	0	0	0	0	0	0	0	0	0	0	0	0	0	0	0	0	0	0	0	0	0	0	0	0	0	0	0	0	0	0	0	0	0	0	0	0	0	0	0	0	0	0
ID1680	K01034	Butane metabolism	atoD; acetate CoA/acetoacetate CoA-transferase alpha subunit [EC:2.8.3.8 2.8.3.9]	KAAS		1	0.181159	0	0	0	0	0	0	0	0	0	0	0	0	0	0	0	0	0	0	0	0	0	0	0	0	0	0	0	0	0	0	0	0	0	0	0	0	0	0	0	0	0	0
ID1681	K01035	Butane metabolism	atoA; acetate CoA/acetoacetate CoA-transferase beta subunit [EC:2.8.3.8 2.8.3.9]	KAAS		0	0	0	0	0	0	0	0	0	0	0	0	0	0	0	0	0	0	0	0	0	0	0	0	0	0	0	0	0	0	0	0	0	0	0	0	0	0	0	0	0	0	0	0
ID1682	K19709	Butane metabolism	ydiF; acetate CoA-transferase [EC:2.8.3.8]	KAAS		2	0.362319	0	0	0	0	0	0	0	0	0	0	0	0	0	0	0	0	0	0	0	0	0	0	0	0	0	0	0	0	0	1	0	0	0	0	0	0	0	0	0	0	0	0
ID1683	K01896	Butane metabolism	ACSM; medium-chain acyl-CoA synthetase [EC:6.2.1.2]	KAAS		4	0.724638	0	0	0	0	0	0	0	0	0	0	0	0	0	0	0	0	0	0	0	0	0	0	0	0	0	0	0	0	0	0	0	0	0	0	0	0	0	0	0	0	0	0
ID1684							0	0	0	0	0	0	0	0	0	0	0	0	0	0	0	0	0	0	0	0	0	0	0	0	0	0	0	0	0	0	0	0	0	0	0	0	0	0	0	0	0	0	0
ID1685	K00929	Butane metabolism	E2.7.2.7, buk; butyrate kinase [EC:2.7.2.7]	KAAS		101	18.2971	0	0	0	0	0	0	0	0	0	0	0	0	0	0	0	0	0	0	0	0	0	0	0	0	0	0	0	0	0	0	0	0	0	0	0	0	0	0	0	0	0	0
ID1686							0	0	0	0	0	0	0	0	0	0	0	0	0	0	0	0	0	0	0	0	0	0	0	0	0	0	0	0	0	0	0	0	0	0	0	0	0	0	0	0	0	0	0
ID1687	K00634	Butane metabolism	ptb; phosphate butyryltransferase [EC:2.3.1.19]	KAAS		89	16.1232	0	0	0	0	0	0	0	0	0	0	0	0	0	0	0	0	0	0	0	0	0	0	0	0	0	0	0	0	0	0	0	0	0	0	0	0	0	0	0	0	0	0
ID1688		Butane to butyryl-CoA					0	0	0	0	0	0	0	0	0	0	0	0	0	0	0	0	0	0	0	0	0	0	0	0	0	0	0	0	0	0	0	0	0	0	0	0	0	0	0	0	0	0	0
ID1689	K21317	Butane metabolism	butane monooxygenase alpha subunit	KAAS		0	0	0	0	0	0	0	0	0	0	0	0	0	0	0	0	0	0	0	0	0	0	0	0	0	0	0	0	0	0	0	0	0	0	0	0	0	0	0	0	0	0	0	0
ID1690	K21318	Butane metabolism	butane monooxygenase beta subunit	KAAS		0	0	0	0	0	0	0	0	0	0	0	0	0	0	0	0	0	0	0	0	0	0	0	0	0	0	0	0	0	0	0	0	0	0	0	0	0	0	0	0	0	0	0	0
ID1691	K21319	Butane metabolism	butane monooxygenase gamma subunit	KAAS		0	0	0	0	0	0	0	0	0	0	0	0	0	0	0	0	0	0	0	0	0	0	0	0	0	0	0	0	0	0	0	0	0	0	0	0	0	0	0	0	0	0	0	0
ID1692							0	0	0	0	0	0	0	0	0	0	0	0	0	0	0	0	0	0	0	0	0	0	0	0	0	0	0	0	0	0	0	0	0	0	0	0	0	0	0	0	0	0	0
ID1693	K00100	Butane metabolism	bdhAB; butanol dehydrogenase [EC:1.1.1.-]	KAAS		0	0	0	0	0	0	0	0	0	0	0	0	0	0	0	0	0	0	0	0	0	0	0	0	0	0	0	0	0	0	0	0	0	0	0	0	0	0	0	0	0	0	0	0
ID1694							0	0	0	0	0	0	0	0	0	0	0	0	0	0	0	0	0	0	0	0	0	0	0	0	0	0	0	0	0	0	0	0	0	0	0	0	0	0	0	0	0	0	0
ID1695	K00132	Butane metabolism	E1.2.1.10; acetaldehyde dehydrogenase (acetylating) [EC:1.2.1.10]	KAAS		20	3.62319	0	0	0	0	0	0	0	0	0	0	0	0	0	0	0	0	0	0	0	0	0	0	0	0	0	0	0	0	0	0	0	0	0	0	0	0	0	0	0	0	0	0
ID1696	K04072	Butane metabolism	adhE; acetaldehyde dehydrogenase / alcohol dehydrogenase [EC:1.2.1.10 1.1.1.1]	KAAS		19	3.44203	0	0	0	0	0	0	0	0	0	0	0	0	0	0	0	0	0	0	0	0	0	0	0	0	0	0	0	0	0	0	0	0	0	0	0	0	0	0	0	0	0	0
ID1697	K04073	Butane metabolism	mhpF; acetaldehyde dehydrogenase [EC:1.2.1.10]	KAAS		0	0	0	0	0	0	0	0	0	0	0	0	0	0	0	0	0	0	0	0	0	0	0	0	0	0	0	0	0	0	0	0	0	0	0	0	0	0	0	0	0	0	0	0
ID1698	K18366	Butane metabolism	bphJ, xylQ, nahO, tesF; acetaldehyde/propanal dehydrogenase [EC:1.2.1.10 1.2.1.87]	KAAS		8	1.44928	0	0	0	0	0	0	0	0	0	0	0	0	0	0	0	0	0	0	0	0	0	0	0	0	0	0	0	0	0	0	0	0	0	0	0	0	0	0	0	0	0	0
ID1699		Butane to acetyl-CoA					0	0	0	0	0	0	0	0	0	0	0	0	0	0	0	0	0	0	0	0	0	0	0	0	0	0	0	0	0	0	0	0	0	0	0	0	0	0	0	0	0	0	0
ID1700	K17829	Butane metabolism	ccrA; crotonyl-CoA reductase [EC:1.3.1.86], also acyl-CoA-DH	KAAS		2	0.362319	0	0	0	0	0	0	0	0	0	0	0	0	0	0	0	0	0	0	0	0	0	0	0	0	0	0	0	0	0	0	0	0	0	0	0	0	0	0	0	0	0	0
ID1701	K00209	Butane metabolism	fabV, ter; enoyl-[acyl-carrier protein] reductase / trans-2-enoyl-CoA reductase (NAD+) [EC:1.3.1.9 1.3.1.44]	KAAS		10	1.81159	0	0	0	0	0	0	0	0	0	0	0	0	0	0	0	0	0	0	0	0	0	0	0	0	0	0	0	0	0	0	0	0	0	0	0	0	0	0	0	0	0	0
ID1702	K00248	Butane metabolism	ACADS, bcd; butyryl-CoA dehydrogenase [EC:1.3.8.1], also acyl-CoA-DH	KAAS	acd	223	40.3986	0	0	0	0	0	0	0	0	0	0	0	0	0	0	0	0	0	0	0	0	0	0	0	0	0	0	0	0	0	0	0	0	0	0	0	0	0	1	0	0	0	1
ID1703	K00255	Butane metabolism	ACADL; long-chain-acyl-CoA dehydrogenase [EC:1.3.8.8]	KAAS	acd	3	0.543478	0	0	0	0	0	0	0	0	0	0	0	0	0	0	0	0	0	0	0	0	0	0	0	0	0	0	0	0	0	0	0	0	0	0	0	0	0	0	0	0	0	0
ID1704	K09479	Butane metabolism	ACADVL; very long chain acyl-CoA dehydrogenase [EC:1.3.8.9]	KAAS	acd	2	0.362319	0	0	0	0	0	0	0	0	0	0	0	0	0	0	0	0	0	0	0	0	0	0	0	0	0	0	0	0	0	0	0	0	0	0	1	0	0	0	0	0	0	0
ID1705	K06446	Butane metabolism	DCAA; acyl-CoA dehydrogenase [EC:1.3.99.-]	KAAS	acd	10	1.81159	0	0	0	0	0	0	0	0	0	0	0	0	0	0	0	0	0	0	0	0	0	0	0	0	0	0	0	0	0	0	0	0	0	0	0	0	0	0	0	0	0	0
ID1706			crotonyl-CoA reductase, acyl-CoA DH			0	0	0	0	0	0	0	0	0	0	0	0	0	0	0	0	0	0	0	0	0	0	0	0	0	0	0	0	0	0	0	0	0	0	0	0	0	0	0	0	0	0	0	0
ID1707	K01692	Butane metabolism	paaF, echA; enoyl-CoA hydratase [EC:4.2.1.17]	KAAS		44	7.97101	0	0	0	0	0	0	0	0	0	0	0	0	0	0	0	0	0	0	0	0	0	0	0	0	0	0	0	0	0	0	0	0	0	0	0	0	0	0	0	0	0	0
ID1708	K01715	Butane metabolism	crt; enoyl-CoA hydratase [EC:4.2.1.17]	KAAS		146	26.4493	0	0	0	0	0	0	0	0	0	0	0	0	0	0	0	0	0	0	0	0	0	0	0	0	0	0	0	0	0	0	1	1	0	0	0	0	0	0	0	0	0	0
ID1709	K01825	Butane metabolism	fadB; 3-hydroxyacyl-CoA dehydrogenase / enoyl-CoA hydratase / 3-hydroxybutyryl-CoA epimerase / enoyl-CoA isomerase [EC:1.1.1.35 4.2.1.17 5.1.2.3 5.3.3.8]	KAAS		11	1.99275	0	0	0	0	0	0	0	0	0	0	0	0	0	0	0	0	0	0	0	0	0	0	0	0	0	0	0	0	0	0	0	0	0	0	0	0	0	0	0	0	0	0
ID1710	K07511	Butane metabolism	ECHS1; enoyl-CoA hydratase [EC:4.2.1.17]	KAAS		2	0.362319	0	0	0	0	0	0	0	0	0	0	0	0	0	0	0	0	0	0	0	0	0	0	0	0	0	0	0	0	0	0	0	0	0	0	0	0	0	0	0	0	0	0
ID1711	K07514	Butane metabolism	EHHADH; enoyl-CoA hydratase / 3-hydroxyacyl-CoA dehydrogenase / 3,2-trans-enoyl-CoA isomerase [EC:4.2.1.17 1.1.1.35 5.3.3.8]	KAAS		2	0.362319	0	0	0	0	0	0	0	0	0	0	0	0	0	0	0	0	0	0	0	0	0	0	0	0	0	0	0	0	0	0	0	0	0	0	0	0	0	0	0	0	0	0
ID1712	K07515	Butane metabolism	HADHA; enoyl-CoA hydratase / long-chain 3-hydroxyacyl-CoA dehydrogenase [EC:4.2.1.17 1.1.1.211]	KAAS		1	0.181159	0	0	0	0	0	0	0	0	0	0	0	0	0	0	0	0	0	0	0	0	0	0	0	0	0	0	0	0	0	0	0	0	0	0	0	0	0	0	0	0	0	0
ID1713	K13767	Butane metabolism	fadB; enoyl-CoA hydratase [EC:4.2.1.17]	KAAS		16	2.89855	0	0	0	0	0	0	0	0	0	0	0	0	0	0	0	0	0	0	0	0	0	0	0	0	0	0	0	0	0	0	0	0	0	0	0	0	0	0	0	0	0	0
ID1714	K15016	Butane metabolism	K15016; enoyl-CoA hydratase / 3-hydroxyacyl-CoA dehydrogenase [EC:4.2.1.17 1.1.1.35]	KAAS		66	11.9565	0	0	0	0	0	0	0	0	0	0	0	0	0	0	0	0	0	0	0	0	0	0	0	0	0	1	0	0	0	2	1	1	2	0	1	1	0	1	0	2	1	1
ID1715	K01782	Butane metabolism	fadJ; 3-hydroxyacyl-CoA dehydrogenase / enoyl-CoA hydratase / 3-hydroxybutyryl-CoA epimerase [EC:1.1.1.35 4.2.1.17 5.1.2.3]	KAAS		61	11.0507	0	0	0	0	0	0	0	0	0	0	0	0	0	0	0	0	0	0	0	0	0	0	0	0	0	0	0	0	0	0	0	0	0	0	0	0	0	0	0	0	0	0
ID1716			enoyl-CoA hydratase, crotonase			0	0	0	0	0	0	0	0	0	0	0	0	0	0	0	0	0	0	0	0	0	0	0	0	0	0	0	0	0	0	0	0	0	0	0	0	0	0	0	0	0	0	0	0
ID1717	K00022	Butane metabolism	HADH; 3-hydroxyacyl-CoA dehydrogenase [EC:1.1.1.35]	KAAS		13	2.35507	0	0	0	0	0	0	0	0	0	0	0	0	0	0	0	0	0	0	0	0	0	0	0	0	0	0	0	0	0	0	0	0	0	0	0	0	0	0	0	0	0	0
ID1718	K01782	Butane metabolism	fadJ; 3-hydroxyacyl-CoA dehydrogenase / enoyl-CoA hydratase / 3-hydroxybutyryl-CoA epimerase [EC:1.1.1.35 4.2.1.17 5.1.2.3]	KAAS		61	11.0507	0	0	0	0	0	0	0	0	0	0	0	0	0	0	0	0	0	0	0	0	0	0	0	0	0	0	0	0	0	0	0	0	0	0	0	0	0	0	0	0	0	0
ID1719	K01825	Butane metabolism	fadB; 3-hydroxyacyl-CoA dehydrogenase / enoyl-CoA hydratase / 3-hydroxybutyryl-CoA epimerase / enoyl-CoA isomerase [EC:1.1.1.35 4.2.1.17 5.1.2.3 5.3.3.8]	KAAS		11	1.99275	0	0	0	0	0	0	0	0	0	0	0	0	0	0	0	0	0	0	0	0	0	0	0	0	0	0	0	0	0	0	0	0	0	0	0	0	0	0	0	0	0	0
ID1720	K07514	Butane metabolism	EHHADH; enoyl-CoA hydratase / 3-hydroxyacyl-CoA dehydrogenase / 3,2-trans-enoyl-CoA isomerase [EC:4.2.1.17 1.1.1.35 5.3.3.8]	KAAS		2	0.362319	0	0	0	0	0	0	0	0	0	0	0	0	0	0	0	0	0	0	0	0	0	0	0	0	0	0	0	0	0	0	0	0	0	0	0	0	0	0	0	0	0	0
ID1721	K07516	Butane metabolism	fadN; 3-hydroxyacyl-CoA dehydrogenase [EC:1.1.1.35]	KAAS		86	15.5797	0	0	0	0	0	0	0	0	0	0	0	0	0	0	0	0	0	0	0	0	0	0	0	0	0	0	0	0	0	0	0	0	0	0	0	0	0	0	0	0	0	0
ID1722	K08683	Butane metabolism	HSD17B10; 3-hydroxyacyl-CoA dehydrogenase / 3-hydroxy-2-methylbutyryl-CoA dehydrogenase [EC:1.1.1.35 1.1.1.178]	KAAS		17	3.07971	0	0	0	0	0	0	0	0	0	0	0	0	0	0	0	0	0	0	0	0	0	0	0	0	0	0	0	0	0	0	0	0	0	0	0	0	0	0	0	0	0	0
ID1723	K12405	Butane metabolism	HSD17B4; 3-hydroxyacyl-CoA dehydrogenase / 3a,7a,12a-trihydroxy-5b-cholest-24-enoyl-CoA hydratase / enoyl-CoA hydratase 2 [EC:1.1.1.35 4.2.1.107 4.2.1.119]	KAAS		25	4.52899	0	0	0	0	0	0	0	0	0	0	0	0	0	0	0	0	0	0	0	0	0	0	0	0	0	0	0	0	0	0	0	0	0	0	0	0	0	0	0	0	0	0
ID1724	K15016	Butane metabolism	K15016; enoyl-CoA hydratase / 3-hydroxyacyl-CoA dehydrogenase [EC:4.2.1.17 1.1.1.35]	KAAS		66	11.9565	0	0	0	0	0	0	0	0	0	0	0	0	0	0	0	0	0	0	0	0	0	0	0	0	0	1	0	0	0	2	1	1	2	0	1	1	0	1	0	2	1	1
ID1725	K00074	Butane metabolism	paaH, hbd, fadB, mmgB; 3-hydroxybutyryl-CoA dehydrogenase [EC:1.1.1.157]	KAAS		183	33.1522	0	0	0	0	0	1	0	0	0	0	0	0	0	0	0	0	0	0	0	0	0	0	0	0	0	0	0	0	0	1	1	1	1	0	0	0	0	1	0	0	1	1
ID1726			3-hydroxyacyl-CoA dehydrogenase, 3-hydroxybutyryl-CoA dehydrogenase			0	0	0	0	0	0	0	0	0	0	0	0	0	0	0	0	0	0	0	0	0	0	0	0	0	0	0	0	0	0	0	0	0	0	0	0	0	0	0	0	0	0	0	0
ID1727	K00626	Butane metabolism	E2.3.1.9, atoB; acetyl-CoA C-acetyltransferase [EC:2.3.1.9]	KAAS		381	69.0217	1	1	1	1	0	2	1	0	0	1	2	0	1	0	0	1	1	1	1	1	0	1	0	0	0	0	1	2	1	6	5	6	3	1	1	6	1	4	1	3	6	5
ID1728			acetyl-CoA C-acetyltransferase				0	0	0	0	0	0	0	0	0	0	0	0	0	0	0	0	0	0	0	0	0	0	0	0	0	0	0	0	0	0	0	0	0	0	0	0	0	0	0	0	0	0	0
ID1729		Gaba shunt					0	0	0	0	0	0	0	0	0	0	0	0	0	0	0	0	0	0	0	0	0	0	0	0	0	0	0	0	0	0	0	0	0	0	0	0	0	0	0	0	0	0	0
ID1730		Crotonyl-CoA to Aminobutanoate					0	0	0	0	0	0	0	0	0	0	0	0	0	0	0	0	0	0	0	0	0	0	0	0	0	0	0	0	0	0	0	0	0	0	0	0	0	0	0	0	0	0	0
ID1731	K14534	Gaba	abfD; 4-hydroxybutyryl-CoA dehydratase / vinylacetyl-CoA-Delta-isomerase [EC:4.2.1.120 5.3.3.3]	KAAS		57	10.3261	0	0	0	0	0	1	0	0	0	0	0	0	0	0	0	0	0	0	0	0	0	0	0	0	0	0	0	0	0	1	1	1	0	0	0	0	0	0	0	0	0	0
ID1732						0	0	0	0	0	0	0	0	0	0	0	0	0	0	0	0	0	0	0	0	0	0	0	0	0	0	0	0	0	0	0	0	0	0	0	0	0	0	0	0	0	0	0	0
ID1733	K18122	Gaba	cat2, abfT; 4-hydroxybutyrate CoA-transferase [EC:2.8.3.-]	KAAS		18	3.26087	0	0	0	0	0	0	0	0	0	0	0	0	0	0	0	0	0	0	0	0	0	0	0	0	0	0	0	0	0	0	0	0	0	0	0	0	0	0	0	0	0	0
ID1734							0	0	0	0	0	0	0	0	0	0	0	0	0	0	0	0	0	0	0	0	0	0	0	0	0	0	0	0	0	0	0	0	0	0	0	0	0	0	0	0	0	0	0
ID1735	K00043	Gaba	gbd; 4-hydroxybutyrate dehydrogenase [EC:1.1.1.61]	KAAS		3	0.543478	0	0	0	0	0	0	0	0	0	0	0	0	0	0	0	0	0	0	0	0	0	0	0	0	0	0	0	0	0	0	0	0	0	0	0	0	0	0	0	0	0	0
ID1736	K08318	Gaba	yihU; 4-hydroxybutyrate dehydrogenase / sulfolactaldehyde 3-reductase [EC:1.1.1.61 1.1.1.373]	KAAS		0	0	0	0	0	0	0	0	0	0	0	0	0	0	0	0	0	0	0	0	0	0	0	0	0	0	0	0	0	0	0	0	0	0	0	0	0	0	0	0	0	0	0	0
ID1737	K18120	Gaba	4hbD, abfH; 4-hydroxybutyrate dehydrogenase [EC:1.1.1.61]	KAAS		0	0	0	0	0	0	0	0	0	0	0	0	0	0	0	0	0	0	0	0	0	0	0	0	0	0	0	0	0	0	0	0	0	0	0	0	0	0	0	0	0	0	0	0
ID1738	K18121	Gaba	GLYR; glyoxylate/succinic semialdehyde reductase [EC:1.1.1.79 1.1.1.-]	KAAS			0	0	0	0	0	0	0	0	0	0	0	0	0	0	0	0	0	0	0	0	0	0	0	0	0	0	0	0	0	0	0	0	0	0	0	0	0	0	0	0	0	0	0
ID1739							0	0	0	0	0	0	0	0	0	0	0	0	0	0	0	0	0	0	0	0	0	0	0	0	0	0	0	0	0	0	0	0	0	0	0	0	0	0	0	0	0	0	0
ID1740	K00823	Gaba	puuE; 4-aminobutyrate aminotransferase [EC:2.6.1.19]	KAAS		172	31.1594	1	0	0	0	0	0	0	0	0	0	0	0	1	0	0	0	0	0	0	0	0	0	0	1	0	1	1	0	0	0	0	0	0	1	0	1	1	1	0	1	1	1
ID1741	K07250	Gaba	gabT; 4-aminobutyrate aminotransferase / (S)-3-amino-2-methylpropionate transaminase [EC:2.6.1.19 2.6.1.22]	KAAS		43	7.78986	0	0	0	0	0	0	0	0	0	0	0	0	0	0	0	0	0	0	0	0	0	0	0	0	0	0	0	0	0	0	0	0	0	0	0	0	0	0	0	0	0	0
ID1742	K13524	Gaba	ABAT; 4-aminobutyrate aminotransferase / (S)-3-amino-2-methylpropionate transaminase [EC:2.6.1.19 2.6.1.22]	KAAS		5	0.905797	0	0	0	0	0	0	0	0	0	0	0	0	0	0	0	0	0	0	0	0	0	0	0	0	0	0	0	0	0	0	0	0	0	0	1	0	0	0	0	0	0	0
ID1743	K14268	Gaba	davT, gabT; 5-aminovalerate/4-aminobutyrate aminotransferase [EC:2.6.1.48 2.6.1.19]	KAAS		0	0	0	0	0	0	0	0	0	0	0	0	0	0	0	0	0	0	0	0	0	0	0	0	0	0	0	0	0	0	0	0	0	0	0	0	0	0	0	0	0	0	0	0
ID1744	K16871	Gaba	POP2; 4-aminobutyrate---pyruvate transaminase [EC:2.6.1.96]	KAAS		3	0.543478	0	0	0	0	0	0	0	0	0	0	0	0	0	0	0	0	0	0	0	0	0	0	0	0	0	0	0	0	0	0	0	0	0	0	0	0	0	0	0	0	0	0
ID1745							0	0	0	0	0	0	0	0	0	0	0	0	0	0	0	0	0	0	0	0	0	0	0	0	0	0	0	0	0	0	0	0	0	0	0	0	0	0	0	0	0	0	0
ID1746		Gaba shunt					0	0	0	0	0	0	0	0	0	0	0	0	0	0	0	0	0	0	0	0	0	0	0	0	0	0	0	0	0	0	0	0	0	0	0	0	0	0	0	0	0	0	0
ID1747	K01580	Gaba	E4.1.1.15, gadB, gadA, GAD; glutamate decarboxylase [EC:4.1.1.15]	KAAS		36	6.52174	0	0	0	0	0	0	0	0	0	0	0	0	0	0	0	0	0	0	0	0	0	0	0	0	0	0	0	0	0	0	0	0	0	0	0	0	0	0	0	0	0	0
ID1748							0	0	0	0	0	0	0	0	0	0	0	0	0	0	0	0	0	0	0	0	0	0	0	0	0	0	0	0	0	0	0	0	0	0	0	0	0	0	0	0	0	0	0
ID1749	K00823	Gaba	puuE; 4-aminobutyrate aminotransferase [EC:2.6.1.19]	KAAS		172	31.1594	1	0	0	0	0	0	0	0	0	0	0	0	1	0	0	0	0	0	0	0	0	0	0	1	0	1	1	0	0	0	0	0	0	1	0	1	1	1	0	1	1	1
ID1750	K07250	Gaba	gabT; 4-aminobutyrate aminotransferase / (S)-3-amino-2-methylpropionate transaminase [EC:2.6.1.19 2.6.1.22]	KAAS		43	7.78986	0	0	0	0	0	0	0	0	0	0	0	0	0	0	0	0	0	0	0	0	0	0	0	0	0	0	0	0	0	0	0	0	0	0	0	0	0	0	0	0	0	0
ID1751	K13524	Gaba	ABAT; 4-aminobutyrate aminotransferase / (S)-3-amino-2-methylpropionate transaminase [EC:2.6.1.19 2.6.1.22]	KAAS		5	0.905797	0	0	0	0	0	0	0	0	0	0	0	0	0	0	0	0	0	0	0	0	0	0	0	0	0	0	0	0	0	0	0	0	0	0	1	0	0	0	0	0	0	0
ID1752	K14268	Gaba	davT, gabT; 5-aminovalerate/4-aminobutyrate aminotransferase [EC:2.6.1.48 2.6.1.19]	KAAS		0	0	0	0	0	0	0	0	0	0	0	0	0	0	0	0	0	0	0	0	0	0	0	0	0	0	0	0	0	0	0	0	0	0	0	0	0	0	0	0	0	0	0	0
ID1753	K16871	Gaba	POP2; 4-aminobutyrate---pyruvate transaminase [EC:2.6.1.96]	KAAS		3	0.543478	0	0	0	0	0	0	0	0	0	0	0	0	0	0	0	0	0	0	0	0	0	0	0	0	0	0	0	0	0	0	0	0	0	0	0	0	0	0	0	0	0	0
ID1754							0	0	0	0	0	0	0	0	0	0	0	0	0	0	0	0	0	0	0	0	0	0	0	0	0	0	0	0	0	0	0	0	0	0	0	0	0	0	0	0	0	0	0
ID1755	K00135	Gaba	gabD; succinate-semialdehyde dehydrogenase / glutarate-semialdehyde dehydrogenase [EC:1.2.1.16 1.2.1.79 1.2.1.20]	KAAS		76	13.7681	0	0	0	0	0	0	0	0	0	0	0	0	0	0	0	0	0	0	0	0	0	0	0	0	0	0	0	0	0	0	0	0	0	0	0	0	0	0	0	0	0	0
ID1756	K08324	Gaba	sad; succinate-semialdehyde dehydrogenase [EC:1.2.1.16 1.2.1.24]	KAAS		1	0.181159	0	0	0	0	0	0	0	0	0	0	0	0	0	0	0	0	0	0	0	0	0	0	0	0	0	0	0	0	0	0	0	0	0	0	0	0	0	0	0	0	0	0
ID1757	K00139	Gaba	ALDH5A1; succinate-semialdehyde dehydrogenase [EC:1.2.1.24]	KAAS		0	0	0	0	0	0	0	0	0	0	0	0	0	0	0	0	0	0	0	0	0	0	0	0	0	0	0	0	0	0	0	0	0	0	0	0	0	0	0	0	0	0	0	0
ID1758	K08324	Gaba	sad; succinate-semialdehyde dehydrogenase [EC:1.2.1.16 1.2.1.24]	KAAS		1	0.181159	0	0	0	0	0	0	0	0	0	0	0	0	0	0	0	0	0	0	0	0	0	0	0	0	0	0	0	0	0	0	0	0	0	0	0	0	0	0	0	0	0	0
ID1759	K17761	Gaba	SSADH; succinate-semialdehyde dehydrogenase, mitochondrial [EC:1.2.1.24]	KAAS			0	0	0	0	0	0	0	0	0	0	0	0	0	0	0	0	0	0	0	0	0	0	0	0	0	0	0	0	0	0	0	0	0	0	0	0	0	0	0	0	0	0	0
ID1760						0	0	0	0	0	0	0	0	0	0	0	0	0	0	0	0	0	0	0	0	0	0	0	0	0	0	0	0	0	0	0	0	0	0	0	0	0	0	0	0	0	0	0	0
ID1761		HC degradation				0	0	0	0	0	0	0	0	0	0	0	0	0	0	0	0	0	0	0	0	0	0	0	0	0	0	0	0	0	0	0	0	0	0	0	0	0	0	0	0	0	0	0	0
ID1762							0	0	0	0	0	0	0	0	0	0	0	0	0	0	0	0	0	0	0	0	0	0	0	0	0	0	0	0	0	0	0	0	0	0	0	0	0	0	0	0	0	0	0
ID1763	K14578	Hydrocarbon degradation	nahAb, nagAb, ndoA, nbzAb, dntAb; naphthalene 1,2-dioxygenase ferredoxin component	KAAS		0	0	0	0	0	0	0	0	0	0	0	0	0	0	0	0	0	0	0	0	0	0	0	0	0	0	0	0	0	0	0	0	0	0	0	0	0	0	0	0	0	0	0	0
ID1764	K14579	Hydrocarbon degradation	nahAc, ndoB, nbzAc, dntAc; naphthalene 1,2-dioxygenase subunit alpha [EC:1.14.12.12 1.14.12.23 1.14.12.24]	KAAS		5	0.905797	0	0	0	0	0	0	0	0	0	0	0	0	0	0	0	0	0	0	0	0	0	0	0	0	0	0	0	0	0	0	0	0	0	0	0	0	0	0	0	0	0	0
ID1765	K14580	Hydrocarbon degradation	nahAd, ndoC, nbzAd, dntAd; naphthalene 1,2-dioxygenase subunit beta [EC:1.14.12.12 1.14.12.23 1.14.12.24]	KAAS		0	0	0	0	0	0	0	0	0	0	0	0	0	0	0	0	0	0	0	0	0	0	0	0	0	0	0	0	0	0	0	0	0	0	0	0	0	0	0	0	0	0	0	0
ID1766	K14581	Hydrocarbon degradation	nahAa, nagAa, ndoR, nbzAa, dntAa; naphthalene 1,2-dioxygenase ferredoxin reductase component [EC:1.18.1.7]	KAAS		2	0.362319	0	0	0	0	0	0	0	0	0	0	0	0	0	0	0	0	0	0	0	0	0	0	0	0	0	0	0	0	0	0	0	0	0	0	0	0	0	0	0	0	0	0
ID1767	K14582	Hydrocarbon degradation	nahB, doxE; cis-1,2-dihydro-1,2-dihydroxynaphthalene/dibenzothiophene dihydrodiol dehydrogenase [EC:1.3.1.29 1.3.1.60]	KAAS		0	0	0	0	0	0	0	0	0	0	0	0	0	0	0	0	0	0	0	0	0	0	0	0	0	0	0	0	0	0	0	0	0	0	0	0	0	0	0	0	0	0	0	0
ID1768	K14583	Hydrocarbon degradation	nahC; 1,2-dihydroxynaphthalene dioxygenase [EC:1.13.11.56]	KAAS		0	0	0	0	0	0	0	0	0	0	0	0	0	0	0	0	0	0	0	0	0	0	0	0	0	0	0	0	0	0	0	0	0	0	0	0	0	0	0	0	0	0	0	0
ID1769	K14584	Hydrocarbon degradation	nahD; 2-hydroxychromene-2-carboxylate isomerase [EC:5.99.1.4]	KAAS		0	0	0	0	0	0	0	0	0	0	0	0	0	0	0	0	0	0	0	0	0	0	0	0	0	0	0	0	0	0	0	0	0	0	0	0	0	0	0	0	0	0	0	0
ID1770	K14585	Hydrocarbon degradation	nahE; trans-o-hydroxybenzylidenepyruvate hydratase-aldolase [EC:4.1.2.45]	KAAS		0	0	0	0	0	0	0	0	0	0	0	0	0	0	0	0	0	0	0	0	0	0	0	0	0	0	0	0	0	0	0	0	0	0	0	0	0	0	0	0	0	0	0	0
ID1771							0	0	0	0	0	0	0	0	0	0	0	0	0	0	0	0	0	0	0	0	0	0	0	0	0	0	0	0	0	0	0	0	0	0	0	0	0	0	0	0	0	0	0
ID1772	K00496	Hydrocarbon degradation	alkB1_2; alkane 1-monooxygenase [EC:1.14.15.3]	KAAS		0	0	0	0	0	0	0	0	0	0	0	0	0	0	0	0	0	0	0	0	0	0	0	0	0	0	0	0	0	0	0	0	0	0	0	0	0	0	0	0	0	0	0	0
ID1773	K07425	Hydrocarbon degradation	CYP4A; alkane 1-monooxygenase [EC:1.14.15.3]	KAAS		0	0	0	0	0	0	0	0	0	0	0	0	0	0	0	0	0	0	0	0	0	0	0	0	0	0	0	0	0	0	0	0	0	0	0	0	0	0	0	0	0	0	0	0
ID1774	K17687	Hydrocarbon degradation	CYP4A11; alkane 1-monooxygenase [EC:1.14.15.3]	KAAS		0	0	0	0	0	0	0	0	0	0	0	0	0	0	0	0	0	0	0	0	0	0	0	0	0	0	0	0	0	0	0	0	0	0	0	0	0	0	0	0	0	0	0	0
ID1775	K17688	Hydrocarbon degradation	CYP4A22; alkane 1-monooxygenase [EC:1.14.15.3]	KAAS		1	0.181159	0	0	0	0	0	0	0	0	0	0	0	0	0	0	0	0	0	0	0	0	0	0	0	0	0	0	0	0	0	0	0	0	0	0	0	0	0	0	0	0	0	0
ID1776						0	0	0	0	0	0	0	0	0	0	0	0	0	0	0	0	0	0	0	0	0	0	0	0	0	0	0	0	0	0	0	0	0	0	0	0	0	0	0	0	0	0	0	0
ID1777	alkane_C2_methylene_hydroxylase_alpha_subunit_Desulfococcus_oleovorans_Hxd3_ABW66004	Hydrocarbon degradation	alkane_C2_methylene_hydroxylase_alpha_subunit_Desulfococcus_oleovorans_Hxd3_ABW66004	Blast		27	4.8913	0	0	0	0	0	0	0	0	0	0	0	0	0	0	0	0	0	0	0	0	0	0	0	0	0	0	0	0	0	0	0	0	0	0	0	1	0	0	0	0	1	0
ID1778	alkane_C2_methylene_hydroxylase_beta	Hydrocarbon degradation	alkane_C2_methylene_hydroxylase_beta	Blast		14	2.53623	0	0	0	0	0	0	0	0	0	0	0	0	0	0	0	0	0	0	0	0	0	0	0	0	0	0	0	0	0	0	0	0	0	0	0	0	0	0	0	0	0	0
ID1779	alkane_C2_methylene_hydroxylase_delta_subunit_Desulfococcus_oleovorans_Hxd3_ABW66007	Hydrocarbon degradation	alkane_C2_methylene_hydroxylase_delta_subunit_Desulfococcus_oleovorans_Hxd3_ABW66007	Blast		4	0.724638	0	0	0	0	0	0	0	0	0	0	0	0	0	0	0	0	0	0	0	0	0	0	0	0	0	0	0	0	0	0	0	0	0	0	0	0	0	0	0	0	0	0
ID1780	alkane_C2_methylene_hydroxylase_gamma_subunit_Desulfococcus_oleovorans_Hxd3_ABW66005	Hydrocarbon degradation	alkane_C2_methylene_hydroxylase_gamma_subunit_Desulfococcus_oleovorans_Hxd3_ABW66005	Blast		2	0.362319	0	0	0	0	0	0	0	0	0	0	0	0	0	0	0	0	0	0	0	0	0	0	0	0	0	0	0	0	0	0	0	0	0	0	0	0	0	0	0	0	0	0
ID1781	alkane_C2_methylene_hydroxylase		alkane_C2_methylene_hydroxylase			0	0	0	0	0	0	0	0	0	0	0	0	0	0	0	0	0	0	0	0	0	0	0	0	0	0	0	0	0	0	0	0	0	0	0	0	0	0	0	0	0	0	0	0
ID1782	AssA_Desulfoglaeba_alkanexedens_ALDC_ADJ51097	Hydrocarbon degradation	AssA_Desulfoglaeba_alkanexedens_ALDC_ADJ51097	Blast	AssA	50	9.05797	0	0	0	0	0	0	0	0	0	0	0	0	0	0	0	0	0	0	0	0	0	0	0	0	0	0	0	0	0	0	0	0	0	0	0	1	0	0	0	1	1	0
ID1783	AssA_Desulfosarcina_sp_BuS5_WP_027352796	Hydrocarbon degradation	AssA_Desulfosarcina_sp_BuS5_WP_027352796	Blast	AssA	1	0.181159	0	0	0	0	0	0	0	0	0	0	0	0	0	0	0	0	0	0	0	0	0	0	0	0	0	0	0	0	0	0	0	0	0	0	0	0	0	0	0	0	0	0
ID1784	AssA_Partial_sequence_Smithella_sp_ME_1_WP_040625488	Hydrocarbon degradation	AssA_Partial_sequence_Smithella_sp_ME_1_WP_040625488	Blast	AssA	1	0.181159	0	0	0	0	0	0	0	0	0	0	0	0	0	0	0	0	0	0	0	0	0	0	0	0	0	0	0	0	0	0	0	0	0	0	0	0	0	0	0	0	0	0
ID1785	AssA_Partial_sequence_Smithella_sp_SDB_KQC08433	Hydrocarbon degradation	AssA_Partial_sequence_Smithella_sp_SDB_KQC08433	Blast	AssA	1	0.181159	0	0	0	0	0	0	0	0	0	0	0	0	0	0	0	0	0	0	0	0	0	0	0	0	0	0	0	0	0	0	0	0	0	0	0	0	0	0	0	0	0	0
ID1786	AssA_Peptococcaceae_bacterium_SCADC1_2_3_KFI38250	Hydrocarbon degradation	AssA_Peptococcaceae_bacterium_SCADC1_2_3_KFI38250	Blast	AssA	2	0.362319	0	0	0	0	0	0	0	0	0	0	0	0	0	0	0	0	0	0	0	0	0	0	0	0	0	0	0	0	0	0	0	0	0	0	0	0	0	0	0	0	0	0
ID1787	AssA_Smithella_sp_D17_KFZ44314	Hydrocarbon degradation	AssA_Smithella_sp_D17_KFZ44314	Blast	AssA	2	0.362319	0	0	0	0	0	0	0	0	0	0	0	0	0	0	0	0	0	0	0	0	0	0	0	0	0	0	0	0	0	0	0	0	0	0	0	0	0	0	0	0	0	0
ID1788	AssA1_Desulfatibacillum_aliphaticivorans_DSM_15576T_JGI_Locus_tag_G491DRAFT_03718_	Hydrocarbon degradation	AssA1_Desulfatibacillum_aliphaticivorans_DSM_15576T_JGI_Locus_tag_G491DRAFT_03718_	Blast	AssA	2	0.362319	0	0	0	0	0	0	0	0	0	0	0	0	0	0	0	0	0	0	0	0	0	0	0	0	0	0	0	0	0	0	0	0	0	0	0	1	0	0	0	0	1	0
ID1789	AssA1_Desulfatibacillum_alkenivorans_AK_01_ACL03428	Hydrocarbon degradation	AssA1_Desulfatibacillum_alkenivorans_AK_01_ACL03428	Blast	AssA	2	0.362319	0	0	0	0	0	0	0	0	0	0	0	0	0	0	0	0	0	0	0	0	0	0	0	0	0	0	0	0	0	0	0	0	0	0	0	0	0	0	0	0	0	0
ID1790	AssA1_Smithella_sp_SCADC_KFO69021	Hydrocarbon degradation	AssA1_Smithella_sp_SCADC_KFO69021	Blast	AssA	3	0.543478	0	0	0	0	0	0	0	0	0	0	0	0	0	0	0	0	0	0	0	0	0	0	0	0	0	0	0	0	0	0	0	0	0	0	0	0	0	0	0	0	0	0
ID1791	AssA2_Desulfatibacillum_aliphaticivorans_DSM_15576T_JGI_Locus_tag_G491DRAFT_04070_WP_051327391	Hydrocarbon degradation	AssA2_Desulfatibacillum_aliphaticivorans_DSM_15576T_JGI_Locus_tag_G491DRAFT_04070_WP_051327391	Blast	AssA	4	0.724638	0	0	0	0	0	0	0	0	0	0	0	0	0	0	0	0	0	0	0	0	0	0	0	0	0	0	0	0	0	0	0	0	0	0	0	0	0	0	0	0	0	0
ID1792	AssA2_Desulfatibacillum_alkenivorans_AK_01_ACL03892	Hydrocarbon degradation	AssA2_Desulfatibacillum_alkenivorans_AK_01_ACL03892	Blast	AssA	3	0.543478	0	0	0	0	0	0	0	0	0	0	0	0	0	0	0	0	0	0	0	0	0	0	0	0	0	0	0	0	0	0	0	0	0	0	0	0	0	0	0	0	0	0
ID1793	AssA2_Smithella_sp_SCADC_KGL06511	Hydrocarbon degradation	AssA2_Smithella_sp_SCADC_KGL06511	Blast	AssA	2	0.362319	0	0	0	0	0	0	0	0	0	0	0	0	0	0	0	0	0	0	0	0	0	0	0	0	0	0	0	0	0	0	0	0	0	0	0	0	0	0	0	0	0	0
ID1794	AssD_Smithella_sp_SCADC_KFO69022	Hydrocarbon degradation	AssD_Smithella_sp_SCADC_KFO69022	Blast	AssD	4	0.724638	0	0	0	0	0	0	0	0	0	0	0	0	0	0	0	0	0	0	0	0	0	0	0	0	0	0	0	0	0	0	0	0	0	0	0	0	0	0	0	0	0	0
ID1795	AssD_Smithella_sp_SDB_KQC10643	Hydrocarbon degradation	AssD_Smithella_sp_SDB_KQC10643	Blast	AssD	10	1.81159	0	0	0	0	0	0	0	0	0	0	0	0	0	0	0	0	0	0	0	0	0	0	0	0	0	0	0	0	0	0	0	0	0	0	0	0	0	0	0	0	0	0
ID1796	AssD1_Desulfatibacillum_aliphaticivorans_DSM_15576T_JGI_Locus_tag_G491DRAFT_03721_WP_028315532	Hydrocarbon degradation	AssD1_Desulfatibacillum_aliphaticivorans_DSM_15576T_JGI_Locus_tag_G491DRAFT_03721_WP_028315532	Blast	AssD	13	2.35507	0	0	0	0	0	0	0	0	0	0	0	0	0	0	0	0	0	0	0	0	0	0	0	0	0	0	0	0	0	0	0	0	0	0	0	0	0	0	0	0	0	0
ID1797	AssD1_Desulfatibacillum_alkenivorans_AK_01_ACL03425	Hydrocarbon degradation	AssD1_Desulfatibacillum_alkenivorans_AK_01_ACL03425	Blast	AssD	20	3.62319	0	0	0	0	0	0	0	0	0	0	0	0	0	0	0	0	0	0	0	0	0	0	0	0	0	0	0	0	0	0	0	0	0	0	0	0	0	0	0	1	0	0
ID1798	AssD2_Desulfatibacillum_aliphaticivorans_DSM_15576T_JGI_Locus_tag_G491DRAFT_04072_WP_015946969	Hydrocarbon degradation	AssD2_Desulfatibacillum_aliphaticivorans_DSM_15576T_JGI_Locus_tag_G491DRAFT_04072_WP_015946969	Blast	AssD	1	0.181159	0	0	0	0	0	0	0	0	0	0	0	0	0	0	0	0	0	0	0	0	0	0	0	0	0	0	0	0	0	0	0	0	0	0	0	0	0	0	0	0	0	0
ID1799	AssD2_Desulfatibacillum_alkenivorans_AK_01_ACL03895	Hydrocarbon degradation	AssD2_Desulfatibacillum_alkenivorans_AK_01_ACL03895	Blast	AssD	23	4.16667	0	0	0	0	0	0	0	0	0	0	0	0	0	0	0	0	0	0	0	0	0	0	0	0	0	0	0	0	0	0	0	0	0	0	0	1	0	1	0	0	1	1
ID1800	K00656		E2.3.1.54, pflD; formate C-acetyltransferase [EC:2.3.1.54]	KAAS		101	18.2971	0	0	0	0	0	0	0	0	0	0	0	0	0	0	0	0	0	0	0	0	0	0	0	0	0	0	0	0	0	1	0	0	0	0	0	2	0	0	1	1	2	1
ID1801	AssAD		AssAD			0	0	0	0	0	0	0	0	0	0	0	0	0	0	0	0	0	0	0	0	0	0	0	0	0	0	0	0	0	0	0	0	0	0	0	0	0	0	0	0	0	0	0	0
ID1802	BssA_Aromatoleum_aromaticum_EbN1_CAI07159	Hydrocarbon degradation	BssA_Aromatoleum_aromaticum_EbN1_CAI07159	Blast	AssA	2	0.362319	0	0	0	0	0	0	0	0	0	0	0	0	0	0	0	0	0	0	0	0	0	0	0	0	0	0	0	0	0	0	0	0	0	0	0	0	0	0	0	0	0	0
ID1803	BssA_Geobacter_metallireducens_GS_15_ABB31773	Hydrocarbon degradation	BssA_Geobacter_metallireducens_GS_15_ABB31773	Blast	AssA	1	0.181159	0	0	0	0	0	0	0	0	0	0	0	0	0	0	0	0	0	0	0	0	0	0	0	0	0	0	0	0	0	0	0	0	0	0	0	0	0	0	0	0	0	0
ID1804	BssA_Magnetospirillum_sp_TS6_BAD42366	Hydrocarbon degradation	BssA_Magnetospirillum_sp_TS6_BAD42366	Blast	AssA	1	0.181159	0	0	0	0	0	0	0	0	0	0	0	0	0	0	0	0	0	0	0	0	0	0	0	0	0	0	0	0	0	0	0	0	0	0	0	0	0	0	0	0	0	0
ID1805	BssB_Desulfobacula_toluolica_Tol2_CCK78309	Hydrocarbon degradation	BssB_Desulfobacula_toluolica_Tol2_CCK78309	Blast	AssA	0	0	0	0	0	0	0	0	0	0	0	0	0	0	0	0	0	0	0	0	0	0	0	0	0	0	0	0	0	0	0	0	0	0	0	0	0	0	0	0	0	0	0	0
ID1806	BssB_Geobacter_metallireducens_GS_15_ABB31772	Hydrocarbon degradation	BssB_Geobacter_metallireducens_GS_15_ABB31772	Blast		1	0.181159	0	0	0	0	0	0	0	0	0	0	0	0	0	0	0	0	0	0	0	0	0	0	0	0	0	0	0	0	0	0	0	0	0	0	0	0	0	0	0	0	0	0
ID1807	BssC_Desulfobacula_toluolica_Tol2_CCK78311	Hydrocarbon degradation	BssC_Desulfobacula_toluolica_Tol2_CCK78311	Blast		0	0	0	0	0	0	0	0	0	0	0	0	0	0	0	0	0	0	0	0	0	0	0	0	0	0	0	0	0	0	0	0	0	0	0	0	0	0	0	0	0	0	0	0
ID1808	BssC_Geobacter_metallireducens_GS_15_ABB31774	Hydrocarbon degradation	BssC_Geobacter_metallireducens_GS_15_ABB31774	Blast		1	0.181159	0	0	0	0	0	0	0	0	0	0	0	0	0	0	0	0	0	0	0	0	0	0	0	0	0	0	0	0	0	0	0	0	0	0	0	0	0	0	0	0	0	0
ID1809	BssD_Aromatoleum_aromaticum_EbN1_CAI07157	Hydrocarbon degradation	BssD_Aromatoleum_aromaticum_EbN1_CAI07157	Blast	AssD	2	0.362319	0	0	0	0	0	0	0	0	0	0	0	0	0	0	0	0	0	0	0	0	0	0	0	0	0	0	0	0	0	0	0	0	0	0	0	0	0	0	0	0	0	0
ID1810	BssD_Azoarcus_sp_T_AAK50370	Hydrocarbon degradation	BssD_Azoarcus_sp_T_AAK50370	Blast	AssD	1	0.181159	0	0	0	0	0	0	0	0	0	0	0	0	0	0	0	0	0	0	0	0	0	0	0	0	0	0	0	0	0	0	0	0	0	0	0	0	0	0	0	0	0	0
ID1811	BssD_Desulfobacula_toluolica_Tol2_CCK78312	Hydrocarbon degradation	BssD_Desulfobacula_toluolica_Tol2_CCK78312	Blast	AssD	0	0	0	0	0	0	0	0	0	0	0	0	0	0	0	0	0	0	0	0	0	0	0	0	0	0	0	0	0	0	0	0	0	0	0	0	0	0	0	0	0	0	0	0
ID1812	BssD_Geobacter_metallireducens_GS_15_ABB31775	Hydrocarbon degradation	BssD_Geobacter_metallireducens_GS_15_ABB31775	Blast	AssD	1	0.181159	0	0	0	0	0	0	0	0	0	0	0	0	0	0	0	0	0	0	0	0	0	0	0	0	0	0	0	0	0	0	0	0	0	0	0	0	0	0	0	0	0	0
ID1813	BssD_Magnetospirillum_sp_TS6_BAD42364	Hydrocarbon degradation	BssD_Magnetospirillum_sp_TS6_BAD42364	Blast	AssD	4	0.724638	0	0	0	0	0	0	0	0	0	0	0	0	0	0	0	0	0	0	0	0	0	0	0	0	0	0	0	0	0	0	0	0	0	0	0	0	0	0	0	0	0	0
ID1814	BssD_Thauera_aromatica_K172_CAA05050	Hydrocarbon degradation	BssD_Thauera_aromatica_K172_CAA05050	Blast	AssD	1	0.181159	0	0	0	0	0	0	0	0	0	0	0	0	0	0	0	0	0	0	0	0	0	0	0	0	0	0	0	0	0	0	0	0	0	0	0	0	0	0	0	0	0	0
ID1815	BssD_Thauera_sp_DNT_1_BAC05499	Hydrocarbon degradation	BssD_Thauera_sp_DNT_1_BAC05499	Blast	AssD	0	0	0	0	0	0	0	0	0	0	0	0	0	0	0	0	0	0	0	0	0	0	0	0	0	0	0	0	0	0	0	0	0	0	0	0	0	0	0	0	0	0	0	0
ID1816	K07540		E4.1.99.11; benzylsuccinate synthase [EC:4.1.99.11]	KAAS	AssD		0	0	0	0	0	0	0	0	0	0	0	0	0	0	0	0	0	0	0	0	0	0	0	0	0	0	0	0	0	0	0	0	0	0	0	0	0	0	0	0	0	0	0
ID1817	BssABCD		BssABCD			0	0	0	0	0	0	0	0	0	0	0	0	0	0	0	0	0	0	0	0	0	0	0	0	0	0	0	0	0	0	0	0	0	0	0	0	0	0	0	0	0	0	0	0
ID1818	CmdA_Aromatoleum_aromaticum_pCyN1_AIS23703	Hydrocarbon degradation	CmdA_Aromatoleum_aromaticum_pCyN1_AIS23703	Blast		60	10.8696	0	0	0	0	0	0	0	0	0	0	0	0	0	0	0	0	0	0	0	0	0	0	0	0	0	0	0	0	0	0	0	0	0	0	0	0	0	0	0	1	0	1
ID1819	CmdB_Aromatoleum_aromaticum_pCyN1_AIS23702	Hydrocarbon degradation	CmdB_Aromatoleum_aromaticum_pCyN1_AIS23702	Blast		58	10.5072	0	0	0	0	0	0	0	0	0	0	0	0	0	0	0	0	0	0	0	0	0	0	0	0	0	0	0	1	0	0	0	0	0	0	0	0	0	0	0	0	0	0
ID1820	CmdD_Aromatoleum_aromaticum_pCyN1_AIS23704	Hydrocarbon degradation	CmdD_Aromatoleum_aromaticum_pCyN1_AIS23704	Blast		1	0.181159	0	0	0	0	0	0	0	0	0	0	0	0	0	0	0	0	0	0	0	0	0	0	0	0	0	0	0	0	0	0	0	0	0	0	0	0	0	0	0	0	0	0
ID1821	K10616		cymAa; p-cymene monooxygenase [EC:1.14.13.-]	KAAS			0	0	0	0	0	0	0	0	0	0	0	0	0	0	0	0	0	0	0	0	0	0	0	0	0	0	0	0	0	0	0	0	0	0	0	0	0	0	0	0	0	0	0
ID1822	K10617		cymB; p-cumic alcohol dehydrogenase	KAAS			0	0	0	0	0	0	0	0	0	0	0	0	0	0	0	0	0	0	0	0	0	0	0	0	0	0	0	0	0	0	0	0	0	0	0	0	0	0	0	0	0	0	0
ID1823	K10618		cymC; p-cumic aldehyde dehydrogenase	KAAS			0	0	0	0	0	0	0	0	0	0	0	0	0	0	0	0	0	0	0	0	0	0	0	0	0	0	0	0	0	0	0	0	0	0	0	0	0	0	0	0	0	0	0
ID1824	CmdABD		CmdABD	Blast		0	0	0	0	0	0	0	0	0	0	0	0	0	0	0	0	0	0	0	0	0	0	0	0	0	0	0	0	0	0	0	0	0	0	0	0	0	0	0	0	0	0	0	0
ID1825	EbdA_Aromatoleum_aromaticum_EbN1_CAI07432	Hydrocarbon degradation	EbdA_Aromatoleum_aromaticum_EbN1_CAI07432	Blast		16	2.89855	0	0	0	0	0	0	0	0	0	0	0	0	0	0	0	0	0	0	0	0	0	0	0	0	0	0	0	0	0	0	0	0	0	0	0	0	0	0	0	0	0	0
ID1826	EbdA_Azoarcus_sp_EB1_AAK76387	Hydrocarbon degradation	EbdA_Azoarcus_sp_EB1_AAK76387	Blast		5	0.905797	0	0	0	0	0	0	0	0	0	0	0	0	0	0	0	0	0	0	0	0	0	0	0	0	0	0	0	0	0	0	0	0	0	0	0	0	0	0	0	0	0	0
ID1827	EbdB_Aromatoleum_aromaticum_EbN1_CAI07431	Hydrocarbon degradation	EbdB_Aromatoleum_aromaticum_EbN1_CAI07431	Blast		45	8.15217	0	0	0	0	0	0	0	0	0	0	0	0	0	0	0	0	0	0	0	0	0	0	0	0	0	0	0	0	0	1	0	0	0	0	0	0	0	0	0	0	0	0
ID1828	EbdB_Azoarcus_sp_EB1_AAK76388	Hydrocarbon degradation	EbdB_Azoarcus_sp_EB1_AAK76388	Blast		82	14.8551	0	0	0	0	0	0	0	0	0	0	0	0	0	0	0	0	0	0	0	0	0	0	0	0	0	0	0	1	1	1	2	0	3	0	0	0	0	0	0	0	0	0
ID1829	EbdC_Azoarcus_sp_EB1_AAK76389	Hydrocarbon degradation	EbdC_Azoarcus_sp_EB1_AAK76389	Blast		4	0.724638	0	0	0	0	0	0	0	0	0	0	0	0	0	0	0	0	0	0	0	0	0	0	0	0	0	0	0	0	0	0	0	0	0	0	0	0	0	0	0	0	0	0
ID1830	EbdD_Aromatoleum_aromaticum_EbN1_CAI07429	Hydrocarbon degradation	EbdD_Aromatoleum_aromaticum_EbN1_CAI07429	Blast		1	0.181159	0	0	0	0	0	0	0	0	0	0	0	0	0	0	0	0	0	0	0	0	0	0	0	0	0	0	0	0	0	0	0	0	0	0	0	0	0	0	0	0	0	0
ID1831	K10700		ebdA; ethylbenzene hydroxylase subunit alpha [EC:1.17.99.2]	KAAS			0	0	0	0	0	0	0	0	0	0	0	0	0	0	0	0	0	0	0	0	0	0	0	0	0	0	0	0	0	0	0	0	0	0	0	0	0	0	0	0	0	0	0
ID1832	CmdABD		Edb			0	0	0	0	0	0	0	0	0	0	0	0	0	0	0	0	0	0	0	0	0	0	0	0	0	0	0	0	0	0	0	0	0	0	0	0	0	0	0	0	0	0	0	0
ID1833	Phenylethanol_dehydrogenase_Aromatoleum_aromaticum_EbN1_CAI07428	Hydrocarbon degradation	Phenylethanol_dehydrogenase_Aromatoleum_aromaticum_EbN1_CAI07428	Blast		372	67.3913	0	0	0	0	0	0	1	0	0	0	0	0	0	0	0	0	0	0	0	0	0	1	0	0	0	0	0	0	0	1	1	0	0	3	0	2	0	3	0	2	5	1
ID1834	K14746		ped; (S)-1-phenylethanol dehydrogenase [EC:1.1.1.311]	KAAS		0	0	0	0	0	0	0	0	0	0	0	0	0	0	0	0	0	0	0	0	0	0	0	0	0	0	0	0	0	0	0	0	0	0	0	0	0	0	0	0	0	0	0	0
ID1835	Phenylethanol dehydrogenase		Phenylethanol dehydrogenase			0	0	0	0	0	0	0	0	0	0	0	0	0	0	0	0	0	0	0	0	0	0	0	0	0	0	0	0	0	0	0	0	0	0	0	0	0	0	0	0	0	0	0	0
ID1836	ApcA_Aromatoleum_aromaticum_EbN1_Q5P5G2	Hydrocarbon degradation	ApcA_Aromatoleum_aromaticum_EbN1_Q5P5G2	Blast		11	1.99275	0	0	0	0	0	0	0	0	0	0	0	0	0	0	0	0	0	0	0	0	0	0	0	0	0	0	0	0	0	0	0	0	0	0	0	0	0	0	0	0	0	0
ID1837	ApcB_Aromatoleum_aromaticum_EbN1_Q5P5G3	Hydrocarbon degradation	ApcB_Aromatoleum_aromaticum_EbN1_Q5P5G3	Blast		11	1.99275	0	0	0	0	0	0	0	0	0	0	0	0	0	0	0	0	0	0	0	0	0	0	0	0	0	0	0	0	0	0	0	0	0	0	0	0	0	0	0	0	0	0
ID1838	ApcC_Aromatoleum_aromaticum_EbN1_Q5P5G4	Hydrocarbon degradation	ApcC_Aromatoleum_aromaticum_EbN1_Q5P5G4	Blast		132	23.913	0	0	0	0	0	0	0	0	0	0	0	0	0	0	0	0	0	0	0	0	0	0	0	0	0	0	0	0	0	1	0	0	0	0	1	1	1	2	1	0	1	1
ID1839	ApcD_Aromatoleum_aromaticum_EbN1_Q5P5G5	Hydrocarbon degradation	ApcD_Aromatoleum_aromaticum_EbN1_Q5P5G5	Blast		87	15.7609	0	0	0	0	0	0	0	0	0	0	0	0	0	0	0	0	0	0	0	0	0	0	0	0	0	0	0	0	0	1	0	0	0	0	1	1	1	1	0	0	1	1
ID1840	K10701		apc; acetophenone carboxylase [EC:6.4.1.8]				0	0	0	0	0	0	0	0	0	0	0	0	0	0	0	0	0	0	0	0	0	0	0	0	0	0	0	0	0	0	0	0	0	0	0	0	0	0	0	0	0	0	0
ID1841	alkane_C2_methylene_hydroxylase		alkane_C2_methylene_hydroxylase			0	0	0	0	0	0	0	0	0	0	0	0	0	0	0	0	0	0	0	0	0	0	0	0	0	0	0	0	0	0	0	0	0	0	0	0	0	0	0	0	0	0	0	0
ID1842	HbsA_Desulfobacula_toluolica_Tol2T_CCK78655	Hydrocarbon degradation	HbsA_Desulfobacula_toluolica_Tol2T_CCK78655	Blast	AssA	35	6.34058	0	0	0	0	0	0	0	0	0	0	0	0	0	0	0	0	0	0	0	0	0	0	0	0	0	0	0	0	0	0	0	0	0	0	0	1	0	0	0	0	1	2
ID1843	HbsD1_Desulfobacula_toluolica_Tol2_CCK78651	Hydrocarbon degradation	HbsD1_Desulfobacula_toluolica_Tol2_CCK78651	Blast	AssD	16	2.89855	0	0	0	0	0	0	0	0	0	0	0	0	0	0	0	0	0	0	0	0	0	0	0	0	0	0	0	0	0	0	0	0	0	0	0	0	0	0	0	0	0	0
ID1844	HbsAD		Hydroxybenzylsuccinate Synthase			0	0	0	0	0	0	0	0	0	0	0	0	0	0	0	0	0	0	0	0	0	0	0	0	0	0	0	0	0	0	0	0	0	0	0	0	0	0	0	0	0	0	0	0
ID1845	IbsA_Thauera_sp_pCyN2_AIS23708	Hydrocarbon degradation	IbsA_Thauera_sp_pCyN2_AIS23708	Blast		2	0.362319	0	0	0	0	0	0	0	0	0	0	0	0	0	0	0	0	0	0	0	0	0	0	0	0	0	0	0	0	0	0	0	0	0	0	0	0	0	0	0	0	0	0
ID1846	IbsA		IbsA			0	0	0	0	0	0	0	0	0	0	0	0	0	0	0	0	0	0	0	0	0	0	0	0	0	0	0	0	0	0	0	0	0	0	0	0	0	0	0	0	0	0	0	0
ID1847	MasD_Aromatoleum_sp_HxN1_CAO03074	Hydrocarbon degradation	MasD_Aromatoleum_sp_HxN1_CAO03074	Blast		2	0.362319	0	0	0	0	0	0	0	0	0	0	0	0	0	0	0	0	0	0	0	0	0	0	0	0	0	0	0	0	0	0	0	0	0	0	0	0	0	0	0	0	0	0
ID1848	MasD_Aromatoleum_sp_OcN1_CBK27727	Hydrocarbon degradation	MasD_Aromatoleum_sp_OcN1_CBK27727	Blast		3	0.543478	0	0	0	0	0	0	0	0	0	0	0	0	0	0	0	0	0	0	0	0	0	0	0	0	0	0	0	0	0	0	0	0	0	0	0	0	0	0	0	0	0	0
ID1849	MasG_Aromatoleum_sp_HxN1_CAO03077	Hydrocarbon degradation	MasG_Aromatoleum_sp_HxN1_CAO03077	Blast		6	1.08696	0	0	0	0	0	0	0	0	0	0	0	0	0	0	0	0	0	0	0	0	0	0	0	0	0	0	0	0	0	0	0	0	0	0	0	0	0	0	0	0	0	0
ID1850	MASDG		(Methyl)alkylsuccinate Synthase			0	0	0	0	0	0	0	0	0	0	0	0	0	0	0	0	0	0	0	0	0	0	0	0	0	0	0	0	0	0	0	0	0	0	0	0	0	0	0	0	0	0	0	0
ID1851	naphthalene_carboxylase_alpha_subunit_Deltaproteobacterium_Naph_S2_EFK07621_Locustag_NPH_5855	Hydrocarbon degradation	naphthalene_carboxylase_alpha_subunit_Deltaproteobacterium_Naph_S2_EFK07621_Locustag_NPH_5855	Blast		2	0.362319	0	0	0	0	0	0	0	0	0	0	0	0	0	0	0	0	0	0	0	0	0	0	0	0	0	0	0	0	0	0	0	0	0	0	0	0	0	0	0	0	0	0
ID1852	Naphthalene_carboxylase_alpha_subunit_Desulfobacterium_sp_N47_CBX30514_Locustag_N47_K27540	Hydrocarbon degradation	Naphthalene_carboxylase_alpha_subunit_Desulfobacterium_sp_N47_CBX30514_Locustag_N47_K27540	Blast		4	0.724638	0	0	0	0	0	0	0	0	0	0	0	0	0	0	0	0	0	0	0	0	0	0	0	0	0	0	0	0	0	0	0	0	0	0	0	0	0	0	0	0	0	0
ID1853	naphthalene_carboxylase_beta_subunit_Deltaproteobacterium_Naph_S2_EFK07615_Locustag_NPH_5863	Hydrocarbon degradation	naphthalene_carboxylase_beta_subunit_Deltaproteobacterium_Naph_S2_EFK07615_Locustag_NPH_5863	Blast		78	14.1304	0	0	0	0	0	0	0	0	0	0	0	1	0	0	0	0	1	0	0	0	0	1	0	0	0	0	0	0	0	0	0	0	0	1	0	1	0	1	0	0	1	0
ID1854	Naphthalene_carboxylase_beta_subunit_Desulfobacterium_sp_N47_CBX30510_Locustag_N47_K27460	Hydrocarbon degradation	Naphthalene_carboxylase_beta_subunit_Desulfobacterium_sp_N47_CBX30510_Locustag_N47_K27460	Blast		97	17.5725	0	0	0	0	0	0	1	0	0	1	0	0	0	0	1	1	0	1	1	1	1	0	1	0	1	1	1	1	0	1	1	0	1	1	0	0	0	0	0	0	0	1
ID1855	napthhalene carboxylase		napthhalene carboxylase	Blast		0	0	0	0	0	0	0	0	0	0	0	0	0	0	0	0	0	0	0	0	0	0	0	0	0	0	0	0	0	0	0	0	0	0	0	0	0	0	0	0	0	0	0	0
ID1856	NmsA_Delta_proteobacterium_NaphS2_and_NaphS3_CAO72219_and_CAO72220	Hydrocarbon degradation	NmsA_Delta_proteobacterium_NaphS2_and_NaphS3_CAO72219_and_CAO72220	Blast	AssA	3	0.543478	0	0	0	0	0	0	0	0	0	0	0	0	0	0	0	0	0	0	0	0	0	0	0	0	0	0	0	0	0	0	0	0	0	0	0	0	0	0	0	0	0	0
ID1857	NmsA_partial_Bacterium_enrichment_culture_clone	Hydrocarbon degradation	NmsA_partial_Bacterium_enrichment_culture_clone	Blast	AssA	2	0.362319	0	0	0	0	0	0	0	0	0	0	0	0	0	0	0	0	0	0	0	0	0	0	0	0	0	0	0	0	0	0	0	0	0	0	0	0	0	0	0	0	0	0
ID1858	NmsB_partial_Bacterium_enrichment_culture_clone_N47_ADB04296	Hydrocarbon degradation	NmsB_partial_Bacterium_enrichment_culture_clone_N47_ADB04296	Blast		1	0.181159	0	0	0	0	0	0	0	0	0	0	0	0	0	0	0	0	0	0	0	0	0	0	0	0	0	0	0	0	0	0	0	0	0	0	0	0	0	0	0	0	0	0
ID1859	NmsC_partial_Bacterium_enrichment_culture_clone_N47_ADB04298	Hydrocarbon degradation	NmsC_partial_Bacterium_enrichment_culture_clone_N47_ADB04298	Blast		1	0.181159	0	0	0	0	0	0	0	0	0	0	0	0	0	0	0	0	0	0	0	0	0	0	0	0	0	0	0	0	0	0	0	0	0	0	0	0	0	0	0	0	0	0
ID1860	NmsD_partial_Bacterium_enrichment_culture_clone_N47_ADB04295	Hydrocarbon degradation	NmsD_partial_Bacterium_enrichment_culture_clone_N47_ADB04295	Blast	AssD	5	0.905797	0	0	0	0	0	0	0	0	0	0	0	0	0	0	0	0	0	0	0	0	0	0	0	0	0	0	0	0	0	0	0	0	0	0	0	0	0	0	0	0	0	0
ID1861	Nms		naphthyl-2-methylsuccinate synthase			0	0	0	0	0	0	0	0	0	0	0	0	0	0	0	0	0	0	0	0	0	0	0	0	0	0	0	0	0	0	0	0	0	0	0	0	0	0	0	0	0	0	0	0
ID1862	PcmI_alpha_prime_subunit_isoform_of_PcmJ_Geobacter_metallireducens_GS_15_ABB32354_Locustag_Gmet_2125	Hydrocarbon degradation	PcmI_alpha_prime_subunit_isoform_of_PcmJ_Geobacter_metallireducens_GS_15_ABB32354_Locustag_Gmet_2125	Blast		25	4.52899	0	0	0	0	0	0	0	0	0	0	0	0	0	0	0	0	0	0	0	0	0	0	0	0	0	0	0	0	0	0	0	0	0	0	0	0	0	0	0	1	0	0
ID1863	PcmI_alpha_prime_subunit_isoform_of_PcmJ_Geobacter_sp_FRC_32_ACM18493_Locustag_Geob_0119	Hydrocarbon degradation	PcmI_alpha_prime_subunit_isoform_of_PcmJ_Geobacter_sp_FRC_32_ACM18493_Locustag_Geob_0119	Blast		11	1.99275	0	0	0	0	0	0	0	0	0	0	0	0	0	0	0	0	0	0	0	0	0	0	0	0	0	0	0	0	0	0	0	0	0	0	0	0	0	0	0	0	0	1
ID1864	PcmJ_functional_alpha_subunit_Geobacter_metallireducens_GS_15_ABB32355_Locustag_Gmet_2126	Hydrocarbon degradation	PcmJ_functional_alpha_subunit_Geobacter_metallireducens_GS_15_ABB32355_Locustag_Gmet_2126	Blast		2	0.362319	0	0	0	0	0	0	0	0	0	0	0	0	0	0	0	0	0	0	0	0	0	0	0	0	0	0	0	0	0	0	0	0	0	0	0	0	0	0	0	0	0	0
ID1865	PcmJ_functional_alpha_subunit_Geobacter_sp_FRC_32_ACM18492_Locustag_Geob_0118	Hydrocarbon degradation	PcmJ_functional_alpha_subunit_Geobacter_sp_FRC_32_ACM18492_Locustag_Geob_0118	Blast		9	1.63043	0	0	0	0	0	0	0	0	0	0	0	0	0	0	0	0	0	0	0	0	0	0	0	0	0	0	0	0	0	0	0	0	0	0	0	0	0	0	0	0	0	0
ID1866	K05797		pchF; 4-cresol dehydrogenase (hydroxylating) flavoprotein subunit [EC:1.17.99.1]	KAAS		28	5.07246	0	0	0	0	0	0	0	0	0	0	0	0	0	0	0	0	0	0	0	0	0	0	0	0	0	0	0	0	0	0	0	0	0	0	0	0	0	0	0	0	0	0
ID1867	PcmIJ		p-Cresol Methylhydroxylase			0	0	0	0	0	0	0	0	0	0	0	0	0	0	0	0	0	0	0	0	0	0	0	0	0	0	0	0	0	0	0	0	0	0	0	0	0	0	0	0	0	0	0	0
ID1868	Phenylphosphate_synthase_subunit_A_Thauera_aromatica_K172_CAC12685	Hydrocarbon degradation	Phenylphosphate_synthase_subunit_A_Thauera_aromatica_K172_CAC12685	Blast		38	6.88406	0	0	0	0	0	0	0	0	0	0	0	0	0	0	0	0	0	0	0	1	0	0	0	0	0	0	0	0	0	0	0	0	1	0	0	0	0	0	0	0	0	0
ID1869	Phenylphosphate_synthase_subunit_B_Thauera_aromatica_K172_CAC12686	Hydrocarbon degradation	Phenylphosphate_synthase_subunit_B_Thauera_aromatica_K172_CAC12686	Blast		257	46.558	0	2	1	2	1	1	1	1	1	1	0	1	2	1	0	1	1	1	1	1	0	1	1	1	0	0	0	1	1	1	1	1	1	0	0	0	0	1	0	0	0	0
ID1870	K01007	Hydrocarbon degradation	pps, ppsA; pyruvate, water dikinase [EC:2.7.9.2]	KAAS		293	53.0797	0	2	1	1	1	1	1	1	1	1	0	1	2	1	0	1	1	1	1	2	0	1	1	1	0	0	0	1	1	1	1	1	2	0	0	0	0	1	0	0	0	0
ID1871							0	0	0	0	0	0	0	0	0	0	0	0	0	0	0	0	0	0	0	0	0	0	0	0	0	0	0	0	0	0	0	0	0	0	0	0	0	0	0	0	0	0	0
ID1872	PpcB_Aromatoleum_aromaticum_EbN1_CAI07885	Hydrocarbon degradation	PpcB_Aromatoleum_aromaticum_EbN1_CAI07885	Blast		21	3.80435	0	0	0	0	0	0	0	0	0	0	0	0	0	0	0	0	0	0	0	0	0	0	0	0	0	0	0	0	0	0	0	0	0	0	0	0	0	0	0	0	0	0
ID1873	PpcC_Aromatoleum_aromaticum_EbN1_CAI07884	Hydrocarbon degradation	PpcC_Aromatoleum_aromaticum_EbN1_CAI07884	Blast		164	29.7101	0	0	0	0	0	0	0	0	0	0	0	0	1	0	0	0	0	0	0	0	0	0	0	0	0	0	0	0	0	0	0	0	0	0	0	0	0	0	0	0	0	0
ID1874							0	0	0	0	0	0	0	0	0	0	0	0	0	0	0	0	0	0	0	0	0	0	0	0	0	0	0	0	0	0	0	0	0	0	0	0	0	0	0	0	0	0	0
ID1875	K04105	Hydrocarbon degradation	hbaA; 4-hydroxybenzoate-CoA ligase [EC:6.2.1.27 6.2.1.25]	KAAS			0	0	0	0	0	0	0	0	0	0	0	0	0	0	0	0	0	0	0	0	0	0	0	0	0	0	0	0	0	0	0	0	0	0	0	0	0	0	0	0	0	0	0
ID1876	K20458	Hydrocarbon degradation	hcl; 3-hydroxybenzoate/4-hydroxybenzoate---CoA ligase [EC:6.2.1.37 6.2.1.27]	KAAS			0	0	0	0	0	0	0	0	0	0	0	0	0	0	0	0	0	0	0	0	0	0	0	0	0	0	0	0	0	0	0	0	0	0	0	0	0	0	0	0	0	0	0
ID1877	Ppc		Ppc			0	0	0	0	0	0	0	0	0	0	0	0	0	0	0	0	0	0	0	0	0	0	0	0	0	0	0	0	0	0	0	0	0	0	0	0	0	0	0	0	0	0	0	0
ID1878	Putative_anaerobic_benzene_carboxylase_AbcA_Ferroglobus_placidus_DSM_10642_ADC65778	Hydrocarbon degradation	Putative_anaerobic_benzene_carboxylase_AbcA_Ferroglobus_placidus_DSM_10642_ADC65778	Blast	AbcA	105	19.0217	0	0	0	0	0	0	0	0	0	0	0	0	0	0	0	0	0	0	0	0	0	0	0	0	0	0	0	1	0	1	1	2	0	0	0	0	0	0	0	0	0	0
ID1879	K03182	Hydrocarbon degradation	ubiD; 4-hydroxy-3-polyprenylbenzoate decarboxylase [EC:4.1.1.98]	KAAS		120	21.7391	0	0	0	0	0	0	0	0	0	0	0	0	0	0	0	0	0	0	0	0	0	0	0	0	0	0	0	1	0	1	1	1	0	1	0	0	0	0	0	0	0	0
ID1880	putative anaerobic benzene carboxylase	Hydrocarbon degradation	putative anaerobic benzene carboxylase	KAAS		0	0	0	0	0	0	0	0	0	0	0	0	0	0	0	0	0	0	0	0	0	0	0	0	0	0	0	0	0	0	0	0	0	0	0	0	0	0	0	0	0	0	0	0
ID1881	K04110	Hydrocarbon degradation	badA; benzoate-CoA ligase [EC:6.2.1.25]	KAAS		0	0	0	0	0	0	0	0	0	0	0	0	0	0	0	0	0	0	0	0	0	0	0	0	0	0	0	0	0	0	0	0	0	0	0	0	0	0	0	0	0	0	0	0
ID1882	K04105	Hydrocarbon degradation	hbaA; 4-hydroxybenzoate-CoA ligase [EC:6.2.1.27 6.2.1.25]	KAAS		0	0	0	0	0	0	0	0	0	0	0	0	0	0	0	0	0	0	0	0	0	0	0	0	0	0	0	0	0	0	0	0	0	0	0	0	0	0	0	0	0	0	0	0
ID1883	K20458	Hydrocarbon degradation	hcl; 3-hydroxybenzoate/4-hydroxybenzoate---CoA ligase [EC:6.2.1.37 6.2.1.27]	KAAS		0	0	0	0	0	0	0	0	0	0	0	0	0	0	0	0	0	0	0	0	0	0	0	0	0	0	0	0	0	0	0	0	0	0	0	0	0	0	0	0	0	0	0	0
ID1884							0	0	0	0	0	0	0	0	0	0	0	0	0	0	0	0	0	0	0	0	0	0	0	0	0	0	0	0	0	0	0	0	0	0	0	0	0	0	0	0	0	0	0
ID1885	K04112	Hydrocarbon degradation	bcrC, badD; benzoyl-CoA reductase subunit C [EC:1.3.7.8]	KAAS		9	1.63043	0	0	0	0	0	0	0	0	0	0	0	0	0	0	0	0	0	0	0	0	0	0	0	0	0	0	0	0	0	1	0	0	0	0	0	0	0	0	0	0	0	0
ID1886	K04113	Hydrocarbon degradation	bcrB, badE; benzoyl-CoA reductase subunit B [EC:1.3.7.8]	KAAS		7	1.26812	0	0	0	0	0	0	0	0	0	0	0	0	0	0	0	0	0	0	0	0	0	0	0	0	0	0	0	0	0	1	0	0	0	0	0	0	0	0	0	0	0	0
ID1887	K04114	Hydrocarbon degradation	bcrA, badF; benzoyl-CoA reductase subunit A [EC:1.3.7.8]	KAAS		10	1.81159	0	0	0	0	0	0	0	0	0	0	0	0	0	0	0	0	0	0	0	0	0	0	0	0	0	0	0	0	0	1	0	0	0	0	0	0	0	0	0	0	0	0
ID1888	K04115	Hydrocarbon degradation	bcrD, badG; benzoyl-CoA reductase subunit D [EC:1.3.7.8]	KAAS		7	1.26812	0	0	0	0	0	0	0	0	0	0	0	0	0	0	0	0	0	0	0	0	0	0	0	0	0	0	0	0	0	1	0	0	0	0	0	0	0	0	0	0	0	0
ID1889							0	0	0	0	0	0	0	0	0	0	0	0	0	0	0	0	0	0	0	0	0	0	0	0	0	0	0	0	0	0	0	0	0	0	0	0	0	0	0	0	0	0	0
ID1890	TutD_Thauera_aromatica_T1_AAC38454	Hydrocarbon degradation	TutD_Thauera_aromatica_T1_AAC38454	Blast		0	0	0	0	0	0	0	0	0	0	0	0	0	0	0	0	0	0	0	0	0	0	0	0	0	0	0	0	0	0	0	0	0	0	0	0	0	0	0	0	0	0	0	0
ID1891							0	0	0	0	0	0	0	0	0	0	0	0	0	0	0	0	0	0	0	0	0	0	0	0	0	0	0	0	0	0	0	0	0	0	0	0	0	0	0	0	0	0	0
ID1892	K01563	Hydrocarbon degradation	dhaA; haloalkane dehalogenase [EC:3.8.1.5]	KAAS	dhaA	26	4.71014	0	0	0	0	0	0	0	0	0	0	0	0	0	0	0	0	0	0	0	0	0	0	0	0	0	0	0	0	0	0	0	0	0	0	0	0	0	0	0	0	0	0
ID1893							0	0	0	0	0	0	0	0	0	0	0	0	0	0	0	0	0	0	0	0	0	0	0	0	0	0	0	0	0	0	0	0	0	0	0	0	0	0	0	0	0	0	0
ID1894	K14028	Hydrocarbon degradation	mdh1, mxaF; methanol dehydrogenase (cytochrome c) subunit 1 [EC:1.1.2.7]	KAAS		0	0	0	0	0	0	0	0	0	0	0	0	0	0	0	0	0	0	0	0	0	0	0	0	0	0	0	0	0	0	0	0	0	0	0	0	0	0	0	0	0	0	0	0
ID1895	K14029	Hydrocarbon degradation	mdh2, mxaI; methanol dehydrogenase (cytochrome c) subunit 2 [EC:1.1.2.7]	KAAS		0	0	0	0	0	0	0	0	0	0	0	0	0	0	0	0	0	0	0	0	0	0	0	0	0	0	0	0	0	0	0	0	0	0	0	0	0	0	0	0	0	0	0	0
ID1896	K00114	Hydrocarbon degradation	exaA; alcohol dehydrogenase (cytochrome c) [EC:1.1.2.8]	KAAS		12	2.17391	0	0	0	0	0	0	0	0	0	0	0	0	0	0	0	0	0	0	0	0	0	0	0	0	0	0	0	0	0	0	0	0	0	0	0	0	0	0	0	0	0	0
ID1897	K01560	Hydrocarbon degradation	E3.8.1.2; 2-haloacid dehalogenase [EC:3.8.1.2]	KAAS		59	10.6884	0	0	0	0	0	0	0	0	0	0	0	0	0	0	0	0	0	0	0	0	0	0	0	0	0	0	1	0	0	0	0	0	0	0	0	0	0	0	0	0	0	0
ID1898							0	0	0	0	0	0	0	0	0	0	0	0	0	0	0	0	0	0	0	0	0	0	0	0	0	0	0	0	0	0	0	0	0	0	0	0	0	0	0	0	0	0	0
ID1899		Stress response					0	0	0	0	0	0	0	0	0	0	0	0	0	0	0	0	0	0	0	0	0	0	0	0	0	0	0	0	0	0	0	0	0	0	0	0	0	0	0	0	0	0	0
ID1900							0	0	0	0	0	0	0	0	0	0	0	0	0	0	0	0	0	0	0	0	0	0	0	0	0	0	0	0	0	0	0	0	0	0	0	0	0	0	0	0	0	0	0
ID1901	K05919	Stress response	dfx; superoxide reductase [EC:1.15.1.2]	KAAS		222	40.2174	0	0	0	0	0	0	0	0	0	1	0	0	0	0	0	0	0	1	1	0	0	1	0	0	0	1	1	0	0	1	0	0	1	1	1	1	0	1	1	0	1	1
ID1902	K19824	Stress response	fprB; rubrerythrin	KAAS		6	1.08696	0	0	0	0	0	0	0	0	0	0	0	0	0	0	0	0	0	0	0	0	0	0	0	0	0	0	0	0	0	1	0	0	0	0	0	0	0	0	0	0	0	0
ID1903	K17870	Stress response	nox1; NADH oxidase (H2O2-forming) [EC:1.6.3.3]	KAAS		144	26.087	0	0	0	0	0	2	0	0	0	0	0	0	1	1	1	1	0	1	0	1	0	1	1	0	1	2	1	0	0	0	0	0	1	1	1	1	1	2	1	1	2	2
ID1904							0	0	0	0	0	0	0	0	0	0	0	0	0	0	0	0	0	0	0	0	0	0	0	0	0	0	0	0	0	0	0	0	0	0	0	0	0	0	0	0	0	0	0
ID1905		Archaeal proteasome					0	0	0	0	0	0	0	0	0	0	0	0	0	0	0	0	0	0	0	0	0	0	0	0	0	0	0	0	0	0	0	0	0	0	0	0	0	0	0	0	0	0	0
ID1906							0	0	0	0	0	0	0	0	0	0	0	0	0	0	0	0	0	0	0	0	0	0	0	0	0	0	0	0	0	0	0	0	0	0	0	0	0	0	0	0	0	0	0
ID1907	K03432	Proteasome	psmA; proteasome alpha subunit [EC:3.4.25.1]	KAAS		218	39.4928	1	1	1	1	1	0	1	1	1	1	0	1	1	0	1	1	1	1	1	1	0	1	0	1	0	1	3	1	1	1	1	1	1	1	1	2	1	2	1	3	2	2
ID1908	K03433	Proteasome	psmB; proteasome beta subunit [EC:3.4.25.1]	KAAS		224	40.5797	0	1	1	1	1	1	1	0	0	1	0	1	1	1	1	1	1	1	1	0	0	1	2	2	2	2	2	1	1	1	1	2	1	2	1	2	1	1	1	3	2	1
ID1909	K03420	Proteasome	psmR; proteasome regulatory subunit	KAAS		74	13.4058	0	0	0	0	0	0	0	0	0	0	0	0	0	0	0	0	0	0	0	0	0	0	0	0	0	0	0	1	1	0	1	1	1	0	1	0	0	1	1	2	1	0
ID1910						0	0	0	0	0	0	0	0	0	0	0	0	0	0	0	0	0	0	0	0	0	0	0	0	0	0	0	0	0	0	0	0	0	0	0	0	0	0	0	0	0	0	0	0
ID1911		Motility/Chemotaxis				0	0	0	0	0	0	0	0	0	0	0	0	0	0	0	0	0	0	0	0	0	0	0	0	0	0	0	0	0	0	0	0	0	0	0	0	0	0	0	0	0	0	0	0
ID1912	K00575	Motility	cheR; chemotaxis protein methyltransferase CheR [EC:2.1.1.80]	KAAS		174	31.5217	0	0	0	0	0	0	0	0	0	0	0	0	0	0	0	0	0	0	0	0	0	0	1	0	0	0	0	0	0	0	1	1	0	1	0	0	0	0	0	0	0	0
ID1913	K03406	Motility	mcp; methyl-accepting chemotaxis protein	KAAS		204	36.9565	0	0	0	0	0	0	0	0	0	0	0	0	0	0	0	0	0	0	0	0	0	0	0	0	0	0	0	0	1	0	4	2	1	0	0	0	1	1	1	0	0	0
ID1914	K03407	Motility	cheA; two-component system, chemotaxis family, sensor kinase CheA [EC:2.7.13.3]	KAAS		190	34.4203	0	0	0	0	0	0	0	0	0	0	0	0	0	0	0	0	0	0	0	0	0	0	0	0	0	0	0	0	0	0	1	1	0	0	0	0	0	0	0	0	0	0
ID1915	K03408	Motility	cheW; purine-binding chemotaxis protein CheW	KAAS		161	29.1667	0	0	0	0	0	0	0	0	0	0	0	0	0	0	0	0	0	0	0	0	0	0	1	0	0	0	0	0	0	0	2	2	1	0	0	0	0	0	0	0	0	0
ID1916	K03409	Motility	cheX; chemotaxis protein CheX	KAAS		34	6.15942	0	0	0	0	0	0	0	0	0	0	0	0	0	0	0	0	0	0	0	0	0	0	0	0	0	0	0	0	0	0	0	0	0	0	0	0	0	0	0	0	0	0
ID1917	K03410	Motility	cheC; chemotaxis protein CheC	KAAS		45	8.15217	0	0	0	0	0	0	0	0	0	0	0	0	0	0	0	0	0	0	0	0	1	0	0	0	0	0	0	0	0	0	1	1	0	1	0	0	0	0	0	0	0	0
ID1918	K03411	Motility	cheD; chemotaxis protein CheD [EC:3.5.1.44]	KAAS		116	21.0145	0	0	0	0	0	0	0	0	0	0	0	0	0	0	0	0	0	0	0	0	1	0	1	0	0	0	0	0	0	0	1	1	0	1	0	0	0	0	0	0	0	0
ID1919	K03412	Motility	cheB; two-component system, chemotaxis family, response regulator CheB [EC:3.1.1.61]	KAAS		177	32.0652	0	0	0	0	0	0	0	0	0	0	0	0	0	0	0	0	0	0	0	0	0	0	1	0	0	0	0	0	0	0	1	1	0	1	0	0	0	0	0	0	0	0
ID1920	K03413	Motility	cheY; two-component system, chemotaxis family, response regulator CheY	KAAS		252	45.6522	0	0	0	0	0	0	0	0	0	0	0	0	0	0	0	0	0	0	0	0	0	0	1	0	0	0	0	1	0	4	1	1	1	0	1	2	1	1	1	0	2	1
ID1921	K03414	Motility	cheZ; chemotaxis protein CheZ	KAAS		15	2.71739	0	0	0	0	0	0	0	0	0	0	0	0	0	0	0	0	0	0	0	0	0	0	0	0	0	0	0	0	0	0	0	0	0	0	0	0	0	0	0	0	0	0
ID1922	K03415	Motility	cheV; two-component system, chemotaxis family, response regulator CheV	KAAS		19	3.44203	0	0	0	0	0	0	0	0	0	0	0	0	0	0	0	0	0	0	0	0	0	0	0	0	0	0	0	0	0	0	0	0	0	0	0	0	0	0	0	0	0	0
ID1923	K03776	Motility	aer; aerotaxis receptor	KAAS		16	2.89855	0	0	0	0	0	0	0	0	0	0	0	0	0	0	0	0	0	0	0	0	0	0	0	0	0	0	0	0	0	0	0	0	0	0	0	0	0	0	0	0	0	0
ID1924	K13924	Motility	cheBR; two-component system, chemotaxis family, CheB/CheR fusion protein [EC:2.1.1.80 3.1.1.61]	KAAS		27	4.8913	0	0	0	0	0	0	0	0	0	0	0	0	0	0	0	0	0	0	0	0	0	0	0	0	0	0	0	0	0	0	0	0	0	0	0	0	0	0	0	0	0	0
ID1925			Chemotaxis			0	0	0	0	0	0	0	0	0	0	0	0	0	0	0	0	0	0	0	0	0	0	0	0	0	0	0	0	0	0	0	0	0	0	0	0	0	0	0	0	0	0	0	0
ID1926	K02386	Motility	flgA; flagella basal body P-ring formation protein FlgA	KAAS		27	4.8913	0	0	0	0	0	0	0	0	0	0	0	0	0	0	0	0	0	0	0	0	0	0	0	0	0	0	0	0	0	0	0	0	0	0	0	0	0	0	0	0	0	0
ID1927	K02387	Motility	flgB; flagellar basal-body rod protein FlgB	KAAS		76	13.7681	0	0	0	0	0	0	0	0	0	0	0	0	0	0	0	0	0	0	0	0	0	0	1	0	0	0	0	0	0	0	0	0	0	0	0	0	0	0	0	0	0	0
ID1928	K02388	Motility	flgC; flagellar basal-body rod protein FlgC	KAAS		96	17.3913	0	0	0	0	0	0	0	0	0	0	0	0	0	0	0	0	0	0	0	0	0	0	0	0	0	0	0	0	0	0	0	0	0	0	0	0	0	0	0	0	0	0
ID1929	K02389	Motility	flgD; flagellar basal-body rod modification protein FlgD	KAAS		86	15.5797	0	0	0	0	0	0	0	0	0	0	0	0	0	0	0	0	0	0	0	0	0	0	0	0	0	0	0	0	0	0	0	0	0	0	0	0	0	0	0	0	0	0
ID1930	K02390	Motility	flgE; flagellar hook protein FlgE	KAAS		102	18.4783	0	0	0	0	0	0	0	0	0	0	0	0	0	0	0	0	0	0	0	0	0	0	0	0	0	0	0	0	0	0	0	0	0	0	0	0	0	0	0	0	0	0
ID1931	K02391	Motility	flgF; flagellar basal-body rod protein FlgF	KAAS		33	5.97826	0	0	0	0	0	0	0	0	0	0	0	0	0	0	0	0	0	0	0	0	0	0	0	0	0	0	0	0	0	0	0	0	0	0	0	0	0	0	0	0	0	0
ID1932	K02392	Motility	flgG; flagellar basal-body rod protein FlgG	KAAS		110	19.9275	0	0	0	0	0	0	0	0	0	0	0	0	0	0	0	0	0	0	0	0	0	0	0	0	0	0	0	0	0	0	0	0	0	0	0	0	0	0	0	0	0	0
ID1933	K02393	Motility	flgH; flagellar L-ring protein precursor FlgH	KAAS		92	16.6667	0	0	0	0	0	0	0	0	0	0	0	0	0	0	0	0	0	0	0	0	0	0	0	0	0	0	0	0	0	0	0	0	0	0	0	0	0	0	0	0	0	0
ID1934	K02394	Motility	flgI; flagellar P-ring protein precursor FlgI	KAAS		106	19.2029	0	0	0	0	0	0	0	0	0	0	0	0	0	0	0	0	0	0	0	0	0	0	0	0	0	0	0	0	0	0	0	0	0	0	0	0	0	0	0	0	0	0
ID1935	K02396	Motility	flgK; flagellar hook-associated protein 1 FlgK	KAAS		111	20.1087	0	0	0	0	0	0	0	0	0	0	0	0	0	0	0	0	0	0	0	0	0	0	0	0	0	0	0	0	0	0	0	0	0	0	0	0	0	0	0	0	0	0
ID1936	K02397	Motility	flgL; flagellar hook-associated protein 3 FlgL	KAAS		93	16.8478	0	0	0	0	0	0	0	0	0	0	0	0	0	0	0	0	0	0	0	0	0	0	0	0	0	0	0	0	0	0	0	0	0	0	0	0	0	0	0	0	0	0
ID1937	K02398	Motility	flgM; negative regulator of flagellin synthesis FlgM	KAAS		2	0.362319	0	0	0	0	0	0	0	0	0	0	0	0	0	0	0	0	0	0	0	0	0	0	0	0	0	0	0	0	0	0	0	0	0	0	0	0	0	0	0	0	0	0
ID1938	K02400	Motility	flhA; flagellar biosynthesis protein FlhA	KAAS		120	21.7391	0	0	0	0	0	0	0	0	0	0	0	0	0	0	0	0	0	0	0	0	0	0	1	0	0	0	0	0	0	0	0	0	0	0	0	0	0	0	0	0	0	0
ID1939	K02401	Motility	flhB; flagellar biosynthetic protein FlhB	KAAS		111	20.1087	0	0	0	0	0	1	0	0	0	0	0	0	0	0	0	0	0	0	0	0	0	0	1	0	0	0	0	0	0	0	0	0	0	0	0	0	0	0	0	0	0	0
ID1940	K02406	Motility	fliC; flagellin	KAAS		88	15.942	1	0	0	0	0	0	0	0	0	0	0	0	0	0	0	0	0	0	0	0	0	0	0	0	0	0	0	0	0	0	0	0	0	0	0	0	0	0	0	0	0	0
ID1941	K02407	Motility	fliD; flagellar hook-associated protein 2	KAAS		82	14.8551	0	0	0	0	0	0	0	0	0	0	0	0	0	0	0	0	0	0	0	0	0	0	0	0	0	0	0	0	0	0	0	0	0	0	0	0	0	0	0	0	0	0
ID1942	K02408	Motility	fliE; flagellar hook-basal body complex protein FliE	KAAS		76	13.7681	0	0	0	0	0	0	0	0	0	0	0	0	0	0	0	0	0	0	0	0	0	0	0	0	0	0	0	0	0	0	0	0	0	0	0	0	0	0	0	0	0	0
ID1943	K02409	Motility	fliF; flagellar M-ring protein FliF	KAAS		100	18.1159	0	0	0	0	0	0	0	0	0	0	0	0	0	0	0	0	0	0	0	0	0	0	0	0	0	0	0	0	0	0	0	0	0	0	0	0	0	0	0	0	0	0
ID1944	K02410	Motility	fliG; flagellar motor switch protein FliG	KAAS		102	18.4783	0	0	0	0	0	0	0	0	0	0	0	0	0	0	0	0	0	0	0	0	0	0	0	0	0	0	0	0	0	0	0	0	0	0	0	0	0	0	0	0	0	0
ID1945	K02411	Motility	fliH; flagellar assembly protein FliH	KAAS		54	9.78261	0	0	0	0	0	0	0	0	0	0	0	0	0	0	0	0	0	0	0	0	0	0	0	0	0	0	0	0	0	0	0	0	0	0	0	0	0	0	0	0	0	0
ID1946	K02412	Motility	fliI; flagellum-specific ATP synthase [EC:3.6.3.14]	KAAS		108	19.5652	0	0	0	0	0	0	0	0	0	0	0	0	0	0	0	0	0	0	0	0	0	0	1	0	0	0	0	0	0	0	0	0	0	0	0	0	0	0	0	0	0	0
ID1947	K02413	Motility	fliJ; flagellar FliJ protein	KAAS		5	0.905797	0	0	0	0	0	0	0	0	0	0	0	0	0	0	0	0	0	0	0	0	0	0	0	0	0	0	0	0	0	0	0	0	0	0	0	0	0	0	0	0	0	0
ID1948	K02414	Motility	fliK; flagellar hook-length control protein FliK	KAAS		11	1.99275	0	0	0	0	0	0	0	0	0	0	0	0	0	0	0	0	0	0	0	0	0	0	0	0	0	0	0	0	0	0	0	0	0	0	0	0	0	0	0	0	0	0
ID1949	K02416	Motility	fliM; flagellar motor switch protein FliM	KAAS		94	17.029	0	0	0	0	0	0	0	0	0	0	0	0	0	0	0	0	0	0	0	0	0	0	0	0	0	0	0	0	0	0	0	0	0	0	0	0	0	0	0	0	0	0
ID1950	K02417	Motility	fliNY, fliN; flagellar motor switch protein FliN/FliY	KAAS		102	18.4783	0	0	0	0	0	0	0	0	0	0	0	0	0	0	0	0	0	0	0	0	0	0	1	0	0	0	0	0	0	0	0	0	0	0	0	0	0	0	0	0	0	0
ID1951	K02418	Motility	fliOZ, fliO; flagellar protein FliO/FliZ	KAAS		13	2.35507	0	0	0	0	0	0	0	0	0	0	0	0	0	0	0	0	0	0	0	0	0	0	0	0	0	0	0	0	0	0	0	0	0	0	0	0	0	0	0	0	0	0
ID1952	K02419	Motility	fliP; flagellar biosynthetic protein FliP	KAAS		96	17.3913	0	0	0	0	0	0	0	0	0	0	0	0	0	0	0	0	0	0	0	0	0	0	0	0	0	0	0	0	0	0	0	0	0	0	0	0	0	0	0	0	0	0
ID1953	K02420	Motility	fliQ; flagellar biosynthetic protein FliQ	KAAS		92	16.6667	0	0	0	0	0	0	0	0	0	0	0	0	0	0	0	0	0	0	0	0	0	0	0	0	0	0	0	0	0	0	0	0	0	0	0	0	0	0	0	0	0	0
ID1954	K02421	Motility	fliR; flagellar biosynthetic protein FliR	KAAS		87	15.7609	0	0	0	0	0	0	0	0	0	0	0	0	0	0	0	0	0	0	0	0	0	0	0	0	0	0	0	0	0	0	0	0	0	0	0	0	0	0	0	0	0	0
ID1955	K02422	Motility	fliS; flagellar protein FliS	KAAS		56	10.1449	0	0	0	0	0	0	0	0	0	0	0	0	0	0	0	0	0	0	0	0	0	0	0	0	0	0	0	0	0	0	0	0	0	0	0	0	0	0	0	0	0	0
ID1956	K02556	Motility	motA; chemotaxis protein MotA	KAAS		118	21.3768	0	0	0	0	0	0	0	0	0	0	0	0	0	0	0	0	0	0	0	0	0	0	0	0	0	0	0	0	0	0	0	0	0	0	0	0	0	0	0	0	0	0
ID1957	K02557	Motility	motB; chemotaxis protein MotB	KAAS		182	32.971	0	0	0	0	0	0	0	0	0	0	0	0	0	0	0	0	0	0	0	0	0	0	0	0	0	0	0	0	0	0	0	0	0	0	0	0	0	0	0	0	0	0
ID1958			Flagellar assembly			0	0	0	0	0	0	0	0	0	0	0	0	0	0	0	0	0	0	0	0	0	0	0	0	0	0	0	0	0	0	0	0	0	0	0	0	0	0	0	0	0	0	0	0
ID1959	K07325	Motility	flaB-A, flaB; archaeal flagellin FlaB	KAAS		56	10.1449	0	0	0	0	0	0	0	0	0	0	0	0	0	0	0	0	0	0	0	0	0	0	0	0	1	0	0	0	0	1	2	1	0	1	0	0	0	0	0	0	0	0
ID1960	K07327	Motility	flaD-A, flaD; archaeal flagellar protein FlaD	KAAS		31	5.61594	0	0	0	0	0	0	0	0	0	0	0	0	0	0	0	0	0	0	0	1	0	0	0	0	0	0	0	1	0	0	0	2	1	0	0	0	0	0	0	0	0	0
ID1961	K07329	Motility	flaF-A, flaF; archaeal flagellar protein FlaF	KAAS		13	2.35507	0	0	0	0	0	0	0	0	0	0	0	0	0	0	0	0	0	0	0	0	0	0	0	0	0	0	0	0	0	0	1	0	0	0	0	0	0	0	0	0	0	0
ID1962	K07330	Motility	flaG-A, flaG; archaeal flagellar protein FlaG	KAAS		53	9.60145	0	0	0	0	0	0	0	0	0	0	0	0	0	0	0	0	0	0	0	0	0	0	0	0	1	0	0	0	0	1	1	2	1	0	0	0	0	0	0	0	0	0
ID1963	K07331	Motility	flaH-A, flaH; archaeal flagellar protein FlaH	KAAS		72	13.0435	0	0	0	0	0	0	0	0	0	0	0	0	0	0	0	0	0	0	0	1	0	0	0	0	0	0	0	1	1	1	1	2	1	0	0	0	0	0	0	0	0	0
ID1964	K07332	Motility	flaI-A, flaI; archaeal flagellar protein FlaI	KAAS		243	44.0217	3	3	2	3	2	1	3	3	2	2	1	3	2	3	3	3	4	4	4	2	4	3	1	1	3	3	4	3	2	5	6	2	3	2	1	0	0	2	1	0	1	1
ID1965	K07333	Motility	flaJ-A, flaJ; archaeal flagellar protein FlaJ	KAAS		192	34.7826	3	4	2	5	4	2	4	4	3	2	2	3	3	1	0	0	0	0	1	1	0	1	0	0	0	0	0	4	4	5	4	1	4	1	2	0	1	2	1	0	0	0
ID1966	K07822	Motility	flaC-A, flaC; archaeal flagellar protein FlaC	KAAS		9	1.63043	0	0	0	0	0	0	0	0	0	0	0	0	0	0	0	0	0	0	0	0	0	0	0	0	0	0	0	0	0	0	0	1	0	0	0	0	0	0	0	0	0	0
ID1967	K07991	Motility	flaK-A, flaK; archaeal preflagellin peptidase FlaK [EC:3.4.23.52]	KAAS		96	17.3913	0	0	0	0	0	0	0	0	0	0	0	0	0	0	0	0	0	0	2	0	3	1	0	0	0	0	0	1	0	0	1	2	0	0	0	0	0	0	0	0	0	0
ID1968	K13626	Motility	fliW; flagellar assembly factor FliW	KAAS		51	9.23913	0	0	0	0	0	0	0	0	0	0	0	0	0	0	0	0	0	0	0	0	0	0	0	0	0	0	0	0	0	0	0	0	0	0	0	0	0	0	0	0	0	0
ID1969			archaeal flagella			0	0	0	0	0	0	0	0	0	0	0	0	0	0	0	0	0	0	0	0	0	0	0	0	0	0	0	0	0	0	0	0	0	0	0	0	0	0	0	0	0	0	0	0
ID1970	K02278	Motility	cpaA, tadV; prepilin peptidase CpaA [EC:3.4.23.43]	KAAS		4	0.724638	0	0	0	0	0	0	0	0	0	0	0	0	0	0	0	0	0	0	0	0	0	0	0	0	0	0	0	0	0	0	0	0	0	0	0	0	0	0	0	0	0	0
ID1971	K02279	Motility	cpaB, rcpC; pilus assembly protein CpaB	KAAS		22	3.98551	0	0	0	0	0	0	0	0	0	0	0	0	0	0	0	0	0	0	0	0	0	0	0	0	0	0	0	0	0	0	0	0	0	0	0	0	0	0	0	0	0	0
ID1972	K02280	Motility	cpaC, rcpA; pilus assembly protein CpaC	KAAS		19	3.44203	0	0	0	0	0	0	0	0	0	0	0	0	0	0	0	0	0	0	0	0	0	0	0	0	0	0	0	0	0	0	0	0	0	0	0	0	0	0	0	0	0	0
ID1973	K02282	Motility	cpaE, tadZ; pilus assembly protein CpaE	KAAS		36	6.52174	0	0	0	0	0	0	0	0	0	0	0	0	0	0	0	0	0	0	0	0	0	0	0	0	0	0	0	0	0	0	0	0	0	0	0	0	0	0	0	0	0	0
ID1974	K02283	Motility	cpaF, tadA; pilus assembly protein CpaF	KAAS		47	8.51449	0	0	0	0	0	0	0	0	0	0	0	0	0	0	0	0	0	0	0	0	0	0	0	0	0	0	0	0	0	0	0	0	0	0	0	0	0	0	0	0	0	0
ID1975			pilus assembly			0	0	0	0	0	0	0	0	0	0	0	0	0	0	0	0	0	0	0	0	0	0	0	0	0	0	0	0	0	0	0	0	0	0	0	0	0	0	0	0	0	0	0	0
ID1976	K02650	Motility	pilA; type IV pilus assembly protein PilA	KAAS		37	6.7029	0	0	0	0	0	0	0	0	0	0	0	0	0	0	0	0	0	0	0	0	0	0	0	0	0	0	0	0	0	0	0	0	0	0	0	0	0	0	0	0	0	0
ID1977	K02652	Motility	pilB; type IV pilus assembly protein PilB	KAAS		193	34.9638	0	0	0	0	0	0	0	0	0	0	0	0	0	0	0	0	0	0	0	0	0	0	0	0	0	0	0	0	0	0	0	0	0	0	0	0	0	0	0	0	0	0
ID1978	K02653	Motility	pilC; type IV pilus assembly protein PilC	KAAS		203	36.7754	0	0	0	0	0	0	0	0	0	0	0	0	0	0	0	0	0	0	0	0	0	0	0	0	0	0	0	0	0	0	0	0	0	0	0	0	0	0	0	0	0	0
ID1979	K02654	Motility	pilD, pppA; leader peptidase (prepilin peptidase) / N-methyltransferase [EC:3.4.23.43 2.1.1.-]	KAAS		172	31.1594	0	0	0	0	0	0	0	0	0	0	0	0	0	0	0	0	0	0	0	0	0	0	0	0	0	0	0	0	0	0	0	0	0	0	0	0	0	0	0	0	0	0
ID1980	K02655	Motility	pilE; type IV pilus assembly protein PilE	KAAS		20	3.62319	0	0	0	0	0	0	0	0	0	0	0	0	0	0	0	0	0	0	0	0	0	0	0	0	0	0	0	0	0	0	0	0	0	0	0	0	0	0	0	0	0	0
ID1981	K02656	Motility	pilF; type IV pilus assembly protein PilF	KAAS		37	6.7029	0	0	0	0	0	0	0	0	0	0	0	0	0	0	0	0	0	0	0	0	0	0	0	0	0	0	0	0	0	0	0	0	0	0	0	0	0	0	0	0	0	0
ID1982	K02662	Motility	pilM; type IV pilus assembly protein PilM	KAAS		169	30.6159	0	0	0	0	0	0	0	0	0	0	0	0	0	0	0	0	0	0	0	0	0	0	0	0	0	0	0	0	0	0	0	0	0	0	0	0	0	0	0	0	0	0
ID1983	K02663	Motility	pilN; type IV pilus assembly protein PilN	KAAS		73	13.2246	0	0	0	0	0	0	0	0	0	0	0	0	0	0	0	0	0	0	0	0	0	0	0	0	0	0	0	0	0	0	0	0	0	0	0	0	0	0	0	0	0	0
ID1984	K02664	Motility	pilO; type IV pilus assembly protein PilO	KAAS		83	15.0362	0	0	0	0	0	0	0	0	0	0	0	0	0	0	0	0	0	0	0	0	0	0	0	0	0	0	0	0	0	0	0	0	0	0	0	0	0	0	0	0	0	0
ID1985	K02665	Motility	pilP; type IV pilus assembly protein PilP	KAAS		55	9.96377	0	0	0	0	0	0	0	0	0	0	0	0	0	0	0	0	0	0	0	0	0	0	0	0	0	0	0	0	0	0	0	0	0	0	0	0	0	0	0	0	0	0
ID1986	K02666	Motility	pilQ; type IV pilus assembly protein PilQ	KAAS		166	30.0725	0	0	0	0	0	0	0	0	0	0	0	0	0	0	0	0	0	0	0	0	0	0	0	0	0	0	0	0	0	0	0	0	0	0	0	0	0	0	0	0	0	0
ID1987	K02669	Motility	pilT; twitching motility protein PilT	KAAS		216	39.1304	0	0	0	0	0	0	0	0	0	0	0	0	0	0	0	0	0	0	0	0	0	0	0	0	0	0	0	0	0	0	0	0	0	0	1	0	1	0	0	0	0	0
ID1988	K02670	Motility	pilU; twitching motility protein PilU	KAAS		33	5.97826	0	0	0	0	0	0	0	0	0	0	0	0	0	0	0	0	0	0	0	0	0	0	0	0	0	0	0	0	0	0	0	0	0	0	0	0	0	0	0	0	0	0
ID1989	K02671	Motility	pilV; type IV pilus assembly protein PilV	KAAS		11	1.99275	0	0	0	0	0	0	0	0	0	0	0	0	0	0	0	0	0	0	0	0	0	0	0	0	0	0	0	0	0	0	0	0	0	0	0	0	0	0	0	0	0	0
ID1990	K02672	Motility	pilW; type IV pilus assembly protein PilW	KAAS		28	5.07246	0	0	0	0	0	0	0	0	0	0	0	0	0	0	0	0	0	0	0	0	0	0	0	0	0	0	0	0	0	0	0	0	0	0	0	0	0	0	0	0	0	0
ID1991	K02673	Motility	pilX; type IV pilus assembly protein PilX	KAAS		2	0.362319	0	0	0	0	0	0	0	0	0	0	0	0	0	0	0	0	0	0	0	0	0	0	0	0	0	0	0	0	0	0	0	0	0	0	0	0	0	0	0	0	0	0
[truncated: 460 more rows]
[truncated: 787 more columns]
