# Supplementary material for: Expansive microbial metabolic versatility and biodiversity in dynamic Guaymas Basin hydrothermal sediments
Source: Nat Commun. 2018 Nov 27;9:4999. doi: 10.1038/s41467-018-07418-0 (PMC6258724; doi:10.1038/s41467-018-07418-0)
Supplement: Supplementary file 13 — Supplementary Data 11 [file 41467_2018_7418_MOESM13_ESM.txt]

(uncultured archaeon GZfos13E1_AAU82276_1:0.02188221325522954688,(((B22_G9_mcrA_B22_Guay9_scaffold_75195_4:0.07451038820045140232,((((((GB-EvMd-DBrGrpIV-mcrA-2_AIX11002_1:0.00712462998474064531,GB-EvMd-DBrGrpIV-mcrA-1_AIX11001_1:0.01434279433893527987):0.00867553631304580908[97],(GB-EvMd-DBrGrpV-mcrA_AIX10998_1:0.01056595743521202869,(GB-EvMd-Mpyrus-mcrA-1_AIX10997_1:0.00000100000050002909,(Methanopyrus kandleri AV19_AAM01870_1:0.00000100000050002909,Methanopyrus kandleri_AAB02003_1:0.00453880106886393915):0.00833679544984947118[89]):0.04045796738483928984[97]):0.03325114876687439852[58]):0.08321309801567951248[97],((((Methanothermococcus thermolithotrophicus_WP_018154763_1:0.05599406261018011199,(Methanotorris igneus Kol 5_YP_004484066_1:0.01362340057227477870,Methanotorris formicicus_WP_007044524_1:0.02405563769698737878):0.00718504556516946953[81]):0.01031868164466645012[72],(Methanocaldococcus vulcanius M7_YP_003247534_1:0.00617069693396177146,Methanocaldococcus jannaschii DSM 2661_AAB98063_1:0.01237695932989244484):0.01426778057520178798[90]):0.02342515129196907908[85],((Methanothermus fervidus DSM 2088_YP_004004295_1:0.03681126504155719792,(Methanothermobacter marburgensis str_ Marburg_YP_003850404_1:0.00190427556239957285,Methanothermobacter thermautotrophicus str_ Delta H_AAB85618_1:0.00475669280509613459):0.05575625544920811971[100]):0.02708942463326672462[51],((Methanobacterium lacus_YP_004291467_1:0.10099341820678106596,(Methanobacterium sp_ Maddingley MBC34_WP_008513191_1:0.01050111563817241606,Methanobacterium formicicum_WP_004029250_1:0.03063724358009700319):0.04825022128521698483[100]):0.03872101144854302179[83],(Methanosphaera stadtmanae DSM 3091_CAE48306_1:0.11959917128847011303,(Methanobrevibacter sp_ D5_AHY86395_1:0.04641055420957181099,Methanobrevibacter smithii ATCC 35061_YP_001273475_1:0.05612624765863165333):0.07570462946884845556[100]):0.02303680921878179660[28]):0.01631873182409568357[32]):0.02982793619739338223[81]):0.06958414178097457881[98],((Methanotorris igneus Kol 5_YP_004484839_1:0.01763391629413766509,(((((Methanococcus maripaludis S2_NP_988679_1:0.00982980838542176633,(Methanococcus maripaludis C5_ABO34334_1:0.01868329197216718127,Methanococcus vannielii_AAA72598_1:0.03893051494221838604):0.01249455329658625061[49]):0.03257693919676529770[98],Methanococcus voltae PS_CAA30633_1:0.03698756176133855683):0.04696581842498965403[100],Methanothermococcus thermolithotrophicus_WP_018153522_1:0.04140353998628515386):0.02441431826233844346[52],Methanothermococcus okinawensis IH1_YP_004576704_1:0.04974495511878018750):0.02584087249551427282[92],Methanotorris formicicus_WP_007043982_1:0.00553234086906193977):0.03176270942968546090[90]):0.01204162652876463423[56],(Methanocaldococcus villosus_WP_017981119_1:0.04139432314731415763,((Methanocaldococcus vulcanius M7_YP_003246499_1:0.00221423429590998644,(Methanocaldococcus bathoardescens_AIJ05899_1:0.00603714206422022431,GB-EvMd-Mcoc-mcrA-2_AIX11005_1:0.00000100000050002909):0.00296803110237915972[61]):0.00971877768564584354[80],(Methanocaldococcus jannaschii DSM 2661_AAB98851_1:0.00000100000050002909,(Methanocaldococcus sp_ FS406-22_YP_003458728_1:0.01370131196009960126,GB-EvMd-Mcoc-mcrA-1_AIX10989_1:0.01460174161557541324):0.00000100000050002909[29]):0.01774315917376380336[75]):0.01109499089003802667[56]):0.01536059635616354203[65]):0.05122280589457806066[95]):0.06417015486984294081[90]):0.05310955821139622807[68],((((((GB-EvMd-ANME-2-mcrA-3_AIX10995_1:0.00000100000050002909,(uncultured archaeon GZfos26B2_AAU83007_1:0.01593834290556402772,(GB-EvMd-ANME-2-mcrA-1_AIX10993_1:0.01265230003751500153,uncultured archaeon_AAQ63481_1:0.00000100000050002909):0.04243516840264761891[100]):0.00973604600881437972[55]):0.03079572216594361062[86],(B9_G1A_mcrA_B9_Guay1_scaffold_05496_10:0.00000100000050002909,B9_G1B_mcrA_B9_Guay1_scaffold_42567_3:0.00000100000050002909):0.00940957958727156943[40]):0.19099777897716116448[100],Methanosaeta harundinacea 6Ac_YP_005919503_1:0.14655395363051873514):0.04558816555531743780[93],(GB-EvMd-Methermicoc-mcrA-1_AIX10984_1:0.04289539167436120376,GB-EvMd-Methermicoc-mcrA-2_AIX10985_1:0.03659797548293662606):0.07420816271217449411[100]):0.04807913135902124740[92],(((Methanosarcina Barkeri_1E6Y_D:0.01085314614660073777,(Methanosarcina mazei Tuc01_YP_007489939_1:0.01358135314992685652,Methanosarcina acetivorans C2A_AAM07885_1:0.01618377881465085308):0.01793324591699291606[71]):0.07124772794918739216[98],((GB-EvMd-Mhalo-mcrA_AIX10982_1 :0.03886284802268091809,Methanohalophilus mahii DSM 5219_YP_003541782_1:0.02773589763753961032):0.05347564683513970213[99],((Methanosalsum zhilinae DSM 4017_YP_004615938_1:0.05485562448628701626,(GB-EvMd-GrpE-mcrA_AIX10996_1:0.24101973941570747906,Methanohalobium evestigatum Z-7303_YP_003726594_1:0.04663697201598297759):0.05460018196642319604[51]):0.01528112194526017563[25],(Methanococcoides burtonii DSM 6242_YP_567018_1:0.03013196099956812896,(Methanomethylovorans hollandica DSM 15978_YP_007313393_1:0.03896968104385245546,Methanolobus psychrophilus R15_YP_006922405_1:0.03844594135173769189):0.02937809774331347212[68]):0.01266500205021126556[28]):0.02526562523408139305[25]):0.06539309716598792899[92]):0.10036288852631523871[98],(((Methanoregula formicica SMSP_YP_007250108_1:0.04953434195110364979,Methanoregula boonei 6A8_YP_001403743_1:0.07656800034722927029):0.02906697039934863155[78],(Methanocorpusculum labreanum Z_ABN07725_1:0.11429645796593165818,(((((Methanoculleus bourgensis MS2_YP_006545160_1:0.02833154417611690248,Methanoculleus marisnigri JR1_ABN56311_1:0.02293620258328702213):0.03215029990105545271[98],(GB-EvMd-Mmseep-mcrA-2_AIX10986_1:0.05268926031486486500,((GB-EvMd-Mplanus-mcrA_AIX10988_1:0.00464873428432033709,Methanolacinia petrolearia DSM 11571_YP_003895599_1:0.00000100000050002909):0.03901432118782544034[98],Methanoplanus limicola_WP_004079635_1:0.03932313011865194718):0.01855716517865562201[62]):0.01470486152207012981[28]):0.01667404283853308675[29],(Methanolacinia petrolearia DSM 11571_YP_003895179_1:0.07082654478976792289,Methanofollis liminatans_WP_004039455_1:0.03257285285149580378):0.02570207398971529125[61]):0.02594955873179634331[48],((GB-EvMd-Mcull-mcrA_AIX10994_1:0.05922300013532115492,Methanosphaerula palustris E1-9c_YP_002467317_1:0.03051323059995926512):0.04107690088093327030[56],Methanofollis liminatans_WP_004037742_1:0.04139600948417679338):0.00732416568459701243[17]):0.01311982598069101266[9],(GB-EvMd-Mmseep-mcrA-1_AIX10987_1:0.06160626100800978971,Methanospirillum hungatei JF-1_ABD41854_1:0.09497597289928833009):0.01599797851444968375[22]):0.02335011842259258202[45]):0.04260394224406500313[79]):0.13816626895300432309[100],(Methanocella arvoryzae MRE50_YP_686530_1:0.04133723185580293752,Methanocella conradii_WP_014405506_1:0.03146981343814210519):0.08541852642542266394[100]):0.03347892220442801742[48]):0.02850739026948216973[31]):0.09897702182203095556[99],(Methanothermus fervidus DSM 2088_YP_004004345_1:0.10271449700807203098,((Methanobrevibacter sp_ AbM4_YP_008075839_1:0.10144190673183016427,(Methanobrevibacter ruminantium M1_YP_003424666_1:0.07472921386363645668,(Methanobrevibacter sp_ D5_AHY86394_1:0.01630298989107514460,Methanobrevibacter smithii_WP_019264905_1:0.03207342287119933910):0.03167527849961716824[100]):0.04581386075042238187[98]):0.06128537772739335587[99],(Methanobacterium paludis_YP_004520866_1:0.05052039620704459194,((Methanobacterium lacus_YP_004289577_1:0.04622136179933872963,(Methanobacterium sp_ Maddingley MBC34_WP_008514009_1:0.01632324060712958894,Methanobacterium formicicum_WP_004031277_1:0.02277173526217366253):0.02987858863913167226[99]):0.02686922948570564726[80],(Methanothermobacter thermautotrophicus_AAA73445_1:0.00682327691595728536,(Methanothermobacter marburgensis_P11558:0.00000100000050002909,Methanothermobacter marburgensis_1MRO_D:0.00000100000050002909):0.00208703633238464239[97]):0.04624484574238559714[89]):0.01356198550673260936[24]):0.02530788170350102562[32]):0.05561856948728086114[98]):0.07386639774288258908[96]):0.03806174131548179657[24]):0.05717202003933211790[29],(((((B25_G9_mcrA_B25_Guay9_scaffold_10115_4:0.34021278946448041403,(ex4484_138_ex4484_138_Ga0073580_1218822:0.00275739573738563795,B65_G16_mcrA_B65_Guay16_scaffold_01459_5:0.00000100000050002909):0.18999984041781317612[100]):0.25958237354475821590[100],(Cand_ Syntrophoarchaeum caldarius_OFV68676_1:0.00000100000050002909,B49_G1A_mcrA_B49_Guay1_scaffold_06271_1:0.00000100000050002909):0.88943921479363341476[100]):0.43744143717251149361[100],(((Cand_ Bathyarchaeota archaeon BA1_KT387805_1:0.18918201264813927498,(Cand_ Bathyarchaeota archaeon BA2_KPV61791_1:0.11028390162446245759,uncultured archaeon_KT387810_1:0.13951696286958864546):0.04922821447805125067[86]):0.37746130629769236720[100],(B39_G2A_mcrA_B39_Guay2_scaffold_00559_16:0.36799368958403516627,Cand_ Syntrophoarchaeum butanivorans_OFV67021_1:0.38905238330698566074):0.27721854448556093597[100]):0.26194455114045012145[100],(((Cand_ Syntrophoarchaeum caldarius_OFV67773_1:0.00000100000050002909,B49_G1B_mcrA_B49_Guay1_scaffold_11447_3:0.00662300218095462825):0.12736457502089354454[100],Cand_ Syntrophoarchaeum butanivorans_OFV65760_1:0.06204070991642177818):0.59412709072251679299[100],((Cand_ Syntrophoarchaeum butanivorans_OFV65745_1:0.09334099182938959682,Cand_ Syntrophoarchaeum caldarius_OFV67100_1:0.15978923168542144562):0.28091790379471431871[100],(B39_G2B_mcrA_B39_Guay2_scaffold_04357_5:0.29844430990146569860,(Cand_ Syntrophoarchaeum butanivorans_OFV66176_1:0.15232173609720400798,(B49_G1C_mcrA_B49_Guay1_scaffold_28801_3:0.00000100000050002909,Cand_ Syntrophoarchaeum caldarius_OFV68281_1:0.00224890893059719000):0.16279098955394827319[100]):0.22623013184934187558[100]):0.07769114264345018672[62]):0.22995042166330764699[100]):0.13891673997377154692[96]):0.30432525040733759969[100]):0.07824061253585087861[45],GB-EvMd-DBrGrpII-mcrA-1_AIX11000_1:0.17862559102913622144):0.02986027688871201874[7],(GB-EvMd-DBrGrpIII-mcrA-1_AIX10991_1:0.14837725010717478513,(Cand_ Methanomethylophilus alvus Mx1201_YP_007713068_1:0.24564790952049417316,Cand_ Methanomassiliicoccus intestinalis Issoire-Mx1_YP_008072226_1:0.07217176146146191129):0.18333413359165509626[100]):0.00559267574123313484[9]):0.01338424070628275141[3]):0.08166168728597700266[71],B75_G16_mcrA_B75_Guay16_scaffold_04097_13:0.12970916140896152080):0.38650834099355346751[100]):0.16889889130916527216[99],(GB-EvMd-ANME-1-mcrA-1_AIX11003_1:0.02275285686571907121,((GB-EvMd-ANME-1-mcrA-2_AIX11004_1:0.01511392906448581937,ex4572_4_ex4572_4_Ga0073581_10342812:0.03172762689671299041):0.00963769203237169539[34],uncultured archaeon GZfos9C4_AAU84252_1:0.02018315181243600376):0.01115398549865375885[20]):0.00568649964113207562[28]):0.01049315018472154332[16],(B64_G16_mcrA_B64_Guay16_scaffold_04745_13:0.01154671912042898319,(uncultured archaeon GZfos30H9_AAU83544_1:0.01301867768921077459,uncultured archaeon_CBH39484_1:0.03706072774824102634):0.02640153904985103467[60]):0.00729069854086945596[30]):0.04731180091996430720[79],B48_G6_B48_G6_Guay6_scaffold_15917_1:0.09531623054433148445);
