# Supplementary material for: Expansive microbial metabolic versatility and biodiversity in dynamic Guaymas Basin hydrothermal sediments
Source: Nat Commun. 2018 Nov 27;9:4999. doi: 10.1038/s41467-018-07418-0 (PMC6258724; doi:10.1038/s41467-018-07418-0)
Supplement: Supplementary file 14 — Supplementary Data 12 [file 41467_2018_7418_MOESM14_ESM.txt]

(GCD_gi_2492631_sp_Q929471_GCDH_HUMAN_RecName_Full_GCD_:0.20607761516841360816,((GCD_gi_249263sp_Q207721_GCDH_CAEEL_RecName_Full_Probable_GCD_:0.25568536308289729897,(GCD_gi_499633201_WP_011313935_Nitrobacter_winogradskyi:0.12736379438321174251,GCD_gi_15890565_NP_356237_Agrobacterium_fabrum_str_C58:0.10686208141639239044):0.13334992712265186787[99]):0.05151844937977922284[57],((GCD_gi_499642292_WP_011323026_Natronomonas_pharaonis:0.34588967817072568955,UNK_gi_95235202gb_KRT73782_Deltaproteobacteria_bacterium_CSP1_8:0.20399383017752562020):0.04780850982159924600[26],((((GCD_gi_499884594_WP_011565328_Rubrobacter_xylanophilus:0.43062925969517312774,((GCD_gi_66820660_XP_643912_hypothetical_protein_DDB_G0274585_Dictyostelium_discoideum_AX4:0.72707576894850334259,GCD_gi_83816200_YP_444269_Salinibacter_ruber_DSM_13855:0.52089109296149493922):0.13931727411595459798[35],(GCD_gi_499884287_WP_011565021_Rubrobacter_xylanophilus:0.26066951678440469786,GCD_gi_499882635_WP_011563369_Rubrobacter_xylanophilus:0.17648606231832369984):0.10534115583283185091[82]):0.13023843728694195487[36]):0.26396319430550690965[92],GCD_gi_499180951_WP_010878491_Archaeoglobus_fulgidus:0.29367953690175452319):0.06502916798543817434[26],UNK_gi_374856488_dbj_BAL59342_Candidatus_Acetothermus_autotrophicum:0.19835251708900292211):0.05915466036426311053[16],((((GCD_gi_52842786_YP_096585_Legionella_pneumophila_subsp_pneumophila_str_Philadelphia_1:0.25959514984400033910,(UNK_gi_951156098_WP_057636242_Stenotrophomonas_ginsengisoli:0.01870226380032369989,UNK_gi_951189624_WP_057667135_Stenotrophomonas_koreensis:0.00942720966612652610):0.32795883527438496330[100]):0.11894155966060890317[81],UNK_gi_495186152_WP_007910942_Ktedonobacter_racemifer:0.24605148125720019414):0.05448226950996214180[10],(GCD_gi_83816198_YP_445243_domain_containing_protein_Salinibacter_ruber_DSM_13855:0.36588723350778273868,(UNK_gi_500001114_WP_011681832_Candidatus_Solibacter_usitatus:0.28361847363591968785,(UNK_gi_493985655_WP_006928486_Caldithrix_abyssi:0.24989426349626350787,GCD_gi_78223282_YP_385029_like_Geobacter_metallireducens_GS_15:0.28174607297324577582):0.04921818529997974007[25]):0.04774529173291210821[16]):0.03033436641067319139[10]):0.04377286669703230743[1],(Parcunitrobacteria_gwa2_scaffold_3346_13:0.85251636011434128726,(((B38_Guay6_scaffold_23432_3:0.49882385698257392104,B38_Guay9_scaffold_08434_3:0.47620861624625698827):0.18905209982869192187[98],((B10_Guay9_scaffold_03926_3:0.22130130749879639573,(B117_Guay9_scaffold_05011_2:0.37579358889488950757,B74_Guay16_scaffold_43385_2:0.17006359021964168043):0.14321508729406198790[94]):0.30038187041764446983[100],((B15_Guay4_scaffold_04164_2:0.55979159406101308694,(B17_Guay16_scaffold_16140_2:0.41614210697279907514,(B38_Guay6_scaffold_07801_5:0.29500385916196547598,(B2_Guay15_scaffold_05289_2:0.24332233124350166609,((B49_Guay15_scaffold_24030_1:0.00000100000050002909,B73_Guay16_scaffold_09954_7:0.00000100000050002909):0.04089838404962268387[100],((B78_Guay16_scaffold_13634_6:0.00000100000050002909,B15_Guay17_scaffold_10376_2:0.00000100000050002909):0.05485885950972659020[100],B52_Guay1_scaffold_38808_4:0.05016660623188885781):0.02307431807679400856[71]):0.24849176483705370799[100]):0.08046877942802921346[73]):0.15538488495134664125[90]):0.14934308208685229125[84]):0.08473082245312409111[27],(((((((B34_Guay6_scaffold_10698_6:0.36196264665168204067,B15_Guay4_scaffold_03824_8:0.38902049438918384627):0.05334404189467547436[14],B129_Guay9_scaffold_04844_2:0.28081824707368574501):0.06500790037024230250[5],(((((((((B33_Guay16_scaffold_10754_6:0.21134542431525682460,(((B7_Guay15_scaffold_10676_5:0.06649667432583718230,B81_Guay9_scaffold_39090_2:0.08292372935086020358):0.06183291245133216985[92],B73_Guay16_scaffold_42299_3:0.08907450876183561905):0.21378503149952224338[100],((B52_Guay1_scaffold_68707_3:0.28545847319294692657,((B37_Guay16_scaffold_06121_1:0.12033893483588331552,B133_Guay9_scaffold_22970_2:0.10075042912941678530):0.09124205674310303937[99],(B3_Guay2_scaffold_19089_2:0.17013391066845812150,B16_Guay4_scaffold_37075_4:0.14339388782912446119):0.09005128002159938638[94]):0.10225433702248337697[99]):0.07531601703988602403[94],(((B18_Guay16_scaffold_05278_4:0.08573729689526436715,(B33_Guay16_scaffold_46540_3:0.00393597745731962510,B45_Guay2_scaffold_27704_3:0.00000100000050002909):0.08358444101552228722[100]):0.08903012923491090969[100],B25_Guay16_scaffold_31240_3:0.25373246245190766990):0.04161702116554909930[62],B94_Guay9_scaffold_90946_3:0.17310743106534343116):0.10461468045854224740[91]):0.02917341352518906111[46]):0.04227373217295124497[45]):0.07332782030426578113[69],B124_Guay9_scaffold_21388_3:0.46481057916113033279):0.06116961980144619559[62],(((B7_Guay15_scaffold_21114_3:0.05354892109580266374,B11_Guay15_scaffold_01307_4:0.06219390742654017090):0.05302242315979494025[83],((B18_Guay16_scaffold_00102_44:0.10399237326325136421,(B33_Guay16_scaffold_02249_4:0.06551196859969708741,B3_Guay12_scaffold_04160_2:0.04903219286838646218):0.03462924123200491339[90]):0.05954005497427866667[94],(B92_Guay9_scaffold_10681_4:0.24117452430450647682,(B31_Guay4_scaffold_03843_11:0.08529683299891001325,B144_Guay9_scaffold_82671_3:0.58647036588004530788):0.08644334364649103319[85]):0.05726311945117974062[70]):0.05714711592274373392[58]):0.05769227152958502497[62],B43_Guay15_scaffold_09880_3:0.26693726543659335171):0.20487762396798842035[98]):0.22977341160774661377[93],(((B33_Guay9_scaffold_42624_7:0.23357354314062686584,(B3_Guay15_scaffold_02096_3:0.12046650591988670997,B47_Guay16_scaffold_01002_10:0.07607947632604845911):0.08029284431171021530[99]):0.28179499634229920879[98],(((B27_Guay4_scaffold_27036_2:1.00871677963201467065,(B9_Guay11_scaffold_07797_2:0.59202156018755669464,(B30_Guay2_scaffold_00191_12:0.00000100000050002909,B4_Guay1_scaffold_01898_3:0.00000100000050002909):0.21899861835654896303[100]):0.11650298060034185166[58]):0.02053597143452699433[28],((B20_Guay4_scaffold_92882_2:0.57380805480836216681,B43_Guay15_scaffold_14573_2:0.22433536859792810314):0.37470230099546697478[99],(((((B42_Guay9_scaffold_26180_3:0.19789762678095645931,(B16_Guay9_scaffold_00881_11:0.08266809561565495457,((B17_Guay6_scaffold_18129_6:0.00000100000050002909,B2_Guay9_scaffold_28933_6:0.00000100000050002909):0.06385321622802117569[100],B6_Guay9_scaffold_00163_10:0.07326163595333336220):0.02757360310908098938[45]):0.06956731965240611770[92]):0.05457894779804429303[44],((((B8_Guay6_scaffold_34102_2:0.01615074444657029623,(B18_Guay4_scaffold_38141_3:0.00000100000050002909,B42_Guay2_scaffold_10544_5:0.00000100000050002909):0.05705503653527620178[100]):0.21823141439848270373[100],(B58_Guay9_scaffold_22471_3:0.07057866826741829303,B58_Guay9_scaffold_00484_8:0.07244071717955218037):0.13815845877892068971[100]):0.05971795798855091680[62],(B42_Guay1_scaffold_41607_4:0.00000100000050002909,B128_Guay9_scaffold_08131_9:0.00000100000050002909):0.16511492004601466266[100]):0.03481234203226322294[23],B28_Guay6_scaffold_06691_8:0.12555792354515699083):0.01913424812644382716[26]):0.31666927468725719619[99],((B53_Guay9_scaffold_12645_3:0.33918284193959680195,(B65_Guay9_scaffold_02843_4:0.00000100000050002909,B41_Guay1_scaffold_00632_9:0.00000100000050002909):0.10065514398002783913[100]):0.34024097515066298314[100],B49_Guay1_scaffold_11676_2:0.33678209731855068831):0.08483409777497730175[45]):0.05874550987645755368[27],(((B86_Guay9_scaffold_14712_6:1.29898325167496286880,(B111_Guay9_scaffold_21638_2:0.87915321527910406108,((B30_Guay6_scaffold_03083_7:0.00000100000050002909,B16_Guay4_scaffold_13491_3:0.00000100000050002909):0.80147715692108101315[100],(B21_Guay17_scaffold_13549_5:0.68454536544573973966,B65_Guay16_scaffold_57090_1:0.55052733514963192452):0.15735450103901674201[86]):0.53131671461961427205[99]):0.11342838418354832253[29]):0.22920814077307319345[19],((B4_Guay1_scaffold_20354_4:0.00000100000050002909,B30_Guay2_scaffold_18570_4:0.00000100000050002909):0.04539074407949256207[100],B115_Guay9_scaffold_25455_3:0.04672424723144978642):0.22582848356342477558[100]):0.06689046207103015174[2],B17_Guay1_scaffold_02464_1:0.31984753168111668131):0.04370542389975329289[0]):0.04195082660903535349[2],((B35_Guay6_scaffold_00014_42:0.00000100000050002909,B11_Guay4_scaffold_00022_43:0.00000100000050002909):0.32345151398728216874[100],((((B2_Guay11_scaffold_01643_7:0.02274334059981852896,B9_Guay4_scaffold_04306_6:0.03447649453269688996):0.12011387819278207534[100],B10_Guay4_scaffold_00669_4:0.12016583717434074774):0.26951169116456336061[100],(MCAD_gi_71653384_XP_815330_Trypanosoma_cruzi_strain_CL_Brener:0.39830358115139524733,(MCAD_gi_113017_sp_P113101_ACADM_HUMAN_RecName_Full_Medium_chain_MCAD:0.16048743209237448237,(MCAD_gi_17569725_NP_510788_family_member_acdh_10_Caenorhabditis_elegans:0.17591002606648073470,MCAD_gi_17570075_NP_510789_Caenorhabditis_elegans:0.25327615318933477395):0.09992073945454418848[98]):0.05435025398286437437[72]):0.07613835544776700881[91]):0.06641979571664463622[69],((B59_Guay1_scaffold_00014_64:0.00000100000050002909,B29_Guay2_scaffold_00180_36:0.00000100000050002909):0.26831077448082452097[100],((B54_Guay9_scaffold_09180_4:0.22304275724033006956,B16_Guay16_scaffold_11887_1:0.22227538424287762719):0.29334431019186890666[100],(B53_Guay9_scaffold_03319_1:0.50620508119111318202,B49_Guay1_scaffold_56868_2:0.15335337748782129630):0.13021554933108783758[92]):0.04907995084689698723[41]):0.22042295933985991963[95]):0.02990987917348102501[17]):0.07247010643792875517[28]):0.05681256318969860053[3]):0.01814096367085146419[2]):0.12807833764908302387[6],((B5_Guay2_scaffold_06723_3:0.38720382390796176386,(B18_Guay16_scaffold_00670_18:0.38149787477064017738,((B39_Guay2_scaffold_00631_6:0.56202217081931948872,(B9_Guay11_scaffold_05504_4:0.55232264946878883993,((B33_Guay6_scaffold_00671_5:0.00000100000050002909,B3_Guay4_scaffold_07741_7:0.00000100000050002909):0.41589433757591298679[100],B18_Guay16_scaffold_01772_11:0.24727220139222094719):0.04167218548451104287[70]):0.09438560571806227373[55]):0.05331963808251237447[12],((((B47_Guay1_scaffold_34580_1:0.29522102798593535811,(B11_Guay15_scaffold_02075_3:0.01040324166136116432,((B13_Guay15_scaffold_08948_2:0.00394419400690072548,B52_Guay1_scaffold_47140_3:0.00000100000050002909):0.06691912184805497155[100],(B7_Guay15_scaffold_15959_4:0.00000100000050002909,(B15_Guay17_scaffold_08506_3:0.00795201348249537261,B78_Guay16_scaffold_04327_4:0.00377065203591152309):0.00508707026651584147[52]):0.07521822651498505374[100]):0.07306610467609277182[95]):0.12045192279198678464[88]):0.13578159094131342366[97],B45_Guay2_scaffold_11549_2:0.39315791383381082369):0.05117634555583822770[51],((B5_Guay2_scaffold_06887_2:0.08537736663384616620,B18_Guay16_scaffold_00449_21:0.14181585973487051411):0.16670981831286366126[100],(B3_Guay12_scaffold_10525_2:0.05743287988437740382,(B25_Guay16_scaffold_10777_4:0.14065076759262606920,B33_Guay16_scaffold_21830_1:0.04775504575159666282):0.01997578542159340192[46]):0.12765099086851211529[97]):0.27922438699897061953[100]):0.01779896360241930292[12],(B46_Guay9_scaffold_00609_16:0.08782004223220349348,(B111_Guay9_scaffold_01211_4:0.03815770759812974616,B5_Guay2_scaffold_02492_6:0.06746652536399108668):0.06189269617987581962[77]):0.26829363820262658313[100]):0.02962850015208953053[3]):0.02174405867648002491[10]):0.03405542401599730151[20]):0.06579896015803503306[37],(B32_Guay16_scaffold_12329_1:0.11875361231155612263,(((((B42_Guay16_scaffold_21970_4:0.09735219815193943416,(((B11_Guay1_scaffold_17204_1:0.00000100000050002909,(B5_Guay17_scaffold_23730_3:0.00000100000050002909,B10_Guay15_scaffold_03962_4:0.00000100000050002909):0.00000100000050002909[100]):0.05111691412899832532[100],(B54_Guay16_scaffold_13199_6:0.00000100000050002909,B12_Guay15_scaffold_00096_13:0.00000100000050002909):0.07647423050528791288[100]):0.07507791392127689811[96],((B19_Guay1_scaffold_01088_9:0.00000100000050002909,(B26_Guay2_scaffold_02625_6:0.00000100000050002909,B28_Guay9_scaffold_01400_9:0.00000100000050002909):0.00000100000050002909[36]):0.15872898985417963069[100],B15_Guay9_scaffold_48970_2:0.14829025268132145499):0.03141944360865111391[22]):0.02062937740157228320[16]):0.03176256612938041513[8],(((B9_Guay15_scaffold_04059_3:0.00000100000050002909,B51_Guay16_scaffold_13390_2:0.00000100000050002909):0.25010971539908011252[100],(B21_Guay15_scaffold_05104_6:0.00679541099010061087,B58_Guay2_scaffold_08459_7:0.00897656502694259284):0.14644949909742407956[100]):0.01747336972859953388[11],((B29_Guay16_scaffold_00775_15:0.01003709438614408707,B8_Guay2_scaffold_47499_3:0.04057614999052142762):0.03408938944976327295[93],B12_Guay1_scaffold_15667_3:0.05160482472671883841):0.13895236530147209164[100]):0.02140357091393975744[5]):0.02602654992786092997[0],B43_Guay9_scaffold_42360_6:0.22463856512952207201):0.01937729853626648721[1],((B42_Guay16_scaffold_21970_3:0.14889885638556440983,(((B52_Guay9_scaffold_02844_11:0.12318256946844498290,(B7_Guay15_scaffold_14623_4:0.00000100000050002909,(B11_Guay15_scaffold_12699_2:0.09193171890057319495,((B52_Guay1_scaffold_20532_4:0.00000100000050002909,B13_Guay15_scaffold_05477_4:0.00000100000050002909):0.01889728043604190985[100],B81_Guay9_scaffold_111305_1:0.00000100000050002909):0.03830175999509013995[86]):0.01421739918912403970[50]):0.12228200177764474155[100]):0.07629085956071744723[94],((B6_Guay11_scaffold_05554_3:0.15496820921797230253,B2_Guay1_scaffold_06887_3:0.12217744606838805421):0.03842234320798601499[70],((B16_Guay6_scaffold_29971_1:0.20846481795390814362,B59_Guay9_scaffold_01374_15:0.15370733565754196581):0.04287403593481788067[53],(B74_Guay16_scaffold_39924_2:0.04883273039602859661,B4_Guay9_scaffold_39224_6:0.03932950071852273771):0.15926576939309311509[100]):0.02619315240194500238[41]):0.04806767638553634259[61]):0.03112872275068599356[43],(B51_Guay9_scaffold_00756_2:0.15801010195025885774,B17_Guay4_scaffold_83811_1:0.22770717198462792075):0.09263028520602269167[64]):0.01874962640155615479[9]):0.02429436523475405826[1],((B134_Guay9_scaffold_00563_3:0.15512083302223272918,((B71_Guay9_scaffold_00048_6:0.13021556484089144567,B22_Guay4_scaffold_00373_6:0.09013216778355992442):0.05496033889203804507[90],B7_Guay6_scaffold_03103_12:0.20174319530564302494):0.02302011147553658169[33]):0.02593169437771553759[16],(B29_Guay9_scaffold_13705_8:0.19882409680216486803,((B137_Guay9_scaffold_16100_4:0.00000100000050002909,B42_Guay1_scaffold_12412_2:0.00000100000050002909):0.16031342868729100970[100],(((B46_Guay16_scaffold_00781_27:0.00000100000050002909,B48_Guay1_scaffold_81909_1:0.00000100000050002909):0.23457526720121593677[100],(B83_Guay9_scaffold_100306_4:0.12516751493908456760,(B36_Guay15_scaffold_01466_8:0.31876939897720324435,B8_Guay9_scaffold_68283_3:0.22287423592889438195):0.07740998643053069450[63]):0.04363578033901371195[38]):0.04065785595133693947[9],(B21_Guay4_scaffold_00618_8:0.22318001633535702877,(((B25_Guay6_scaffold_15278_5:0.02065586807814978956,B25_Guay6_scaffold_03147_11:0.00442268601100158105):0.22007978501839575713[100],B15_Guay4_scaffold_02420_18:0.28820078079660554904):0.15850528425782525743[96],B21_Guay16_scaffold_00681_24:0.21703882623295164822):0.06015742066742505584[30]):0.05681441868720270988[7]):0.02904843303027637366[0]):0.02016725423913883972[0]):0.02989594081263722419[0]):0.01812142092251464720[0]):0.00509074454386592747[0]):0.04468943543531146700[0],((((B18_Guay15_scaffold_13897_3:0.10605143221407591081,(B13_Guay9_scaffold_04473_11:0.00398979630592802802,B7_Guay16_scaffold_16052_4:0.00366562786210526638):0.09784750477202146246[100]):0.03995641987294869940[75],(((B98_Guay9_scaffold_03563_1:0.00000100000050002909,(B32_Guay15_scaffold_01618_5:0.00000100000050002909,B11_Guay16_scaffold_01078_6:0.00000100000050002909):0.00000100000050002909[76]):0.00000100000050002909[83],B98_Guay9_scaffold_02557_13:0.00000100000050002909):0.08014149832463027257[100],B103_Guay9_scaffold_91753_1:0.12308772576522940267):0.02189176360715485575[42]):0.09992652841485033521[95],((B26_Guay9_scaffold_11173_10:0.14735071260440268937,(B17_Guay2_scaffold_00006_77:0.08156425255483039372,B24_Guay15_scaffold_05890_2:0.13673136632283872105):0.02357794675092865500[39]):0.02552070953924739580[45],(B70_Guay16_scaffold_05553_2:0.10100963030734766424,((((B19_Guay16_scaffold_02177_16:0.00000100000050002909,B7_Guay2_scaffold_14640_3:0.00388018254134229893):0.00000100000050002909[37],B39_Guay15_scaffold_11784_4:0.00000100000050002909):0.00013946944515453455[49],B39_Guay1_scaffold_00752_5:0.00000100000050002909):0.22772862404398269698[100],((B22_Guay15_scaffold_17031_2:0.06119559636674632569,B48_Guay9_scaffold_02046_4:0.05399836271256135134):0.08102687659652101082[99],B143_Guay9_scaffold_22840_5:0.22733148047067125441):0.03447768266706801449[14]):0.05283748138498675639[4]):0.02011950727401893083[0]):0.04573305325053710763[0]):0.02194202120418439414[0],((B122_Guay9_scaffold_01480_21:0.00000100000050002909,B45_Guay1_scaffold_01257_7:0.00000100000050002909):0.13037862970113633931[100],(B37_Guay17_scaffold_01966_9:0.00000100000050002909,(B142_Guay9_scaffold_97304_1:0.11997175749754918073,(B68_Guay9_scaffold_02745_9:0.00000100000050002909,B48_Guay15_scaffold_21474_2:0.00000100000050002909):0.00545819152498016290[90]):0.00251960760953777235[46]):0.10345751577446554714[66]):0.02831798092457234531[22]):0.01079697765959647740[0]):0.02256039301554007073[5]):0.08740909066561400320[63]):0.06123118679253994334[40]):0.03829939156263454519[3]):0.03282810414512424280[1],((B11_Guay2_scaffold_24351_1:0.00000100000050002909,B14_Guay1_scaffold_09387_3:0.00000100000050002909):0.00000100000050002909[67],B102_Guay9_scaffold_11764_6:0.00394005854313259334):0.23419060661591686867[100]):0.03788961666642939874[2]):0.03603253357763240572[0],(((Parcunitrobacteria_gwa2_scaffold_3346_15:0.57659167010417911037,(SBCAD_gi_71424988_XP_812975_Trypanosoma_cruzi_strain_CL_Brener:0.35597514972845001324,(SBCAD_gi_66811156_XP_639286_acyl_Coenzyme_A_dehydrogenase_short:0.32804328813011013333,(SBCAD_gi_50550801_XP_502873_YALI0D15708p_Yarrowia_lipolytica_CLIB122:0.26901515646477369703,((SBCAD_gi_71990804_NP_4918862_Caenorhabditis_elegans:0.13840459143905980977,SBCAD_gi_71982178_NP_4950662_Caenorhabditis_elegans:0.32262224079911577812):0.16860642658367266944[86],SBCAD_gi_4501859_NP_001600_short:0.24576512967433392087):0.04051001704167840611[79]):0.04309769037118425794[40]):0.03978036895082114749[42]):0.29647364143292426197[99]):0.10932686611761401052[23],((IBD_gi_66805817_XP_636630_Dictyostelium_discoideum_AX4:0.17906582621503608355,(IBD_gi_26006699_sp_Q9UKU71_ACAD8_HUMAN:0.18796689414014119968,IBD_gi_17533517_NP_493832_Caenorhabditis_elegans:0.42852886356314506822):0.09195392318530776210[87]):0.12388831053747431654[97],(IBD_gi_499634647_WP_011315381_Nitrobacter_winogradskyi:0.30446782640557701338,IBD_gi_52841104_YP_094903_Legionella_pneumophila_subsp_pneumophila_str_Philadelphia_1:0.27886810111852072813):0.08911460106207889920[82]):0.42534731955907911782[100]):0.01933778681448980116[0],((B12_Guay6_scaffold_04613_1:0.12128278234269591895,B2_Guay4_scaffold_91546_2:0.19722330468095078393):0.19499211675909977615[98],((B35_Guay6_scaffold_00951_24:0.00000100000050002909,B11_Guay4_scaffold_01657_5:0.00000100000050002909):0.43598012158528748339[100],(((B5_Guay4_scaffold_66700_2:0.22057861254790947503,B38_Guay16_scaffold_33702_2:0.20929883721952574627):0.07833934905318822028[90],(B120_Guay9_scaffold_05414_5:0.13713513000211174919,B22_Guay1_scaffold_08457_6:0.11229808428893618688):0.15415411255722069606[99]):0.10769476389717504150[82],((B39_Guay6_scaffold_33744_2:0.02376372170234848299,B21_Guay4_scaffold_01759_10:0.00903420605046804590):0.26868053986101664288[100],B34_Guay6_scaffold_10698_4:0.18656587135508495567):0.12169406812280575414[87]):0.02990088841455740970[17]):0.01500848200061527526[3]):0.02702060787794616920[1]):0.02360098765390655426[0]):0.02322919381469154207[0],(((((B19_Guay4_scaffold_03113_8:0.00000100000050002909,B32_Guay6_scaffold_06573_1:0.00000100000050002909):0.24467907553031933987[100],(B139_Guay9_scaffold_66472_3:0.14869338202387741288,((B20_Guay4_scaffold_43438_1:0.02954001142648343334,B20_Guay4_scaffold_00776_23:0.05415237558080418512):0.03223217856524620423[76],B10_Guay9_scaffold_03852_8:0.09298867675706648517):0.03085495602194630177[74]):0.07604887705347530835[85]):0.03184536490692969901[18],(B63_Guay16_scaffold_42675_2:0.05390920317976914677,(((B30_Guay2_scaffold_03429_1:0.00000100000050002909,B4_Guay1_scaffold_04166_1:0.00000100000050002909):0.02332827616973669541[100],B115_Guay9_scaffold_29334_6:0.04951909584135960607):0.02370678956999216699[82],(B30_Guay15_scaffold_04158_2:0.00000100000050002909,B31_Guay1_scaffold_09715_5:0.00000100000050002909):0.01019280022285253169[100]):0.03305102677255828542[84]):0.03304348011332713941[79]):0.18032922625053948718[97],(B21_Guay16_scaffold_18814_2:0.32044484257055017018,(B92_Guay9_scaffold_102912_3:0.22025407385073098032,B2_Guay15_scaffold_09528_3:0.13498442262293858240):0.11998994345256586147[37]):0.04097707704811465179[6]):0.06660429202187813369[2],(((B2_Guay17_scaffold_02122_4:0.30325255300676301484,B50_Guay9_scaffold_08055_1:0.27778824471919916217):0.04012631764413381735[4],((B59_Guay9_scaffold_00302_8:0.41798604274428197147,((B119_Guay9_scaffold_09579_2:0.00000100000050002909,B2_Guay1_scaffold_03352_7:0.00400290860887450757):0.07585620980824753223[100],((B23_Guay16_scaffold_11296_6:0.11069212001620355734,B60_Guay16_scaffold_15366_2:0.06122046676697070339):0.09974083279283053882[99],((((B37_Guay16_scaffold_00434_11:0.00000100000050002909,B5_Guay2_scaffold_03939_3:0.00000100000050002909):0.02538832566164220261[100],((B46_Guay9_scaffold_05460_8:0.09289692470214373776,B32_Guay2_scaffold_22599_2:0.02058046407329103267):0.00692373566743938618[22],(B40_Guay1_scaffold_13549_3:0.00000100000050002909,B111_Guay9_scaffold_20748_3:0.00000100000050002909):0.01339429681977134801[100]):0.01569067514643882055[24]):0.02075000961403295277[20],(B133_Guay9_scaffold_54444_1:0.08115859406950164112,B125_Guay9_scaffold_03856_1:0.09177180187496705721):0.01062272295076202057[32]):0.02419249878012880509[32],B17_Guay16_scaffold_01447_3:0.05511080247859034831):0.07198792161773207021[94]):0.02689249704761089224[32]):0.06147654729684905867[82]):0.12741190870192373175[100],(((SCAD_gi_830007227_XP_012612132_short_chain_mitochondrial_Microcebus_murinus:0.02509399154598426079,((SCAD_gi_403281503_XP_003932225_short_chain_mitochondrial_Saimiri_boliviensis_boliviensis:0.02474103067405031622,(SCAD_gi_795278504_XP_011819853_short_chain_mitochondrial_isoform_X1_Mandrillus_leucophaeus:0.00385927795510323645,SCAD_gi_19684166_gb_AAH25963_Homo_sapiens:0.00790695685810148714):0.01549162459842013534[97]):0.01532811848024544059[58],SCAD_gi_826310489_XP_012505683_short_chain_mitochondrial_Propithecus_coquereli:0.01058238915554032648):0.00575486322392488713[39]):0.35134846153225418597[100],B10_Guay4_scaffold_09925_2:0.27300049814660909409):0.08092287533008701850[32],(B124_Guay9_scaffold_11891_7:0.07157269895210650879,(B65_Guay1_scaffold_40604_3:0.03947836491214448684,B126_Guay9_scaffold_01491_14:0.04825114488535223872):0.05635008572288585649[81]):0.16484636559410584256[100]):0.04902620521325809499[4]):0.06290215754621615585[7]):0.01897362981168158186[1],(B54_Guay9_scaffold_16268_5:0.10740155710097272490,B16_Guay16_scaffold_14082_4:0.06724413525823177973):0.35906343246923888568[100]):0.02658313848859896605[0]):0.02533805440019210736[0]):0.03662020059666906691[0],(((B50_Guay1_scaffold_25614_4:0.24343408438026020724,(((B35_Guay2_scaffold_04930_1:1.13948019963470059679,B7_Guay9_scaffold_58505_1:0.70892266400378189939):0.18594200267827093453[16],((B83_Guay9_scaffold_70909_2:0.41931096192829908631,B8_Guay9_scaffold_17416_4:0.22775674632097062111):0.45186257452801331658[100],((B2_Guay1_scaffold_20992_5:0.19388439264002887974,B43_Guay15_scaffold_22274_2:0.34869517631177221473):0.15431976893452301058[99],((B35_Guay4_scaffold_33086_3:0.00405038861608668973,B36_Guay6_scaffold_00807_19:0.00000100000050002909):0.03209676812626748033[96],B26_Guay4_scaffold_00399_28:0.02730171122824352758):0.48642648087598067130[100]):0.12147403577936718988[94]):0.06617687571550913417[50]):0.09022499322135660305[3],(B27_Guay4_scaffold_00093_7:0.41414812936147499256,(((((VLACD_ACAD9_gi_32469596_Q9H8451_ACAD9_HUMAN_:0.27226780567260339128,(VLACD_ACAD9_gi_71985184_NP_001022062_Caenorhabditis_elegans:0.36945786882996661804,VLACD_ACAD9_gi_1703068_P497481_ACADV_HUMAN_VLCAD_:0.26874898360152710275):0.15990327354191430365[86]):0.30457231343680468694[99],(VLACD_ACAD9_gi_499663776_WP_011344510_Carboxydothermus_hydrogenoformans:0.16084909996770718754,((VLACD_ACAD9_gi_446338423_WP_000416278_MULTISPECIES_Bacillus_cereus_group:0.18731320249203139983,VLACD_ACAD9_gi_446338174_WP_000416029_Bacillus_cereus:0.37556576385399298434):0.07811121266247106343[88],B18_Guay1_scaffold_31155_1:0.44480019810204207698):0.06372666924865751092[73]):0.17237516968113592020[96]):0.15488144232974615511[93],(B92_Guay9_scaffold_08608_6:0.24511151155741464636,(B3_Guay1_scaffold_06723_1:0.04667409702413100048,B8_Guay11_scaffold_04220_6:0.05533425481823502079):0.20283113312542508377[100]):0.10648632160643783928[91]):0.09250884363269115673[88],(B31_Guay1_scaffold_16382_2:0.00000100000050002909,B30_Guay15_scaffold_18897_3:0.00000100000050002909):0.36595793308455570880[100]):0.07973572591221407546[61],(B7_Guay12_scaffold_00947_7:0.90466331812909350774,((B28_Guay4_scaffold_21981_3:1.07807935968172774466,B35_Guay4_scaffold_09907_2:0.63987772934174014239):0.17755230946078576215[33],(((B7_Guay9_scaffold_27659_6:0.02746857855074666399,(B125_Guay9_scaffold_21068_5:0.09346420962186063885,ACAD10_11_gi_78222735_YP_384482_like_Geobacter_metallireducens_GS_15:0.09825674495542945086):0.07022512914569259412[87]):0.40737489026933021430[100],(B3_Guay4_scaffold_05283_6:0.00000100000050002909,B33_Guay6_scaffold_00107_25:0.00000100000050002909):0.45927607379249191233[100]):0.17481261281764268189[82],(((B44_Guay6_scaffold_18735_4:0.06811504148195493547,((B3_Guay4_scaffold_25493_4:0.00000100000050002909,B33_Guay6_scaffold_02562_12:0.00000100000050002909):0.00413209011585853169[100],B37_Guay6_scaffold_00821_20:0.02427038319480728790):0.04959783438435623470[75]):0.56326893813192679961[100],(B7_Guay11_scaffold_09720_3:0.19880431982489965570,B25_Guay4_scaffold_08730_7:0.14307483094153702896):0.36773210008951806582[100]):0.12689959468166778223[46],((ACAD10_11_gi_499641867_WP_011322601_Natronomonas_pharaonis:0.65091297954629800948,(((ACAD10_11_gi_48976061_NP_079523_family_member_10_isoform_b_Homo_sapiens:0.30662641007405128102,(B36_Guay6_scaffold_00790_14:0.32591075644085215623,(B1_Guay11_scaffold_00224_14:0.26103262491916362498,(B44_Guay6_scaffold_43518_1:0.20800905396039445772,(B36_Guay6_scaffold_00428_15:0.03251083358456784145,(B26_Guay4_scaffold_00071_24:0.00000100000050002909,B37_Guay6_scaffold_00026_37:0.00000100000050002909):0.04219053577892085266[100]):0.24629144011691944671[99]):0.15657606734855430974[80]):0.06205629708895130103[24]):0.07714237490305676792[41]):0.08005824168125867668[40],(((B2_Guay11_scaffold_01564_2:0.04945757540667367752,B9_Guay4_scaffold_18991_6:0.02755114191277433650):0.38393835148000315938[100],(B2_Guay11_scaffold_02821_5:0.18122065308910159653,(B36_Guay6_scaffold_00428_24:0.00000100000050002909,B35_Guay4_scaffold_12992_4:0.00000100000050002909):0.17997969327221643998[100]):0.14185509851207733778[99]):0.09018554675583269342[34],(((B5_Guay11_scaffold_03172_7:0.00000100000050002909,(B19_Guay4_scaffold_03113_16:0.00000100000050002909,B32_Guay6_scaffold_06573_9:0.00000100000050002909):0.00000100000050002909[100]):0.18464132469408503501[100],((B3_Guay4_scaffold_74507_2:0.00000100000050002909,B33_Guay6_scaffold_02562_1:0.00000100000050002909):0.03128714712397605291[100],B36_Guay6_scaffold_07190_8:0.04978078148908812728):0.22822863254194972193[100]):0.04976904641938303953[60],ACAD10_11_gi_499884624_WP_011565358_Rubrobacter_xylanophilus:0.14874321783953814435):0.04983479606988634736[29]):0.02738009558278894917[12]):0.28997593298343948831[100],((B1_Guay4_scaffold_10202_5:0.33273972465461010284,(((((B65_Guay1_scaffold_37229_3:0.03363788394257551106,(B6_Guay6_scaffold_05496_4:0.10493086008319243985,B107_Guay9_scaffold_01779_14:0.07211112478472471443):0.00855631962593715600[54]):0.11262005404120321861[100],((B14_Guay9_scaffold_38826_6:0.05328945475643481061,(B14_Guay9_scaffold_14426_8:0.08898216089877175605,(B2_Guay2_scaffold_12865_5:0.00000100000050002909,B46_Guay9_scaffold_02134_12:0.00000100000050002909):0.04835708831873707786[100]):0.01423951633877591424[72]):0.10368709040071186211[99],(B29_Guay6_scaffold_34687_2:0.14262519067037285336,((((B50_Guay9_scaffold_18190_8:0.00000100000050002909,B18_Guay6_scaffold_19101_4:0.00000100000050002909):0.12266022197346228284[100],B139_Guay9_scaffold_43028_3:0.14212431281063692134):0.12068976809069924261[100],B17_Guay16_scaffold_17626_6:0.22624500046171239220):0.03619876186017234598[41],(B30_Guay6_scaffold_00650_7:0.00000100000050002909,B16_Guay4_scaffold_29782_3:0.00000100000050002909):0.07210999319786585982[100]):0.04252336629773650900[34]):0.01574548674863246803[18]):0.05639865124837802751[36]):0.17343258059297825269[100],(B12_Guay6_scaffold_08135_3:0.09342098137635344857,B26_Guay6_scaffold_19335_3:0.07462177813402716409):0.22215681557182370698[100]):0.08340506710761917686[69],(B4_Guay1_scaffold_13645_2:0.00000100000050002909,B30_Guay2_scaffold_08059_3:0.00000100000050002909):0.22553326142077287364[100]):0.04835261829581614934[29],B9_Guay4_scaffold_16217_4:0.26362028502116546802):0.04763300690691726902[47]):0.10040892077251757641[83],(B9_Guay11_scaffold_04024_1:0.55849220687911693695,B9_Guay11_scaffold_19440_1:0.26955766595065705493):0.12212409363555469521[55]):0.07715668626620186821[30]):0.07834502245935889841[47]):0.09613681325391684740[23],B28_Guay4_scaffold_46805_1:0.46584742475967971798):0.07099139917562209690[40]):0.27750404836827186061[92]):0.12910419204654979830[55]):0.05687692917913986929[17]):0.17285039156366274748[19]):0.05065042306048585241[0]):0.03457405631794380901[0]):0.03441564126081191055[0]):0.02947933543453423386[0],(((B58_Guay1_scaffold_00856_2:0.00000100000050002909,B82_Guay9_scaffold_36531_2:0.00000100000050002909):0.05663538706929364952[100],(((B15_Guay1_scaffold_00421_18:0.14733327053206737856,B44_Guay15_scaffold_00412_2:0.06991248836633999486):0.05053586430965664733[85],((B24_Guay9_scaffold_08817_4:0.00000100000050002909,B52_Guay16_scaffold_13338_5:0.00000100000050002909):0.00000100000050002909[32],B67_Guay1_scaffold_09737_5:0.00000100000050002909):0.06869552348273774700[100]):0.02486976717133058609[64],B91_Guay9_scaffold_10029_5:0.06103035764837069777):0.02250385257259567354[32]):0.18204972973294472616[98],(((((B129_Guay9_scaffold_04844_13:0.21330893786036148052,B2_Guay17_scaffold_12057_5:0.18362697160101035254):0.07922198706203147089[43],((B34_Guay6_scaffold_20265_1:0.21242964071675315973,(B39_Guay6_scaffold_85270_2:0.00000100000050002909,B21_Guay4_scaffold_01759_7:0.00394489693070778930):0.26005685953764273721[100]):0.11030023129598323650[74],((B120_Guay9_scaffold_05414_4:0.16624499477553189575,B22_Guay1_scaffold_08457_7:0.17881933315298989551):0.16725656435797489618[98],(B117_Guay9_scaffold_13398_12:0.43489822104681480353,B38_Guay16_scaffold_33702_1:0.24302149474967971177):0.10221763586010969294[72]):0.10187117594740958959[90]):0.05546883672164162893[26]):0.01942342509846170517[11],(B21_Guay16_scaffold_22661_2:0.34353239596343404516,((B5_Guay2_scaffold_17429_7:0.39974364878698487313,B3_Guay11_scaffold_04248_4:0.46798138453458676400):0.10016268332100780603[17],((((B28_Guay6_scaffold_21789_4:0.07669953918520772129,B42_Guay9_scaffold_18066_1:0.08159115477620322576):0.05399870546365850843[81],((B16_Guay9_scaffold_63343_3:0.09921083113034540046,(B6_Guay9_scaffold_02707_5:0.06069300242146120211,(B2_Guay9_scaffold_01798_11:0.00000100000050002909,B43_Guay1_scaffold_03169_6:0.00000100000050002909):0.04201965639894721799[100]):0.01476313944239435010[29]):0.02098009046395852076[34],B18_Guay4_scaffold_01150_9:0.13500468992650255240):0.04417402230071646591[76]):0.08027018993952499126[82],B42_Guay1_scaffold_05132_6:0.15308261129790254329):0.04053817743416034125[50],(B64_Guay9_scaffold_02288_13:0.17282419417713673626,(B47_Guay15_scaffold_00033_29:0.24559007661633372455,(B10_Guay6_scaffold_16075_3:0.10826659926624787600,(B6_Guay6_scaffold_17881_3:0.02404668811847166313,B144_Guay9_scaffold_18542_4:0.01410734890197178244):0.04439912449621530310[99]):0.07181631412761269040[96]):0.03240691000239817599[35]):0.05208890938224760431[31]):0.17069026693738492684[85]):0.02998035185538814110[20]):0.02866613236111258470[8]):0.00000100000050002909[2],B41_Guay9_scaffold_106923_3:0.44429350177397541888):0.07782788571736309891[8],(B115_Guay9_scaffold_48850_5:0.02315951601711518579,(B30_Guay2_scaffold_28117_2:0.00000100000050002909,B4_Guay1_scaffold_61045_1:0.00000100000050002909):0.06341265004168157582[100]):0.24154642652795269009[100]):0.02488473950051614883[2]):0.00482594015029443307[0]):0.04771120330474058063[0],(((((B45_Guay9_scaffold_12345_4:0.21079197029913196437,B117_Guay9_scaffold_71724_3:0.12781985808301837837):0.33932185123139435579[100],((B16_Guay2_scaffold_31761_5:0.00000100000050002909,B67_Guay9_scaffold_00214_35:0.00000100000050002909):0.25286727049389329247[100],((B15_Guay1_scaffold_01104_8:0.05576862679256299610,(((B91_Guay9_scaffold_01053_25:0.05500630235789048805,(B24_Guay9_scaffold_00906_25:0.00000100000050002909,B67_Guay1_scaffold_09712_3:0.00000100000050002909):0.06631237963076380693[100]):0.01454705713197260337[30],(B58_Guay1_scaffold_04831_7:0.00000100000050002909,B82_Guay9_scaffold_00461_2:0.00000100000050002909):0.06700915836709427087[100]):0.01764428438758512338[45],B44_Guay15_scaffold_00412_11:0.04126594333371440965):0.02543310583631638172[30]):0.05737891216641562847[68],(((B14_Guay15_scaffold_01411_10:0.00394944330203712141,(B23_Guay9_scaffold_05992_6:0.00000100000050002909,B23_Guay1_scaffold_08625_6:0.00000100000050002909):0.00000100000050002909[65]):0.00000100000050002909[92],B44_Guay16_scaffold_52378_1:0.00000100000050002909):0.23221024968823072987[100],B67_Guay9_scaffold_08891_7:0.14978391081934175344):0.01748225613994169522[31]):0.07724323836864827042[88]):0.03805173415724851654[81]):0.02805973278282106187[24],(YP_001255688_1_butyryl:0.00000100000050002909,YP_001388928_1_butyryl:0.00000100000050002909):0.34600294594854996699[100]):0.02314429277884965525[12],(B36_Guay15_scaffold_02124_3:0.12691790389693868857,B8_Guay9_scaffold_86238_1:0.26049874582998311379):0.17270274719531636398[82]):0.05439700261248277963[1],(((B14_Guay2_scaffold_00608_2:0.00000100000050002909,B10_Guay17_scaffold_14813_2:0.00000100000050002909):0.41569285188448462653[100],B39_Guay2_scaffold_03619_2:0.36617595552958714933):0.03346481365397874913[1],(((B44_Guay16_scaffold_13355_3:0.00000100000050002909,(B25_Guay2_scaffold_19892_4:0.00000100000050002909,(B23_Guay9_scaffold_37044_4:0.00000100000050002909,B14_Guay15_scaffold_11663_3:0.00000100000050002909):0.00000100000050002909[27]):0.00395998709680081031[66]):0.32636805721681211301[99],(B129_Guay9_scaffold_19683_1:0.32276714254450183939,(B7_Guay1_scaffold_01691_8:0.24085029545246305904,(B7_Guay1_scaffold_01976_4:0.00000100000050002909,B4_Guay2_scaffold_01240_7:0.00000100000050002909):0.18741918833083898166[100]):0.05515954631875162606[40]):0.02506878623038044304[6]):0.03264611451253963958[0],(B130_Guay9_scaffold_08251_2:0.27297494458568766218,(B38_Guay4_scaffold_00064_51:0.51418328257640744106,B50_Guay1_scaffold_09342_4:0.20325336912388664024):0.04055370544403937016[15]):0.05369405883485136449[15]):0.01477031687088042021[0]):0.03589376011291600665[0]):0.03492741258046677677[0]):0.01591656908303308235[0]):0.01220585636492044559[0],((B46_Guay9_scaffold_72098_4:0.11895721887629762126,B18_Guay16_scaffold_09278_3:0.08084943090232785123):0.31375676659216883424[100],B2_Guay17_scaffold_26554_2:0.48748194029468633337):0.03366326363023297574[4]):0.02373036400427695758[0],((((((B9_Guay4_scaffold_18991_5:0.03846082709569840358,B2_Guay11_scaffold_01564_3:0.04366058807189174967):0.41619778889871478222[100],((B35_Guay4_scaffold_09907_7:0.09769804786454992784,(B33_Guay6_scaffold_00068_48:0.00000100000050002909,B3_Guay4_scaffold_02646_3:0.00000100000050002909):0.06569250986146628335[100]):0.55505670005176377391[100],((((B30_Guay6_scaffold_21379_2:0.21966982744730423338,B14_Guay9_scaffold_77940_2:0.14259107509344440268):0.08095462798504492186[92],(B3_Guay2_scaffold_03489_2:0.00410831431701460907,B144_Guay9_scaffold_10325_2:0.00000100000050002909):0.15128653504068320657[100]):0.09654665054489400267[86],B26_Guay6_scaffold_01150_16:0.35508394885141236763):0.02900555985683834354[40],B1_Guay11_scaffold_00097_6:0.41119100871385616536):0.15450008390839006789[75]):0.07844972407127691338[43]):0.27677527323794604008[99],(NP_733617_1_acyl:0.28701277913462536207,B3_Guay11_scaffold_01286_1:0.13418200555556453191):0.61631265421172054531[100]):0.46342184924549922886[100],((B118_Guay9_scaffold_79283_1:0.27769858724469009825,(((B1_Guay9_scaffold_11151_5:0.33652141694991821730,(B140_Guay9_scaffold_15579_5:0.07062212854840857479,B26_Guay16_scaffold_03166_7:0.05569976132117832740):0.12225233810960398073[100]):0.19257558131811206015[100],(B11_Guay9_scaffold_06101_6:0.06653985981658890048,((B4_Guay4_scaffold_17894_6:0.00235542853727263492,B11_Guay6_scaffold_11252_8:0.02528062698330801189):0.06091994960718014052[99],B121_Guay9_scaffold_87970_2:0.07142608458157898021):0.10348767067325741198[98]):0.22298328103229805852[100]):0.14632393379682831491[77],(B138_Guay9_scaffold_24236_5:0.21886981018303922064,(B5_Guay15_scaffold_00817_1:0.00000100000050002909,(B9_Guay9_scaffold_17987_4:0.00000100000050002909,B35_Guay16_scaffold_07854_8:0.00000100000050002909):0.00000100000050002909[100]):0.10975080276978407823[100]):0.12384800619751283601[92]):0.05665191026616590159[27]):0.03338552834873350500[48],(B10_Guay13_scaffold_01508_3:0.10186063746702139765,B35_Guay9_scaffold_00301_13:0.05205745143993086022):0.24242029447754104288[100]):0.24905508323965719342[99]):0.32281556287794965776[95],(B137_Guay9_scaffold_00546_2:0.00000100000050002909,B42_Guay1_scaffold_20399_1:0.00000100000050002909):0.37582831630454655025[100]):0.08676755172067780741[16],(B46_Guay1_scaffold_15123_3:0.21148865210432132855,((((B64_Guay9_scaffold_03566_4:0.21901756216977699698,B1_Guay4_scaffold_93375_2:0.31849007019516950567):0.11249759971137066050[96],(B102_Guay9_scaffold_56972_3:0.24567809709760252135,B11_Guay15_scaffold_01062_3:0.24463185810823157018):0.04771113942953409542[51]):0.04793642782835207811[57],(B14_Guay9_scaffold_96740_3:0.24912018453503340099,(((B25_Guay16_scaffold_10167_4:0.10624711552393263647,(B33_Guay16_scaffold_02249_10:0.04650429068683979705,B3_Guay12_scaffold_06741_2:0.04347621226935412253):0.02957208923267376846[76]):0.09736788253335654231[100],(B18_Guay16_scaffold_00102_38:0.07274793679263111268,((B46_Guay9_scaffold_14584_6:0.00400324159337181028,B2_Guay2_scaffold_30235_2:0.00000100000050002909):0.04887538773574601897[100],B133_Guay9_scaffold_21168_4:0.04739617734126424370):0.03199565268212911651[58]):0.03418209263902543399[59]):0.09438681585172380151[98],((B3_Guay2_scaffold_18653_3:0.17575346901179694781,B31_Guay4_scaffold_09096_4:0.09925930505657545866):0.03080896884965737131[44],(B40_Guay9_scaffold_09709_2:0.08446317970557398747,(B30_Guay6_scaffold_26269_1:0.00000100000050002909,B16_Guay4_scaffold_30811_5:0.00000100000050002909):0.13168974298064742290[100]):0.02856301514023140697[50]):0.08456696737450590529[88]):0.05361490858651543623[83]):0.07950000733893813898[82]):0.05824820147007971766[48],B5_Guay12_scaffold_08299_2:0.40801051044606112539):0.02289611905347277432[6]):0.01071317443503964906[1]):0.01906840432705673299[0]):0.01568916083601392883[0]):0.05123572334512811743[0],((B42_Guay15_scaffold_13672_4:0.00000100000050002909,B43_Guay16_scaffold_02180_15:0.00000100000050002909):0.33836233076298632971[100],((B33_Guay16_scaffold_16271_3:1.09805073975808054065,((B107_Guay9_scaffold_58267_1:0.00000100000050002909,B25_Guay6_scaffold_16163_1:0.00000100000050002909):0.01260510797558105772[100],(B25_Guay6_scaffold_17932_1:0.01633613933264968857,B25_Guay6_scaffold_08742_1:0.02801607492062610852):0.02789127702024103705[66]):0.23758672480989562192[99]):0.10373108730899820162[18],B50_Guay9_scaffold_08055_2:0.26953888730479541591):0.06218689953332790649[8]):0.09058796024753852649[6]):0.06795781418255505968[0],(B37_Guay6_scaffold_00201_3:0.68486485150902343122,(((B35_Guay4_scaffold_32621_4:0.56450067323518726692,((((B6_Guay4_scaffold_03424_4:0.04705549558420633882,(B6_Guay4_scaffold_00768_20:0.08205658290256587217,B66_Guay9_scaffold_21562_2:0.03077949890279213507):0.01296030206535445789[60]):0.40944294486941712474[100],((((B136_Guay9_scaffold_34938_3:0.00000100000050002909,B15_Guay6_scaffold_28754_2:0.00000100000050002909):0.00000100000050002909[100],B29_Guay4_scaffold_34452_1:0.00000100000050002909):0.36350854046575897804[100],((B31_Guay6_scaffold_74741_2:0.43351918925410842798,B25_Guay4_scaffold_23885_2:0.19989880235159834809):0.06518631215786684086[42],(B7_Guay11_scaffold_00433_4:0.17176395644834838161,B23_Guay4_scaffold_88651_1:0.28629864945460287151):0.02521105220200004285[16]):0.03708576331685536215[19]):0.07873150897951519678[43],((B40_Guay6_scaffold_09984_3:0.00000100000050002909,B30_Guay4_scaffold_15486_3:0.00000100000050002909):0.42170911866725391270[100],(B32_Guay6_scaffold_70154_1:0.15921874454457099479,((B5_Guay11_scaffold_15674_1:0.00435296747788756211,B19_Guay4_scaffold_01030_26:0.00000100000050002909):0.00000100000050002909[96],B32_Guay6_scaffold_00787_1:0.00000100000050002909):0.17109080331064255298[100]):0.15391051924778612059[95]):0.11878816089237678733[58]):0.12541671087063671619[52]):0.07793766745780558725[38],B15_Guay4_scaffold_02090_9:0.29513420350077634868):1.04172196369943881322[100],(((B33_Guay6_scaffold_00068_11:0.26578995084616940936,((B36_Guay6_scaffold_13160_3:0.00000100000050002909,B35_Guay4_scaffold_44667_2:0.00000100000050002909):0.04119090000630007409[100],B19_Guay6_scaffold_00151_27:0.04012709079513919475):0.18529030382189581871[100]):0.31598495941328585968[100],((B10_Guay4_scaffold_02945_15:0.22701224222030691458,(B2_Guay11_scaffold_00759_5:0.03709275483024483677,B9_Guay4_scaffold_06571_2:0.05010049005311335846):0.23865558070122702694[100]):0.61033426871699147931[100],(B33_Guay4_scaffold_03485_4:0.25975836186300188535,B4_Guay11_scaffold_00927_8:0.24150703926534922150):0.08201187530101269885[80]):0.16763009052136651489[82]):0.18222709790866178925[88],(((B14_Guay1_scaffold_13646_6:0.22563518834027615489,((B4_Guay15_scaffold_05067_2:0.07903003810680440944,((B5_Guay16_scaffold_00739_17:0.01632586627367243332,B8_Guay15_scaffold_04415_6:0.00000100000050002909):0.02275199072105527076[82],B89_Guay9_scaffold_32200_6:0.10168134624778377151):0.02994588200790581148[58]):0.08029211180163058070[79],((B23_Guay17_scaffold_04242_3:0.00000100000050002909,B56_Guay2_scaffold_08274_4:0.00000100000050002909):0.25978710276184763250[100],(B32_Guay9_scaffold_15324_8:0.02989817871920179629,(B31_Guay2_scaffold_03993_2:0.07599326557548521932,(B95_Guay9_scaffold_13206_2:0.00810635194216393143,B26_Guay15_scaffold_05530_5:0.00000100000050002909):0.01843728665734944983[94]):0.03881485525913912910[44]):0.06087327720895881200[91]):0.12435244533699864322[97]):0.06825125498281892078[64]):0.21811756025578310503[87],B15_Guay6_scaffold_01589_20:0.55974429071363673849):0.09694944950873064793[72],(B9_Guay11_scaffold_17378_1:0.39275736982956771515,(B44_Guay6_scaffold_18283_2:0.07273082971865584001,(B33_Guay6_scaffold_00734_3:0.00000100000050002909,B3_Guay4_scaffold_23159_3:0.00000100000050002909):0.08420509911350469723[100]):0.55205816215730019181[100]):0.17713711460347536519[81]):0.06503502033027945550[38]):0.22860159177168948297[82]):0.07399272692024731757[3]):0.06787607912559173728[1],(((((B41_Guay1_scaffold_01625_1:0.00000100000050002909,B65_Guay9_scaffold_01750_11:0.00000100000050002909):0.31757127083422020952[100],B114_Guay9_scaffold_86879_3:0.63148113686841156333):0.15893307337685286251[86],(B18_Guay6_scaffold_15018_1:0.76228234181559906268,((B54_Guay9_scaffold_11276_3:0.17197628273771614626,B16_Guay16_scaffold_23414_2:0.13154572915760651131):0.43255156868491612121[100],B27_Guay2_scaffold_07786_5:0.62734865090905267415):0.22303744555470597644[91]):0.07603555774467490869[37]):0.14810649821926921699[35],(B39_Guay2_scaffold_15218_1:0.64374938229469447215,((((B111_Guay9_scaffold_96146_1:0.41473307092915107086,B28_Guay4_scaffold_68828_1:0.58288947113011935208):0.22990447341621714217[98],B61_Guay1_scaffold_02673_9:0.09144023234182922788):0.03427587919638103164[2],((B88_Guay9_scaffold_24189_7:0.41560010546728470837,((B41_Guay1_scaffold_29563_3:0.44614092769234242608,(B37_Guay1_scaffold_01429_10:0.12989121022733876587,(B44_Guay15_scaffold_00182_9:0.19366633912687747365,(((B24_Guay9_scaffold_08817_3:0.00000100000050002909,B52_Guay16_scaffold_13338_4:0.00000100000050002909):0.00000100000050002909[67],B67_Guay1_scaffold_09737_4:0.00397105486781106423):0.14317330656671736766[100],(B58_Guay1_scaffold_30442_1:0.00000100000050002909,B82_Guay9_scaffold_00803_10:0.00000100000050002909):0.11529149135140091820[100]):0.04098402866599443889[46]):0.07278770562248755571[87]):0.10620932300430384332[89]):0.13217093486901412835[88],(((B42_Guay17_scaffold_15399_2:0.12322453708474427614,((((B81_Guay16_scaffold_42936_5:0.28630930617747396560,(B23_Guay15_scaffold_23487_1:0.12996768458733143348,(B33_Guay1_scaffold_39272_4:0.16560793938223830613,(B46_Guay15_scaffold_00713_6:0.03973107390303401432,(B56_Guay16_scaffold_02777_2:0.07597652374499999639,B6_Guay12_scaffold_01661_5:0.08771696327071126786):0.16840710660650023978[100]):0.10517120561235294984[97]):0.03256525748531875070[61]):0.13257899059009006781[92]):0.02533062418474785540[18],(B24_Guay1_scaffold_18226_6:0.00000100000050002909,(B36_Guay2_scaffold_44803_2:0.00000100000050002909,B24_Guay1_scaffold_18226_7:0.00000100000050002909):0.01351455688753696281[68]):0.08836324297009140460[91]):0.06698315698804664653[33],((B31_Guay2_scaffold_03577_9:0.03449257292504888384,B29_Guay1_scaffold_76525_1:0.03970209269306248373):0.10545191005060716716[99],((B1_Guay13_scaffold_00663_4:0.00000100000050002909,(B34_Guay9_scaffold_09054_11:0.00000100000050002909,B27_Guay2_scaffold_13711_5:0.00396005567463727625):0.00395670471838191918[64]):0.11135063759830209074[99],(B95_Guay9_scaffold_44938_5:0.00000100000050002909,B26_Guay15_scaffold_09419_4:0.00000100000050002909):0.14703880790514442523[100]):0.03924106727585428833[36]):0.04882651659469945671[48]):0.04918286941338314427[39],((B35_Guay15_scaffold_05948_6:0.03403098554506962803,B26_Guay17_scaffold_03993_8:0.03074955863428676175):0.22231080428921609626[100],B52_Guay15_scaffold_18396_3:0.03812815345418144736):0.02106531534478469844[68]):0.05588918520147371366[35]):0.21004023055369208661[72],((B8_Guay17_scaffold_06316_3:0.01328596978672151770,(B15_Guay15_scaffold_00069_25:0.00000100000050002909,B51_Guay1_scaffold_02847_9:0.00000100000050002909):0.04114096041500985707[100]):0.09615784248224513997[97],(((B21_Guay17_scaffold_21034_2:0.00402627590943698422,B109_Guay9_scaffold_18266_6:0.00000100000050002909):0.16474006049391937134[100],((B44_Guay1_scaffold_29347_1:0.00000100000050002909,B37_Guay2_scaffold_48848_2:0.00000100000050002909):0.02585847487642947348[99],(B6_Guay17_scaffold_00224_16:0.04966117670024525199,(B77_Guay9_scaffold_04886_4:0.00000100000050002909,B11_Guay17_scaffold_04448_3:0.00000100000050002909):0.05098987302146232303[100]):0.02202419549060832121[82]):0.12273088887533385727[100]):0.08566042186376503220[62],((B10_Guay16_scaffold_00139_36:0.13637973643443429550,B20_Guay2_scaffold_13228_4:0.04913888436784111247):0.06283722647748085643[97],((B40_Guay2_scaffold_02072_8:0.00858375673846829140,B33_Guay17_scaffold_00042_45:0.01198691119004464088):0.10986966535443615234[100],B4_Guay15_scaffold_04643_5:0.13278486534441444333):0.01846488596751752476[33]):0.10576315159024192447[100]):0.03071505141197424307[44]):0.36460832174551177642[94]):0.04651336193218632425[29],(B14_Guay2_scaffold_01905_8:0.00000100000050002909,B10_Guay17_scaffold_09970_6:0.00000100000050002909):0.15996399181385126398[100]):0.04770447928256662390[27]):0.03461799905300520092[18]):0.16638857881947471951[68],(B4_Guay2_scaffold_39067_1:0.29927917806306703064,B7_Guay12_scaffold_01520_6:0.30732232557582322974):0.07087111174481115772[78]):0.25836158673464953983[87]):0.09367429913669866881[10],B23_Guay17_scaffold_03485_5:0.48399358160579308841):0.11887508900147836233[19]):0.10758062572836610271[2]):0.06303190155459657829[0],((B17_Guay4_scaffold_95909_4:0.78810926166399064563,((NP_625487_1_acyl:1.00899579730644073372,B2_Guay11_scaffold_00267_8:0.44540443476686364388):0.20849049134330188693[62],((B68_Guay16_scaffold_05612_6:0.32877788077284075818,((B33_Guay4_scaffold_03485_7:0.35625421172335258735,B38_Guay6_scaffold_01806_9:0.35465448995823867229):0.33363205558757386138[100],(((B44_Guay6_scaffold_81364_3:0.02922476449549011451,B35_Guay4_scaffold_37651_1:0.01703630238319732426):0.06119967989592580565[51],(B3_Guay4_scaffold_43351_1:0.00000100000050002909,B33_Guay6_scaffold_01638_4:0.00000100000050002909):0.22299923074929656197[100]):0.54071767080766852676[100],(B136_Guay9_scaffold_49073_3:0.05165353161466093579,B36_Guay6_scaffold_03867_2:0.09484208588129339201):0.56647689858452432432[100]):0.05784320647529885007[37]):0.93842055307545357845[100]):0.14883460813510865361[59],B30_Guay6_scaffold_13697_7:0.63765370094676110391):0.18279736199040108602[59]):0.28546843347863648521[88]):0.04622560169597565716[3],((B7_Guay12_scaffold_03428_1:1.20039613945905454528,(B35_Guay4_scaffold_33086_4:0.16171485173767777277,B19_Guay6_scaffold_00151_23:0.20565393466492679075):0.16868236322273816308[88]):0.22010496246022911992[61],((B23_Guay4_scaffold_86767_2:0.16208021124973934213,B23_Guay4_scaffold_61957_2:0.10667965602925570667):0.92363018117564732457[100],((B29_Guay4_scaffold_01285_2:0.00000100000050002909,B136_Guay9_scaffold_59955_1:0.00000100000050002909):0.31112590703496006972[100],B19_Guay6_scaffold_14278_4:0.33027470615734333403):0.29053774039911711702[100]):0.14457300794563554547[11]):0.06056611409225625547[6]):0.05873086290557361783[0]):0.05610301173293657379[0]):0.05879826238525549809[0],(((B81_Guay9_scaffold_68112_1:0.25098200423868216591,(((B46_Guay9_scaffold_01992_12:0.06486782551890780957,((B5_Guay2_scaffold_25598_2:0.00000100000050002909,B18_Guay16_scaffold_01374_11:0.00000100000050002909):0.04538433679824773609[100],B6_Guay6_scaffold_24496_6:0.19205925745044791220):0.03508400257403007649[53]):0.16180525906729492647[92],(((B37_Guay16_scaffold_02618_5:0.00000100000050002909,B5_Guay2_scaffold_02404_9:0.00000100000050002909):0.01451015880439522274[100],B32_Guay2_scaffold_30940_2:0.09697071121065498067):0.08771223879684372782[97],B29_Guay6_scaffold_27874_2:0.10322310751719002142):0.08681197077399811779[80]):0.28281424742724664556[100],B133_Guay9_scaffold_16331_1:0.30955505483071110717):0.07834163143316337508[58]):0.28595297104271971689[100],(B1_Guay1_scaffold_22645_2:0.28036322736415564272,SHK71016_1_butyrylCoA_dehydrogenase_DSM_16219:0.51160357792674138189):0.92100284721400738075[100]):0.07456990489250382714[11],(B68_Guay16_scaffold_23453_3:0.86427852649065717294,(LCAD_gi_17505929_NP_491942_Caenorhabditis_elegans:0.98300277625185494834,((B10_Guay11_scaffold_06997_1:0.61652946326939306321,((((B17_Guay16_scaffold_05159_3:0.10167407741222028728,(B46_Guay9_scaffold_00339_31:0.10707842185490773490,((B40_Guay1_scaffold_44620_1:0.00000100000050002909,B111_Guay9_scaffold_04226_12:0.00000100000050002909):0.02812884325634226051[100],B37_Guay16_scaffold_12553_8:0.05341399677806409063):0.05942042268416273393[98]):0.03831998771836266082[75]):0.05464336823037243412[98],((B30_Guay6_scaffold_01063_9:0.00000100000050002909,B16_Guay4_scaffold_01709_9:0.00000100000050002909):0.21910051303800814892[100],(B29_Guay6_scaffold_74812_1:0.30434238327067703045,(B10_Guay6_scaffold_29223_4:0.24391825299081992817,B31_Guay4_scaffold_29246_1:0.25534833935365564006):0.08861434633642444048[71]):0.03541562583049112645[36]):0.12566330523287072563[99]):0.15511750925356823649[100],(B17_Guay16_scaffold_53062_3:0.28592260384717566035,(B2_Guay1_scaffold_11912_1:0.26599121260809965861,B126_Guay9_scaffold_26429_3:0.26864017939170803384):0.06567736253732600615[66]):0.07750087618671339107[90]):0.07246175068187710178[70],(((((B44_Guay6_scaffold_48066_2:0.09568742705025623518,(B33_Guay6_scaffold_02915_13:0.00000100000050002909,B3_Guay4_scaffold_00821_16:0.00000100000050002909):0.07181154300801979862[100]):0.26293483912393372792[100],((B19_Guay4_scaffold_07464_8:0.00828409457693676278,B32_Guay6_scaffold_05543_4:0.00000100000050002909):0.00475475684178139086[56],B5_Guay11_scaffold_06505_1:0.00749073241537969153):0.14841251908935140791[100]):0.34304115789379591162[100],((B3_Guay11_scaffold_04125_4:0.12862025478482644325,B28_Guay4_scaffold_73692_1:0.10741495810015987133):0.26974693698943846831[100],LCAD_gi_106892942_ZP_01360090_like_Roseiflexus_sp_RS_1:0.26218523895602913187):0.07471122512939018523[78]):0.05939203500587841161[38],(((LCAD_gi_223590148_sp_P283302_ACADL_HUMAN_RecName_Full_Long_chain_acyl_CoA_dehydrogenase:0.39173445743781465378,(B33_Guay4_scaffold_23024_2:0.00000100000050002909,B19_Guay6_scaffold_00588_19:0.00000100000050002909):0.28329709278976361597[100]):0.09297282426642210218[62],((B33_Guay6_scaffold_18027_5:0.00000100000050002909,B3_Guay4_scaffold_04452_7:0.00000100000050002909):0.09485867286951636668[100],B44_Guay6_scaffold_02941_2:0.10963978581752444053):0.32762646186619143185[100]):0.04242518537189900879[21],((B26_Guay4_scaffold_00214_43:0.00000100000050002909,B37_Guay6_scaffold_00201_8:0.00000100000050002909):0.44437193487485893151[100],((B35_Guay6_scaffold_73137_2:0.10396217069113487808,(B37_Guay6_scaffold_02037_9:0.00000100000050002909,B26_Guay4_scaffold_02500_7:0.00000100000050002909):0.08030102636439467867[100]):0.19537534999022515558[100],(B35_Guay4_scaffold_17231_5:0.00000100000050002909,B36_Guay6_scaffold_01645_13:0.00402693226800471867):0.22730210837358849618[100]):0.10642840455694586865[92]):0.06747192995673535754[44]):0.06451037884086460727[45]):0.07745029324052159214[64],(B2_Guay11_scaffold_00472_10:0.07553089753499427073,B9_Guay4_scaffold_02545_8:0.02980860031793646989):0.29431876726729749860[100]):0.04079301609635184456[49]):0.12072135426508237566[69]):0.13382363858544352175[43],((B2_Guay2_scaffold_12640_1:0.28532043421427899510,(B37_Guay6_scaffold_00081_33:0.33566011315436683482,B19_Guay6_scaffold_81232_2:0.23137199838430616561):0.15837920132662583472[97]):0.14026875599242233372[98],((((B16_Guay4_scaffold_30650_1:0.00000100000050002909,B30_Guay6_scaffold_01776_8:0.00000100000050002909):0.24126625267545478981[100],((B40_Guay9_scaffold_91700_2:0.05326593715571056181,(B37_Guay16_scaffold_28809_1:0.01943678632995340938,B5_Guay2_scaffold_08648_6:0.02335576185836352875):0.03826145905182711665[96]):0.05165303656437741225[96],B46_Guay9_scaffold_04070_12:0.13559703860193064728):0.03480093376632358709[57]):0.13858417690625482455[98],((B2_Guay11_scaffold_08458_3:0.13814155375353087685,B10_Guay4_scaffold_16271_2:0.11160566846905871363):0.27863757082491324990[100],((B44_Guay6_scaffold_41917_2:0.11620801062269622839,(B3_Guay4_scaffold_78793_1:0.00000100000050002909,B33_Guay6_scaffold_04619_8:0.00000100000050002909):0.03263378158705287219[100]):0.22564447283846286729[100],(B35_Guay4_scaffold_17231_4:0.00000100000050002909,B36_Guay6_scaffold_01645_12:0.00000100000050002909):0.57568797700353868674[100]):0.28896584200401304043[100]):0.06314948545315506034[54]):0.13364369729770503303[75],(B17_Guay16_scaffold_15728_3:0.38865492838941623210,B9_Guay4_scaffold_11111_5:0.48704610381286655985):0.07861735516388602962[33]):0.05768372771566203372[17]):0.09950882702391476708[34]):0.01684862049159250794[9]):0.05857158814800635799[48]):0.09409667237995944511[22]):0.04301590329537788998[0]):0.03336006901435139421[0]):0.05304638641949121353[0]):0.02755949825398453304[0],((B10_Guay4_scaffold_01418_9:0.48169350235351732215,B4_Guay11_scaffold_04584_4:0.48966377550220824277):0.48191412640658881639[98],(B7_Guay12_scaffold_06982_1:0.66252549914460712177,B2_Guay1_scaffold_34803_2:0.34530120802038283268):0.06619711885611102853[12]):0.05763458599592889003[1]):0.04333086809065285483[0],(((IVD_gi_159185757_NP_3571322_Agrobacterium_fabrum_str_C58:0.20496285546607403982,IVD_gi_52842051_YP_095850_Legionella_pneumophila:0.13751304173860859348):0.03425915605052994029[62],(IVD_gi_66814650_XP_641504_isovaleryl_CoA_dehydrogenase_mitochondrial_Dictyostelium_discoideum_AX4:0.20939616476949257651,IVD_gi_78224480_YP_386227_isovaleryl_CoA_dehydrogenase_Geobacter_metallireducens_GS_15:0.08820315660407009040):0.05576429156096451845[54]):0.28838853618891441277[99],(IVD_gi_499491350_WP_011177990_isovaleryl_CoA_dehydrogenase_Picrophilus_torridus:0.22678666223825766357,IVD_gi_499203117_WP_010900657_isovaleryl_CoA_dehydrogenase_Thermoplasma_acidophilum:0.35815250078391858146):0.43002292936719582750[100]):0.21868310400629328849[77]):0.06418046233165415615[1]):0.06046639340835731347[5]):0.06098077008329009369[6]):0.05012050210011831375[9],B53_Guay9_scaffold_02491_3:2.01858095424900430004):0.27266797817371485335[94]):0.11137324319150175567[23]):0.02833002639600292263[3]):0.03722023754536207818[24]):0.27142309756984317470[100]):0.03160810164655776522[50],GCD_gi_66810674_XP_639044_Dictyostelium_discoideum_AX4:0.22142672558522547011);
