# Supplementary material for: Expansive microbial metabolic versatility and biodiversity in dynamic Guaymas Basin hydrothermal sediments
Source: Nat Commun. 2018 Nov 27;9:4999. doi: 10.1038/s41467-018-07418-0 (PMC6258724; doi:10.1038/s41467-018-07418-0)
Supplement: Supplementary file 15 — Supplementary Data 13 [file 41467_2018_7418_MOESM15_ESM.txt]

(((((A0A010ZN87_Glycerol_dehydratase:0.66968753581446316403,((B29_G2_Asgard:0.00000100000050002909,B59_G1_Asgard:0.00000100000050002909):0.18903158682598128482[100],B65_G9_Asgard:0.18357809774000705128):0.36628120542027603479[100]):0.09171840845536687048[47],(((B123_G9_Spirochaetes:0.13276976661182834927,(B38_G2_Spirochaetes:0.00434901704805789376,((B116_G9_Spirochaetes:0.00000100000050002909,B4_G4_Spirochaetes:0.00000100000050002909):0.00000100000050002909[43],B11_G6_Spirochaetes:0.00000100000050002909):0.00000100000050002909[76]):0.18881982448646014716[100]):0.53390846570432504148[100],(A0A017IL22_PFL2_Glycyl radical enzyme:0.37581079399686245779,((B42_G2_Bacteroidetes:0.12292121415245507721,(B42_G2_Bacteroidetes:0.00000100000050002909,B13_G6_Bacteroidetes:0.00000100000050002909):0.11842727199571601027[100]):0.17589574276609887260[100],B121_G9_Spirochaetes:0.42899366413439571355):0.08001123181210574586[70]):0.30835325136514202260[100]):0.14101621016145368670[88],(B43_G15_Chloroflexi:0.60660001766467197548,(B26_G17_Bathyarchaeota:0.44529006537827192647,(ABB05046_1 4_hydroxyphenylacetate decarboxylase glycyl radical:0.30238279837268544625,((ACD52546_1 4_hydroxyphenylacetate decarboxylase:0.01325139905412489258,ACD24941_1 4_hydroxyphenylacetate decarboxylase:0.01477067858945382665):0.23362849194962453936[100],CAD65889_1 HpdB protein:0.18561646182367075308):0.10574355076569232070[61]):0.71452454786814956211[100]):0.19418950498204862187[100]):0.15887935254642449046[69]):0.04049482073360117368[8]):0.03269948868590664970[4],(ADK14251_1 pyruvate formate_lyase:0.20002559097943739541,((Q8GEZ8_CLOBU B12_independent glycerol dehydratase:0.00000100000050002909,AAM54728_1 glycerol dehydratase:0.00000100000050002909):0.15225034369391057809[100],(ABK60580_1 pyruvate formate_lyase:0.06904827066482741027,AEB75017_1 pyruvate formate_lyase:0.11140884852814397776):0.04672669905489773567[89]):0.18976258743569868193[100]):0.25806009401083729315[100]):0.04840597219689466574[6],(((((((B27_G4_Chloroflexi:0.19582554284901457220,B4_G6_Bacteroidetes:0.12664359708625655410):0.20255358401394524259[100],((B3_G12_Deltaproteobacteria:0.14271372205438381808,(B16_G4_Deltaproteobacteria:0.00000100000050002909,B30_G6_Deltaproteobacteria:0.00000100000050002909):0.17233212324193805665[100]):0.03285025622063440093[34],((KJS00486_1_PFL_Desulfobulbaceae formate acetyltransferase :0.16503576834246708183,B10_G6_Deltaproteobacteria:0.19566241431212538782):0.02562786450781639677[35],B68_G16_Chloroflexi:0.13975049164373062882):0.02408259027829556809[22]):0.04742336696767410903[81]):0.15154159857507668030[100],(B57_G1_Bathyarchaeota:0.08354401723993865048,B84_G9_Acetothermia:0.11609300738511540985):0.16092562716225236596[100]):0.06125043095663370435[90],((((((B42_G15_Aminicenantes:0.00074723086294081764,B43_G16_Aminicenantes:0.00450612965826521685):0.09561121581387091450[100],B17_G1_Aminicenantes:0.11199987655889812044):0.13405162825771602120[100],B21_G16_KSB1:0.17064465988517360517):0.02338933980735259655[24],((B20_G16_Marinimicrobia:0.11282197076877391317,B43_G9_KSB1:0.19920112878542611812):0.05331848313218954388[49],((((ex4484_259:0.20794315310431563115,ex4572_119:0.17575537742426258769):0.03372320148710657162[14],(B117_G9_Zixibacteria:0.16783274327067512766,B5_G4_Zixibacteria:0.20022286166064540147):0.07390787406154376848[89]):0.03612631739488817578[12],((B61_G9_Bacteroidetes:0.14265680143502962318,(B61_G9_Bacteroidetes:0.14282979662219913441,ex4572_77:0.13887489151571597024):0.12399587390847001400[41]):0.12120662879251636879[50],B18_G4_Bacteroidetes:0.28820579499974946502):0.04615981433587837413[16]):0.02384589916115214744[2],((B41_G9_Calditrichaeota:0.20152476948727754413,(B31_G4_Deltaproteobacteria:0.25582369825627199189,(B6_G6_Deltaproteobacteria:0.17144397556146040440,(B52_G1_Deltaproteobacteria:0.14246520010838722992,(B144_G9_Deltaproteobacteria:0.00081598359413587380,B3_G2_Deltaproteobacteria:0.00333371838730534345):0.08146387184647263524[100]):0.07960227741396430634[99]):0.13388437876758027545[100]):0.02838638042818627041[63]):0.03528556475254029240[13],((((B24_G4_Bacteroidetes:0.00000100000050002909,B42_G2_Bacteroidetes:0.01823524733855578714):0.12830791311298586632[100],B24_G4_Bacteroidetes:0.14211951843319164945):0.16391595096476793691[100],((B39_G9_Bacteroidetes:0.20598814192032213755,(ex4484_143:0.00364492197683735425,B137_G9_Cloacimonetes:0.00000100000050002909):0.17542026631021695460[100]):0.06545939850033628826[95],((ex4572_114:0.00000100000050002909,ex4484_276:0.00000100000050002909):0.17198609899921030175[100],(ex4572_117:0.07219779759544713016,(B28_G6_Bacteroidetes:0.00556941894979387508,B2_G4_Bacteroidetes:0.00725109579110507895):0.05842317156456994925[100]):0.14351814771424839523[100]):0.04375232638437300675[68]):0.01694441322268307182[24]):0.03569462239242104235[36],(B6_G9_Bacteroidetes:0.12354117334963801711,(B9_G2_Bacteroidetes:0.00546666356400043150,(B2_G9_Bacteroidetes:0.00000100000050002909,((B43_G1_Bacteroidetes:0.00000100000050002909,B17_G6_Bacteroidetes:0.00000100000050002909):0.00000100000050002909[68],B43_G1_Bacteroidetes:0.00000100000050002909):0.00000100000050002909[51]):0.00199693047786738895[55]):0.12143466962576118795[100]):0.13198702524667055291[100]):0.05556557005074795608[80]):0.03592547304464090846[5]):0.03763158936863436610[14]):0.02457874540139284858[30]):0.04041626444477378066[45],((B6_G12_Bathyarchaeota:0.32246096278802283130,((B29_G2_Asgard:0.00000100000050002909,B59_G1_Asgard:0.00259352129529348855):0.27450190418593223285[100],ex4484_7:0.24032393612959881968):0.02192744393143157555[43]):0.11685225606186799840[95],((((ex4572_32_1:0.12761034156944217610,(B63_G16_Chloroflexi:0.11879122848081118125,(B27_G4_Chloroflexi:0.36691264232431397563,(ex4572_5_2:0.00169609738770135836,B10_G9_Chloroflexi:0.00000100000050002909):0.16239749110279250166[100]):0.08172374541161316064[57]):0.05821547756746803248[56]):0.02360142685230422199[30],(B115_G9_Chloroflexi:0.03872966958819709649,(B4_G1_Chloroflexi:0.00000100000050002909,(B30_G2_Chloroflexi:0.00141247656581593292,ex4572_32_2:0.00000100000050002909):0.00028388676195733546[60]):0.07047737913218884986[100]):0.02937940329902081343[90]):0.05120117346010455428[35],(B22_G4_Hyd24-12:0.34946244933841563718,(B139_G9_Chloroflexi:0.29093944298471852150,ex4484_245:0.11356700101504532685):0.06250947528614328452[43]):0.05132280379109834673[30]):0.05406733662450984718[42],B10_G1_Acetothermia:0.25818464010967989708):0.05098097053335269579[59]):0.02911250797300162646[23]):0.04356240386950138710[50],(((B20_G16_Marinimicrobia:0.21142695529483171435,WP_012309167_1_glycylradical_Korarchaeum glycyl radical :0.05905028457755237548):0.02240236393971396095[51],(B5_G13_Thermococci:0.01016151212176393502,((B44_G2_Thermococci:0.00169107338025047669,(B63_G1_Thermococci:0.00000100000050002909,B93_G9_Thermococci:0.00000100000050002909):0.00000100000050002909[68]):0.00000100000050002909[87],B45_G15_Thermococci:0.00640829409052123041):0.00191179190109407667[73]):0.07663078825308991537[100]):0.04440217617009993567[69],(B83_G16_Desulfurococcales:0.26200849538583276255,(B37_G4_Thermotoga:0.00522585447260605004,B104_G9_Thermotoga:0.00947337783212299708):0.20562833337459324179[100]):0.03485860467716034999[43]):0.26006404691281809205[100]):0.04425147514839369856[37]):0.24280484781888542201[100],(B2_G1_Deltaproteobacteria:0.29311322787060289929,B31_G4_Deltaproteobacteria:0.53743867522084365351):0.12764757551154132242[98]):0.13219809501732088242[87],((((B59_G2_Bathyarchaeota:0.14422152365775700589,(ex4484_107:0.00000100000050002909,B142_G9_Latescibacteria:0.00000100000050002909):0.54200205608142271174[100]):0.81453313221508238939[100],B38_G2_Spirochaetes:1.05310751952436221224):0.55263306759671404489[99],((P37836_PFL_CHLRE Formate acetyltransferase:0.09490635217384994771,(O32797_PFL_LACLA Formate acetyltransferase:0.75701725915523099264,(Q5HJF4_PFLB_STAAC Formate acetyltransferase:0.13802246763311123989,(WP_011390748_1_PFK_Rhodospirillum formate C_acetyltransferase:0.28859893344076065214,(((WP_028108350_1_PFL_Ferrimonas formate C_acetyltransferase :0.13033289067890097002,WP_001965501_1_PFL_VC formate C_acetyltransferase:0.08602069998148037522):0.04485945935958073061[100],((A0A0A1RV83_9ENTR Pyruvate formate lyase:0.02893445250091987789,(AAC73989_1 formate C_acetyltransferase 1 Ecoli:0.00000100000050002909,P09373_PFLB_ECOLI Formate acetyltransferase 1 :0.00000100000050002909):0.02195124965238070061[100]):0.04960866523828817709[98],(ABQ99687_1 formate acetyltransferase:0.02490148649916333959,P43753_PFLB_HAEIN Formate acetyltransferase :0.00000100000050002909):0.09999847949173963635[100]):0.02315845587378024401[61]):0.17321387007240560130[100],(((ex4572_59:0.16776858616228793042,WP_013256065_1_PFL_Sediminispirochaeta formate C_acetyltransferase :0.17601782707749658030):0.09476785771230450406[69],ex4572_74:0.29938974047621430552):0.05901654582915499131[42],(EDT76498_1 formate acetyltransferase:0.11946149341844844449,Q189V5_PEPD6_PflB_Clostridum Formate acetyltransferase :0.10083249272884654835):0.07723205477353350945[85]):0.04066938310467831108[19]):0.01279853130610025813[7]):0.05819657228329955245[17]):0.13145269766753528429[32]):0.13384819202159353724[40]):1.46187081067057089712[100],(B6_G15_Latescibacteria:0.73510826852190613856,(B37_G17_Latescibacteria:0.42488820815930550268,B142_G9_Latescibacteria:0.27470496539211536335):0.48043631415725929212[100]):0.18588941474632611484[97]):0.03888347381661644286[15]):0.14756406031564844872[14],((B2_G12_Bathyarchaeota:0.88543522629393123236,((B46_G15_Bathyarchaeota:0.52977716529466956086,B2_G12_Bathyarchaeota:0.66660268571545677752):0.17424161571264545900[61],((((B2_G12_Bathyarchaeota:0.19676175799578068948,B2_G12_Bathyarchaeota:0.17217260657650651501):0.45564627810379704220[100],(B3_G15_Aerophobetes:0.24562296896965638004,B5_G12_Chloroflexi:0.73448635524811600739):0.14110594823369421169[79]):0.10338252618382703929[72],WP_012648329_1_PFL_Geobacter formate C_acetyltransferase:1.39745831034539302884):0.17001853480205805780[93],((WP_011460785_1_PFL_Desulfitobacterium pyruvate formate_lyase:0.84855987017795808658,WP_012956318_1_PFL_Methanobrevibacter pyruvate_formate lyase Pfl:1.26358615632046600297):0.73860705598169962283[100],B1_G1_Bacteroidetes:0.78127266138781292781):0.31838911451842627498[85]):0.05887257207660123032[43]):0.04206382970143028588[39]):0.05768019787955170480[10],((B2_G12_Bathyarchaeota:0.38836909272978303864,B5_G12_Chloroflexi:0.41148732128211484849):0.44272692681631159450[100],((B4_G2_NA:0.00000100000050002909,B7_G1_NA:0.00331823525413797943):0.27020017406543728189[100],(((B9_G11_Chloroflexi:0.38324227955306877647,(B54_G9_Asgard:0.27889300592470855911,(B16_G16_Asgard:0.21177077847663863808,(B53_G9_Asgard:0.35034109628305715178,(((B16_G9_Bacteroidetes:0.12503785920151980204,(ex4572_117:0.02813841150164135899,(B2_G6_Bacteroidetes:0.01669450759160226797,B2_G6_Bacteroidetes:0.03007102906087114752):0.01563793773005889287[82]):0.14127711861521047298[100]):0.06952233276555563890[100],((ex4572_87:0.16604189818434922365,(B30_G6_Deltaproteobacteria:0.00176130559180492073,B16_G4_Deltaproteobacteria:0.00000100000050002909):0.17763823349541191243[100]):0.05200903241182906755[92],B17_G16_Deltaproteobacteria:0.13504733937084037465):0.02344908893782338133[42]):0.03650495676760277808[53],B14_G9_Deltaproteobacteria:0.12135585791541149414):0.21373083615959259651[100]):0.19651870721802586206[100]):0.15749577142613749303[100]):0.02407327335422358716[36]):0.05920757531139445029[62],((B29_G2_Asgard:0.00000100000050002909,B59_G1_Asgard:0.00000100000050002909):0.14276038017023789939[100],B65_G9_Asgard:0.14202520922633257716):0.23790316746452513930[100]):0.05339283439578622337[59],B36_G16_NA:0.25917820011153513970):0.04815899884474483805[41]):0.41758677184342091193[100]):0.06045878705528349301[3]):0.04970126914869953810[4]):0.03342295743098955968[0]):0.02411860064413292107[0],((((ex4484_190_1:0.74638197062526168146,((B111_G9_Deltaproteobacteria:0.32921113806505075683,((ex4484_190_1:0.07438522855492278596,ex4484_190_1:0.04164175327925503933):0.20444838645504617713[100],((B19_G16_KSB1:0.08719504368861005772,B2_G1_Deltaproteobacteria:0.04246709314764413740):0.08392163212430088504[100],B101_G9_Thermoplasmata:0.15564217630823790062):0.24602882476951515311[100]):0.70906473138065195805[100]):0.10129344219843802732[54],(((AssA_Peptococcaceae_bacterium_SCADC1_2_3_KFI38250:0.28933417174372200176,AssA_Desulfosarcina_sp_BuS5_WP_027352796:0.36372984315821083046):0.26245488356722984635[100],((((AssA1_Desulfatibacillum_alkenivorans_AK_01_ACL03428:0.00000100000050002909,AssA1_Desulfatibacillum_aliphaticivorans_DSM_15576T:0.00173599293717256048):0.09405895448807287396[100],(AssA2_Desulfatibacillum_aliphaticivorans_DSM_15576T:0.00172691160053345025,AssA2_Desulfatibacillum_alkenivorans_AK_01_ACL03892:0.00000100000050002909):0.14058521541993895809[100]):0.03197242836849009673[47],((MasD_Aromatoleum_sp_HxN1_CAO03074:0.08027791136575963826,MasD_Aromatoleum_sp_OcN1_CBK27727:0.04015476884929807672):0.14375514387954657636[100],((AssA_Partial_sequence_Smithella_sp_SDB_KQC08433:0.01845208353025558010,AssA_Smithella_sp_D17_KFZ44314:0.03403431279775193802):0.11701988114523860507[100],(AssA_Partial_sequence_Smithella_sp_ME_1_WP_040625488:0.04793356868141706445,(AssA1_Smithella_sp_SCADC_KFO69021:0.05200756721808336841,AssA2_Smithella_sp_SCADC_KGL06511:0.02869384682416414520):0.01635523053403898849[66]):0.19225556134959581600[100]):0.03260299595658856103[65]):0.02913840106337030333[41]):0.04609064715243447324[74],AssA_Desulfoglaeba_alkanexedens_ALDC_ADJ51097:0.08499183789605467554):0.21941079011530661980[100]):0.30094552924860268339[100],((B7_G9_Deltaproteobacteria:0.31116787572813570106,(B38_G6_Deltaproteobacteria:0.19720431521492265414,(NmsA_partial_Bacterium_enrichment_culture_clone N47_ADB04297:0.02150576675444272612,(NmsA_Delta_proteobacterium_NaphS2_and_NaphS3_CAO72219_and_CAO72220:0.03244993271164479942,NmsA_Delta_proteobacterium_NaphS6_CAO72222:0.01212406408968949752):0.04128858684076735369[98]):0.16906495187312817197[100]):0.12354134993577685353[100]):0.09179981518076776870[96],((HbsA_Desulfobacula_toluolica_Tol2T_CCK78655:0.05613738861364717114,WP_006966105_1_bssA_Desulfot :0.04460319803598335187):0.24274092793966936532[100],(Putative_BssA_Clostridia_ADJ93876:0.18177413310850557004,((((IbsA_Thauera_sp_pCyN2_AIS23708:0.12829548185328082388,BssA_Magnetospirillum_sp_TS6_BAD42366:0.07503401799599071498):0.01920434671374362384[33],(BssA_Thauera_aromatica_K172_CAA05052:0.03116616810424936712,BssA_Aromatoleum_aromaticum_EbN1_CAI07159:0.01682321625597638787):0.08358000045299762704[100]):0.02328240213944870324[34],(TutD_Thauera_aromatica_T1_AAC38454:0.00532024908315151864,(BssA_Thauera_sp_DNT_1_BAC05501:0.00627589189939405274,BssA_Azoarcus_sp_T_AAK50372:0.04363496950771693361):0.00709592824298559653[46]):0.08784097048769340388[100]):0.05209902706991282467[94],(((BssA_Geobacter_metallireducens_GS_15_ABB31773:0.05575102549091987686,B38_G6_Deltaproteobacteria:0.13297839748790407643):0.06622424349084987671[100],ex4484_190_1:0.05304823356393443406):0.04174842899112311823[99],BssA_Desulfobacula_toluolica_Tol2_CCK78310:0.12149169193703163172):0.04683659124262524315[98]):0.08105898755186694005[99]):0.17049967093413961883[100]):0.08974755028023206904[95]):0.30745210726522653744[100]):0.08428083005994306542[67]):0.13444892806394492801[80]):0.12966908902162124773[48],(((B51_G16_Chloroflexi:0.00000100000050002909,B9_G15_Chloroflexi:0.00000100000050002909):0.38519607840943359545[100],(((B17_G16_Deltaproteobacteria:0.20546521411778603805,(B43_G15_Chloroflexi:0.19416885201322459098,ex4484_190_1:0.38361168075336027350):0.08333487663439113902[74]):0.00494890941029245846[27],B17_G16_Deltaproteobacteria:0.93699080143627067052):0.08416771468074776830[52],(B110_G9_Aenigmarchaeota:0.01105456825648849610,ex4484_190_1:0.00515442142474569886):0.39791784516135131344[100]):0.03163743124376353771[22]):0.11568004164739260908[51],(B30_G6_Deltaproteobacteria:0.69482282117617077954,B17_G16_Deltaproteobacteria:0.43045129087530675793):0.18297724445563487428[26]):0.12161850237312950285[20]):0.16915545456852990047[37],(B5_G12_Chloroflexi:0.69784334167186112818,(A0A011A449_PFL2_Glycyl radical enzyme:0.54050412950896098430,(B47_G1_Spirochaetes:0.00328404651855236998,(B62_G9_Spirochaetes:0.00000100000050002909,B47_G1_Spirochaetes:0.00000100000050002909):0.00000100000050002909[69]):0.54862410176200782086[100]):0.23108190854533494640[95]):0.06624790137035356519[22]):0.01265297808274760266[2],((ex4572_76:1.55260644470334097100,((B16_G16_Asgard:0.13449924106995012063,B54_G9_Asgard:0.13457424497634359883):0.38403161612416508719[100],B7_G1_NA:0.30442511490596979584):0.25010948674205735198[100]):0.04127807789422437840[2],((B14_G9_Deltaproteobacteria:0.47351050850763809485,(B14_G9_Deltaproteobacteria:0.09529214147458646422,ex4572_123:0.25950695221689434877):0.13699790646595635946[96]):0.44775198527399256987[97],((((ex4572_19:0.70020805555232934481,(B39_G6_BP3:0.56727758758317137211,(B14_G9_Deltaproteobacteria:0.11850015826403301200,(B33_G6_Gammaproteobacteria:0.00323221344942994839,B3_G4_Gammaproteobacteria:0.00000100000050002909):0.24369718412592861201[100]):0.20290849276723879613[99]):0.31119544209549815372[100]):0.32722014230329488083[100],(B1_G4_Deltaproteobacteria:0.77308405321249784592,(B9_G4_Deltaproteobacteria:0.55817938696221858219,B14_G9_Deltaproteobacteria:0.59798042893601000003):0.25296497228193925988[72]):0.20521419989183437016[76]):0.07867759262965118294[40],(B40_G16_NA:0.00170566494996218180,B40_G15_NA:0.00000100000050002909):0.48038663214505594734[100]):0.08494312715877937181[40],((B16_G16_Asgard:0.10240779812482447841,B16_G16_Asgard:0.02639267910846802498):0.75598524296700619907[91],(B28_G17_Poribacteria:1.04013395893623150634,(ex4572_59:0.40796527268662774457,ex4484_245:0.50189676885680001295):0.87521951353393379058[100]):0.10188617498123779537[14]):0.08887568719751265389[4]):0.05773447771512026094[6]):0.03699644772560424510[2]):0.05598337618884822314[0]):0.02762485343543385694[0]):0.04250577203605876431[0]):0.05785031419925133755[6],(B44_G1_NA:0.39540740610031233082,((B9_G4_Deltaproteobacteria:0.04011889336287578767,B9_G4_Deltaproteobacteria:0.07207753237744278507):0.63613171665155909817[100],(EPO20241_1 choline TMA_lyase:0.22276398183890930293,(ex4572_89:0.05096922231344928889,(Q30W70_1 Choline TMA lyase:0.06558666705769011784,ex4572_35_2:0.11736794365713545951):0.02132853008354255661[53]):0.20909553514851106359[100]):0.51051207484753213794[100]):0.10856684990730480767[41]):0.04269423203063340416[10],B3_G15_Aerophobetes:0.39250730674743544713);
