# Supplementary material for: Expansive microbial metabolic versatility and biodiversity in dynamic Guaymas Basin hydrothermal sediments
Source: Nat Commun. 2018 Nov 27;9:4999. doi: 10.1038/s41467-018-07418-0 (PMC6258724; doi:10.1038/s41467-018-07418-0)
Supplement: Supplementary file 16 — Supplementary Data 14 [file 41467_2018_7418_MOESM16_ESM.xlsx]

## Sheet: Caption
Supplementary Data 14: Summary of core metabolic genes found across GB assemblies. Total number of core metabolic genes identified in assemblies from different GB sediments (considering only scaffolds > 2,000 bp). Core metabolic genes were searched using their KO term or EC number in JGI annotation data. Genes were ordered based on core metabolic processes that reflect processes shown in Figure 6…

## Sheet: Data 14
Gene name	Process	KO_Term	EC_Number	Sum	G11	G12		G4		G6	G16	G15		G1	G2		G9	G17		G13
Dive					4567_28	4567_28		4569_4		4569_2	4569_2	4569_2		4569_9	4569_9		4571_4	4571_4		4488_9
Depth (cm)					0-3	21-24		0-3		0-3	12-15	21-24		0-3	9-12		0-3	12-15		4-6
Total number of genes/metagenome					124747	73811		505500		448138	336282	154218		276080	255472		607924	171899		34368
2-oxoglutarate ferredoxin oxidoreductase subunit alpha	Fermentation	KO:K00174	EC:1.2.7.3	2083	117	101		301		233	231	131		208	194		413	125		29
pyruvate ferredoxin oxidoreductase alpha subunit	Fermentation	KO:K00169	EC:1.2.7.1	1093	21	32		44		49	187	94		131	146		224	146		19
formate dehydrogenase major subunit	Fermentation	KO:K00123	EC:1.2.1.2	907	75	61		157		122	83	40		84	75		186	18		6
aldehyde dehydrogenase (NAD+)	Fermentation	KO:K00128	EC:1.2.1.3	673	88	4		244		178	24	15		23	13		78	4		2
alcohol dehydrogenase	Fermentation	KO:K00001	EC:1.1.1.1	718	33	18		108		92	125	38		60	61		116	58		9
acetate kinase	Fermentation	KO:K00925	EC:2.7.2.1	625	6	11		112		106	57	32		51	44		169	25		12
acetyl-CoA synthetase (ADP-forming)	Fermentation	KO:K01905	EC:6.2.1.13	692	4	27		13		19	144	47		83	87		125	132		11
methyl-coenzyme M reductase alpha subunit	C1-metabolism	KO:K00399	EC:2.8.4.1	41	0	0		0		3	9	3		10	9		4	3		0
acetyl-CoA decarbonylase/synthase complex subunit delta/carbon-monoxide dehydrogenase catalytic subunit	C1-metabolism	KO:K00198	EC:2.1.1.245	5	0	0		0		0	0	0		1	1		3	0		0
acetyl-CoA synthase	C1-metabolism	KO:K14138	EC:2.3.1.169	277	7	27		23		11	45	23		40	35		57	8		1
5-methyltetrahydrofolate corrinoid/iron sulfur protein methyltransferase	C1-metabolism	KO:K15023	EC:2.1.1.258	216	3	16		16		18	34	16		25	24		59	5		0
acetyl-CoA decarbonylase/synthase complex subunit alpha	C1-metabolism	KO:K00192	EC:1.2.7.4	259	0	14		0		6	50	37		24	50		20	58		0
acetyl-CoA decarbonylase/synthase complex subunit epsilon	C1-metabolism	KO:K00195		173	0	9		0		4	33	24		20	32		13	38		0
acyl-CoA dehydrogenase	Beta-Oxidation	KO:K00249	EC:1.3.8.7	1444	136	62		428		311	64	44		76	79		194	48		2
propionyl-CoA carboxylase beta chain	Beta-Oxidation	KO:K01966	EC:6.4.1.3	522	12	21		115		91	39	25		46	43		107	21		2
lactoylglutathione lyase/methylmalonyl-CoA/ethylmalonyl-CoA epimerase	Beta-Oxidation	KO:K05606	EC:5.1.99.1	36	2	2		2		2	5	4		5	2		8	3		1
ferredoxin-nitrate reductase/assimilatory nitrate reductase catalytic subunit/nitrate reductase NapA	Nitrogen	KO:K02567	EC:1.7.99.4	3	0	0		3		0	0	0		0	0		0	0		0
nitrate reductase alpha subunit	Nitrogen	KO:K00370	EC:1.7.99.4	223	44	2		76		67	0	0		6	7		19	0		2
nitrite reductase (NADH) large subunit	Nitrogen	KO:K00362	EC:1.7.1.15	157	3	4		41		39	8	7		10	8		35	1		1
cytochrome c nitrite reductase small subunit	Nitrogen	KO:K15876		41	0	0		13		16	0	0		1	0		11	0		0
nitrite reductase (NO-forming)	Nitrogen	KO:K00368	EC:1.7.2.1	50	7	0		23		14	0	0		0	0		6	0		0
nitrite reductase (NO-forming) / hydroxylamine reductase	Nitrogen	KO:K15864	EC:1.7.99.1	221	30	0		88		68	0	0		4	2		26	0		3
nitric oxide reductase subunit B	Nitrogen	KO:K04561	EC:1.7.2.5	257	11	3		83		78	0	0		10	8		61	0		3
nitrous-oxide reductase	Nitrogen	KO:K00376	EC:1.7.2.4	291	17	1		98		87	2	0		4	11		61	0		10
nitrogenase iron protein NifH	Nitrogen	KO:K02588	EC:1.18.6.1	95	0	0		5		3	20	19		15	18		10	5		0
hydroxylamine dehydrogenase	Nitrogen	KO:K10535	EC:1.7.2.6	17	2	0		7		5	0	0		1	1		1	0		0
hydroxylamine reductase	Nitrogen	KO:K05601	EC:1.7.99.1	359	2	22		53		50	44	20		43	34		84	3		4
sulfite reductase alpha subunit	Sulfate	KO:K11180	EC:1.8.99.5	211	17	9		50		40	14	8		18	15		33	5		2
sulfite reductase beta subunit	Sulfate	KO:K11181	EC:1.8.99.5	193	14	8		45		32	14	8		19	16		32	3		2
anaerobic sulfite reductase subunit A	Sulfate	KO:K16950		15	1	0		0		0	2	2		1	2		3	4		0
sulfite reductase (NADPH) flavoprotein alpha-component	Sulfate	KO:K00380	EC:1.8.1.2	30	4	1		11		13	0	0		0	0		1	0		0
ferredoxin-nitrite reductase/sulfite reductase (ferredoxin)	Sulfate	KO:K00392	EC:1.8.7.1	6	0	0		3		1	0	2		0	0		0	0		0
sulfur-oxidizing protein SoxA	Sulfate	KO:K17222		91	10	0		36		33	0	0		1	1		9	0		1
sulfur-oxidizing protein SoxX	Sulfate	KO:K17223		71	10	0		31		22	0	0		0	0		7	0		1
5'-nucleotidase / UDP-sugar diphosphatase/sulfur-oxidizing protein SoxB	Sulfate	KO:K17224	EC:3.6.1.45	1	0	0		0		0	0	1		0	0		0	0		0
thiosulfate reductase / polysulfide reductase chain A	Sulfate	KO:K08352		389	10	4		81		110	20	12		26	22		87	10		7
sulfide:quinone oxidoreductase	Sulfate	KO:K17218	EC:1.8.5.-	688	33	10		212		205	8	6		25	21		155	5		8
cytochrome c oxidase subunit 1	Oxygen	KO:K02274	EC:1.9.3.1	456	73	1		196		138	0	4		11	11		21	0		1
cytochrome c oxidase cbb3-type subunit 1	Oxygen	KO:K00404	EC:1.9.3.1	157	29	0		51		37	0	0		3	2		30	0		5
cytochrome d ubiquinol oxidase subunit I	Oxygen	KO:K00425	EC:1.10.3.-	154	1	4		39		40	2	9		9	5		37	8		0
